# Supplementary material for: Disease-specific B cell clones are shared between patients with Crohn’s disease
Source: Nat Commun. 2025 Apr 17;16:3689. doi: 10.1038/s41467-025-58977-y (PMC12006383; doi:10.1038/s41467-025-58977-y)
Supplement: Supplementary file 3 — Supplementary Data 1 [file 41467_2025_58977_MOESM3_ESM.xlsx]

## Sheet: Sheet1
Supplementary Data 1. Clinical Data of RNAseq samples
B cell	Disease	ID	Sex	Age	Smoker	Active disease	Immunosuppression	Extent	Endoscopy	Perianal	CRP	Cohort
CD19+IgD-CD27+CD24+CD38+ B cells	CD	1454	M	52	No	Yes	No	ileal	Moderate	No		1
CD19+IgD-CD27+CD24+CD38+ B cells	CD	1463	F	29	No (ex)	Yes	No	Ileal	Mild	No	21	1
CD19+IgD-CD27+CD24+CD38+ B cells	CD	1474	M	36	No	Yes	No	Transverse colon-caecum	Mild	No	<4	1
CD19+IgD-CD27+CD24+CD38+ B cells	CD	1482	M	25	Yes	Yes	No	Ileal + perianal	Moderate	Yes	52	1
CD19+IgD-CD27+CD24+CD38+ B cells	CD	1491	M	37	No	Yes	No	Ileal+perianal	Severe	Yes	21	1
CD19+IgD-CD27+CD24+CD38+ B cells	CD	1520	M	29	Yes	Yes	No	Pan-colitits with rectal sparing		No		1
CD19+IgD-CD27+CD24+CD38+ B cells	CD	1527	M	32		Yes	No	ileal (Stricture)+ rectum		No		1
CD19+IgD-CD27+CD24+CD38+ B cells	CD	1528	M	31	No	Yes	No	ileum/ascending/transverse colon		No		1
CD19+IgD-CD27+CD24+CD38+ B cells	CD	1450	F	18	Yes	Yes	No	Distal ileal		No	4	1
CD19+IgD-CD27+CD24+CD38+ B cells	CD	1451	M	56	Yes	Yes	No	Ileal		No	22	1
CD19+IgD-CD27+CD24+CD38+ B cells	CD	1452	M	35	No (ex)	Yes	No	Ileal+ colon		Yes		1
CD19+IgD-CD27+CD24+CD38+ B cells	CD	1457	F	67	No(ex)	Yes	No	ieal+R)colonic (ad oral)	Moderate	No	10	1
CD19+IgD-CD27+CD24+CD38+ B cells	CD	1460	F	36	No	Yes	No	Ileal	Moderate	No	<4	1
CD19+IgD-CD27+CD24+CD38+ B cells	CD	1461	F	43	No	Yes	No	Distal ileal	Moderate	No		1
CD19+IgD-CD27+CD24+CD38+ B cells	CD	1462	F	48	No (ex)	Yes	No	Distal ileal	Moderate	No	<4	1
CD19+IgD-CD27+CD24+CD38+ B cells	CD	1468	M	27	Yes	Yes	No	ileal	Mild	Yes	66	1
CD19+IgD-CD27+CD24+CD38+ B cells	CD	1471	M	20	No	Yes	No	ascending+transverse colon	Mild	No	<4	1
CD19+IgD-CD27+CD24+CD38+ B cells	CD	1473	M	21	No	Yes	No	rectum (and oral)	Severe	No	47	1
CD19+IgD-CD27+CD24+CD38+ B cells	CD	1483	F	33	No	Yes	No	Ileal	Severe	No	4	1
CD19+IgD-CD27+CD24+CD38+ B cells	CD	1484	M	48	No	Yes	No	Colon	Severe	No	37	1
CD19+IgD-CD27+CD24+CD38+ B cells	CD	1486	F	37	No	Yes	No	Ileal	Moderate	No		1
CD19+IgD-CD27+CD24+CD38+ B cells	CD	1488	F	29	No	Yes	No	Ieal	Mild	No	66	1
CD19+IgD-CD27+CD24+CD38+ B cells	CD	1514	F	26		Yes	No	mild terminal ilieitits		No		1
CD19+IgD-CD27+CD24+CD38+ B cells	CD	1517	F	47	No	Yes	No	rectum+sigmoid (TI not visualised)		No		1
CD19+IgD-CD27+CD24+CD38+ B cells	CD	1521	M	20	No	Yes	No	Ileal-colonic		No		1
CD19+IgD-CD27+CD24+CD38+ B cells	CD	1523	M	19	No	Yes	No	ileal		No		1
CD19+IgD-CD27+CD24+CD38+ B cells	HC	7362	F	60		No	No	NA	NA	NA	NA	1
CD19+IgD-CD27+CD24+CD38+ B cells	HC	7363	F	53		No	No	NA	NA	NA	NA	1
CD19+IgD-CD27+CD24+CD38+ B cells	HC	7364	F	64		No	No	NA	NA	NA	NA	1
CD19+IgD-CD27+CD24+CD38+ B cells	HC	7365	M	21		No	No	NA	NA	NA	NA	1
CD19+IgD-CD27+CD24+CD38+ B cells	HC	7366	F	63		No	No	NA	NA	NA	NA	1
CD19+IgD-CD27+CD24+CD38+ B cells	HC	7367	F	26		No	No	NA	NA	NA	NA	1
CD19+IgD-CD27+CD24+CD38+ B cells	HC	7368	F	22		No	No	NA	NA	NA	NA	1
CD19+IgD-CD27+CD24+CD38+ B cells	HC	7370	M	74		No	No	NA	NA	NA	NA	1
CD19+IgD-CD27+CD24+CD38+ B cells	HC	7371	M	57		No	No	NA	NA	NA	NA	1
CD19+IgD-CD27+CD24+CD38+ B cells	HC	7372	F	76		No	No	NA	NA	NA	NA	1
CD19+IgD-CD27+CD24+CD38+ B cells	HC	7373	F	46		No	No	NA	NA	NA	NA	1
CD19+IgD-CD27+CD24+CD38+ B cells	HC	7376	F	28		No	No	NA	NA	NA	NA	1
CD19+IgD-CD27+CD24+CD38+ B cells	HC	7377	F	62		No	No	NA	NA	NA	NA	1
CD19+IgD-CD27+CD24+CD38+ B cells	HC	7378	F	43		No	No	NA	NA	NA	NA	1
CD19+IgD-CD27+CD24+CD38+ B cells	HC	7379	M	60		No	No	NA	NA	NA	NA	1
CD19+IgD-CD27+CD24+CD38+ B cells	HC	7380	F	36		No	No	NA	NA	NA	NA	1
CD19+IgD-CD27+CD24+CD38+ B cells	HC	7381	F	33		No	No	NA	NA	NA	NA	1
CD19+IgD-CD27+CD24+CD38+ B cells	HC	7382	F	39		No	No	NA	NA	NA	NA	1
CD19+IgD-CD27+CD24+CD38+ B cells	HC	7385	F	76		No	No	NA	NA	NA	NA	1
CD19+IgD-CD27+CD24+CD38+ B cells	HC	7386	M	39		No	No	NA	NA	NA	NA	1
CD19+IgD-CD27+CD24+CD38+ B cells	HC	7387	F	64		No	No	NA	NA	NA	NA	1
CD19+IgD-CD27+CD24+CD38+ B cells	HC	7388	F	78		No	No	NA	NA	NA	NA	1
CD19+IgD-CD27+CD24+CD38+ B cells	HC	7389	F	33		No	No	NA	NA	NA	NA	1
CD19+IgD-CD27+CD24+CD38+ B cells	HC	7390	M	75		No	No	NA	NA	NA	NA	1
CD19+IgD-CD27+CD24+CD38+ B cells	HC	7392	F	29		No	No	NA	NA	NA	NA	1
CD19+IgD-CD27+CD24+CD38+ B cells	HC	7393	M	43		No	No	NA	NA	NA	NA	1
CD19+IgD-CD27+CD24+CD38+ B cells	HC	7394	M	62		No	No	NA	NA	NA	NA	1
CD19+IgD-CD27+CD24+CD38+ B cells	HC	7395	M	29		No	No	NA	NA	NA	NA	1
CD19+IgD-CD27+CD24+CD38+ B cells	HC	7396	M	36		No	No	NA	NA	NA	NA	1
CD19+IgD-CD27+CD24+CD38+ B cells	HC	7397	M	47		No	No	NA	NA	NA	NA	1
CD19+IgD-CD27+CD24+CD38+ B cells	HC	7398	M	63		No	No	NA	NA	NA	NA	1
CD19+IgD-CD27+CD24+CD38+ B cells	HC	7399	M	48		No	No	NA	NA	NA	NA	1
CD19+IgD-CD27+CD24+CD38+ B cells	HC	7400	M	46		No	No	NA	NA	NA	NA	1
CD19+IgD-CD27+CD24+CD38+ B cells	HC	7401	F	59		No	No	NA	NA	NA	NA	1
CD19+IgD-CD27+CD24+CD38+ B cells	HC	7402	M	27		No	No	NA	NA	NA	NA	1
CD19+IgD-CD27+CD24+CD38+ B cells	HC	7403	F	69		No	No	NA	NA	NA	NA	1
CD19+IgD-CD27+CD24+CD38+ B cells	HC	7404	F	42		No	No	NA	NA	NA	NA	1
CD19+IgD-CD27+CD24+CD38+ B cells	HC	7405	M	23		No	No	NA	NA	NA	NA	1
CD19+IgD-CD27+CD24+CD38+ B cells	HC	7406	F	30		No	No	NA	NA	NA	NA	1
CD19+IgD-CD27+CD24+CD38+ B cells	HC	7407	F	42		No	No	NA	NA	NA	NA	1
CD19+IgD-CD27+CD24+CD38+ B cells	HC	7408	M	58		No	No	NA	NA	NA	NA	1
CD19+IgD-CD27+CD24+CD38+ B cells	HC	7409	F	59		No	No	NA	NA	NA	NA	1
CD19+IgD-CD27+CD24+CD38+ B cells	HC	7410	F	23		No	No	NA	NA	NA	NA	1
CD19+IgD-CD27+CD24+CD38+ B cells	HC	7411	F	47		No	No	NA	NA	NA	NA	1
CD19+IgD-CD27+CD24+CD38+ B cells	HC	7413	M	69		No	No	NA	NA	NA	NA	1
CD19+IgD-CD27+CD24+CD38+ B cells	HC	7414	M	69		No	No	NA	NA	NA	NA	1
CD19+IgD-CD27+CD24+CD38+ B cells	HC	7415	M	80		No	No	NA	NA	NA	NA	1
CD19+IgD-CD27+CD24+CD38+ B cells	HC	7416	M	76		No	No	NA	NA	NA	NA	1
CD19+IgD-CD27+CD24+CD38+ B cells	HC	7417	M	76		No	No	NA	NA	NA	NA	1
CD19+IgD-CD27+CD24+CD38+ B cells	HC	7418	M	80		No	No	NA	NA	NA	NA	1
CD19+IgD-CD27+CD24+CD38+ B cells	HC	7419	M	78		No	No	NA	NA	NA	NA	1
CD19+IgD-CD27+CD24+CD38+ B cells	HC	7420	M	77		No	No	NA	NA	NA	NA	1
CD19+IgD-CD27+CD24+CD38+ B cells	HC	7421	M	78		No	No	NA	NA	NA	NA	1
CD19+IgD-CD27+CD24+CD38+ B cells	UC	1453	F	53		Yes	No			NA	<4	1
CD19+IgD-CD27+CD24+CD38+ B cells	UC	1455	M	23	No	Yes	No	Left sided	Moderate	NA	N/a	1
CD19+IgD-CD27+CD24+CD38+ B cells	UC	1459	M	68	No	Yes	No	Proctitis	Moderate	NA	4	1
CD19+IgD-CD27+CD24+CD38+ B cells	UC	1493	M	38		Yes	No			NA	417	1
CD19+IgD-CD27+CD24+CD38+ B cells	UC	1505	F	66		Yes	No	Extensive	NA	NA	<4	1
CD19+IgD-CD27+CD24+CD38+ B cells	UC	1513	F	47		Yes	No			NA		1
CD19+IgD-CD27+CD24+CD38+ B cells	UC	1518	M	42		Yes	No			NA		1
CD19+IgD-CD27+CD24+CD38+ B cells	UC	1475	F	24	No	Yes	No	Extensive	Severe	NA	8	1
CD19+IgD-CD27+CD24+CD38+ B cells	UC	1478	F	32	No	Yes	No	Extensive	Mild	NA	17	1
CD19+IgD-CD27+CD24+CD38+ B cells	UC	1487	M	31	No (ex)	Yes	No	Extensive	Severe	NA	12	1
CD19+IgD-CD27+CD24+CD38+ B cells	UC	1489	M	71	No (ex)	Yes	No	Left sided	Moderate	NA	N/a	1
CD19+IgD-CD27+CD24+CD38+ B cells	UC	1490	M	18	No	Yes	No	Left sided	Severe	NA	156	1
CD19+IgD-CD27+CD24+CD38+ B cells	UC	1494	M	62	No	Yes	No	Proctitis	Moderate	NA	<4	1
CD19+IgD-CD27+CD24+CD38+ B cells	UC	1495	F	26		Yes	No			NA	<4	1
CD19+IgD-CD27+CD24+CD38+ B cells	UC	1497	F	39	No (ex)	Yes	No	Left sided	Severe	NA	30	1
CD19+IgD-CD27+CD24+CD38+ B cells	UC	1498	M	78	No (ex)	Yes	No	Extensive	Mild	NA	9	1
CD19+IgD-CD27+CD24+CD38+ B cells	UC	1500	M	20	No (ex)	Yes	No	Extensive	Severe	NA	194	1
CD19+IgD-CD27+CD24+CD38+ B cells	UC	1503	M	23	No	Yes	No	Left sided	Moderate	NA	6	1
CD19+IgD-CD27+CD24+CD38+ B cells	UC	1504	F	56		Yes	No	Proctitis	NA	NA	4	1
CD19+IgD-CD27+CD24+CD38+ B cells	UC	1507	F	78		Yes	No			NA		1
CD19+IgD-CD27+CD24+CD38+ B cells	UC	1508	M	40		Yes	No			NA	103	1
CD19+IgD-CD27+CD24+CD38+ B cells	UC	1509	M	57		Yes	No		Moderate	NA	<4	1
CD19+IgD-CD27+CD24+CD38+ B cells	UC	1510	F	29		Yes	No			NA		1
CD19+IgD-CD27+CD24+CD38+ B cells	UC	1515	M	25		Yes	No			NA		1
CD19+IgD-CD27+CD24+CD38+ B cells	UC	1516	M	43		Yes	No	Left sided	Mild	NA		1
CD19+IgD-CD27+CD24+CD38+ B cells	UC	1522	F	48		Yes	No			NA		1
CD19+IgD+CD27- B cells	CD	1463	F	29	No (ex)	Yes	No	Ileal	Mild	No	21	1
CD19+IgD+CD27- B cells	CD	1474	M	36	No	Yes	No	Transverse colon-caecum	Mild	No	<4	1
CD19+IgD+CD27- B cells	CD	1479	M	29	No (ex)	Yes	No	Confluent: rectum:splenic flexure	Moderate	No	32	1
CD19+IgD+CD27- B cells	CD	1482	M	25	Yes	Yes	No	Ileal + perianal	Moderate	Yes	52	1
CD19+IgD+CD27- B cells	CD	1491	M	37	No	Yes	No	Ileal+perianal	Severe	Yes	21	1
CD19+IgD+CD27- B cells	CD	1520	M	29	Yes	Yes	No	Pan-colitits with rectal sparing		No		1
CD19+IgD+CD27- B cells	CD	1527	M	32		Yes	No	ileal (Stricture)+ rectum		No		1
CD19+IgD+CD27- B cells	CD	1528	M	31	No	Yes	No	ileum/ascending/transverse colon		No		1
CD19+IgD+CD27- B cells	CD	1450	F	18	Yes	Yes	No	Distal ileal		No	4	1
CD19+IgD+CD27- B cells	CD	1451	M	56	Yes	Yes	No	Ileal		No	22	1
CD19+IgD+CD27- B cells	CD	1452	M	35	No (ex)	Yes	No	Ileal+ colon	Moderate	Yes	29	1
CD19+IgD+CD27- B cells	CD	1454	M	53	No	Yes	No	Ileal	Moderate	No		1
CD19+IgD+CD27- B cells	CD	1457	F	67	No(ex)	Yes	No	ieal+R)colonic (ad oral)	Moderate	No	10	1
CD19+IgD+CD27- B cells	CD	1460	F	36	No	Yes	No	Ileal	Moderate	No	<4	1
CD19+IgD+CD27- B cells	CD	1461	F	43	No	Yes	No	Distal ileal	Moderate	No		1
CD19+IgD+CD27- B cells	CD	1462	F	48	No (ex)	Yes	No	Distal ileal	Moderate	No	<4	1
CD19+IgD+CD27- B cells	CD	1468	M	27	Yes	Yes	No	ileal	Mild	Yes	66	1
CD19+IgD+CD27- B cells	CD	1471	M	20	No	Yes	No	ascending+transverse colon	Mild	No	<4	1
CD19+IgD+CD27- B cells	CD	1473	M	21	No	Yes	No	rectum (and oral)	Severe	No	47	1
CD19+IgD+CD27- B cells	CD	1483	F	33	No	Yes	No	Ileal	Severe	No	4	1
CD19+IgD+CD27- B cells	CD	1484	M	48	No	Yes	No	Colon	Severe	No	37	1
CD19+IgD+CD27- B cells	CD	1486	F	37	No	Yes	No	Ileal	Moderate	No		1
CD19+IgD+CD27- B cells	CD	1488	F	29	No	Yes	No	Ieal	Mild	No	66	1
CD19+IgD+CD27- B cells	CD	1514	F	26		Yes	No	mild terminal ilieitits		No		1
CD19+IgD+CD27- B cells	CD	1517	F	47	No	Yes	No	rectum+sigmoid (TI not visualised)		No		1
CD19+IgD+CD27- B cells	CD	1521	M	20	No	Yes	No	Ileal-colonic		No		1
CD19+IgD+CD27- B cells	CD	1523	M	19	No	Yes	No	ileal		No		1
CD19+IgD+CD27- B cells	HC	7363	F	53		No	No	NA	NA	NA	NA	1
CD19+IgD+CD27- B cells	HC	7365	M	21		No	No	NA	NA	NA	NA	1
CD19+IgD+CD27- B cells	HC	7366	F	63		No	No	NA	NA	NA	NA	1
CD19+IgD+CD27- B cells	HC	7367	F	26		No	No	NA	NA	NA	NA	1
CD19+IgD+CD27- B cells	HC	7368	F	22		No	No	NA	NA	NA	NA	1
CD19+IgD+CD27- B cells	HC	7369	M	68		No	No	NA	NA	NA	NA	1
CD19+IgD+CD27- B cells	HC	7370	M	74		No	No	NA	NA	NA	NA	1
CD19+IgD+CD27- B cells	HC	7371	M	57		No	No	NA	NA	NA	NA	1
CD19+IgD+CD27- B cells	HC	7372	F	76		No	No	NA	NA	NA	NA	1
CD19+IgD+CD27- B cells	HC	7373	F	46		No	No	NA	NA	NA	NA	1
CD19+IgD+CD27- B cells	HC	7374	M	64		No	No	NA	NA	NA	NA	1
CD19+IgD+CD27- B cells	HC	7375	M	30		No	No	NA	NA	NA	NA	1
CD19+IgD+CD27- B cells	HC	7376	F	28		No	No	NA	NA	NA	NA	1
CD19+IgD+CD27- B cells	HC	7377	F	62		No	No	NA	NA	NA	NA	1
CD19+IgD+CD27- B cells	HC	7379	M	60		No	No	NA	NA	NA	NA	1
CD19+IgD+CD27- B cells	HC	7380	F	36		No	No	NA	NA	NA	NA	1
CD19+IgD+CD27- B cells	HC	7381	F	33		No	No	NA	NA	NA	NA	1
CD19+IgD+CD27- B cells	HC	7382	F	39		No	No	NA	NA	NA	NA	1
CD19+IgD+CD27- B cells	HC	7385	F	76		No	No	NA	NA	NA	NA	1
CD19+IgD+CD27- B cells	HC	7386	M	39		No	No	NA	NA	NA	NA	1
CD19+IgD+CD27- B cells	HC	7387	F	64		No	No	NA	NA	NA	NA	1
CD19+IgD+CD27- B cells	HC	7388	F	78		No	No	NA	NA	NA	NA	1
CD19+IgD+CD27- B cells	HC	7390	M	75		No	No	NA	NA	NA	NA	1
CD19+IgD+CD27- B cells	HC	7391	F	58		No	No	NA	NA	NA	NA	1
CD19+IgD+CD27- B cells	HC	7393	M	43		No	No	NA	NA	NA	NA	1
CD19+IgD+CD27- B cells	HC	7395	M	29		No	No	NA	NA	NA	NA	1
CD19+IgD+CD27- B cells	HC	7396	M	36		No	No	NA	NA	NA	NA	1
CD19+IgD+CD27- B cells	HC	7397	M	47		No	No	NA	NA	NA	NA	1
CD19+IgD+CD27- B cells	HC	7398	M	63		No	No	NA	NA	NA	NA	1
CD19+IgD+CD27- B cells	HC	7399	M	48		No	No	NA	NA	NA	NA	1
CD19+IgD+CD27- B cells	HC	7400	M	46		No	No	NA	NA	NA	NA	1
CD19+IgD+CD27- B cells	HC	7401	F	59		No	No	NA	NA	NA	NA	1
CD19+IgD+CD27- B cells	HC	7402	M	27		No	No	NA	NA	NA	NA	1
CD19+IgD+CD27- B cells	HC	7403	F	69		No	No	NA	NA	NA	NA	1
CD19+IgD+CD27- B cells	HC	7404	F	42		No	No	NA	NA	NA	NA	1
CD19+IgD+CD27- B cells	HC	7405	M	23		No	No	NA	NA	NA	NA	1
CD19+IgD+CD27- B cells	HC	7410	F	23		No	No	NA	NA	NA	NA	1
CD19+IgD+CD27- B cells	HC	7412	M	79		No	No	NA	NA	NA	NA	1
CD19+IgD+CD27- B cells	HC	7413	M	69		No	No	NA	NA	NA	NA	1
CD19+IgD+CD27- B cells	HC	7414	M	69		No	No	NA	NA	NA	NA	1
CD19+IgD+CD27- B cells	HC	7415	M	80		No	No	NA	NA	NA	NA	1
CD19+IgD+CD27- B cells	HC	7416	M	76		No	No	NA	NA	NA	NA	1
CD19+IgD+CD27- B cells	HC	7417	M	76		No	No	NA	NA	NA	NA	1
CD19+IgD+CD27- B cells	HC	7418	M	80		No	No	NA	NA	NA	NA	1
CD19+IgD+CD27- B cells	HC	7421	M	78		No	No	NA	NA	NA	NA	1
CD19+IgD+CD27- B cells	UC	1493	M	38		Yes	No	proctitits		NA	417	1
CD19+IgD+CD27- B cells	UC	1505	F	66		Yes	No	Pan_colitis		NA	<4	1
CD19+IgD+CD27- B cells	UC	1464	F	20	No	Yes	No	Proctitis	Mild	NA	4	1
CD19+IgD+CD27- B cells	UC	1465	M	69	No	Yes	No	Extensive	Severe	NA	37	1
CD19+IgD+CD27- B cells	UC	1469	F	41	No	Yes	No	Left sided	Moderate	NA	10	1
CD19+IgD+CD27- B cells	UC	1470	F	25	No (ex)	Yes	No	Extensive	Severe	NA	13	1
CD19+IgD+CD27- B cells	UC	1475	F	24	No	Yes	No	Extensive	Severe	NA	8	1
CD19+IgD+CD27- B cells	UC	1476	M	68	No (ex)	Yes	No	Extensive	Moderate	NA	64	1
CD19+IgD+CD27- B cells	UC	1478	F	32	No	Yes	No	Extensive	Mild	NA	17	1
CD19+IgD+CD27- B cells	UC	1481	M	24	Yes	Yes	No	Extensive	Moderate	NA	80	1
CD19+IgD+CD27- B cells	UC	1487	M	31	No (ex)	Yes	No	Extensive	Severe	NA	12	1
CD19+IgD+CD27- B cells	UC	1489	M	71	No (ex)	Yes	No	Left sided	Moderate	NA	N/a	1
CD19+IgD+CD27- B cells	UC	1490	M	18	No	Yes	No	Left sided	Severe	NA	156	1
CD19+IgD+CD27- B cells	UC	1494	M	62	No	Yes	No	Proctitis	Moderate	NA	<4	1
CD19+IgD+CD27- B cells	UC	1495	F	26		Yes	No			NA	<4	1
CD19+IgD+CD27- B cells	UC	1497	F	39	No (ex)	Yes	No	Left sided	Severe	NA	30	1
CD19+IgD+CD27- B cells	UC	1498	M	78	No (ex)	Yes	No	Extensive	Mild	NA	9	1
CD19+IgD+CD27- B cells	UC	1500	M	20	No (ex)	Yes	No	Extensive	Severe	NA	194	1
CD19+IgD+CD27- B cells	UC	1503	M	23	No	Yes	No	Left sided	Moderate	NA	6	1
CD19+IgD+CD27- B cells	UC	1504	F	56		Yes	No			NA	4	1
CD19+IgD+CD27- B cells	UC	1507	F	78		Yes	No			NA		1
CD19+IgD+CD27- B cells	UC	1508	M	40		Yes	No			NA	103	1
CD19+IgD+CD27- B cells	UC	1509	M	57		Yes	No		Moderate	NA	<4	1
CD19+IgD+CD27- B cells	UC	1510	F	29		Yes	No			NA		1
CD19+IgD+CD27- B cells	UC	1513	F	47								1
CD19+IgD+CD27- B cells	UC	1515	M	25		Yes	No			NA		1
CD19+IgD+CD27- B cells	UC	1516	M	43		Yes	No			NA		1
CD19+IgD+CD27- B cells	UC	1518	M	42								1
CD19+IgD+CD27- B cells	UC	1522	F	48		Yes	No			NA		1
