# Supplementary material for: Disease-specific B cell clones are shared between patients with Crohn’s disease
Source: Nat Commun. 2025 Apr 17;16:3689. doi: 10.1038/s41467-025-58977-y (PMC12006383; doi:10.1038/s41467-025-58977-y)
Supplement: Supplementary file 4 — Supplementary Data 2 [file 41467_2025_58977_MOESM4_ESM.xlsx]

## Sheet: Sheet1
Supplementary Data 2. Differential Gene Expression analysis of Naïve B cells
Naïve B cells
external_gene_name	GeneID	logFC	adj.P.Val
HMGB2	ENSG00000164104	-0.534868	1.88259653216282e-08
DENND3	ENSG00000105339	0.35424	2.43800305752901e-07
ACTB	ENSG00000075624	-0.333524	2.45388806050089e-06
RPS20	ENSG00000008988	-0.338076	2.45388806050089e-06
PYGM	ENSG00000068976	0.5463	2.45388806050089e-06
MSN	ENSG00000147065	-0.260697	2.9545227300849e-06
CRIP3	ENSG00000146215	0.704063	2.73298775346075e-06
RPS12	ENSG00000112306	-0.35237	5.76392604862984e-06
PATL2	ENSG00000229474	0.500441	5.76392604862984e-06
LCP1	ENSG00000136167	-0.242965	7.69826567429311e-06
SERTAD2	ENSG00000179833	-0.248982	7.69826567429311e-06
PNPLA7	ENSG00000130653	0.662278	7.69826567429311e-06
RPL23	ENSG00000125691	-0.307415	7.69826567429311e-06
RPL37A	ENSG00000197756	-0.309728	7.69826567429311e-06
LPIN1	ENSG00000134324	0.378664	7.69826567429311e-06
WDR19	ENSG00000157796	0.529715	7.69826567429311e-06
DGLUCY	ENSG00000133943	0.303929	7.88669253052486e-06
RPL7	ENSG00000147604	-0.314359	7.88669253052486e-06
YWHAB	ENSG00000166913	-0.222859	7.88669253052486e-06
RUFY3	ENSG00000018189	0.305255	7.88669253052486e-06
RPS27	ENSG00000177954	-0.330947	7.88669253052486e-06
SP140L	ENSG00000185404	0.267568	7.89392239697749e-06
PARP14	ENSG00000173193	0.44638	7.89392239697749e-06
RPL37	ENSG00000145592	-0.301038	7.89392239697749e-06
HNRNPA1L3	ENSG00000224578	-0.312744	7.89392239697749e-06
H2BC18	ENSG00000203814	-0.430689	7.99321220806676e-06
ARRDC3	ENSG00000113369	-0.534336	7.99816145157003e-06
RAP2B	ENSG00000181467	-0.299349	8.39291994736549e-06
SEC31B	ENSG00000075826	0.687111	8.39291994736549e-06
RHOA	ENSG00000067560	-0.257848	1.06068455466502e-05
ARPP19	ENSG00000128989	-0.253891	1.13897753953564e-05
CFL1	ENSG00000172757	-0.291608	1.2212990429519e-05
TPM3	ENSG00000143549	-0.26419	1.56051043333005e-05
GHITM	ENSG00000165678	-0.257882	1.71810729181304e-05
FBL	ENSG00000105202	-0.318617	1.71810729181304e-05
KBTBD8	ENSG00000163376	-0.33801	1.71810729181304e-05
RPS11	ENSG00000142534	-0.314428	1.71810729181304e-05
CMTM6	ENSG00000091317	-0.316836	1.86304304972153e-05
AK9	ENSG00000155085	0.39513	2.11397855104744e-05
RPS23	ENSG00000186468	-0.286031	2.11397855104744e-05
DHTKD1	ENSG00000181192	0.279474	2.13293825486163e-05
HECTD4	ENSG00000173064	0.256239	2.16918012894469e-05
RPL6	ENSG00000089009	-0.323675	2.22790311788705e-05
ATG16L2	ENSG00000168010	0.477923	2.39665860398446e-05
RNPC3	ENSG00000185946	0.396591	2.39665860398446e-05
ZMAT1	ENSG00000166432	0.456253	2.4188490348891e-05
PTP4A2	ENSG00000184007	-0.238629	2.49583373164136e-05
KIAA0319L	ENSG00000142687	0.233553	2.49984670322815e-05
RPS25	ENSG00000118181	-0.3008	2.49984670322815e-05
TUBA1B	ENSG00000123416	-0.29958	2.62322666680091e-05
SETD5	ENSG00000168137	0.171472	2.67042796017981e-05
ABCB4	ENSG00000005471	0.295264	2.67605680859477e-05
PABPC1	ENSG00000070756	-0.229075	2.69961880450229e-05
ACTG1	ENSG00000184009	-0.363679	2.85253055491556e-05
TARBP1	ENSG00000059588	0.381461	2.94703045754417e-05
SNX3	ENSG00000112335	-0.280556	2.94703045754417e-05
H2AC20	ENSG00000184260	-0.405988	2.94703045754417e-05
GBP2	ENSG00000162645	0.74787	2.94703045754417e-05
RPS27A	ENSG00000143947	-0.329135	2.94703045754417e-05
H2BC10	ENSG00000278588	-0.583597	2.60589995822812e-05
PTPN11	ENSG00000179295	-0.208664	3.34575100277017e-05
POLG2	ENSG00000256525	0.439639	3.34575100277017e-05
TPCN1	ENSG00000186815	0.329274	3.36616000518163e-05
RPL15	ENSG00000174748	-0.278211	3.36616000518163e-05
RPL3	ENSG00000100316	-0.304228	3.38435993613152e-05
LUC7L3	ENSG00000108848	0.455416	3.54561125342852e-05
ARPC5	ENSG00000162704	-0.239617	3.57879841938846e-05
CPLANE1	ENSG00000197603	0.328108	3.57879841938846e-05
FCRL2	ENSG00000132704	0.512096	3.57879841938846e-05
EIF4B	ENSG00000063046	-0.221598	3.58926316980225e-05
UBA52	ENSG00000221983	-0.299739	3.61721167973143e-05
RPL12	ENSG00000197958	-0.336267	3.83566665906872e-05
GRID2IP	ENSG00000215045	0.879822	1.86304304972153e-05
ARF6	ENSG00000165527	-0.227461	4.0146836214022e-05
H1-4	ENSG00000168298	-0.477032	4.26144620339931e-05
DDX17	ENSG00000100201	0.334643	4.32289732231003e-05
EEF1A1	ENSG00000156508	-0.280597	4.42224438563711e-05
RPS27AP5	ENSG00000231767	-0.475234	4.15088185397426e-05
RPS2	ENSG00000140988	-0.282153	4.67775527169105e-05
CNBP	ENSG00000169714	-0.244828	5.35603880161345e-05
RPS17	ENSG00000182774	-0.330562	5.35603880161345e-05
RPL11	ENSG00000142676	-0.291456	5.35603880161345e-05
OSBPL8	ENSG00000091039	-0.232688	5.57813766999209e-05
OBSCN	ENSG00000154358	0.529508	5.62286600092101e-05
LENG8	ENSG00000167615	0.547027	5.69833694552841e-05
GBP5	ENSG00000154451	0.527409	5.97617913382857e-05
BCAS2	ENSG00000116752	-0.374275	5.69833694552841e-05
HNRNPA1L2	ENSG00000139675	-0.288888	5.99048341998347e-05
IL18BP	ENSG00000137496	0.39571	5.97617913382857e-05
RPLP1	ENSG00000137818	-0.318185	5.99048341998347e-05
IGHJ5	ENSG00000242472	0.696756	6.67062106615258e-05
SPICE1	ENSG00000163611	0.374981	6.92560919832631e-05
H1-2	ENSG00000187837	-0.39998	6.91816437988388e-05
SF3A1	ENSG00000099995	-0.190268	7.69455659809429e-05
CSAD	ENSG00000139631	0.65282	6.41507205159776e-05
EIF3L	ENSG00000100129	-0.244939	8.05264263633364e-05
GALT	ENSG00000213930	0.432315	8.12584071441406e-05
UQCRB	ENSG00000156467	-0.309643	8.236285940079e-05
H2AC15	ENSG00000275221	-0.52961	8.12322338497325e-05
P2RX5-TAX1BP3	ENSG00000257950	0.404712	8.236285940079e-05
PPP6R2	ENSG00000100239	0.318601	8.236285940079e-05
TMEM131L	ENSG00000121210	0.214131	8.236285940079e-05
PGK1	ENSG00000102144	-0.238498	8.236285940079e-05
RPL31	ENSG00000071082	-0.320541	8.236285940079e-05
RPL22	ENSG00000116251	-0.276594	8.5434915534204e-05
YBX1	ENSG00000065978	-0.246937	8.90017905414903e-05
OGA	ENSG00000198408	0.247616	9.07010367014696e-05
RPL10	ENSG00000147403	-0.26823	9.07010367014696e-05
NBPF9	ENSG00000269713	0.293785	9.17436562627886e-05
EHD4	ENSG00000103966	-0.423197	9.2769997013261e-05
RPL7A	ENSG00000148303	-0.290389	9.30854178973136e-05
RPS13	ENSG00000110700	-0.272645	9.30854178973136e-05
SFI1	ENSG00000198089	0.289876	9.92424593869125e-05
BTN3A3	ENSG00000111801	0.422679	9.92424593869125e-05
EVI2B	ENSG00000185862	-0.270755	9.92424593869125e-05
INTS3	ENSG00000143624	0.267885	9.99611459884546e-05
SUGP2	ENSG00000064607	0.464501	9.99611459884546e-05
GOLGA8A	ENSG00000175265	0.623315	9.99611459884546e-05
H2BC4	ENSG00000180596	-0.348459	0.000100319
KAT2B	ENSG00000114166	0.22587	0.000101592
TMEM109	ENSG00000110108	-0.285212	0.000103038
NKTR	ENSG00000114857	0.408404	0.000103038
AZIN1	ENSG00000155096	-0.261801	0.000103038
WDR1	ENSG00000071127	-0.165934	0.000103038
RBM5	ENSG00000003756	0.253132	0.000103038
COL19A1	ENSG00000082293	0.424857	0.000105791
ABCD4	ENSG00000119688	0.307386	0.000114135
CLCN6	ENSG00000011021	0.274242	0.000114135
SPINT2	ENSG00000167642	-0.33391	0.00011591
RPL30	ENSG00000156482	-0.29019	0.000114135
CHMP2A	ENSG00000130724	-0.313207	0.000118914
RHBDF2	ENSG00000129667	0.295552	0.00011591
H2BC12L	ENSG00000234289	-0.490859	0.00011591
CD74	ENSG00000019582	-0.255729	0.000118914
H4C5	ENSG00000276966	-0.402585	0.000120488
MYO15B	ENSG00000266714	0.613663	0.000120488
EVL	ENSG00000196405	0.197538	0.000121033
CATSPER2	ENSG00000166762	0.552602	0.000121033
PNISR	ENSG00000132424	0.352569	0.000121033
GOLGA6L9	ENSG00000197978	0.65195	0.000103038
CNN2	ENSG00000064666	-0.259198	0.000121033
HDAC7	ENSG00000061273	0.222787	0.000125313
SPTAN1	ENSG00000197694	-0.162898	0.000124598
OGT	ENSG00000147162	0.312452	0.000130271
CCDC154	ENSG00000197599	0.715976	0.000115822
HCLS1	ENSG00000180353	-0.177557	0.000134027
ARHGDIB	ENSG00000111348	-0.237799	0.000135915
NDST2	ENSG00000166507	0.497064	0.000103038
MYL12B	ENSG00000118680	-0.277854	0.000140594
EIF3H	ENSG00000147677	-0.237935	0.000139925
PHYKPL	ENSG00000175309	0.289999	0.00014215
RBMX2	ENSG00000134597	-0.304777	0.000143982
ARF1	ENSG00000143761	-0.256119	0.000143982
NPIPA7	ENSG00000214967	0.443156	0.000155263
RPL34	ENSG00000109475	-0.276233	0.000152389
SPG7	ENSG00000197912	0.264998	0.000155428
ANKRD36	ENSG00000135976	0.434537	0.000156821
GOLGA8B	ENSG00000215252	0.597857	0.000160149
EEF2	ENSG00000167658	-0.261054	0.000160149
ANAPC4	ENSG00000053900	0.321649	0.000176318
ZCCHC3	ENSG00000247315	-0.221806	0.000176318
HMBOX1	ENSG00000147421	0.235652	0.000173581
XRCC6	ENSG00000196419	-0.21317	0.000173581
TMED2	ENSG00000086598	-0.253896	0.000176318
RPL10A	ENSG00000198755	-0.299148	0.000176318
KLF2	ENSG00000127528	-0.305421	0.000176318
TTC14	ENSG00000163728	0.290736	0.000182732
EID1	ENSG00000255302	-0.290311	0.00019197
CHRAC1	ENSG00000104472	-0.365153	0.000194517
SUMO2	ENSG00000188612	-0.23374	0.000192199
UBC	ENSG00000150991	-0.317293	0.00019197
RPL38	ENSG00000172809	-0.267208	0.00019197
DMTF1	ENSG00000135164	0.276398	0.000192199
SHISAL2A	ENSG00000182183	0.297887	0.000198069
RPL5	ENSG00000122406	-0.27147	0.000192199
CTSS	ENSG00000163131	-0.229898	0.000192199
RPS28	ENSG00000233927	-0.293128	0.000194824
SRP14	ENSG00000140319	-0.283356	0.000199347
RPL23A	ENSG00000198242	-0.273861	0.000198194
SLU7	ENSG00000164609	-0.231602	0.000204015
EIF3D	ENSG00000100353	-0.199535	0.000199347
TES	ENSG00000135269	-0.235062	0.000204015
PHF21A	ENSG00000135365	0.176666	0.000204015
MSANTD2	ENSG00000120458	0.371011	0.000206055
CARS2	ENSG00000134905	0.240908	0.000206055
KHDRBS1	ENSG00000121774	-0.176673	0.000206055
SNU13	ENSG00000100138	-0.249211	0.000214821
SLC38A11	ENSG00000169507	1.18085	0.00021756
UNKL	ENSG00000059145	0.337517	0.000214821
ZMIZ2	ENSG00000122515	0.368084	0.000209656
KANTR	ENSG00000232593	0.555807	0.000155376
COX7C	ENSG00000127184	-0.262797	0.000214821
CAPRIN2	ENSG00000110888	0.33818	0.000225144
CAP1	ENSG00000131236	-0.225626	0.000214821
SET	ENSG00000119335	-0.210796	0.000214821
RPS8	ENSG00000142937	-0.338358	0.000214821
ZNF154	ENSG00000179909	0.371747	0.00022884
CREBZF	ENSG00000137504	0.274767	0.00022622
EIF3F	ENSG00000175390	-0.196103	0.00022622
H3-3A	ENSG00000163041	-0.212979	0.00022622
PGGHG	ENSG00000142102	0.639657	0.000238076
ANKRD36B	ENSG00000196912	0.470957	0.000232361
HACD2	ENSG00000206527	-0.264795	0.000241437
RPSA	ENSG00000168028	-0.269541	0.000232361
NCOA4	ENSG00000266412	-0.244881	0.000241437
GALNS	ENSG00000141012	0.297199	0.000251981
TMED10	ENSG00000170348	-0.223624	0.000244166
NPM1	ENSG00000181163	-0.219922	0.000241437
RPLP2	ENSG00000177600	-0.283702	0.000245541
HNRNPA0	ENSG00000177733	-0.228676	0.000253959
RBM8A	ENSG00000265241	-0.216818	0.000253959
CHMP1B	ENSG00000255112	-0.32783	0.000263035
ARHGAP33	ENSG00000004777	0.623227	0.000221386
MDH1	ENSG00000014641	-0.239136	0.000272138
RPL41	ENSG00000229117	-0.303802	0.000254474
STK17B	ENSG00000081320	-0.193889	0.000263102
SLC25A3	ENSG00000075415	-0.213725	0.000275559
S100A6	ENSG00000197956	-0.446567	0.000285014
TIMM23B-AGAP6	ENSG00000178440	0.559394	0.00019197
CHFR	ENSG00000072609	0.216059	0.000285341
PPP1CB	ENSG00000213639	-0.241341	0.000285014
TMEM63A	ENSG00000196187	0.269045	0.000285014
DNASE1	ENSG00000213918	0.372815	0.000298961
SF3B6	ENSG00000115128	-0.394566	0.000306146
EIF4H	ENSG00000106682	-0.203992	0.000298225
ARPC4	ENSG00000241553	-0.234401	0.000323011
CALM2	ENSG00000143933	-0.266445	0.000306146
UBR7	ENSG00000012963	-0.273017	0.000328995
KLF3	ENSG00000109787	-0.323097	0.000312262
LITAF	ENSG00000189067	-0.260587	0.000323011
SLC35A4	ENSG00000176087	-0.243323	0.000333724
H2AC16	ENSG00000276903	-0.599989	0.000333724
NPIPB12	ENSG00000169203	0.430526	0.000333724
APOL3	ENSG00000128284	0.302984	0.000355871
DAZAP2	ENSG00000183283	-0.220573	0.000348724
PAN2	ENSG00000135473	0.586281	0.000366412
RPL4	ENSG00000174444	-0.286271	0.000349563
ZNF594	ENSG00000180626	0.494742	0.000376124
CALM1	ENSG00000198668	-0.2183	0.000355843
PFN1	ENSG00000108518	-0.2494	0.00036845
CARD8	ENSG00000105483	0.252803	0.000374011
EIF3K	ENSG00000178982	-0.240222	0.000385322
MED1	ENSG00000125686	-0.156672	0.000376535
AP2A2	ENSG00000183020	0.236362	0.000389815
MTRNR2L12	ENSG00000269028	-0.565529	0.000376535
GNAI2	ENSG00000114353	-0.214118	0.000376535
RNF6	ENSG00000127870	-0.17126	0.000389173
CUL9	ENSG00000112659	0.247825	0.000389173
IKBKE	ENSG00000263528	0.464075	0.000409429
AGAP4	ENSG00000188234	0.360041	0.000415767
CAPZB	ENSG00000077549	-0.207948	0.000389173
AGAP6	ENSG00000204149	0.402436	0.000418207
EML2	ENSG00000125746	0.381286	0.000418207
FTH1	ENSG00000167996	-0.246611	0.000397083
FAM32A	ENSG00000105058	-0.257148	0.000418207
TUBA1C	ENSG00000167553	-0.307273	0.000427742
ELMO2	ENSG00000062598	0.215485	0.000427742
MAP4K5	ENSG00000012983	0.233246	0.000420864
EGR3	ENSG00000179388	-0.956946	0.000199347
	ENSG00000274559	-0.472612	0.000422104
GNG2	ENSG00000186469	-0.275045	0.000420864
TNK2	ENSG00000061938	0.269745	0.000418207
SNX29	ENSG00000048471	0.22085	0.000418207
SH3BGRL3	ENSG00000142669	-0.277466	0.000421686
MYH9	ENSG00000100345	-0.210145	0.000418207
KCTD7	ENSG00000243335	0.297722	0.000452274
AUH	ENSG00000148090	0.269254	0.000452274
RPN2	ENSG00000118705	-0.176999	0.00044232
ARL4C	ENSG00000188042	-0.402259	0.000455221
PARP15	ENSG00000173200	0.46688	0.00044232
FCRL1	ENSG00000163534	0.353616	0.00044232
ZNF845	ENSG00000213799	-0.252032	0.000496252
MAP4	ENSG00000047849	0.217459	0.000472734
ATMIN	ENSG00000166454	-0.213126	0.000496781
SLC35E3	ENSG00000175782	0.332819	0.000507198
FAU	ENSG00000149806	-0.291085	0.000481951
TMBIM6	ENSG00000139644	-0.197141	0.000482509
NOP53	ENSG00000105373	-0.263854	0.000482509
TPT1	ENSG00000133112	-0.261828	0.000502079
ACAD10	ENSG00000111271	0.247183	0.000544928
CCAR1	ENSG00000060339	0.198612	0.000507198
ATG2B	ENSG00000066739	0.201586	0.000521305
QRICH2	ENSG00000129646	0.480548	0.000477225
MDFIC	ENSG00000135272	-0.411776	0.000589432
DDX39B	ENSG00000198563	0.381965	0.000556632
NISCH	ENSG00000010322	0.236994	0.000556632
SRP72	ENSG00000174780	-0.17662	0.000556632
UQCRH	ENSG00000173660	-0.287402	0.000611532
SNRPC	ENSG00000124562	-0.31729	0.000615247
CDK5RAP3	ENSG00000108465	0.499303	0.000605297
SLC15A2	ENSG00000163406	0.628119	0.000605796
RAB7A	ENSG00000075785	-0.175159	0.000599642
PABPC3	ENSG00000151846	-0.351675	0.000635078
HNRNPA1	ENSG00000135486	-0.204989	0.000592412
HLA-DRA	ENSG00000204287	-0.246173	0.000593551
TRPC4AP	ENSG00000100991	0.182966	0.000608473
RBM3	ENSG00000102317	-0.323481	0.000621933
PDLIM1	ENSG00000107438	-0.199483	0.000618089
EEF1B2	ENSG00000114942	-0.276429	0.000607511
STARD7	ENSG00000084090	-0.175672	0.000615247
HADHA	ENSG00000084754	-0.188718	0.000618089
H2BC12	ENSG00000197903	-0.306501	0.000618646
H1-5	ENSG00000184357	-0.578988	0.00066382
ZFC3H1	ENSG00000133858	0.240136	0.000624676
BTAF1	ENSG00000095564	0.270003	0.000627675
CD24	ENSG00000272398	-0.354356	0.000639508
ACTR2	ENSG00000138071	-0.226987	0.000631881
MTRNR2L6	ENSG00000270672	-0.641727	0.00070057
DNHD1	ENSG00000179532	0.332498	0.000672022
ZFP36L1	ENSG00000185650	-0.19843	0.00066382
ANKRD36C	ENSG00000174501	0.395085	0.000672022
ATR	ENSG00000175054	0.240082	0.000678898
YWHAQ	ENSG00000134308	-0.193238	0.000684805
EIF3E	ENSG00000104408	-0.216419	0.000672022
NUCKS1	ENSG00000069275	-0.201001	0.000672022
TOMM7	ENSG00000196683	-0.305231	0.000700474
ARCN1	ENSG00000095139	-0.167089	0.000681987
NHP2	ENSG00000145912	-0.277169	0.000752977
LAPTM5	ENSG00000162511	-0.259761	0.000681987
ZNF789	ENSG00000198556	0.401211	0.000700937
ICAM3	ENSG00000076662	-0.282241	0.000700937
RSRP1	ENSG00000117616	0.246742	0.00070057
CDKN1B	ENSG00000111276	-0.218854	0.000722165
DGKA	ENSG00000065357	0.2622	0.000723257
TSC1	ENSG00000165699	0.191002	0.000748312
GPR160	ENSG00000173890	-0.331905	0.000773982
KRT10	ENSG00000186395	-0.465686	0.000767593
ATP6V0E1	ENSG00000113732	-0.288022	0.000779939
CUBN	ENSG00000107611	0.466864	0.000789526
TTC13	ENSG00000143643	0.256164	0.000767593
INPP5F	ENSG00000198825	0.504123	0.000767593
UBE2V1	ENSG00000244687	0.349947	0.000792708
NPEPPS	ENSG00000141279	0.180208	0.000759973
ANKMY1	ENSG00000144504	0.25012	0.000780651
SERP1	ENSG00000120742	-0.229959	0.000769596
MTRNR2L8	ENSG00000255823	-0.585529	0.000767593
RPS21	ENSG00000171858	-0.294871	0.000769596
BTG2	ENSG00000159388	-0.260063	0.000769596
POLR2A	ENSG00000181222	-0.141791	0.000779939
KLC1	ENSG00000126214	0.258199	0.000799483
DDX18	ENSG00000088205	-0.161279	0.00080347
ZNF830	ENSG00000198783	-0.21285	0.000845347
RPL27	ENSG00000131469	-0.297357	0.000779939
CCDC30	ENSG00000186409	0.436589	0.000779939
UBAP1L	ENSG00000246922	0.408355	0.000862575
GBP4	ENSG00000162654	0.577498	0.000821523
NPIPB13	ENSG00000198064	0.40806	0.00080347
PABPC1L	ENSG00000101104	0.492045	0.000866937
ITFG2	ENSG00000111203	0.182297	0.000816862
PKIG	ENSG00000168734	-0.327297	0.000821523
DDX21	ENSG00000165732	-0.2165	0.000815037
CALM3	ENSG00000160014	-0.220721	0.000819241
PKM	ENSG00000067225	-0.237456	0.000815037
TAGAP	ENSG00000164691	-0.205913	0.000810668
FAM149B1	ENSG00000138286	0.269774	0.000888945
RPL28	ENSG00000108107	-0.276514	0.000811313
BCL6	ENSG00000113916	-0.277206	0.000830236
HNRNPM	ENSG00000099783	-0.157179	0.000816862
RPL9	ENSG00000163682	-0.25731	0.000821523
RPL13	ENSG00000167526	-0.292681	0.00083451
L3MBTL1	ENSG00000185513	0.365837	0.000927516
MARK3	ENSG00000075413	0.169701	0.000862575
ATXN2	ENSG00000204842	0.189869	0.000875002
CSDE1	ENSG00000009307	-0.15604	0.000854183
IKBKB	ENSG00000104365	0.249407	0.000866937
CITED2	ENSG00000164442	-0.272474	0.000945342
PRPS1	ENSG00000147224	-0.224858	0.000945342
REEP5	ENSG00000129625	-0.217714	0.000902783
RPL19	ENSG00000108298	-0.309594	0.000874454
IFT172	ENSG00000138002	0.318006	0.000954242
BLOC1S3	ENSG00000189114	-0.32205	0.000953208
TMEM14C	ENSG00000111843	-0.389948	0.000927516
SYF2	ENSG00000117614	-0.209026	0.000892415
GOLGA1	ENSG00000136935	0.252146	0.000954242
RACK1	ENSG00000204628	-0.236066	0.000891431
BTN2A1	ENSG00000112763	0.331145	0.000945342
LTO1	ENSG00000149716	0.237934	0.000986263
CISD2	ENSG00000145354	-0.406495	0.000875002
HIGD2A	ENSG00000146066	-0.30141	0.000992901
RPL39	ENSG00000198918	-0.286567	0.000928621
MED23	ENSG00000112282	0.207812	0.000953208
H2BC9	ENSG00000275713	-0.526988	0.000928621
CHMP4B	ENSG00000101421	-0.230878	0.000954242
LDHA	ENSG00000134333	-0.245152	0.000986811
RPL18	ENSG00000063177	-0.27538	0.000945342
ZRANB2	ENSG00000132485	0.234597	0.000960492
TCEA1	ENSG00000187735	-0.183223	0.000954242
IL15	ENSG00000164136	0.671548	0.00103884
IPO5	ENSG00000065150	-0.152437	0.000972682
PSME3	ENSG00000131467	-0.189426	0.000992901
PNN	ENSG00000100941	0.231701	0.000954242
DGKD	ENSG00000077044	0.161182	0.000954242
RMC1	ENSG00000141452	0.238772	0.000986263
H3C10	ENSG00000278828	-0.526479	0.00100532
H2BC5	ENSG00000158373	-0.325746	0.000986263
TXNDC12	ENSG00000117862	-0.217672	0.00104846
GBP1	ENSG00000117228	0.603703	0.00104846
ATP5F1A	ENSG00000152234	-0.186823	0.000986263
SNN	ENSG00000184602	-0.241102	0.00103105
UBA7	ENSG00000182179	0.384191	0.000992901
HNRNPUL1	ENSG00000105323	-0.170985	0.000984516
CANX	ENSG00000127022	-0.186315	0.000988513
SSR2	ENSG00000163479	-0.225587	0.00104131
ETS1	ENSG00000134954	-0.177066	0.000991243
SNX14	ENSG00000135317	0.212356	0.00104846
ADAM28	ENSG00000042980	0.337317	0.000994543
IGHJ4	ENSG00000240041	0.552779	0.00106691
EEF1D	ENSG00000104529	-0.219565	0.00100532
RIPOR1	ENSG00000039523	0.285085	0.00110477
NFAT5	ENSG00000102908	0.230839	0.00103105
PARVG	ENSG00000138964	0.262459	0.00103105
SYMPK	ENSG00000125755	0.179291	0.00104131
ZBTB18	ENSG00000179456	-0.156829	0.00104158
ITM2C	ENSG00000135916	-0.645913	0.00111513
MED10	ENSG00000133398	-0.277565	0.00113831
RPS15	ENSG00000115268	-0.270981	0.00103884
RPS14	ENSG00000164587	-0.270805	0.00104678
ATP5F1D	ENSG00000099624	-0.271206	0.00112724
PTMA	ENSG00000187514	-0.242142	0.00106299
UTP3	ENSG00000132467	-0.218422	0.00114415
TLN1	ENSG00000137076	-0.175261	0.00106413
FAM193B	ENSG00000146067	0.339327	0.00109963
COX7A2L	ENSG00000115944	-0.271947	0.00119131
TENT5C	ENSG00000183508	-0.29381	0.00109428
MTPN	ENSG00000105887	-0.203083	0.00107755
OFD1	ENSG00000046651	0.239959	0.00109467
MT-ND5	ENSG00000198786	-0.337966	0.00109467
METTL3	ENSG00000165819	0.361145	0.00115777
RAC1	ENSG00000136238	-0.196376	0.0011339
ANP32E	ENSG00000143401	-0.235852	0.0011339
CCNI	ENSG00000118816	-0.186333	0.00109467
H1-3	ENSG00000124575	-0.382677	0.00111722
CTDSP1	ENSG00000144579	-0.189313	0.00114415
DCAF8	ENSG00000132716	0.239258	0.00115777
CLCN7	ENSG00000103249	0.308052	0.00113306
CELSR1	ENSG00000075275	0.351065	0.00115008
MAT2B	ENSG00000038274	-0.216699	0.00113858
HHEX	ENSG00000152804	-0.193088	0.00114544
SCP2	ENSG00000116171	-0.258907	0.0012336
H2BC11	ENSG00000124635	-0.495306	0.00120081
DNAJC14	ENSG00000135392	-0.224449	0.00125432
RECQL5	ENSG00000108469	0.257081	0.00123225
H4C3	ENSG00000197061	-0.423465	0.00124923
ZNF395	ENSG00000186918	-0.15999	0.00118578
TCIRG1	ENSG00000110719	0.449923	0.00119629
SLC25A5	ENSG00000005022	-0.245401	0.00120081
HMGN4	ENSG00000182952	-0.227691	0.00123827
SLC45A3	ENSG00000158715	0.674563	0.00127854
EFCAB14	ENSG00000159658	-0.1566	0.00116741
IQGAP1	ENSG00000140575	-0.167391	0.00116741
MYL12A	ENSG00000101608	-0.232567	0.00116963
IER5	ENSG00000162783	-0.340905	0.00120081
TOMM20	ENSG00000173726	-0.233526	0.0012336
RPS6	ENSG00000137154	-0.287347	0.00118508
EPS15L1	ENSG00000127527	0.153692	0.00122783
MPEG1	ENSG00000197629	-0.375285	0.00119131
PAICS	ENSG00000128050	-0.24744	0.00131166
C1QBP	ENSG00000108561	-0.265979	0.00127854
MAPK7	ENSG00000166484	-0.270405	0.00134064
SF3A3	ENSG00000183431	-0.171539	0.00125172
TUBB	ENSG00000196230	-0.245641	0.00123827
SYPL1	ENSG00000008282	-0.226881	0.00126551
KATNIP	ENSG00000047578	0.224063	0.00132521
SNRNP70	ENSG00000104852	0.415287	0.00123225
SZT2	ENSG00000198198	0.171946	0.00123225
PDIA3	ENSG00000167004	-0.194843	0.00124801
UBE3B	ENSG00000151148	0.167339	0.00126088
NADSYN1	ENSG00000172890	0.27013	0.00125172
MAPRE2	ENSG00000166974	-0.141293	0.00124433
CLIC1	ENSG00000213719	-0.276656	0.00126088
ACTR3C	ENSG00000106526	0.490844	0.00135932
AP1G2	ENSG00000213983	0.348315	0.00126287
NPIPA9	ENSG00000183889	0.338888	0.00132521
RPL24	ENSG00000114391	-0.266238	0.00126287
D2HGDH	ENSG00000180902	0.42718	0.00142597
BTF3	ENSG00000145741	-0.230477	0.00127748
COX4I1	ENSG00000131143	-0.255041	0.00127442
CIITA	ENSG00000179583	0.229751	0.00127442
ZNF862	ENSG00000106479	0.228391	0.00140655
SARAF	ENSG00000133872	-0.215785	0.00127748
DIAPH1	ENSG00000131504	-0.135261	0.00128162
ZNF740	ENSG00000139651	0.170896	0.00133523
ALDOA	ENSG00000149925	-0.223018	0.00130602
HTRA4	ENSG00000169495	0.518095	0.00128781
TOMM22	ENSG00000100216	-0.262664	0.00148152
IGHV3-30	ENSG00000270550	-0.425154	0.00133973
GABBR1	ENSG00000204681	0.378181	0.00135126
SFSWAP	ENSG00000061936	0.174088	0.0013385
HNRNPK	ENSG00000165119	-0.165824	0.00132521
MBTPS1	ENSG00000140943	0.159989	0.00134064
MRNIP	ENSG00000161010	0.391619	0.00146527
SCAPER	ENSG00000140386	0.276149	0.00137027
CCNL2	ENSG00000221978	0.314392	0.00142734
BRK1	ENSG00000254999	-0.249159	0.00154852
H2BC15	ENSG00000233822	-0.386787	0.00158234
PCBP1	ENSG00000169564	-0.2204	0.00139571
UBL3	ENSG00000122042	-0.197237	0.00148697
CTC1	ENSG00000178971	0.246512	0.00140752
BORCS6	ENSG00000196544	-0.341669	0.00160705
TPRG1L	ENSG00000158109	-0.237741	0.00160779
ARPC2	ENSG00000163466	-0.169614	0.00142597
GOLGA6L10	ENSG00000278662	0.543943	0.00154852
SPPL2B	ENSG00000005206	0.413679	0.00149802
PHKA2	ENSG00000044446	0.182849	0.00153324
ING1	ENSG00000153487	-0.216896	0.00157513
WDR27	ENSG00000184465	0.353663	0.00154944
RAB6A	ENSG00000175582	-0.163794	0.00150136
TBCK	ENSG00000145348	0.297271	0.00155896
RPS5	ENSG00000083845	-0.275591	0.00145522
SPG11	ENSG00000104133	0.156168	0.00148188
NAP1L1	ENSG00000187109	-0.176057	0.00148218
SS18L1	ENSG00000184402	0.330876	0.00169128
PRPF19	ENSG00000110107	-0.199697	0.00159997
SNRPD2	ENSG00000125743	-0.334355	0.0016932
ATP5F1B	ENSG00000110955	-0.163607	0.00157686
RPS16	ENSG00000105193	-0.257953	0.00152927
UQCC4	ENSG00000174109	-0.622088	0.000897947
BBS1	ENSG00000174483	0.510051	0.00106691
NDUFA2	ENSG00000131495	-0.384982	0.00169607
ARRDC5	ENSG00000205784	0.371256	0.00175213
SSR1	ENSG00000124783	-0.169907	0.00157513
NPIPB2	ENSG00000234719	0.399702	0.00172094
DOCK8	ENSG00000107099	0.151861	0.00157513
TBCD	ENSG00000141556	0.206045	0.00169607
CDK5RAP2	ENSG00000136861	0.1595	0.00160779
MFSD12	ENSG00000161091	0.267124	0.00179708
RPL26	ENSG00000161970	-0.260593	0.00160779
RSL1D1	ENSG00000171490	-0.218347	0.00165366
DPEP2	ENSG00000167261	0.281827	0.00169607
ANAPC5	ENSG00000089053	0.201857	0.00166141
RPL21	ENSG00000122026	-0.257188	0.00162845
YTHDF2	ENSG00000198492	-0.158789	0.0016932
SP1	ENSG00000185591	-0.144065	0.00164789
ATP5MC2	ENSG00000135390	-0.229946	0.00177268
CD48	ENSG00000117091	-0.20721	0.00166141
LBH	ENSG00000213626	-0.234339	0.00165714
COMMD6	ENSG00000188243	-0.257637	0.00180981
KCNIP2	ENSG00000120049	0.721344	0.00190594
PPP3R1	ENSG00000221823	-0.175075	0.00174824
GTF2IRD2	ENSG00000196275	0.189824	0.00175213
B4GALT1	ENSG00000086062	-0.285797	0.0016932
CD79A	ENSG00000105369	-0.222166	0.00169128
PNRC2	ENSG00000189266	-0.178298	0.00171238
RBM6	ENSG00000004534	0.250381	0.00169607
HEXIM1	ENSG00000186834	-0.264295	0.00194592
H2BC7	ENSG00000277224	-0.437207	0.00190594
H4C6	ENSG00000274618	-0.465147	0.00195819
SNRPF	ENSG00000139343	-0.238462	0.00193974
EZR	ENSG00000092820	-0.245187	0.00171238
ANKS3	ENSG00000168096	0.350287	0.00196296
FAM168B	ENSG00000152102	-0.163047	0.00182152
ATP1A1	ENSG00000163399	-0.246066	0.00186962
MGAT2	ENSG00000168282	-0.250996	0.00195396
ZNF22	ENSG00000165512	-0.231515	0.00195819
SRM	ENSG00000116649	-0.265127	0.00195819
MC1R	ENSG00000258839	0.398881	0.00195516
TWNK	ENSG00000107815	-0.273908	0.00201267
UIMC1	ENSG00000087206	0.139219	0.00183897
EAPP	ENSG00000129518	-0.223346	0.0019434
GCNA	ENSG00000147174	0.618755	0.00190594
SRSF11	ENSG00000116754	0.225116	0.00181019
RAPGEF2	ENSG00000109756	0.257683	0.00195819
VAMP1	ENSG00000139190	0.458964	0.00207315
SIN3B	ENSG00000127511	0.286579	0.00190475
ZNF638	ENSG00000075292	0.200257	0.00183897
RPS15A	ENSG00000134419	-0.234007	0.00186807
ARHGEF1	ENSG00000076928	0.29958	0.00187076
M6PR	ENSG00000003056	-0.191933	0.00196296
PLEKHF2	ENSG00000175895	-0.225995	0.0018994
PTBP2	ENSG00000117569	0.319106	0.0020499
THAP12	ENSG00000137492	-0.194857	0.00197818
UHMK1	ENSG00000152332	-0.176405	0.00190594
PTP4A1	ENSG00000112245	-0.384932	0.0020288
SF3B2	ENSG00000087365	-0.169507	0.00190594
RPL32	ENSG00000144713	-0.291285	0.00190594
BMPR2	ENSG00000204217	-0.300208	0.0020295
ATP5F1E	ENSG00000124172	-0.226717	0.0020202
E2F3	ENSG00000112242	0.31088	0.00220072
ABCC5	ENSG00000114770	0.2728	0.00215635
ATAT1	ENSG00000137343	0.462577	0.00201839
CDK2AP2	ENSG00000167797	-0.306503	0.00220175
RMDN2	ENSG00000115841	0.356602	0.00223303
TMED9	ENSG00000184840	-0.258361	0.00212938
NPIPB3	ENSG00000169246	0.363654	0.00195396
HTATSF1	ENSG00000102241	-0.211296	0.00207315
MRFAP1L1	ENSG00000178988	-0.22899	0.0020295
ANAPC16	ENSG00000166295	-0.200261	0.0020288
RPS3A	ENSG00000145425	-0.262868	0.00196296
EME2	ENSG00000197774	0.265875	0.00219765
DDX31	ENSG00000125485	0.199319	0.00223739
GAK	ENSG00000178950	0.189963	0.0020202
HDAC8	ENSG00000147099	0.323731	0.00230428
TBCC	ENSG00000124659	-0.247048	0.00223303
TOX4	ENSG00000092203	-0.159384	0.00211628
ELF1	ENSG00000120690	-0.150186	0.0020202
TEP1	ENSG00000129566	0.190873	0.0020295
DIDO1	ENSG00000101191	0.113258	0.0020295
NACA	ENSG00000196531	-0.242153	0.0020295
RNF141	ENSG00000110315	-0.235955	0.00214361
CAMLG	ENSG00000164615	-0.246724	0.00232484
GPR18	ENSG00000125245	-0.392866	0.00234797
NPIPA1	ENSG00000183426	0.353952	0.00223739
ALYREF	ENSG00000183684	-0.273862	0.00235346
ACADVL	ENSG00000072778	0.37538	0.00223739
SYAP1	ENSG00000169895	-0.282264	0.00226815
TRAF3	ENSG00000131323	0.148064	0.00213815
SGSM3	ENSG00000100359	0.387655	0.00214841
ABCC10	ENSG00000124574	0.23608	0.00228735
VASP	ENSG00000125753	-0.232896	0.00219683
METTL22	ENSG00000067365	0.279353	0.00242008
PARP12	ENSG00000059378	0.229548	0.00223739
NPIPA9	ENSG00000233024	0.347096	0.00231864
TRAPPC12	ENSG00000171853	0.166564	0.00224265
SMG1	ENSG00000157106	0.154694	0.00220175
SKI	ENSG00000157933	-0.232865	0.00223739
TSPYL1	ENSG00000189241	-0.182153	0.00223303
EIF3I	ENSG00000084623	-0.235927	0.00242008
STX16	ENSG00000124222	0.270355	0.00242008
SLC25A6	ENSG00000169100	-0.226656	0.00223303
TMSB4X	ENSG00000205542	-0.249809	0.00223303
CHCHD2	ENSG00000106153	-0.286398	0.00242128
TRIB2	ENSG00000071575	-0.367827	0.00230575
ARL2BP	ENSG00000102931	-0.261618	0.00257638
GOLGA6L4	ENSG00000184206	0.516641	0.00244813
SMU1	ENSG00000122692	-0.131422	0.00234797
BCL2A1	ENSG00000140379	-0.409467	0.00242888
SMARCA5	ENSG00000153147	-0.149634	0.00228634
PFDN5	ENSG00000123349	-0.240335	0.00230428
RPS10	ENSG00000124614	-0.320128	0.00240571
RALGPS1	ENSG00000136828	0.260134	0.00258584
DIS3L2	ENSG00000144535	0.200446	0.00241291
PCGF3	ENSG00000185619	0.312332	0.00242008
H2BC21	ENSG00000184678	-0.320762	0.00242888
ATP5MG	ENSG00000167283	-0.219326	0.00242008
ODF2L	ENSG00000122417	0.362339	0.002524
GANC	ENSG00000214013	0.212303	0.00234797
RPL18A	ENSG00000105640	-0.27124	0.00231683
SF3B4	ENSG00000143368	-0.208702	0.00251681
TTC17	ENSG00000052841	0.166672	0.00234182
INTS6L	ENSG00000165359	0.301447	0.002524
WDR59	ENSG00000103091	0.212827	0.00258189
ACBD6	ENSG00000230124	0.215446	0.00251008
BZW2	ENSG00000136261	-0.238381	0.00275005
TRAF3IP3	ENSG00000009790	0.253493	0.00237498
HMGN2	ENSG00000198830	-0.207614	0.00239497
NEMF	ENSG00000165525	0.184738	0.00241291
NUAK2	ENSG00000163545	-0.205015	0.00241291
RAB11FIP3	ENSG00000090565	0.232866	0.00261777
CHKB-CPT1B	ENSG00000254413	1.16245	0.000418207
RHOB	ENSG00000143878	-0.711441	0.00283515
DMPK	ENSG00000104936	0.315081	0.00285528
H2AC21	ENSG00000184270	-0.333651	0.00282481
ZCRB1	ENSG00000139168	-0.259003	0.00286486
ARF4	ENSG00000168374	-0.24106	0.00286873
GNA13	ENSG00000120063	-0.164374	0.00246401
EZH1	ENSG00000108799	0.170837	0.00253594
USP1	ENSG00000162607	-0.204853	0.00268082
RPL27A	ENSG00000166441	-0.228041	0.00251273
AEN	ENSG00000181026	-0.266155	0.0028724
TEPSIN	ENSG00000167302	0.372601	0.00286397
PPP1R12B	ENSG00000077157	0.265774	0.00271011
TBC1D3D	ENSG00000274419	0.294049	0.00291566
CD1C	ENSG00000158481	-0.5651	0.00298866
SH3PXD2A	ENSG00000107957	0.416349	0.00275939
NXF1	ENSG00000162231	0.250033	0.00268095
DIP2A	ENSG00000160305	0.277445	0.00275479
CENPJ	ENSG00000151849	0.246576	0.00298866
HNRNPH1	ENSG00000169045	0.192195	0.00260433
RPS29	ENSG00000213741	-0.262946	0.00264474
ARF3	ENSG00000134287	-0.22142	0.00293279
RTF2	ENSG00000022277	-0.158224	0.00283801
FAM156A	ENSG00000268350	0.280187	0.00307284
SSR4	ENSG00000180879	-0.273884	0.00306294
MMGT1	ENSG00000169446	-0.257234	0.0030323
C7orf50	ENSG00000146540	-0.351914	0.00283515
RPS7	ENSG00000171863	-0.298488	0.00264323
PNRC1	ENSG00000146278	-0.213135	0.00267562
NOTCH2NLA	ENSG00000264343	0.299806	0.00274788
MSH5	ENSG00000204410	0.660711	0.00165714
MAPRE1	ENSG00000101367	-0.174531	0.00286486
ARL17A	ENSG00000185829	0.605853	0.00298866
RRAGA	ENSG00000155876	-0.198891	0.00308926
NPIPB8	ENSG00000255524	0.393058	0.00305438
ZNF354B	ENSG00000178338	0.268106	0.00321439
GOLPH3	ENSG00000113384	-0.196829	0.0029758
PYCARD	ENSG00000103490	-0.348965	0.00324652
H3C1	ENSG00000275714	-0.511536	0.0029758
ZNG1B	ENSG00000136682	0.241329	0.00294498
CTR9	ENSG00000198730	-0.147906	0.00286486
HNRNPH2	ENSG00000126945	-0.204647	0.00312079
VPS52	ENSG00000223501	0.215632	0.00303308
RPL35A	ENSG00000182899	-0.26199	0.00286397
ZNF207	ENSG00000010244	0.195748	0.00286486
TSC22D3	ENSG00000157514	-0.434985	0.00285746
PRDM15	ENSG00000141956	0.209103	0.00312417
RPL35	ENSG00000136942	-0.274281	0.00289153
RBM14	ENSG00000239306	0.160564	0.00303582
GAPDH	ENSG00000111640	-0.264535	0.00298648
L3HYPDH	ENSG00000126790	0.489335	0.00342016
XNDC1N	ENSG00000254469	0.312303	0.00344483
MRPS7	ENSG00000125445	-0.253251	0.00344483
KHDRBS2	ENSG00000112232	0.342431	0.00324652
JMJD7	ENSG00000243789	0.594283	0.00181672
PRKAR1A	ENSG00000108946	-0.169419	0.00301895
C1orf112	ENSG00000000460	0.405305	0.00342016
ABCA5	ENSG00000154265	0.379549	0.00335369
ARMH3	ENSG00000120029	0.215057	0.00318369
NLRP1	ENSG00000091592	0.24359	0.00298866
ENGASE	ENSG00000167280	0.383028	0.00328638
NONO	ENSG00000147140	-0.143884	0.00301895
C12orf42	ENSG00000179088	0.322268	0.00335369
ATG16L1	ENSG00000085978	0.165342	0.00328
R3HDM4	ENSG00000198858	-0.200484	0.00325794
HECA	ENSG00000112406	-0.163348	0.00308926
NBPF11	ENSG00000263956	0.187209	0.00308926
SH3KBP1	ENSG00000147010	-0.155796	0.00311361
RCCD1	ENSG00000166965	0.335838	0.00359478
HNRNPF	ENSG00000169813	-0.180548	0.00308926
ACLY	ENSG00000131473	-0.139534	0.00315794
YWHAZ	ENSG00000164924	-0.158336	0.00309003
ACAD9	ENSG00000177646	0.195176	0.00340474
ZNF76	ENSG00000065029	0.279916	0.00335369
PSMD10	ENSG00000101843	-0.336765	0.00359478
AP3S1	ENSG00000177879	-0.287142	0.00361498
C1orf43	ENSG00000143612	-0.213924	0.00347564
SLC25A42	ENSG00000181035	0.222413	0.00344483
C6orf62	ENSG00000112308	-0.133233	0.00314867
HMGB1	ENSG00000189403	-0.157245	0.00312079
AVIL	ENSG00000135407	0.655601	0.00326167
GRIPAP1	ENSG00000068400	0.209811	0.00321538
ATAD2B	ENSG00000119778	0.260551	0.00322539
ODC1	ENSG00000115758	-0.240538	0.00326853
EIF4EBP2	ENSG00000148730	-0.174626	0.00327924
BECN1	ENSG00000126581	-0.158521	0.00333317
DERL3	ENSG00000099958	0.432911	0.00364587
SHMT2	ENSG00000182199	-0.224053	0.00329146
MRFAP1	ENSG00000179010	-0.195545	0.00328
ATG7	ENSG00000197548	0.293476	0.00353355
LY6E	ENSG00000160932	-0.317003	0.00338104
ACO2	ENSG00000100412	-0.168224	0.00329601
GOLM2	ENSG00000166734	-0.135876	0.00328
SNAP29	ENSG00000099940	-0.197359	0.00359864
SMIM14	ENSG00000163683	-0.229809	0.0033135
BLTP1	ENSG00000138688	0.202445	0.00328
PLXNA3	ENSG00000130827	0.318852	0.00350085
MARS1	ENSG00000166986	0.217135	0.00344483
FCHSD2	ENSG00000137478	0.140787	0.00329131
FAM91A1	ENSG00000176853	0.213659	0.00344483
COA1	ENSG00000106603	0.22027	0.00359364
HERC2	ENSG00000128731	0.176128	0.00335369
CDKN2D	ENSG00000129355	-0.34634	0.00391497
NUDT21	ENSG00000167005	-0.185314	0.00356052
RPL8	ENSG00000161016	-0.257496	0.00335369
DPH1	ENSG00000108963	0.273562	0.00386539
CLDN15	ENSG00000106404	0.340127	0.00394965
RBM44	ENSG00000177483	0.762271	0.00210633
KIAA1143	ENSG00000163807	-0.188548	0.00373595
RBM26	ENSG00000139746	0.202834	0.00338104
TP53I13	ENSG00000167543	0.327591	0.0038456
UHRF2	ENSG00000147854	0.198506	0.00342016
PRMT7	ENSG00000132600	0.206288	0.00379238
NPIPB5	ENSG00000243716	0.339062	0.00342016
C17orf67	ENSG00000214226	0.337348	0.00391497
WDSUB1	ENSG00000196151	0.414303	0.00398452
CLHC1	ENSG00000162994	0.604243	0.00358147
NBPF10	ENSG00000271425	0.268581	0.00342016
CCT7	ENSG00000135624	-0.184483	0.00358329
LMBR1L	ENSG00000139636	0.220593	0.00371655
EPRS1	ENSG00000136628	-0.15667	0.00348444
MRPS25	ENSG00000131368	0.241601	0.00370809
MON2	ENSG00000061987	0.214493	0.0034899
CAPN10	ENSG00000142330	0.326825	0.00398452
CAPN3	ENSG00000092529	0.370408	0.00406995
CPSF1	ENSG00000071894	0.296329	0.00356052
C4orf3	ENSG00000164096	-0.244167	0.00391497
WASHC4	ENSG00000136051	0.195841	0.00346704
ZNF692	ENSG00000171163	0.469312	0.00408381
EZH2	ENSG00000106462	0.465884	0.00396183
DDHD1	ENSG00000100523	0.277188	0.00358329
RHOBTB1	ENSG00000072422	0.823725	0.00236878
CENPT	ENSG00000102901	0.460211	0.00406995
TMEM106A	ENSG00000184988	0.219842	0.00386778
CARS1	ENSG00000110619	0.178439	0.00381456
ENO1	ENSG00000074800	-0.187271	0.00357664
PRDM8	ENSG00000152784	0.295769	0.00408381
ABR	ENSG00000159842	0.165795	0.00359478
UAP1L1	ENSG00000197355	0.455896	0.0041849
TAB2	ENSG00000055208	-0.151466	0.00363648
GNAS	ENSG00000087460	-0.153171	0.00358636
KRIT1	ENSG00000001631	0.203777	0.0038456
TCTN1	ENSG00000204852	0.364388	0.00391497
MIGA2	ENSG00000148343	0.317566	0.0041849
RABL2A	ENSG00000144134	0.261119	0.00409624
C9orf78	ENSG00000136819	-0.217597	0.00388369
MSS51	ENSG00000166343	0.400748	0.0041849
RAP2A	ENSG00000125249	-0.249434	0.00429984
IGHJ3	ENSG00000242887	0.819373	0.0020295
CLK3	ENSG00000179335	0.179339	0.0038456
ATP2B4	ENSG00000058668	-0.489829	0.00435984
PKN2	ENSG00000065243	0.185496	0.00387091
TAF7	ENSG00000178913	-0.228826	0.0037473
CENATAC	ENSG00000186166	0.261803	0.00406995
RPA1	ENSG00000132383	-0.192617	0.0039896
ADISSP	ENSG00000101220	-0.359289	0.0043735
RNF214	ENSG00000167257	0.18824	0.00409624
RPL13A	ENSG00000142541	-0.266637	0.00378292
ACSF3	ENSG00000176715	0.183523	0.00390987
DNAH1	ENSG00000114841	0.254122	0.00381522
KDM4C	ENSG00000107077	0.191284	0.00385847
MNDA	ENSG00000163563	-0.843808	0.00390987
RPS9	ENSG00000170889	-0.245165	0.00375851
ACTR3	ENSG00000115091	-0.137365	0.00376607
ARPC3	ENSG00000111229	-0.240939	0.00377486
WDR82	ENSG00000164091	-0.143957	0.0038456
WDR37	ENSG00000047056	0.134043	0.00410355
NAA25	ENSG00000111300	0.216988	0.00397825
PHKA1	ENSG00000067177	0.661439	0.00242888
NOLC1	ENSG00000166197	-0.183508	0.00391007
NCBP2AS2	ENSG00000270170	-0.364572	0.00450207
NFKB2	ENSG00000077150	0.268174	0.00389364
KLHL17	ENSG00000187961	0.664308	0.00340474
ITFG1	ENSG00000129636	0.28048	0.00434126
TRPM7	ENSG00000092439	0.141613	0.00390987
PAK2	ENSG00000180370	-0.154069	0.00391497
MT-CYB	ENSG00000198727	-0.266202	0.00391842
MACROH2A1	ENSG00000113648	0.184138	0.00397145
MAN2A2	ENSG00000196547	0.296731	0.00415219
ABCA7	ENSG00000064687	0.416941	0.00398452
CSTF2T	ENSG00000177613	-0.161192	0.0041849
BLNK	ENSG00000095585	0.149443	0.00398452
ZAP70	ENSG00000115085	0.777962	0.00392058
BTBD2	ENSG00000133243	-0.224908	0.0041849
SFMBT2	ENSG00000198879	0.404207	0.00472433
POMT2	ENSG00000009830	0.318185	0.00481441
UQCR10	ENSG00000184076	-0.340775	0.00485638
LSM6	ENSG00000164167	-0.219612	0.00478925
NAB2	ENSG00000166886	-0.528404	0.00458032
MAPK8IP3	ENSG00000138834	0.317136	0.00403257
ACP6	ENSG00000162836	0.397519	0.00479619
TSN	ENSG00000211460	-0.184572	0.00450207
ZBTB2	ENSG00000181472	-0.221348	0.0047159
FCRL5	ENSG00000143297	0.60537	0.00403833
RPL22L1	ENSG00000163584	-0.287929	0.0047159
SERTAD1	ENSG00000197019	-0.65005	0.00289302
NPIPA8	ENSG00000214940	0.350455	0.00462847
SEPTIN7	ENSG00000122545	-0.148775	0.00406995
MEGF6	ENSG00000162591	0.350273	0.00442317
SYNCRIP	ENSG00000135316	-0.164131	0.00416586
NBPF20	ENSG00000162825	0.230206	0.0042314
NSMCE3	ENSG00000185115	-0.237983	0.00462866
SBK1	ENSG00000188322	-0.892001	0.00308926
LUC7L	ENSG00000007392	0.264173	0.00440683
H1-10	ENSG00000184897	-0.315401	0.00420189
RAD21	ENSG00000164754	-0.138875	0.0041849
PRELID3B	ENSG00000101166	-0.232486	0.00497007
RALY	ENSG00000125970	-0.116905	0.00424208
CHD3	ENSG00000170004	0.228614	0.0042294
MCM2	ENSG00000073111	-0.220282	0.00478327
ZDHHC17	ENSG00000186908	0.209222	0.00458032
ATP5PO	ENSG00000241837	-0.23649	0.00521616
RPLP0	ENSG00000089157	-0.269396	0.0042977
RBM15B	ENSG00000259956	-0.191325	0.00452197
EDF1	ENSG00000107223	-0.231579	0.00450207
UBP1	ENSG00000153560	0.113363	0.00446877
TTC39B	ENSG00000155158	0.841262	0.00537887
SRRM2	ENSG00000167978	0.195588	0.0043735
TBC1D3L	ENSG00000274512	0.322938	0.00530001
TIMM9	ENSG00000100575	-0.289178	0.00537887
GNG5	ENSG00000174021	-0.254872	0.00534779
ZZEF1	ENSG00000074755	0.116013	0.00439321
SLC14A1	ENSG00000141469	0.781074	0.00390987
FNBP4	ENSG00000109920	0.201731	0.00438591
EXD3	ENSG00000187609	0.376021	0.00542424
MRPL30	ENSG00000185414	-0.303911	0.00539825
MYOM1	ENSG00000101605	0.430795	0.00542424
ITPR1	ENSG00000150995	0.198409	0.00440762
LIX1L	ENSG00000271601	-0.195919	0.00519048
PPIP5K1	ENSG00000168781	0.247261	0.00497007
PLAC8	ENSG00000145287	-0.166991	0.00441383
MICAL3	ENSG00000243156	0.164243	0.00442647
PRDX2	ENSG00000167815	-0.352941	0.00547187
LRR1	ENSG00000165501	-0.445472	0.00457343
PHF5A	ENSG00000100410	-0.246236	0.00550231
HERC3	ENSG00000138641	0.192212	0.00462847
CNP	ENSG00000173786	-0.215054	0.00526937
RPIA	ENSG00000153574	-0.214552	0.00542424
METTL18	ENSG00000171806	-0.433785	0.00545904
CAPN12	ENSG00000182472	0.448278	0.00555527
PRKAB2	ENSG00000131791	0.267969	0.00545904
LDAF1	ENSG00000011638	-0.414472	0.0054717
NUP85	ENSG00000125450	0.263237	0.00536812
FLOT2	ENSG00000132589	-0.161583	0.00459924
UQCC1	ENSG00000101019	0.245886	0.00532302
RAB33B	ENSG00000172007	-0.256385	0.00553012
ALKBH5	ENSG00000091542	-0.188876	0.00477391
PLAGL1	ENSG00000118495	0.282325	0.00561291
COPZ1	ENSG00000111481	-0.20076	0.00538648
CROCC	ENSG00000058453	0.277724	0.00497007
MROH1	ENSG00000179832	0.313049	0.00519465
PSMD4	ENSG00000159352	-0.208486	0.00496022
PRKCZ	ENSG00000067606	0.251437	0.00555527
ASL	ENSG00000126522	0.36874	0.00575828
NPIPB4	ENSG00000185864	0.342565	0.00472433
ANKZF1	ENSG00000163516	0.338527	0.00515985
MTOR	ENSG00000198793	0.134366	0.00492143
CDC26	ENSG00000176386	-0.247572	0.00582975
GOLGA8R	ENSG00000186399	0.406153	0.00574018
ALPK1	ENSG00000073331	0.306611	0.00557743
GSDMB	ENSG00000073605	0.513298	0.0054213
WBP1L	ENSG00000166272	-0.164681	0.00525392
ZNF841	ENSG00000197608	0.20574	0.00541529
DPYD	ENSG00000188641	0.280042	0.00537887
METTL7A	ENSG00000185432	-0.19342	0.00498037
H4C11	ENSG00000197238	-0.496195	0.00574018
RANBP6	ENSG00000137040	-0.238009	0.00561199
PHIP	ENSG00000146247	0.158282	0.00497007
STK4	ENSG00000101109	-0.119973	0.00497007
ZSWIM6	ENSG00000130449	0.171649	0.00555527
LAMTOR5	ENSG00000134248	-0.272791	0.00601863
KIAA2013	ENSG00000116685	-0.204965	0.00550231
MYADM	ENSG00000179820	-0.328311	0.00560415
DENND2D	ENSG00000162777	0.199323	0.00528141
PTK2B	ENSG00000120899	0.11494	0.00503471
PEBP1	ENSG00000089220	-0.247399	0.00556901
THOC1	ENSG00000079134	0.227468	0.00550231
PNKP	ENSG00000039650	0.301613	0.00549503
CHMP2B	ENSG00000083937	-0.199297	0.00585552
AASDHPPT	ENSG00000149313	-0.230298	0.00596103
PGAM1	ENSG00000171314	-0.222306	0.00564883
CENPB	ENSG00000125817	-0.233153	0.00561199
KHDC4	ENSG00000132680	0.246274	0.00555994
MAMDC4	ENSG00000177943	0.847121	0.00251681
BTG1	ENSG00000133639	-0.220448	0.00519048
COX6B1	ENSG00000126267	-0.260939	0.00584242
UCP3	ENSG00000175564	0.345725	0.00609966
FUS	ENSG00000089280	0.19474	0.00524992
PWWP3A	ENSG00000160953	0.2507	0.00585552
EIF2S1	ENSG00000134001	-0.19188	0.00595358
WDFY4	ENSG00000128815	0.202805	0.00549503
ADARB1	ENSG00000197381	0.187945	0.00537113
PDCL3	ENSG00000115539	-0.247673	0.00650411
IGHJ6	ENSG00000211900	0.479825	0.00651256
UPF2	ENSG00000151461	0.126705	0.00539825
PEF1	ENSG00000162517	-0.225699	0.00632081
TOB2	ENSG00000183864	-0.196196	0.00563719
SRRM1	ENSG00000133226	-0.127782	0.0053895
PHKB	ENSG00000102893	0.190515	0.00545904
ZBTB33	ENSG00000177485	-0.168808	0.00588238
RNF115	ENSG00000265491	0.172222	0.00578983
MT-CO3	ENSG00000198938	-0.284302	0.00542951
NXT2	ENSG00000101888	-0.413653	0.00637678
LAPTM4A	ENSG00000068697	-0.227867	0.00641445
ZBTB37	ENSG00000185278	0.214508	0.00561199
H4C12	ENSG00000273542	-0.460815	0.0063654
RASSF3	ENSG00000153179	-0.160902	0.00563982
PYROXD2	ENSG00000119943	0.326636	0.0068562
	ENSG00000258539	0.346348	0.00671384
YME1L1	ENSG00000136758	-0.149948	0.00568123
SELENOK	ENSG00000113811	-0.32355	0.00683547
NPIPA5	ENSG00000183793	0.341959	0.00623802
SOD1	ENSG00000142168	-0.203465	0.00598666
HEXA	ENSG00000213614	0.205308	0.00587365
NVL	ENSG00000143748	0.168667	0.00620936
CWC15	ENSG00000150316	-0.208153	0.00661609
PRELID1	ENSG00000169230	-0.223392	0.00637678
RANBP1	ENSG00000099901	-0.220896	0.00640092
KLHDC4	ENSG00000104731	0.209207	0.00630586
SIN3A	ENSG00000169375	-0.119697	0.00574018
PHF6	ENSG00000156531	-0.19504	0.00650411
RPS19	ENSG00000105372	-0.23476	0.00575828
NBR1	ENSG00000188554	-0.162173	0.00601863
ZNF544	ENSG00000198131	0.179468	0.00661405
PRKCSH	ENSG00000130175	-0.166593	0.00585552
RPS3	ENSG00000149273	-0.23259	0.00585552
LMAN2	ENSG00000169223	-0.172316	0.00633294
RILPL2	ENSG00000150977	-0.269604	0.00719044
WWOX	ENSG00000186153	0.320808	0.00701997
POLE3	ENSG00000148229	-0.199395	0.00639316
FCRLA	ENSG00000132185	-0.23406	0.00593725
BTN3A1	ENSG00000026950	0.333259	0.00630727
C11orf80	ENSG00000173715	0.247332	0.00669468
ZNF782	ENSG00000196597	0.318981	0.00696565
GADD45GIP1	ENSG00000179271	-0.25708	0.0068505
MRPS16	ENSG00000182180	-0.222646	0.00714878
MTG1	ENSG00000148824	0.272325	0.00714878
MOB1A	ENSG00000114978	-0.16661	0.00598397
ZBTB40	ENSG00000184677	0.173536	0.00616559
ZFYVE16	ENSG00000039319	0.248194	0.0068505
RETREG2	ENSG00000144567	-0.162241	0.00650411
C2orf92	ENSG00000228486	0.479589	0.00690898
MECP2	ENSG00000169057	0.159059	0.00623374
MT-ATP8	ENSG00000228253	-0.290543	0.0060454
CDC16	ENSG00000130177	0.216216	0.00651256
EIF3M	ENSG00000149100	-0.15505	0.00642345
FADS3	ENSG00000221968	0.389685	0.00665974
ZNF783	ENSG00000204946	0.1632	0.00690563
CEP43	ENSG00000213066	0.374883	0.00746194
RNF2	ENSG00000121481	-0.188572	0.00714878
PTCD3	ENSG00000132300	0.194176	0.00642345
COLGALT1	ENSG00000130309	0.273333	0.00651509
CTNNBL1	ENSG00000132792	-0.143726	0.00651256
RGL2	ENSG00000237441	0.399304	0.00690322
LRCH4	ENSG00000077454	0.243163	0.00690591
SH3BP2	ENSG00000087266	0.217229	0.00625325
NSMCE2	ENSG00000156831	0.281044	0.0077763
PYURF	ENSG00000145337	-0.242879	0.00720238
METTL17	ENSG00000165792	0.369252	0.00728708
NENF	ENSG00000117691	-0.307522	0.00781029
TRMT13	ENSG00000122435	0.277052	0.00732071
PIP4K2A	ENSG00000150867	-0.169172	0.00645278
SNRPE	ENSG00000182004	-0.194935	0.00760626
P4HB	ENSG00000185624	-0.166481	0.00661609
FER	ENSG00000151422	0.306384	0.00741961
ZNF827	ENSG00000151612	0.277963	0.00723256
RAMAC	ENSG00000169612	-0.315774	0.00799131
HNRNPAB	ENSG00000197451	-0.163665	0.00698678
TNNT3	ENSG00000130595	0.470006	0.00765777
SPATS2	ENSG00000123352	0.287309	0.0080453
TAF9	ENSG00000273841	-0.279653	0.00799268
PPT1	ENSG00000131238	-0.213364	0.00748845
CIAO2A	ENSG00000166797	-0.1849	0.00714878
DYNLL2	ENSG00000264364	-0.155165	0.00710402
SNRPB2	ENSG00000125870	-0.255159	0.00772712
CCSER1	ENSG00000184305	0.543497	0.00741961
PI4KA	ENSG00000241973	0.131996	0.00660373
SDCCAG8	ENSG00000054282	0.222964	0.00720238
OAZ1	ENSG00000104904	-0.205438	0.00661405
PSMB6	ENSG00000142507	-0.259628	0.00791061
G6PD	ENSG00000160211	-0.175948	0.0074566
PNOC	ENSG00000168081	-0.228897	0.0077763
SAP18	ENSG00000150459	-0.196203	0.00729678
CCDC115	ENSG00000136710	-0.219206	0.00784386
ZFYVE26	ENSG00000072121	0.167931	0.00690563
ATXN7L3B	ENSG00000253719	-0.161231	0.00683547
VHL	ENSG00000134086	-0.174179	0.00695863
RBM19	ENSG00000122965	0.164564	0.00683547
HSPA9	ENSG00000113013	-0.126434	0.00683547
PLEKHB2	ENSG00000115762	-0.172629	0.00762583
TBC1D3B	ENSG00000274808	0.326975	0.0080453
PKP4	ENSG00000144283	0.469546	0.00707551
MDM4	ENSG00000198625	0.17213	0.00681477
SPCS1	ENSG00000114902	-0.219034	0.00800319
LYN	ENSG00000254087	-0.119338	0.00683547
DEDD2	ENSG00000160570	-0.237153	0.0077763
SLC25A45	ENSG00000162241	0.269332	0.0077837
TXNRD2	ENSG00000184470	0.258439	0.00848118
SMIM7	ENSG00000214046	0.197933	0.0080453
TXNIP	ENSG00000265972	-0.372902	0.00697562
SPATA5	ENSG00000145375	0.253061	0.00783487
STEAP1B	ENSG00000105889	0.666138	0.00861247
ATL3	ENSG00000184743	-0.163947	0.00723912
ZNF543	ENSG00000178229	-0.200896	0.00815799
RSKR	ENSG00000167524	0.340747	0.00867887
WDR75	ENSG00000115368	0.233353	0.00787449
TBRG1	ENSG00000154144	0.22811	0.00765777
TUBB6	ENSG00000176014	-0.535521	0.00821462
AGBL2	ENSG00000165923	0.422346	0.00856943
TOM1L2	ENSG00000175662	0.200215	0.00791068
N4BP2	ENSG00000078177	0.231892	0.00774358
PATZ1	ENSG00000100105	-0.135091	0.00762
PCED1A	ENSG00000132635	0.327364	0.00815799
TAMM41	ENSG00000144559	0.244326	0.00822705
ARHGAP12	ENSG00000165322	0.153943	0.00746194
C20orf204	ENSG00000196421	0.429943	0.00781029
GSR	ENSG00000104687	-0.162775	0.00783487
XRCC5	ENSG00000079246	-0.136305	0.00710402
API5	ENSG00000166181	-0.138522	0.00733947
TARDBP	ENSG00000120948	0.173699	0.00763074
IGHV4-31	ENSG00000231475	-0.754011	0.00851977
TAS2R3	ENSG00000127362	0.813489	0.00427538
PAIP2	ENSG00000120727	-0.160726	0.00732071
PRRC2A	ENSG00000204469	-0.132456	0.00714878
SECISBP2	ENSG00000187742	0.20334	0.00731315
GTF2I	ENSG00000263001	0.0984044	0.0071801
NSA2	ENSG00000164346	-0.235657	0.00746194
GOLGA7	ENSG00000147533	-0.212961	0.00870116
GIGYF1	ENSG00000146830	0.199883	0.00729678
S100A10	ENSG00000197747	-0.412191	0.00906412
LSP1	ENSG00000130592	-0.161964	0.00726895
ARHGEF18	ENSG00000104880	0.190693	0.00815799
MRI1	ENSG00000037757	0.393074	0.00909487
VCL	ENSG00000035403	-0.186782	0.00769366
ZXDC	ENSG00000070476	0.164839	0.00771713
LRRC37B	ENSG00000185158	0.212444	0.00870116
KANSL1L	ENSG00000144445	0.242003	0.00851362
PDP1	ENSG00000164951	-0.18482	0.00774358
TMEM138	ENSG00000149483	0.218544	0.00876207
CXXC5	ENSG00000171604	-0.180368	0.00745248
APEX1	ENSG00000100823	-0.19015	0.00781029
CRAMP1	ENSG00000007545	0.18946	0.00839769
LCMT2	ENSG00000168806	-0.255845	0.00939046
TBC1D3I	ENSG00000274933	0.327837	0.0093097
KCTD13	ENSG00000174943	0.242467	0.00885989
GNB1	ENSG00000078369	-0.158219	0.00746194
QARS1	ENSG00000172053	-0.175885	0.0077179
PAWR	ENSG00000177425	0.198944	0.00775335
BCAP31	ENSG00000185825	-0.200033	0.00815937
ANKFY1	ENSG00000185722	0.15114	0.0077763
NDUFA5	ENSG00000128609	-0.194177	0.00870116
LRWD1	ENSG00000161036	0.276621	0.0090208
ADAMTS13	ENSG00000160323	0.589476	0.00658872
AHNAK	ENSG00000124942	-0.241632	0.00762
SOD2	ENSG00000112096	-0.175301	0.00815799
PAM16	ENSG00000217930	0.398997	0.00930374
YTHDC2	ENSG00000047188	0.168735	0.00791068
TMEM248	ENSG00000106609	-0.137841	0.00774358
CAPNS1	ENSG00000126247	-0.186686	0.00807242
FGD3	ENSG00000127084	0.149875	0.00765777
PLPP5	ENSG00000147535	0.295487	0.0077763
FKBP15	ENSG00000119321	0.163611	0.00784153
CKAP4	ENSG00000136026	-0.647823	0.00935073
AHCYL2	ENSG00000158467	0.22321	0.00936053
IGKV4-1	ENSG00000211598	-0.335364	0.00839769
GGT1	ENSG00000100031	0.662788	0.00590894
IDH3A	ENSG00000166411	-0.177165	0.00851977
MTRF1	ENSG00000120662	0.292214	0.00962031
TBC1D9	ENSG00000109436	-0.244849	0.0078338
C2orf69	ENSG00000178074	-0.258684	0.00989646
MYH3	ENSG00000109063	0.335403	0.00981671
MT-CO1	ENSG00000198804	-0.267006	0.00811363
ANKRD13D	ENSG00000172932	0.260275	0.00851362
UXT	ENSG00000126756	-0.217386	0.00894021
MAP4K2	ENSG00000168067	0.224008	0.00815847
MBTD1	ENSG00000011258	0.125215	0.00839769
CBR4	ENSG00000145439	0.256112	0.00934092
GDPD3	ENSG00000102886	0.517791	0.00961632
TUBGCP6	ENSG00000128159	0.269149	0.00815847
VPS13A	ENSG00000197969	0.211896	0.00821462
BORCS8	ENSG00000254901	0.275686	0.0100199
UBLCP1	ENSG00000164332	-0.199845	0.00951609
ARHGEF7	ENSG00000102606	0.136343	0.00815799
PAM	ENSG00000145730	0.588817	0.00774358
ARHGAP27	ENSG00000159314	0.223298	0.00837045
COMMD8	ENSG00000169019	-0.286894	0.0103679
TAOK3	ENSG00000135090	-0.113836	0.00815847
YIPF5	ENSG00000145817	-0.249114	0.0103922
RASGRP3	ENSG00000152689	0.253116	0.00821462
GTF3C4	ENSG00000125484	-0.175645	0.00945516
MTRNR2L1	ENSG00000256618	-0.545757	0.00976151
ZNF316	ENSG00000205903	0.212701	0.00870116
CAMKMT	ENSG00000143919	0.373907	0.0104803
TMEM259	ENSG00000182087	0.367359	0.00839769
C2CD5	ENSG00000111731	0.198655	0.00867887
BCL2L13	ENSG00000099968	-0.136284	0.00909529
SH2B1	ENSG00000178188	0.2529	0.00913511
KRBOX5	ENSG00000197302	0.19314	0.0093097
MLLT3	ENSG00000171843	0.352193	0.0103922
IMMP2L	ENSG00000184903	0.429987	0.0104097
CUL7	ENSG00000044090	0.224604	0.00969693
CCDC25	ENSG00000147419	-0.171957	0.00977919
ATP6V1G1	ENSG00000136888	-0.184595	0.00870116
KARS1	ENSG00000065427	-0.144807	0.00876207
AASS	ENSG00000008311	0.405099	0.0107374
FAM228B	ENSG00000219626	0.240148	0.0105709
BCAS3	ENSG00000141376	0.233399	0.0094837
MRPL18	ENSG00000112110	-0.281446	0.0105094
TIAM2	ENSG00000146426	0.38544	0.0108636
NAA50	ENSG00000121579	-0.145247	0.00900017
SNX18	ENSG00000178996	-0.261806	0.00870116
NPHP3	ENSG00000113971	0.394417	0.0109963
NPIPB6	ENSG00000198156	0.427346	0.0109963
CAPN1	ENSG00000014216	-0.161012	0.00870655
P2RX5	ENSG00000083454	0.248355	0.00884978
TSR2	ENSG00000158526	-0.179555	0.00991448
ATP6V0D1	ENSG00000159720	-0.220859	0.00963539
PIK3C2B	ENSG00000133056	0.20581	0.00867887
CRYZL1	ENSG00000205758	0.226715	0.0103832
MAP1LC3B	ENSG00000140941	-0.190526	0.00945516
RPS18	ENSG00000231500	-0.270629	0.00870116
ANKRD40	ENSG00000154945	-0.145225	0.00963539
MEGF8	ENSG00000105429	0.178308	0.00972781
L3MBTL3	ENSG00000198945	0.149474	0.00904842
TTC31	ENSG00000115282	0.204382	0.00997385
SLC9A9	ENSG00000181804	0.305662	0.0108176
ENTPD5	ENSG00000187097	0.224882	0.0112564
C19orf53	ENSG00000104979	-0.272048	0.0100512
SP2	ENSG00000167182	-0.148619	0.00952442
KANSL1	ENSG00000120071	0.190624	0.00891861
GID8	ENSG00000101193	-0.137063	0.00952442
HMGA1	ENSG00000137309	-0.179655	0.00951609
VEZF1	ENSG00000136451	-0.166978	0.00962031
PIGG	ENSG00000174227	0.214412	0.00972925
ENTPD4	ENSG00000197217	0.189332	0.00945516
FAM135A	ENSG00000082269	0.216947	0.0105709
CENPC	ENSG00000145241	0.224729	0.0093097
DNAJC8	ENSG00000126698	-0.199137	0.00969693
CAPN7	ENSG00000131375	0.210984	0.00989646
H2BC6	ENSG00000274290	-0.324662	0.0115411
STRAP	ENSG00000023734	-0.20077	0.0102254
RHEB	ENSG00000106615	-0.23894	0.0112742
RSL24D1	ENSG00000137876	-0.226982	0.00980422
SLC4A8	ENSG00000050438	0.345195	0.0112157
GTF3C2	ENSG00000115207	0.12525	0.00982262
	ENSG00000188897	0.439031	0.0112564
RTRAF	ENSG00000087302	-0.156737	0.00982262
KIAA0753	ENSG00000198920	0.1971	0.0109963
RAD23B	ENSG00000119318	-0.123003	0.0093097
CRKL	ENSG00000099942	-0.155821	0.00952442
GSPT1	ENSG00000103342	-0.134862	0.00951914
EMP3	ENSG00000142227	-0.263493	0.00999541
JMJD7-PLA2G4B	ENSG00000168970	0.413109	0.0116258
GAB3	ENSG00000160219	0.217465	0.0109648
CAMK2G	ENSG00000148660	0.153009	0.0101013
TRAF5	ENSG00000082512	0.166604	0.0093097
IGKV1-12	ENSG00000243290	-0.33282	0.011321
TMSB10	ENSG00000034510	-0.273092	0.00930374
FYTTD1	ENSG00000122068	-0.17995	0.00992681
TPCN2	ENSG00000162341	0.280914	0.0112988
SBF2	ENSG00000133812	0.23907	0.0110074
SLC6A16	ENSG00000063127	0.230194	0.0113003
NHLRC3	ENSG00000188811	0.242361	0.0111461
TMLHE	ENSG00000185973	0.200175	0.0111844
SHPRH	ENSG00000146414	0.208307	0.00962031
SELENOM	ENSG00000198832	-0.527697	0.0105652
RBM42	ENSG00000126254	-0.189932	0.0106629
DNTTIP2	ENSG00000067334	-0.167595	0.0101092
H3-3B	ENSG00000132475	-0.210857	0.00952066
MED4	ENSG00000136146	-0.184358	0.0110074
GPR52	ENSG00000203737	0.683231	0.0114262
PTTG2	ENSG00000250254	0.641665	0.00894021
SDAD1	ENSG00000198301	-0.13634	0.0103668
UBXN1	ENSG00000162191	-0.174025	0.00978517
TAF1C	ENSG00000103168	0.311998	0.0108633
NLRC5	ENSG00000140853	0.349371	0.00982667
KDM2A	ENSG00000173120	0.103024	0.00973515
TNFRSF13C	ENSG00000159958	-0.162047	0.00973515
HERC1	ENSG00000103657	0.130311	0.00976151
ILRUN	ENSG00000196821	-0.150362	0.00989646
METTL5	ENSG00000138382	-0.268369	0.0124918
PRR5L	ENSG00000135362	0.577798	0.0126824
CTNND1	ENSG00000198561	0.222591	0.0106868
RINT1	ENSG00000135249	0.210677	0.0120256
ALG13	ENSG00000101901	0.279547	0.0103425
SLC3A2	ENSG00000168003	-0.182002	0.011321
NOD1	ENSG00000106100	0.161082	0.0109497
SLBP	ENSG00000163950	-0.172659	0.0116784
PRPF3	ENSG00000117360	0.166832	0.0105652
HACE1	ENSG00000085382	0.205131	0.0120146
PPIA	ENSG00000196262	-0.186881	0.00999651
SLC11A2	ENSG00000110911	0.252672	0.0125162
TMEM123	ENSG00000152558	-0.252241	0.0101248
NPIPA2	ENSG00000254852	0.290172	0.0123247
SGPL1	ENSG00000166224	-0.135537	0.0112157
LENG1	ENSG00000105617	-0.233494	0.0125485
MPHOSPH9	ENSG00000051825	0.170839	0.0112564
ELMOD3	ENSG00000115459	0.26303	0.0127526
TMA7	ENSG00000232112	-0.271809	0.0113759
PIGC	ENSG00000135845	-0.218432	0.0127353
IRAG2	ENSG00000118308	0.202821	0.0103978
CR1	ENSG00000203710	0.253491	0.010209
TMEM59	ENSG00000116209	-0.16781	0.0110074
GPR65	ENSG00000140030	-0.28558	0.0125236
FAM156B	ENSG00000179304	0.241987	0.0127952
RNF149	ENSG00000163162	0.174777	0.0120168
TUSC2	ENSG00000114383	-0.270932	0.0130646
FHIP2B	ENSG00000158863	0.253491	0.011769
NAIP	ENSG00000249437	0.361137	0.0112561
LRRC59	ENSG00000108829	-0.195421	0.0120146
MAP3K10	ENSG00000130758	0.202589	0.0123889
STRADA	ENSG00000266173	0.279659	0.0129421
MZF1	ENSG00000099326	0.225304	0.0116254
FBXO46	ENSG00000177051	-0.17822	0.0121872
ABHD3	ENSG00000158201	0.207016	0.0126824
WDR90	ENSG00000161996	0.434596	0.0135675
RALB	ENSG00000144118	-0.171154	0.011321
FAM120B	ENSG00000112584	0.137751	0.0109164
UVRAG	ENSG00000198382	0.156068	0.0106585
MAGEF1	ENSG00000177383	-0.280802	0.0130142
YJEFN3	ENSG00000250067	0.471181	0.0127463
MAPK1IP1L	ENSG00000168175	-0.182235	0.0108633
INVS	ENSG00000119509	0.210249	0.011488
PSPC1	ENSG00000121390	0.149113	0.0108176
KLC2	ENSG00000174996	0.213538	0.0126215
IRF3	ENSG00000126456	0.238682	0.0116784
MKRN2	ENSG00000075975	-0.153383	0.0122044
CHKB	ENSG00000100288	0.46798	0.0131048
TMED3	ENSG00000166557	-0.21222	0.0127963
FANCA	ENSG00000187741	0.298173	0.0129083
PSAP	ENSG00000197746	-0.19285	0.0106154
RHOC	ENSG00000155366	-0.491388	0.0128948
ETF1	ENSG00000120705	-0.178698	0.0116258
ACIN1	ENSG00000100813	0.13133	0.010606
HSH2D	ENSG00000196684	0.2569	0.0113828
GTF2F1	ENSG00000125651	-0.169539	0.0112788
MYCBP	ENSG00000214114	-0.381551	0.012985
ZFP36L2	ENSG00000152518	-0.293603	0.0106536
CD22	ENSG00000012124	0.152824	0.0106829
APIP	ENSG00000149089	0.24354	0.0138561
SNX24	ENSG00000064652	0.503978	0.0129756
L3MBTL4	ENSG00000154655	0.316362	0.0123162
EPHB6	ENSG00000106123	-0.312261	0.0122151
GPI	ENSG00000105220	-0.156231	0.0117762
HAL	ENSG00000084110	0.411979	0.0139693
FHIT	ENSG00000189283	0.550131	0.0116006
ULK4	ENSG00000168038	0.307295	0.0124918
BAZ2B	ENSG00000123636	0.189022	0.0110445
KLHL2	ENSG00000109466	0.205935	0.0126245
SLC38A5	ENSG00000017483	0.400796	0.012985
COX8A	ENSG00000176340	-0.393237	0.0127646
DCTD	ENSG00000129187	-0.165529	0.0127751
CCDC57	ENSG00000176155	0.265241	0.0131761
CDC42	ENSG00000070831	-0.167645	0.0111081
STX16-NPEPL1	ENSG00000254995	0.567328	0.0120146
PLCB2	ENSG00000137841	0.288134	0.0114262
TMC6	ENSG00000141524	0.245159	0.0109856
MRPL50	ENSG00000136897	-0.215337	0.0131761
NA	ENSG00000279765	0.342729	0.0132706
ECPAS	ENSG00000136813	0.144617	0.0116258
ANKRD26	ENSG00000107890	0.217329	0.0126098
TCHP	ENSG00000139437	0.172901	0.0125162
HSPA5	ENSG00000044574	-0.195986	0.0114262
ZNF574	ENSG00000105732	-0.236734	0.0133623
CUZD1	ENSG00000138161	0.534251	0.0107592
LBHD1	ENSG00000162194	0.308201	0.014623
TBC1D3C	ENSG00000278299	0.293177	0.0140473
DDOST	ENSG00000244038	-0.182519	0.0124639
SMYD2	ENSG00000143499	0.177359	0.0132858
ZNF397	ENSG00000186812	0.269777	0.0125236
GON4L	ENSG00000116580	0.106211	0.011321
RAB5C	ENSG00000108774	-0.205174	0.0139693
SIGLEC6	ENSG00000105492	-0.83334	0.0133883
KLF13	ENSG00000169926	-0.129664	0.011321
LSM12	ENSG00000161654	-0.18107	0.0132858
ERH	ENSG00000100632	-0.224723	0.0141226
STAT4	ENSG00000138378	0.804664	0.00961632
BNIP2	ENSG00000140299	-0.131032	0.0116254
GPR75	ENSG00000119737	0.373941	0.0150214
SLC37A3	ENSG00000157800	0.28537	0.0150443
IL10RA	ENSG00000110324	-0.34531	0.0119357
TASP1	ENSG00000089123	0.274543	0.0141738
RAD9A	ENSG00000172613	0.299076	0.0147052
ABCB8	ENSG00000197150	0.205809	0.0138457
HAPLN3	ENSG00000140511	0.782065	0.0117567
AKAP9	ENSG00000127914	0.194194	0.0115597
TMEM134	ENSG00000172663	0.220375	0.0129756
SP100	ENSG00000067066	0.1281	0.0116258
PTPN18	ENSG00000072135	-0.182706	0.0120256
NUCB1	ENSG00000104805	-0.194939	0.0126099
TRAM1	ENSG00000067167	-0.168289	0.0123225
MLYCD	ENSG00000103150	0.199532	0.0128295
SMG8	ENSG00000167447	-0.203991	0.0145819
UBIAD1	ENSG00000120942	-0.149215	0.0138146
ARL17B	ENSG00000228696	0.488772	0.0139622
SMG6	ENSG00000070366	0.154006	0.0126099
ZNF75D	ENSG00000186376	0.156493	0.0141738
PPP6C	ENSG00000119414	-0.180813	0.0131622
BTN2A2	ENSG00000124508	0.259163	0.0126824
RPUSD2	ENSG00000166133	-0.256654	0.0158112
COTL1	ENSG00000103187	-0.291017	0.0121077
MKRN3	ENSG00000179455	1.5286	0.00386504
OLA1	ENSG00000138430	-0.187035	0.0139693
DIP2C	ENSG00000151240	0.385594	0.0154856
C21orf91	ENSG00000154642	-0.175817	0.0139144
EBLN2	ENSG00000255423	0.396628	0.01584
NIBAN3	ENSG00000167483	0.216812	0.0121872
ZMYM2	ENSG00000121741	0.208889	0.0126732
CFAP70	ENSG00000156042	0.49695	0.0143467
GPR183	ENSG00000169508	-0.366772	0.0150036
UAP1	ENSG00000117143	-0.308721	0.0162169
MAGT1	ENSG00000102158	-0.186613	0.0146068
VDAC1	ENSG00000213585	-0.180408	0.0145819
APOBEC3C	ENSG00000244509	-0.165765	0.0126215
FGFR1OP2	ENSG00000111790	-0.149011	0.0131622
F8A3	ENSG00000277150	-0.207601	0.014999
SNRPD1	ENSG00000167088	-0.197358	0.0147854
JOSD1	ENSG00000100221	-0.259471	0.0143726
FAM107B	ENSG00000065809	-0.155739	0.0125487
MS4A14	ENSG00000166928	0.544279	0.0162819
DDB1	ENSG00000167986	-0.107861	0.0126824
MAEA	ENSG00000090316	0.154952	0.0136674
PLCH2	ENSG00000149527	0.596981	0.0161154
RSBN1	ENSG00000081019	-0.120508	0.0131622
SEMA4D	ENSG00000187764	0.131179	0.0127751
AGER	ENSG00000204305	0.395812	0.0160277
ORAI1	ENSG00000276045	-0.218989	0.014606
PTPN1	ENSG00000196396	-0.153231	0.0127646
ZNF546	ENSG00000187187	0.286666	0.0163573
PRR13	ENSG00000205352	-0.210722	0.0150214
SCLY	ENSG00000132330	0.280043	0.0168237
CEP85L	ENSG00000111860	0.232565	0.0135675
PTCD2	ENSG00000049883	0.232679	0.0161694
NAA16	ENSG00000172766	0.181455	0.0147024
USP22	ENSG00000124422	-0.1064	0.0128719
IFNLR1	ENSG00000185436	-0.251455	0.0146086
GDI2	ENSG00000057608	-0.165524	0.0127751
NRAS	ENSG00000213281	-0.161076	0.0139144
SELENOT	ENSG00000198843	-0.156854	0.0144473
NUDT4B	ENSG00000177144	-0.271254	0.0163193
SNAPC4	ENSG00000165684	0.198184	0.0146086
FLNA	ENSG00000196924	-0.17025	0.0128699
PDXDC1	ENSG00000179889	0.17573	0.0131761
GPR107	ENSG00000148358	0.126263	0.0141738
POLR2M	ENSG00000255529	-0.205508	0.0157066
CCDC17	ENSG00000159588	0.292167	0.0165535
PRDM11	ENSG00000019485	0.168459	0.0149468
HEXD	ENSG00000169660	0.335008	0.0150214
AOPEP	ENSG00000148120	0.299137	0.0159112
CLTB	ENSG00000175416	-0.205069	0.0157255
SSB	ENSG00000138385	-0.16388	0.0141558
REC8	ENSG00000100918	0.324798	0.016681
ZBTB24	ENSG00000112365	0.122467	0.0136665
THAP9	ENSG00000168152	-0.313089	0.0169881
BCL2L2	ENSG00000129473	0.438424	0.0156585
DCAF6	ENSG00000143164	0.148729	0.014386
KLHL15	ENSG00000174010	-0.24162	0.0164503
ZBTB25	ENSG00000089775	0.154746	0.0146075
FOCAD	ENSG00000188352	0.265327	0.0167751
P2RX1	ENSG00000108405	0.372402	0.0165197
LRRC28	ENSG00000168904	0.259884	0.0173685
FZR1	ENSG00000105325	0.210307	0.0145996
ITGA10	ENSG00000143127	0.561547	0.0144327
DENND5B	ENSG00000170456	0.204231	0.0135671
MYO19	ENSG00000278259	0.236943	0.0158359
SH3BGRL	ENSG00000131171	-0.199645	0.0137263
CXCL16	ENSG00000161921	-0.344112	0.0173675
MUS81	ENSG00000172732	0.261577	0.0158509
KLF9	ENSG00000119138	-0.344497	0.0149829
SLC25A38	ENSG00000144659	0.126754	0.0150215
CMTR1	ENSG00000137200	0.150914	0.0140762
RASSF5	ENSG00000266094	-0.118284	0.0135895
ITGB1BP2	ENSG00000147166	0.514028	0.0132967
RO60	ENSG00000116747	-0.178202	0.0141543
SGCA	ENSG00000108823	0.783028	0.00815799
FAM111A	ENSG00000166801	0.239545	0.0143472
OTUD1	ENSG00000165312	-0.188223	0.014069
SANBR	ENSG00000162929	0.582421	0.0168959
GGA1	ENSG00000100083	0.206183	0.0149029
NUP50	ENSG00000093000	-0.129758	0.0140364
METAP1D	ENSG00000172878	0.314189	0.0182227
PHB2	ENSG00000215021	-0.192662	0.0141181
MOAP1	ENSG00000165943	-0.211586	0.0158112
ABCE1	ENSG00000164163	-0.136764	0.0147763
SLC35C2	ENSG00000080189	0.138595	0.0150756
H2BC26	ENSG00000196890	-0.98797	0.00623737
PPP1R3E	ENSG00000235194	0.185105	0.016059
SEPTIN9	ENSG00000184640	-0.130031	0.0138345
ZDHHC21	ENSG00000175893	0.260463	0.0146844
HSP90AB1	ENSG00000096384	-0.164504	0.0138845
THADA	ENSG00000115970	0.211538	0.0143472
IPO9	ENSG00000198700	0.119702	0.014386
HEMK1	ENSG00000114735	0.208822	0.0155744
TUT4	ENSG00000134744	0.141302	0.0140663
ZNRD2	ENSG00000173465	-0.279766	0.0188056
TUBGCP4	ENSG00000137822	0.165453	0.0164209
TTI1	ENSG00000101407	0.137399	0.0158619
NUP88	ENSG00000108559	0.123102	0.0141543
YY1	ENSG00000100811	-0.11459	0.0141825
SUMO1	ENSG00000116030	-0.179727	0.016019
MLXIP	ENSG00000175727	0.142311	0.0142307
PPFIBP2	ENSG00000166387	0.201106	0.0162819
MTHFD2L	ENSG00000163738	0.242028	0.0181704
CDK10	ENSG00000185324	0.426595	0.0170678
NDUFAF7	ENSG00000003509	0.227176	0.0179174
TRPM2	ENSG00000142185	0.395575	0.0179805
LAMTOR2	ENSG00000116586	-0.309488	0.019116
PRNP	ENSG00000171867	-0.214316	0.0165197
CERS4	ENSG00000090661	0.166957	0.0158619
LY6G5B	ENSG00000240053	0.459622	0.0168101
RAD51B	ENSG00000182185	0.357161	0.0180444
GOT2	ENSG00000125166	-0.180655	0.0173685
ADM5	ENSG00000224420	0.682527	0.0115411
EIF4G2	ENSG00000110321	-0.125185	0.01431
GNB2	ENSG00000172354	-0.191648	0.0158305
MPLKIP	ENSG00000168303	-0.201117	0.0173685
RNF7	ENSG00000114125	-0.191672	0.0173685
CCDC159	ENSG00000183401	0.30902	0.019208
RNASEH2C	ENSG00000172922	0.228888	0.0166718
GPC4	ENSG00000076716	-0.757912	0.0160926
TNFSF4	ENSG00000117586	0.567323	0.0173822
TTC21A	ENSG00000168026	0.199574	0.0161948
ZBTB21	ENSG00000173276	-0.242055	0.0164503
RCAN3	ENSG00000117602	-0.187634	0.0153437
THAP11	ENSG00000168286	-0.234629	0.0173822
DUSP12	ENSG00000081721	-0.265022	0.0197887
SLC12A4	ENSG00000124067	0.242924	0.0195664
RBBP9	ENSG00000089050	-0.298884	0.0200263
ZSCAN30	ENSG00000186814	0.224754	0.01772
STAT2	ENSG00000170581	0.209791	0.0150891
NFATC2IP	ENSG00000176953	0.197873	0.0165693
HPS4	ENSG00000100099	0.137932	0.0163573
IFI27L2	ENSG00000119632	-0.372785	0.0178494
VDAC2	ENSG00000165637	-0.151807	0.0166873
DYNLL1	ENSG00000088986	-0.24879	0.0179174
TMEM131	ENSG00000075568	0.112961	0.0150214
SZRD1	ENSG00000055070	-0.136408	0.0156968
ANKRD44	ENSG00000065413	0.246269	0.0156495
MORN1	ENSG00000116151	0.23263	0.019593
STARD3	ENSG00000131748	0.20509	0.017246
REST	ENSG00000084093	-0.126054	0.0153437
IGHV3-21	ENSG00000211947	-0.255899	0.0167722
LRRC37A3	ENSG00000176809	0.360198	0.0160926
NAGK	ENSG00000124357	0.245408	0.016019
EFCAB11	ENSG00000140025	0.358191	0.020431
CNTRL	ENSG00000119397	0.12844	0.0153083
GPR155	ENSG00000163328	0.503681	0.0203349
GNPAT	ENSG00000116906	0.137621	0.0175385
PRR4	ENSG00000111215	0.490274	0.020795
TEX22	ENSG00000226174	0.517007	0.0154856
ZNF84	ENSG00000198040	0.193607	0.0169678
TAGLN2	ENSG00000158710	-0.204119	0.0155363
SCART1	ENSG00000214279	0.430283	0.0195557
ARL6IP5	ENSG00000144746	-0.202277	0.0165197
SRSF8	ENSG00000263465	-0.146169	0.0167377
NR2C1	ENSG00000120798	0.243754	0.0183162
PKIA	ENSG00000171033	-0.250993	0.0201659
DELE1	ENSG00000081791	0.135363	0.0168101
GRB2	ENSG00000177885	-0.107289	0.0156968
RPS4X	ENSG00000198034	-0.253536	0.0157066
CCT5	ENSG00000150753	-0.177333	0.0161849
ZNF839	ENSG00000022976	0.187392	0.019616
STK36	ENSG00000163482	0.334615	0.021246
MT-ND1	ENSG00000198888	-0.279937	0.0158359
SGK2	ENSG00000101049	0.777462	0.00952442
CD46	ENSG00000117335	0.149878	0.0163202
NBEA	ENSG00000172915	0.283351	0.0171589
C5orf63	ENSG00000164241	0.315658	0.0197785
ZMAT2	ENSG00000146007	-0.171937	0.0168101
HCFC1	ENSG00000172534	-0.148833	0.0158359
GGA2	ENSG00000103365	0.101136	0.0158305
RNF44	ENSG00000146083	0.13578	0.0159206
TMEM230	ENSG00000089063	-0.130168	0.0178233
CEP95	ENSG00000258890	0.222397	0.0167376
LZIC	ENSG00000162441	-0.184915	0.0191911
GCC1	ENSG00000179562	-0.165329	0.017986
RAB8B	ENSG00000166128	-0.151548	0.0163193
CFAP410	ENSG00000160226	0.294671	0.0195684
PI4K2A	ENSG00000155252	-0.299452	0.0215059
	ENSG00000159239	-0.33248	0.0214208
TBC1D3G	ENSG00000260287	0.225622	0.0202158
	ENSG00000261582	0.606299	0.013627
H2AC13	ENSG00000196747	-0.454698	0.0215059
COMMD2	ENSG00000114744	-0.153391	0.0194145
CDV3	ENSG00000091527	-0.175403	0.0160926
ST13	ENSG00000100380	-0.147694	0.0161017
FASTK	ENSG00000164896	0.246609	0.0191371
LRRC37A	ENSG00000176681	0.303585	0.0165535
PPP1R8	ENSG00000117751	-0.186284	0.0186142
LZTR1	ENSG00000099949	0.227577	0.0181593
POTEE	ENSG00000188219	-0.364959	0.0206708
ETV3	ENSG00000117036	-0.203662	0.0191911
TTC21B	ENSG00000123607	0.232616	0.0178179
ANKRD10	ENSG00000088448	0.139791	0.0167255
CBLL1	ENSG00000105879	-0.150849	0.0173685
VMA21	ENSG00000160131	-0.189082	0.0193052
NDUFB10	ENSG00000140990	-0.209867	0.019208
TG	ENSG00000042832	0.818545	0.0139461
ABHD14B	ENSG00000114779	-0.211208	0.0197376
NPHP1	ENSG00000144061	0.567783	0.0170343
DICER1	ENSG00000100697	0.130927	0.0164798
IAH1	ENSG00000134330	0.166209	0.0208457
CCDC194	ENSG00000269720	0.570696	0.0150214
CARF	ENSG00000138380	0.252134	0.0197975
TMEM70	ENSG00000175606	-0.285154	0.0224291
ATP5PD	ENSG00000167863	-0.212365	0.020798
CCDC86	ENSG00000110104	-0.258685	0.0219394
ARID1B	ENSG00000049618	0.150081	0.0164628
ATP5PB	ENSG00000116459	-0.17024	0.0182274
	ENSG00000258461	0.306882	0.0215059
HIRIP3	ENSG00000149929	-0.24637	0.0214794
SLC39A6	ENSG00000141424	-0.155976	0.0195099
POP4	ENSG00000105171	-0.195975	0.0211495
SPIDR	ENSG00000164808	0.151142	0.0173822
UBA2	ENSG00000126261	-0.120287	0.0169616
ERICH1	ENSG00000104714	0.184106	0.0168959
BLOC1S2	ENSG00000196072	-0.184567	0.0182621
KSR1	ENSG00000141068	0.17135	0.0193647
DOP1A	ENSG00000083097	0.162881	0.0173642
SEPTIN2	ENSG00000168385	-0.138804	0.017266
PEX1	ENSG00000127980	0.20835	0.0195646
PROCA1	ENSG00000167525	0.383554	0.0227726
ULK1	ENSG00000177169	0.192001	0.018248
ZNF283	ENSG00000167637	0.268895	0.0219632
RPN1	ENSG00000163902	-0.169787	0.0173822
EID2	ENSG00000176396	-0.292042	0.0229027
TUBA4A	ENSG00000127824	-0.200079	0.019208
PRPF39	ENSG00000185246	0.243215	0.019208
EGLN2	ENSG00000269858	0.190007	0.0189886
ANP32B	ENSG00000136938	-0.166453	0.017067
DOCK9	ENSG00000088387	0.30493	0.0192897
FOXN3	ENSG00000053254	-0.127461	0.0169678
TMEM175	ENSG00000127419	0.263431	0.0191999
FKBP8	ENSG00000105701	-0.195408	0.0177844
ZNF528	ENSG00000167555	0.22216	0.019837
TLR4	ENSG00000136869	-0.521542	0.0229504
HMGN3	ENSG00000118418	0.236815	0.0221882
EXOC1	ENSG00000090989	0.167652	0.0191783
STRC	ENSG00000242866	0.645979	0.0169678
KIFC2	ENSG00000167702	0.376647	0.0217414
CRYGS	ENSG00000213139	0.523865	0.017682
UFC1	ENSG00000143222	-0.191146	0.0209351
LILRB1	ENSG00000104972	0.255233	0.0183533
TBC1D3E	ENSG00000278599	0.2374	0.020795
INPP5E	ENSG00000148384	0.290238	0.0213029
RAC2	ENSG00000128340	-0.165287	0.0173675
UBR2	ENSG00000024048	0.128486	0.0174823
USP35	ENSG00000118369	0.36894	0.0230862
SMURF2	ENSG00000108854	0.150079	0.0197785
NOB1	ENSG00000141101	-0.168097	0.0193322
MT-ATP6	ENSG00000198899	-0.264507	0.0174577
ANAPC2	ENSG00000176248	0.212978	0.0194226
CLASRP	ENSG00000104859	0.273498	0.0178941
MRPL21	ENSG00000197345	-0.190113	0.0229027
RPL29	ENSG00000162244	-0.229448	0.0173822
CCNB1IP1	ENSG00000100814	-0.199575	0.0224192
ARHGAP25	ENSG00000163219	-0.119028	0.0174823
	ENSG00000261884	0.236125	0.0229027
PRMT5	ENSG00000100462	-0.200971	0.0227094
CCDC71	ENSG00000177352	-0.199133	0.022827
HLA-DMB	ENSG00000242574	0.208251	0.0175991
P4HTM	ENSG00000178467	0.251776	0.0221922
PRPF4	ENSG00000136875	-0.153289	0.020997
ZNF146	ENSG00000167635	-0.134747	0.0186307
NEK10	ENSG00000163491	0.618698	0.0190511
FOXJ2	ENSG00000065970	-0.135315	0.0196022
MKNK1	ENSG00000079277	0.172288	0.0214208
APBB3	ENSG00000113108	0.370591	0.0241483
TMEM30A	ENSG00000112697	-0.132974	0.0190892
POU5F2	ENSG00000248483	0.549545	0.0233772
TEKTIP1	ENSG00000183397	0.497971	0.0201413
SUPT16H	ENSG00000092201	-0.106598	0.0181704
FBXO44	ENSG00000132879	0.279497	0.0226921
TBC1D3K	ENSG00000273513	0.247606	0.0224192
SSNA1	ENSG00000176101	-0.290855	0.0235044
TAS2R14	ENSG00000212127	0.768806	0.0160926
YJU2B	ENSG00000104957	0.253528	0.0215476
PARP11	ENSG00000111224	0.211995	0.0212936
SH3BP5	ENSG00000131370	-0.145599	0.0182621
ZYX	ENSG00000159840	-0.317085	0.0237535
C6orf163	ENSG00000203872	0.432557	0.0250756
CLASP1	ENSG00000074054	0.131038	0.0187209
DYNC1LI2	ENSG00000135720	0.154346	0.019719
NCL	ENSG00000115053	-0.136142	0.018248
ARSA	ENSG00000100299	0.311651	0.0233832
KIAA0040	ENSG00000235750	-0.157902	0.018279
UBL5	ENSG00000198258	-0.230453	0.0240831
PITPNA	ENSG00000174238	-0.126043	0.0205236
MDH2	ENSG00000146701	-0.167154	0.0208807
DCHS1	ENSG00000166341	-0.683915	0.0233832
ISG20L2	ENSG00000143319	-0.143741	0.0216586
ZNF248	ENSG00000198105	0.247071	0.0236124
PSEN2	ENSG00000143801	0.250259	0.0252291
ADAMTS6	ENSG00000049192	0.324398	0.024544
PRPS2	ENSG00000101911	-0.144698	0.020798
DRAM1	ENSG00000136048	0.379754	0.024544
MSTO1	ENSG00000125459	0.271539	0.0217755
OST4	ENSG00000228474	-0.186999	0.0217588
DNAAF9	ENSG00000088854	0.220234	0.023712
H2AC8	ENSG00000277075	-0.305635	0.0202158
SSR3	ENSG00000114850	-0.163118	0.0213731
RPL14	ENSG00000188846	-0.193249	0.0185463
ABCC2	ENSG00000023839	0.334503	0.0255538
ZNF341	ENSG00000131061	0.250773	0.0246127
WASF2	ENSG00000158195	-0.095364	0.0187575
SHOC2	ENSG00000108061	-0.130044	0.0191911
ZNF385A	ENSG00000161642	-0.299234	0.0237535
PLD2	ENSG00000129219	0.282862	0.024544
LIMK2	ENSG00000182541	0.192497	0.0237728
UNK	ENSG00000132478	0.132641	0.0203967
INPP5B	ENSG00000204084	0.131778	0.0202158
FUNDC1	ENSG00000069509	-0.398086	0.0261229
SIL1	ENSG00000120725	0.201851	0.0240386
HIBCH	ENSG00000198130	0.238798	0.0218584
INPP5D	ENSG00000168918	0.0852296	0.019116
COP1	ENSG00000143207	0.207752	0.0204721
ZNG1E	ENSG00000147996	0.208448	0.0200379
ALDH2	ENSG00000111275	-0.369208	0.0261728
MAP1LC3B2	ENSG00000258102	-0.26937	0.0264379
PCNX1	ENSG00000100731	0.14707	0.0194959
NET1	ENSG00000173848	-0.412972	0.0265379
CHCHD10	ENSG00000250479	-0.228241	0.0228914
TRMT10B	ENSG00000165275	0.1835	0.0247198
SUOX	ENSG00000139531	0.569322	0.0185211
ZNF439	ENSG00000171291	0.181265	0.0212936
CTCF	ENSG00000102974	-0.106868	0.0197975
CDKN1A	ENSG00000124762	-0.646595	0.0264362
INSR	ENSG00000171105	-0.502093	0.0268121
RNF187	ENSG00000168159	-0.182494	0.0218655
ACP1	ENSG00000143727	-0.15523	0.0217326
CEP170	ENSG00000143702	0.130196	0.0197975
CBFB	ENSG00000067955	-0.146419	0.0213029
ZBED4	ENSG00000100426	-0.132279	0.0219632
S100PBP	ENSG00000116497	0.163633	0.0220481
HPRT1	ENSG00000165704	-0.210243	0.025875
RETREG3	ENSG00000141699	-0.10911	0.0207378
DCAKD	ENSG00000172992	0.252171	0.0260855
WASH6P	ENSG00000182484	0.205063	0.0214494
SPOCK2	ENSG00000107742	-0.255112	0.0197975
KDELR1	ENSG00000105438	-0.170684	0.0241198
LYST	ENSG00000143669	0.181661	0.0196388
MT-ND4	ENSG00000198886	-0.236991	0.0201704
WTAP	ENSG00000146457	-0.121067	0.0204721
CYREN	ENSG00000122783	-0.154203	0.0237081
CBX3	ENSG00000122565	-0.153463	0.0209327
IGKV2D-28	ENSG00000242534	-0.292456	0.0224192
RABL2B	ENSG00000079974	0.196942	0.0234138
PRDX5	ENSG00000126432	-0.20451	0.0234881
ZDHHC12	ENSG00000160446	-0.226859	0.0267019
CA3	ENSG00000164879	0.793066	0.0156495
CALHM6	ENSG00000188820	-0.366233	0.022581
RPL36	ENSG00000130255	-0.220518	0.0198821
HMGB1P1	ENSG00000124097	-0.282718	0.0274051
DLG2	ENSG00000150672	0.407704	0.0264436
PTK2	ENSG00000169398	0.177756	0.0209351
SYK	ENSG00000165025	-0.117667	0.0199775
LRRC8A	ENSG00000136802	-0.178781	0.0241483
TBC1D3F	ENSG00000275954	0.315214	0.0270191
TAF10	ENSG00000166337	-0.172352	0.0234445
COMMD10	ENSG00000145781	0.20765	0.024067
SP140	ENSG00000079263	0.122912	0.020142
RRS1	ENSG00000179041	-0.245496	0.0266756
TXLNA	ENSG00000084652	-0.131133	0.0215476
C1QTNF6	ENSG00000133466	0.306594	0.026336
SLC38A7	ENSG00000103042	0.245233	0.0280807
AUP1	ENSG00000115307	0.229255	0.0221914
RASSF2	ENSG00000101265	-0.129658	0.0204042
JTB	ENSG00000143543	-0.167903	0.0223107
FBXO4	ENSG00000151876	-0.192412	0.0265248
SEPHS2	ENSG00000179918	-0.182869	0.0223424
EMC6	ENSG00000127774	-0.330629	0.0284453
FAM20B	ENSG00000116199	-0.150392	0.0236296
ZNF276	ENSG00000158805	0.195901	0.0218584
CFAP44	ENSG00000206530	0.285208	0.0284453
MZT2B	ENSG00000152082	-0.235263	0.025309
TAFAZZIN	ENSG00000102125	0.27787	0.0245271
IGKV2-28	ENSG00000244116	-0.289927	0.0233163
CLNS1A	ENSG00000074201	-0.16695	0.0212793
HERPUD2	ENSG00000122557	-0.145491	0.0226906
SMS	ENSG00000102172	-0.178658	0.024544
XPO5	ENSG00000124571	0.157946	0.0237728
TMX4	ENSG00000125827	-0.15348	0.0214269
SGSM2	ENSG00000141258	0.283231	0.0229027
AMOT	ENSG00000126016	-0.264953	0.0272671
ARL4D	ENSG00000175906	-0.789611	0.0169673
DPEP3	ENSG00000141096	0.507428	0.0243096
CD52	ENSG00000169442	-0.210019	0.020798
SLC66A1	ENSG00000040487	0.283112	0.0289352
JAK3	ENSG00000105639	0.173205	0.0211317
SFT2D3	ENSG00000173349	-0.212636	0.0272653
VAMP2	ENSG00000220205	-0.187645	0.0223946
CHTF18	ENSG00000127586	0.361624	0.0275851
ALOX5AP	ENSG00000132965	-0.225929	0.0255718
SLC26A6	ENSG00000225697	0.55116	0.024544
MED8	ENSG00000159479	-0.207718	0.0268121
MEPCE	ENSG00000146834	-0.177455	0.0226848
DAP	ENSG00000112977	-0.179019	0.0239144
SLC35F5	ENSG00000115084	0.192525	0.0236124
MIB2	ENSG00000197530	0.240141	0.0249771
NCK2	ENSG00000071051	-0.186535	0.0214208
SKAP1	ENSG00000141293	-0.287931	0.0226921
IGLV1-36	ENSG00000211655	-0.467846	0.0237728
CNN3	ENSG00000117519	0.40612	0.0291982
CYCS	ENSG00000172115	-0.224701	0.0241198
SH3GLB2	ENSG00000148341	0.199218	0.0242903
PSMB2	ENSG00000126067	-0.161318	0.0262451
C11orf58	ENSG00000110696	-0.134779	0.0216097
PLA2G6	ENSG00000184381	0.249094	0.025508
USP40	ENSG00000085982	0.281016	0.0255589
CMTR2	ENSG00000180917	-0.138124	0.0241483
APPL1	ENSG00000157500	-0.136163	0.0214494
RIMKLB	ENSG00000166532	0.277051	0.024638
KMT5C	ENSG00000133247	0.39242	0.0290627
ASF1A	ENSG00000111875	-0.250526	0.0285775
STX7	ENSG00000079950	0.230347	0.0214293
FAM234B	ENSG00000084444	-0.224804	0.0289877
PGD	ENSG00000142657	-0.221145	0.0272588
ARHGDIA	ENSG00000141522	-0.167366	0.0217801
CPNE3	ENSG00000085719	-0.163468	0.0238063
TNFRSF10B	ENSG00000120889	0.225938	0.0263659
HIP1R	ENSG00000130787	0.190916	0.0215059
MVB12A	ENSG00000141971	0.265706	0.0296241
NBPF19	ENSG00000271383	0.18479	0.0215476
SUMO3	ENSG00000184900	-0.23867	0.0250756
IMP3	ENSG00000177971	-0.194816	0.0261229
UTP4	ENSG00000141076	-0.177249	0.0269224
CINP	ENSG00000100865	-0.192029	0.0292378
EXOC8	ENSG00000116903	-0.141611	0.0242903
NUDC	ENSG00000090273	-0.138085	0.0231775
LSM2	ENSG00000204392	-0.213893	0.0272653
TPM4	ENSG00000167460	-0.138598	0.0220755
MARF1	ENSG00000166783	0.0899296	0.0217119
MYO1B	ENSG00000128641	0.405707	0.024544
MED24	ENSG00000008838	0.164574	0.0236124
KCTD11	ENSG00000213859	-0.278996	0.0300057
FRAT1	ENSG00000165879	-0.202567	0.0284931
DHRSX	ENSG00000169084	0.240994	0.0280884
ATP6V0A2	ENSG00000185344	0.118123	0.0236505
SNAPC2	ENSG00000104976	-0.321773	0.0301179
HINT1	ENSG00000169567	-0.174732	0.0239319
BCL7C	ENSG00000099385	-0.22335	0.0281627
ZNF629	ENSG00000102870	-0.26455	0.0296241
DROSHA	ENSG00000113360	0.122354	0.0234642
GSAP	ENSG00000186088	0.211794	0.0223107
GMDS	ENSG00000112699	0.241309	0.0289147
H2AC14	ENSG00000276368	-0.490192	0.0307704
SERBP1	ENSG00000142864	-0.109082	0.0220481
ZNF655	ENSG00000197343	0.13683	0.0228623
TFAM	ENSG00000108064	-0.159566	0.0243818
ZNF768	ENSG00000169957	-0.216078	0.0279338
FANCD2	ENSG00000144554	0.167686	0.024032
ERAL1	ENSG00000132591	-0.212188	0.0295877
NKAPD1	ENSG00000150776	-0.162255	0.0262893
NPIPA3	ENSG00000224712	0.282809	0.0289147
DNM3	ENSG00000197959	0.485107	0.0262799
E2F6	ENSG00000169016	-0.279634	0.0304774
FNDC3A	ENSG00000102531	0.155184	0.0235979
	ENSG00000278384	1.06887	0.0298145
GOLGA8N	ENSG00000232653	0.336218	0.0302338
EEF1A2	ENSG00000101210	-0.876948	0.0237655
SF3B1	ENSG00000115524	0.15923	0.0222567
TTLL3	ENSG00000214021	0.250659	0.0277361
RECQL	ENSG00000004700	-0.129712	0.0239998
MT-ND2	ENSG00000198763	-0.263168	0.0225255
PYM1	ENSG00000170473	-0.187558	0.0288879
CFAP97	ENSG00000164323	-0.166646	0.0245577
SNRPG	ENSG00000143977	-0.216462	0.0285912
PARP6	ENSG00000137817	0.183947	0.0245399
TENT4A	ENSG00000112941	0.133008	0.0242013
POLR3GL	ENSG00000121851	-0.175333	0.026984
SH3YL1	ENSG00000035115	0.212696	0.0269224
PRRC2C	ENSG00000117523	0.0897003	0.0224365
SUPT4H1	ENSG00000213246	-0.21114	0.029185
CARMIL2	ENSG00000159753	0.225009	0.0232451
FAM104A	ENSG00000133193	-0.146146	0.0268874
MTRNR2L10	ENSG00000256045	-0.519426	0.0314932
CHSY1	ENSG00000131873	-0.168296	0.0261728
VPS8	ENSG00000156931	0.169791	0.0241198
H2AC17	ENSG00000278677	-0.59313	0.0234445
CLK4	ENSG00000113240	0.163644	0.024375
LRSAM1	ENSG00000148356	0.200796	0.0267198
CCDC97	ENSG00000142039	-0.124022	0.0240831
ZRANB3	ENSG00000121988	0.242044	0.0309469
GUCY1A1	ENSG00000164116	0.865066	0.0289083
RPAP2	ENSG00000122484	0.193854	0.0250756
TIGD3	ENSG00000173825	-0.750408	0.0190892
SRF	ENSG00000112658	-0.166146	0.0261655
ACCS	ENSG00000110455	0.372836	0.0294211
LPCAT4	ENSG00000176454	0.268072	0.0311715
SPAG9	ENSG00000008294	0.137392	0.0241717
EIF3A	ENSG00000107581	-0.0980129	0.0230046
PM20D1	ENSG00000162877	1.0178	0.0165197
DDHD2	ENSG00000085788	0.123488	0.0240569
POLR3E	ENSG00000058600	0.16844	0.024386
TYK2	ENSG00000105397	0.215977	0.023938
ZNF804A	ENSG00000170396	-1.08897	0.0157501
NDUFAF6	ENSG00000156170	0.194941	0.0289264
GTF2IRD2B	ENSG00000174428	0.121006	0.0242903
DUSP23	ENSG00000158716	-0.584688	0.0249672
TLE3	ENSG00000140332	-0.214137	0.0236124
RAN	ENSG00000132341	-0.132156	0.0241996
SERF2	ENSG00000140264	-0.165338	0.0239898
IGKV1-16	ENSG00000240864	-0.284983	0.0309469
PPIB	ENSG00000166794	-0.182218	0.024544
TMEM60	ENSG00000135211	-0.44528	0.0298107
ZNF700	ENSG00000196757	0.227368	0.0288038
NDUFAF4	ENSG00000123545	-0.289097	0.0332519
TIMM44	ENSG00000104980	0.177909	0.0289083
SERPINB8	ENSG00000166401	-0.304478	0.0308213
EIF4A3	ENSG00000141543	-0.190506	0.0268121
IGLV8-61	ENSG00000211638	-0.623809	0.0292378
RFX3	ENSG00000080298	0.214793	0.0262451
NBPF14	ENSG00000270629	0.20491	0.023712
CBLN3	ENSG00000139899	0.402654	0.0318797
KIF20B	ENSG00000138182	-0.154724	0.0258376
ACVR1	ENSG00000115170	0.35264	0.0334645
TRAF2	ENSG00000127191	0.20208	0.0289083
IGLV1-44	ENSG00000211651	-0.292816	0.0268605
CSNK1A1	ENSG00000113712	-0.1057	0.02426
GLIPR2	ENSG00000122694	-0.211976	0.0321369
NEPRO	ENSG00000163608	0.140352	0.0279206
IER2	ENSG00000160888	-0.312908	0.0252738
CSNK2A3	ENSG00000254598	-0.159211	0.0302396
ATP5MJ	ENSG00000156411	-0.215488	0.0277147
TAF4B	ENSG00000141384	0.17186	0.0267339
MRPL58	ENSG00000167862	-0.286168	0.0337699
SALL2	ENSG00000165821	-0.717391	0.0212482
CXCR4	ENSG00000121966	-0.283055	0.0240386
ADAM20	ENSG00000134007	0.687697	0.0293114
IARS2	ENSG00000067704	-0.115653	0.0262893
ARGLU1	ENSG00000134884	0.227012	0.0241717
FUNDC2	ENSG00000165775	-0.150362	0.0295877
LMBR1	ENSG00000105983	0.214201	0.0264505
ERC1	ENSG00000082805	0.182937	0.0247198
H2BC17	ENSG00000274641	-0.439506	0.0337068
PTPRC	ENSG00000081237	-0.0913225	0.0243292
BSG	ENSG00000172270	-0.178367	0.0264076
FANCF	ENSG00000183161	-0.195071	0.0295613
ADHFE1	ENSG00000147576	0.572562	0.0242903
IGKV2-24	ENSG00000241294	-0.364985	0.0338505
MAGED1	ENSG00000179222	-0.196664	0.0284279
	ENSG00000243696	0.393992	0.0325868
MMADHC	ENSG00000168288	-0.174925	0.0301338
UQCRQ	ENSG00000164405	-0.241068	0.0331351
SIAE	ENSG00000110013	0.256191	0.0350347
MUC20	ENSG00000176945	0.518784	0.034836
TCERG1	ENSG00000113649	0.135341	0.0250407
EXOC4	ENSG00000131558	0.205632	0.0256797
ARL6IP1	ENSG00000170540	-0.17208	0.0288038
SERINC1	ENSG00000111897	-0.146282	0.0258492
LSM3	ENSG00000170860	-0.204049	0.0307979
ITGB1BP1	ENSG00000119185	0.231596	0.0304787
OSBPL11	ENSG00000144909	-0.121282	0.0270602
EIF4G3	ENSG00000075151	0.107546	0.024848
B2M	ENSG00000166710	-0.159031	0.0248691
CDK17	ENSG00000059758	0.146572	0.0264505
KCTD2	ENSG00000180901	-0.171466	0.0313422
CEP20	ENSG00000133393	-0.197023	0.0309161
CHP1	ENSG00000187446	-0.204648	0.0314675
TMBIM4	ENSG00000155957	0.21569	0.0305685
NAV2	ENSG00000166833	1.05865	0.0357751
PARP8	ENSG00000151883	0.161661	0.0259367
CYB5R3	ENSG00000100243	-0.183159	0.0268121
H2BC14	ENSG00000273703	-0.764538	0.0214208
PYGO2	ENSG00000163348	-0.16234	0.0276089
SCAI	ENSG00000173611	0.189292	0.0296241
PAK4	ENSG00000130669	0.185722	0.0335136
TRIM66	ENSG00000166436	0.308617	0.0292906
TCEAL3	ENSG00000196507	-0.322994	0.0361921
CYB5RL	ENSG00000215883	0.25888	0.0349735
COIL	ENSG00000121058	-0.138815	0.0296241
PKD1	ENSG00000008710	0.18327	0.0255811
RUFY2	ENSG00000204130	0.175011	0.02983
CHTF8	ENSG00000168802	-0.146061	0.0267702
HOOK2	ENSG00000095066	0.263313	0.0342874
UQCRFS1	ENSG00000169021	-0.169907	0.0313666
DEK	ENSG00000124795	-0.134783	0.0261229
UBALD2	ENSG00000185262	-0.266493	0.0284395
PAK1IP1	ENSG00000111845	-0.223164	0.035566
ITPR3	ENSG00000096433	0.179323	0.0255589
MRTO4	ENSG00000053372	-0.204752	0.0334645
SSRP1	ENSG00000149136	-0.130958	0.0262893
EDEM3	ENSG00000116406	0.138546	0.0282049
STRBP	ENSG00000165209	0.135193	0.0254831
HK1	ENSG00000156515	-0.152438	0.0268121
IFT46	ENSG00000118096	0.21563	0.035222
ZBED1	ENSG00000214717	-0.180587	0.0276131
PHB1	ENSG00000167085	-0.176078	0.0307079
STX18	ENSG00000168818	0.150776	0.0303081
PNO1	ENSG00000115946	-0.219482	0.0352076
CCDC66	ENSG00000180376	0.173557	0.0297019
DNAJC9	ENSG00000213551	-0.131796	0.0311079
HHIPL2	ENSG00000143512	0.688616	0.0254831
TANC2	ENSG00000170921	0.214453	0.02983
IL7R	ENSG00000168685	0.892339	0.0357799
ZNF646	ENSG00000167395	-0.142277	0.0272653
PRPF40B	ENSG00000110844	0.233472	0.0341889
PARK7	ENSG00000116288	-0.164918	0.0301338
ACBD4	ENSG00000181513	0.224325	0.0339022
TAX1BP3	ENSG00000213977	0.351921	0.0360075
PLEKHA4	ENSG00000105559	0.508361	0.0313666
KLHDC7B	ENSG00000130487	-0.472481	0.0359235
HOMER1	ENSG00000152413	-0.353733	0.0374386
HSP90B1	ENSG00000166598	-0.165719	0.0259367
VAC14	ENSG00000103043	0.130241	0.0277651
GPR132	ENSG00000183484	-0.219864	0.0302961
USP51	ENSG00000247746	-0.343234	0.0363192
NDUFS5	ENSG00000168653	-0.196998	0.0324791
SRCAP	ENSG00000080603	0.129711	0.0296667
EXOC5	ENSG00000070367	-0.125917	0.0281697
SLC25A14	ENSG00000102078	0.297494	0.0366479
MPV17	ENSG00000115204	0.184876	0.0322968
CREM	ENSG00000095794	-0.324055	0.0366602
NSD2	ENSG00000109685	0.118873	0.0283617
LAMTOR1	ENSG00000149357	-0.14689	0.0298464
COX6C	ENSG00000164919	-0.212191	0.0290865
CCDC18	ENSG00000122483	0.219248	0.0298107
PPCS	ENSG00000127125	-0.127785	0.0303212
ABRAXAS1	ENSG00000163322	-0.17561	0.0309161
OCIAD1	ENSG00000109180	-0.12852	0.0289083
GPLD1	ENSG00000112293	0.39492	0.0370507
MAN2C1	ENSG00000140400	0.227675	0.0315141
TBC1D32	ENSG00000146350	0.302855	0.034977
PPARA	ENSG00000186951	0.157086	0.0320984
ARMH2	ENSG00000260286	0.515832	0.0335919
TEAD2	ENSG00000074219	-0.607815	0.0390066
IGIP	ENSG00000182700	0.372339	0.039169
AKAP10	ENSG00000108599	0.122126	0.0289083
EML4	ENSG00000143924	0.145555	0.0269004
GGPS1	ENSG00000152904	-0.167324	0.0341889
POFUT2	ENSG00000186866	0.248646	0.0349454
PAXBP1	ENSG00000159086	0.15511	0.0289147
CCHCR1	ENSG00000204536	0.240913	0.0367657
NAPEPLD	ENSG00000161048	0.257207	0.0349454
MT-ND4L	ENSG00000212907	-0.24883	0.0268167
VPS13C	ENSG00000129003	0.14662	0.0268874
SELENOF	ENSG00000183291	-0.185388	0.0289083
GABRR2	ENSG00000111886	0.709588	0.0305008
GSPT2	ENSG00000189369	-0.172498	0.0343839
BTF3L4	ENSG00000134717	-0.158291	0.0314675
FCGBP	ENSG00000275395	0.433847	0.0284931
SLC2A11	ENSG00000133460	0.271662	0.0351639
ARHGEF12	ENSG00000196914	-0.161898	0.0306774
ZNF524	ENSG00000171443	-0.302808	0.0397784
ATP6AP2	ENSG00000182220	-0.138379	0.032369
APBA3	ENSG00000011132	0.216481	0.0341889
PRSS53	ENSG00000151006	0.575161	0.0334645
ATM	ENSG00000149311	0.153198	0.02735
KIF2A	ENSG00000068796	-0.101632	0.0288038
[truncated: 396 more rows]
