# Supplementary material for: Disease-specific B cell clones are shared between patients with Crohn’s disease
Source: Nat Commun. 2025 Apr 17;16:3689. doi: 10.1038/s41467-025-58977-y (PMC12006383; doi:10.1038/s41467-025-58977-y)
Supplement: Supplementary file 5 — Supplementary Data 3 [file 41467_2025_58977_MOESM5_ESM.xlsx]

## Sheet: Sheet1
Supplementary Data 3. Differential Gene Expression analysis of Memory B cells
Memory B cells
external_gene_name	GeneID	logFC	adj.P.Val
CNBP	ENSG00000169714	-0.409813	8.15250689517017e-09
RPS3A	ENSG00000145425	-0.525501	8.15250689517017e-09
RPL5	ENSG00000122406	-0.425083	2.39940442928327e-08
RPL11	ENSG00000142676	-0.434409	3.91365887981328e-08
RPL12	ENSG00000197958	-0.475872	3.94904475516478e-08
RPS27A	ENSG00000143947	-0.489415	3.94904475516478e-08
RPL34	ENSG00000109475	-0.434166	3.94904475516478e-08
MAP4	ENSG00000047849	0.333909	3.94904475516478e-08
TRAF1	ENSG00000056558	0.785314	3.94904475516478e-08
RPL26	ENSG00000161970	-0.475605	5.85639498820346e-08
ANKRD36	ENSG00000135976	0.620788	6.38493559560753e-08
RPS6	ENSG00000137154	-0.479339	6.84145881038265e-08
EEF1B2	ENSG00000114942	-0.483512	7.43259780153644e-08
RPL9	ENSG00000163682	-0.442444	7.43259780153644e-08
RPL21	ENSG00000122026	-0.477134	7.43259780153644e-08
TPT1	ENSG00000133112	-0.455951	8.75745811456109e-08
RPL10A	ENSG00000198755	-0.405399	1.11780998810019e-07
RPL6	ENSG00000089009	-0.385609	1.12777805948667e-07
DNASE1	ENSG00000213918	0.768692	1.11780998810019e-07
XRCC6	ENSG00000196419	-0.337629	1.54734073545729e-07
RPL23	ENSG00000125691	-0.379828	1.64904301130455e-07
ANKRD36C	ENSG00000174501	0.664482	1.82837172807214e-07
RPS11	ENSG00000142534	-0.427001	1.83233868051049e-07
NPIPB3	ENSG00000169246	0.848534	1.94904219604659e-07
JCHAIN	ENSG00000132465	-0.713998	2.75634185584525e-07
CIITA	ENSG00000179583	0.40296	3.44730150831076e-07
RPL35A	ENSG00000182899	-0.434097	4.15466954500457e-07
RPL3	ENSG00000100316	-0.416291	4.33932066157574e-07
PRR5	ENSG00000186654	0.700188	3.44730150831076e-07
NPM1	ENSG00000181163	-0.407029	4.44115905902409e-07
NPIPB8	ENSG00000255524	0.820054	4.33932066157574e-07
SRP14	ENSG00000140319	-0.357454	4.44115905902409e-07
NPIPB12	ENSG00000169203	0.859615	4.44115905902409e-07
RPS12	ENSG00000112306	-0.452396	4.44154405551692e-07
RPS20	ENSG00000008988	-0.396711	4.50677736748092e-07
RPS8	ENSG00000142937	-0.446074	4.50677736748092e-07
SLAMF1	ENSG00000117090	0.975905	3.44730150831076e-07
NPIPB2	ENSG00000234719	0.786833	4.44154405551692e-07
ATP6V1G1	ENSG00000136888	-0.34513	4.80286522968555e-07
NPIPB4	ENSG00000185864	0.799039	4.80796431121477e-07
EEF1A1	ENSG00000156508	-0.4226	4.85375330118219e-07
NBEAL2	ENSG00000160796	0.681897	5.78815873523379e-07
EGR3	ENSG00000179388	-2.17234	1.11780998810019e-07
NUCKS1	ENSG00000069275	-0.390286	6.85917488896101e-07
EIF3H	ENSG00000147677	-0.382248	6.85917488896101e-07
FTH1	ENSG00000167996	-0.375062	6.85917488896101e-07
RPS16	ENSG00000105193	-0.442103	6.99924679933952e-07
RPL24	ENSG00000114391	-0.419527	7.2756243462234e-07
LIMD1	ENSG00000144791	0.285146	8.25159114615065e-07
PARP14	ENSG00000173193	0.446441	8.59350048482702e-07
NPIPB13	ENSG00000198064	0.812518	8.59350048482702e-07
H2BC4	ENSG00000180596	-0.574075	9.06610059770614e-07
CSDE1	ENSG00000009307	-0.261115	9.45438185073827e-07
RHBDF2	ENSG00000129667	0.53965	1.08307877333931e-06
DAZAP2	ENSG00000183283	-0.341302	1.08307877333931e-06
RPS23	ENSG00000186468	-0.384493	1.08307877333931e-06
ADAM19	ENSG00000135074	0.257241	1.13048766257717e-06
SMU1	ENSG00000122692	-0.277858	1.16199761676312e-06
DNMT3A	ENSG00000119772	0.502675	1.13048766257717e-06
TAF7	ENSG00000178913	-0.380322	1.19558429747692e-06
DNAH8	ENSG00000124721	1.08841	1.17950951413365e-06
EIF3L	ENSG00000100129	-0.345831	1.25707704674191e-06
KLC1	ENSG00000126214	0.45825	1.31046063130942e-06
RPS2	ENSG00000140988	-0.411548	1.31046063130942e-06
RPL31	ENSG00000071082	-0.413987	1.31601279122474e-06
DGLUCY	ENSG00000133943	0.387356	1.36019022436698e-06
SNED1	ENSG00000162804	0.74284	1.44648311981022e-06
RPL35	ENSG00000136942	-0.434363	1.44648311981022e-06
RPL38	ENSG00000172809	-0.405303	1.51149699599778e-06
H2BC18	ENSG00000203814	-0.685041	1.44648311981022e-06
RSL1D1	ENSG00000171490	-0.421202	1.5383019767135e-06
PAIP2	ENSG00000120727	-0.316751	1.70378420573705e-06
TXNIP	ENSG00000265972	-0.491193	1.70378420573705e-06
DIP2A	ENSG00000160305	0.444098	1.86678213817346e-06
RPL37	ENSG00000145592	-0.354508	1.92188067157353e-06
RPS17	ENSG00000182774	-0.439069	1.92633890238145e-06
ARHGDIB	ENSG00000111348	-0.294197	1.92633890238145e-06
PABPC1	ENSG00000070756	-0.275529	1.96709624941449e-06
RPS19	ENSG00000105372	-0.396055	1.98521384581706e-06
CCNY	ENSG00000108100	-0.338851	2.03144449773883e-06
H1-10	ENSG00000184897	-0.662771	2.03421938671884e-06
RPL19	ENSG00000108298	-0.49326	2.03421938671884e-06
LRRC37A	ENSG00000176681	0.582329	2.07102220239564e-06
SFI1	ENSG00000198089	0.495913	2.07102220239564e-06
SETD5	ENSG00000168137	0.308902	2.07102220239564e-06
CHFR	ENSG00000072609	0.396644	2.22620561574105e-06
ANKRD36B	ENSG00000196912	0.62916	2.22620561574105e-06
NPIPB11	ENSG00000254206	0.808645	2.43683933856935e-06
PCNT	ENSG00000160299	0.466519	2.47435909175099e-06
RAD21	ENSG00000164754	-0.277753	2.47435909175099e-06
EIF3K	ENSG00000178982	-0.420686	2.47435909175099e-06
NAP1L1	ENSG00000187109	-0.319174	2.47435909175099e-06
RPSA	ENSG00000168028	-0.424544	2.47435909175099e-06
TENT5C	ENSG00000183508	-0.574537	2.64384062327833e-06
LPIN1	ENSG00000134324	0.358562	2.80395461821745e-06
CDKN1B	ENSG00000111276	-0.291907	2.80395461821745e-06
NLRC5	ENSG00000140853	0.500876	2.80395461821745e-06
RPL22	ENSG00000116251	-0.388004	2.80395461821745e-06
RPL4	ENSG00000174444	-0.482368	2.80655998694975e-06
PIK3C2B	ENSG00000133056	0.415954	2.87659427372421e-06
RPL10	ENSG00000147403	-0.363658	2.8769523271491e-06
SNX3	ENSG00000112335	-0.349616	2.99007070255347e-06
LRRC37A2	ENSG00000238083	0.573313	2.99007070255347e-06
SLC15A2	ENSG00000163406	0.833646	2.99007070255347e-06
COL4A4	ENSG00000081052	0.369235	3.08379181774997e-06
SLC6A16	ENSG00000063127	0.57401	3.08157784288056e-06
OSBPL8	ENSG00000091039	-0.320619	3.31936404431906e-06
RPL7A	ENSG00000148303	-0.35843	3.32646164184948e-06
TEP1	ENSG00000129566	0.484041	3.81855674008321e-06
NSD2	ENSG00000109685	0.34455	4.19147817156093e-06
RPS3	ENSG00000149273	-0.465357	4.22841854076556e-06
RPL32	ENSG00000144713	-0.578399	4.30742269246156e-06
NLRC3	ENSG00000167984	0.447036	4.37330569222066e-06
GPR160	ENSG00000173890	-0.67673	3.08379181774997e-06
RPS25	ENSG00000118181	-0.379206	4.39396845042098e-06
BTG2	ENSG00000159388	-0.328568	4.77864418387666e-06
AGAP6	ENSG00000204149	0.716346	4.37330569222066e-06
CFLAR	ENSG00000003402	0.279691	4.77864418387666e-06
NPIPB5	ENSG00000243716	0.796247	4.82285305870463e-06
RPL27A	ENSG00000166441	-0.416944	5.12314835410451e-06
RNF213	ENSG00000173821	0.318626	5.48289442393146e-06
AP2A2	ENSG00000183020	0.329908	5.58925981414789e-06
NBPF26	ENSG00000273136	0.484611	5.54851365496011e-06
HTT	ENSG00000197386	0.251569	5.54851365496011e-06
SMG1	ENSG00000157106	0.330887	5.66758051823637e-06
BMAL1	ENSG00000133794	0.52792	5.4292604180727e-06
HLA-E	ENSG00000204592	-0.297801	6.01871711914997e-06
PFDN5	ENSG00000123349	-0.373734	6.41908806059191e-06
COX4I1	ENSG00000131143	-0.381956	6.5708590815264e-06
ATAD2B	ENSG00000119778	0.356608	6.57644749736933e-06
EIF3D	ENSG00000100353	-0.309937	6.57644749736933e-06
PASK	ENSG00000115687	0.473555	6.77312024638582e-06
HNRNPA1L3	ENSG00000224578	-0.378032	6.77312024638582e-06
PNRC2	ENSG00000189266	-0.281128	6.77312024638582e-06
SEC31B	ENSG00000075826	0.810542	6.55672242300048e-06
AGAP4	ENSG00000188234	0.629729	6.57644749736933e-06
HMGB1	ENSG00000189403	-0.273557	6.98811100062092e-06
MICAL3	ENSG00000243156	0.315124	6.98811100062092e-06
RPL8	ENSG00000161016	-0.433554	7.11670239025139e-06
RPS5	ENSG00000083845	-0.44928	7.44866391668272e-06
RPL27	ENSG00000131469	-0.415448	7.65754068768793e-06
LRRC37A3	ENSG00000176809	0.553179	8.23018150919221e-06
RPL15	ENSG00000174748	-0.359781	7.95442594713751e-06
NBPF15	ENSG00000266338	0.512672	8.41395294913793e-06
NBPF9	ENSG00000269713	0.480398	8.46084136695472e-06
NOTCH2NLA	ENSG00000264343	0.423506	8.55733088463569e-06
PTMA	ENSG00000187514	-0.367456	8.55733088463569e-06
CD80	ENSG00000121594	0.595035	8.53846009270826e-06
DOT1L	ENSG00000104885	0.462887	9.38968196925125e-06
TMEM248	ENSG00000106609	-0.252962	9.57534662699087e-06
NFAT5	ENSG00000102908	0.372688	9.99176973569074e-06
SUMO2	ENSG00000188612	-0.308534	1.01109042043683e-05
AKT3	ENSG00000117020	-0.428061	1.02385692724499e-05
TSPYL1	ENSG00000189241	-0.322283	1.02385692724499e-05
PIKFYVE	ENSG00000115020	0.246786	1.01342032632977e-05
PLXNA3	ENSG00000130827	0.70107	1.10193062538589e-05
LPCAT4	ENSG00000176454	0.536598	1.01109042043683e-05
MPEG1	ENSG00000197629	-0.350514	1.11509358866996e-05
PNRC1	ENSG00000146278	-0.358224	1.12239210930385e-05
UBB	ENSG00000170315	-0.425805	1.14842873471058e-05
MACF1	ENSG00000127603	0.46573	1.23655711126958e-05
FCRLA	ENSG00000132185	-0.344054	1.26292286272974e-05
ING1	ENSG00000153487	-0.305764	1.2953795295249e-05
NAA25	ENSG00000111300	0.33282	1.31591084773263e-05
RPL13	ENSG00000167526	-0.403508	1.29145729985596e-05
RAPGEF1	ENSG00000107263	0.273408	1.30825130505301e-05
FAU	ENSG00000149806	-0.453146	1.31591084773263e-05
TOMM7	ENSG00000196683	-0.485499	1.40489487069574e-05
RPL23A	ENSG00000198242	-0.422998	1.38349648487261e-05
RBM22	ENSG00000086589	-0.242138	1.46860992907821e-05
TANGO2	ENSG00000183597	0.468777	1.52812345050191e-05
RBM4	ENSG00000173933	0.490417	1.46860992907821e-05
NR4A1	ENSG00000123358	-2.18753	2.43683933856935e-06
CMPK1	ENSG00000162368	-0.282871	1.68993852019459e-05
LRRK1	ENSG00000154237	0.387589	1.69293207467724e-05
INPP5E	ENSG00000148384	0.541574	1.69293207467724e-05
HECTD4	ENSG00000173064	0.377236	1.69293207467724e-05
RACK1	ENSG00000204628	-0.35944	1.71441514580386e-05
RPL7	ENSG00000147604	-0.343887	1.79145861926192e-05
PCSK7	ENSG00000160613	0.381466	1.79997287991563e-05
ST13	ENSG00000100380	-0.369809	1.81046983576549e-05
RPL13A	ENSG00000142541	-0.445883	1.79997287991563e-05
ITGA3	ENSG00000005884	0.575349	1.89064056378721e-05
RBM3	ENSG00000102317	-0.406396	1.95037989450758e-05
UBA52	ENSG00000221983	-0.335241	1.95980462684388e-05
OGT	ENSG00000147162	0.556082	1.97566999375465e-05
RIPOR1	ENSG00000039523	0.557699	2.02372749959822e-05
RPS15	ENSG00000115268	-0.365278	1.98907299817558e-05
HNRNPA1	ENSG00000135486	-0.27701	2.00393160188623e-05
DDX24	ENSG00000089737	-0.233999	2.02372749959822e-05
CENATAC	ENSG00000186166	0.663301	2.08828779375677e-05
RPL41	ENSG00000229117	-0.414479	2.04223878090083e-05
RPLP2	ENSG00000177600	-0.405427	2.08494564169531e-05
NACA	ENSG00000196531	-0.465248	2.08787636227264e-05
PARP15	ENSG00000173200	0.648978	2.17221230773584e-05
RHOA	ENSG00000067560	-0.272635	2.17221230773584e-05
RPS7	ENSG00000171863	-0.411691	2.2932844129063e-05
NBPF20	ENSG00000162825	0.533808	2.37339772951719e-05
GANC	ENSG00000214013	0.307406	2.56778380002211e-05
UQCRB	ENSG00000156467	-0.36447	2.64499051460139e-05
HLA-DRA	ENSG00000204287	-0.32973	2.63115872747384e-05
PHYKPL	ENSG00000175309	0.438425	2.75176529159398e-05
RPL14	ENSG00000188846	-0.36276	2.67484049307411e-05
INPP5D	ENSG00000168918	0.222635	2.72220648274829e-05
ARCN1	ENSG00000095139	-0.241051	2.95393135134728e-05
ADGRG5	ENSG00000159618	0.455703	3.08466622697304e-05
UBL3	ENSG00000122042	-0.349367	3.08705679183756e-05
UNC13D	ENSG00000092929	0.396767	3.08705679183756e-05
SP1	ENSG00000185591	-0.215585	3.08466622697304e-05
RPS9	ENSG00000170889	-0.419012	3.08466622697304e-05
EIF4B	ENSG00000063046	-0.292563	3.1595122968843e-05
COMMD6	ENSG00000188243	-0.401937	3.37236098577163e-05
HERC2	ENSG00000128731	0.302831	3.25994267123173e-05
RPLP1	ENSG00000137818	-0.372319	3.20892592379253e-05
ZNG1B	ENSG00000136682	0.392821	3.37236098577163e-05
H1-4	ENSG00000168298	-0.513967	3.3189070621807e-05
IKBKE	ENSG00000263528	0.450086	3.51461283857111e-05
RPS27	ENSG00000177954	-0.341466	3.35299738617383e-05
BAG5	ENSG00000166170	-0.284452	3.51535751705793e-05
CXCR4	ENSG00000121966	-0.734296	3.49001626002397e-05
DHTKD1	ENSG00000181192	0.319648	3.6162021119526e-05
ZMIZ2	ENSG00000122515	0.443301	3.51535751705793e-05
RPL18A	ENSG00000105640	-0.407665	3.49789354964461e-05
IGHJ5	ENSG00000242472	0.748963	3.1595122968843e-05
SLU7	ENSG00000164609	-0.28534	3.65926218172805e-05
RABGAP1L	ENSG00000152061	0.307073	3.6008932824662e-05
TTC17	ENSG00000052841	0.254245	3.6162021119526e-05
RPS13	ENSG00000110700	-0.340008	3.6008932824662e-05
MDM4	ENSG00000198625	0.397475	3.6008932824662e-05
PRDM15	ENSG00000141956	0.439722	3.74911047201787e-05
ARRDC5	ENSG00000205784	1.12781	1.34744844098475e-05
FBXL18	ENSG00000155034	0.620505	3.08466622697304e-05
CLIP2	ENSG00000106665	0.485215	3.96152721108748e-05
TMEM131L	ENSG00000121210	0.246488	3.85082690564067e-05
SRGAP2	ENSG00000266028	0.29947	3.97412616894188e-05
PNPLA7	ENSG00000130653	0.658757	3.96152721108748e-05
ZZEF1	ENSG00000074755	0.293905	3.95294306305141e-05
ASH1L	ENSG00000116539	0.283574	4.0799930510437e-05
RPS14	ENSG00000164587	-0.397047	4.08899200989146e-05
RPL18	ENSG00000063177	-0.365418	4.08899200989146e-05
CSTF2T	ENSG00000177613	-0.277446	4.44789842049795e-05
RPL37A	ENSG00000197756	-0.309985	4.25429385030884e-05
H2BC21	ENSG00000184678	-0.607482	4.5560598911738e-05
KCNIP2	ENSG00000120049	0.835302	3.67151847537087e-05
NKTR	ENSG00000114857	0.565208	4.42264631098775e-05
IRAG2	ENSG00000118308	0.303905	4.51888926388981e-05
NSA2	ENSG00000164346	-0.354911	4.679632215478e-05
WDR27	ENSG00000184465	0.457783	4.91641341715666e-05
BTG1	ENSG00000133639	-0.376689	4.679632215478e-05
EEF1D	ENSG00000104529	-0.33383	4.679632215478e-05
MROH6	ENSG00000204839	1.3299	3.81855674008321e-06
GON4L	ENSG00000116580	0.332335	4.7841971075705e-05
DMPK	ENSG00000104936	0.578485	4.7841971075705e-05
RPL30	ENSG00000156482	-0.356453	4.76150602186556e-05
COL4A3	ENSG00000169031	0.627496	5.01484950044636e-05
NBPF10	ENSG00000271425	0.530834	4.86854859937678e-05
CPT1A	ENSG00000110090	0.849251	5.55965200022909e-05
DMTF1	ENSG00000135164	0.300646	5.49713498017092e-05
HNRNPK	ENSG00000165119	-0.265628	5.43825496775045e-05
ITM2B	ENSG00000136156	-0.436062	5.76064383010302e-05
B2M	ENSG00000166710	-0.283268	5.48511161397911e-05
C11orf80	ENSG00000173715	0.518743	5.79783244139436e-05
CHCHD2	ENSG00000106153	-0.410724	6.04934847499964e-05
DGKD	ENSG00000077044	0.33277	5.72962766219982e-05
UBR2	ENSG00000024048	0.223074	5.81282547263561e-05
ZNF276	ENSG00000158805	0.492812	6.15074089989294e-05
ACSF2	ENSG00000167107	0.428336	6.34627544140109e-05
UBR4	ENSG00000127481	0.208029	6.05768440115886e-05
TCIRG1	ENSG00000110719	0.607639	6.28579297705323e-05
NOLC1	ENSG00000166197	-0.276961	6.70921609173785e-05
ZNF700	ENSG00000196757	0.495345	6.84957369504804e-05
FCRL2	ENSG00000132704	0.555417	6.70921609173785e-05
ATP1A1	ENSG00000163399	-0.215719	6.78032901703392e-05
RPS18	ENSG00000231500	-0.419825	6.56042683816764e-05
ILDR1	ENSG00000145103	0.645668	6.08361964127422e-05
PA2G4	ENSG00000170515	-0.285911	7.26687012685829e-05
P2RX5-TAX1BP3	ENSG00000257950	0.631471	7.00240442834369e-05
RSKR	ENSG00000167524	0.642249	5.82175492843335e-05
CITED2	ENSG00000164442	-0.399163	7.26687012685829e-05
PPIA	ENSG00000196262	-0.318505	6.84957369504804e-05
PRX	ENSG00000105227	0.953535	1.69293207467724e-05
GHITM	ENSG00000165678	-0.29983	7.39017171325985e-05
FZR1	ENSG00000105325	0.381011	7.48078262062522e-05
ARRDC3	ENSG00000113369	-0.486116	7.26687012685829e-05
ZFP36L1	ENSG00000185650	-0.311304	7.26687012685829e-05
RPL36	ENSG00000130255	-0.384673	7.38740257754018e-05
IMP3	ENSG00000177971	-0.405145	7.70136561126523e-05
TMEM30A	ENSG00000112697	-0.286333	7.83329211344294e-05
RPS4X	ENSG00000198034	-0.455458	7.48078262062522e-05
RPL29	ENSG00000162244	-0.381161	7.50621839531794e-05
PFKP	ENSG00000067057	0.401583	7.99737742235368e-05
RASGRP3	ENSG00000152689	0.344212	7.72006442652719e-05
CEP192	ENSG00000101639	0.242583	7.83329211344294e-05
PTGES3	ENSG00000110958	-0.256138	7.83329211344294e-05
SF3A3	ENSG00000183431	-0.318118	8.05253507352258e-05
SOD2	ENSG00000112096	-0.29825	8.17851748878274e-05
PRDX2	ENSG00000167815	-0.501244	7.64286532655374e-05
ATR	ENSG00000175054	0.277417	8.07057842306492e-05
SLC12A9	ENSG00000146828	0.450238	8.33153201401044e-05
SARAF	ENSG00000133872	-0.315561	8.02053880166682e-05
YEATS2	ENSG00000163872	0.308902	8.37276966527559e-05
PCBP1	ENSG00000169564	-0.28546	8.05253507352258e-05
SPPL2B	ENSG00000005206	0.667872	8.54381011922351e-05
CAPN3	ENSG00000092529	0.573183	7.50621839531794e-05
TOM1L2	ENSG00000175662	0.346274	8.62400462171168e-05
DNAH1	ENSG00000114841	0.494986	8.33153201401044e-05
KCNAB2	ENSG00000069424	0.291023	8.48031224736141e-05
INTS6L	ENSG00000165359	0.453413	8.91653368611754e-05
VAV2	ENSG00000160293	0.270418	8.62400462171168e-05
PATL2	ENSG00000229474	0.43442	9.15160850279098e-05
ZNG1E	ENSG00000147996	0.38406	8.87740423966418e-05
TMBIM6	ENSG00000139644	-0.261816	8.62400462171168e-05
SLFN12L	ENSG00000205045	1.09811	3.11176955844126e-05
EIF3I	ENSG00000084623	-0.350385	9.61087076770796e-05
RPS29	ENSG00000213741	-0.453576	9.04992593926115e-05
NPIPB6	ENSG00000198156	0.88384	7.50621839531794e-05
TUBA1B	ENSG00000123416	-0.382474	9.29554645830693e-05
TOMM20	ENSG00000173726	-0.320581	9.63318122771304e-05
FCRL5	ENSG00000143297	0.639694	9.47508415831766e-05
PIK3CG	ENSG00000105851	-0.323364	9.83380140330888e-05
CHTF8	ENSG00000168802	-0.285874	9.83753355810661e-05
H2BC5	ENSG00000158373	-0.525051	9.83380140330888e-05
H2BC11	ENSG00000124635	-0.881841	7.99737742235368e-05
H1-3	ENSG00000124575	-0.493118	9.91475755186729e-05
OGA	ENSG00000198408	0.35756	9.4298199762061e-05
UHRF2	ENSG00000147854	0.283605	9.91851172139396e-05
BANF1	ENSG00000175334	-0.3599	9.98908275287709e-05
MYL12A	ENSG00000101608	-0.30833	9.80875715547118e-05
DNAJC8	ENSG00000126698	-0.306234	0.000104217
NOP53	ENSG00000105373	-0.335596	9.83380140330888e-05
ATG16L2	ENSG00000168010	0.551633	0.000101651
APP	ENSG00000142192	-0.490566	0.00010661
EGR2	ENSG00000122877	-1.68082	1.01109042043683e-05
SYNE2	ENSG00000054654	0.564345	0.000101701
HNRNPA0	ENSG00000177733	-0.270784	0.000108044
SPOCK2	ENSG00000107742	-0.323815	0.000102817
PITHD1	ENSG00000057757	-0.373121	0.000110966
SPAG9	ENSG00000008294	0.235411	0.000110029
L3MBTL1	ENSG00000185513	0.502902	0.000110966
MCOLN2	ENSG00000153898	0.418262	0.000112783
GALNS	ENSG00000141012	0.54307	0.000110273
GSDMB	ENSG00000073605	0.838604	0.000114307
NDE1	ENSG00000072864	0.25331	0.000112783
KCTD7	ENSG00000243335	0.375262	0.000116597
ALG12	ENSG00000182858	0.458552	0.000114307
MARK3	ENSG00000075413	0.284602	0.000114307
KCNN4	ENSG00000104783	0.487985	0.000114362
RPLP0	ENSG00000089157	-0.503161	0.000110966
CTSS	ENSG00000163131	-0.288004	0.000112783
EIF4G3	ENSG00000075151	0.269966	0.000114038
SEC62	ENSG00000008952	-0.326905	0.000113365
TMEM106A	ENSG00000184988	0.428236	0.000120262
MDN1	ENSG00000112159	0.241197	0.000112783
ZNG1C	ENSG00000196873	0.383106	0.000114307
NBPF19	ENSG00000271383	0.453787	0.000114307
PARP12	ENSG00000059378	0.30862	0.000122292
RFTN1	ENSG00000131378	0.631837	0.000131348
SZT2	ENSG00000198198	0.32744	0.000122463
PLXNC1	ENSG00000136040	0.320057	0.000124404
RASA3	ENSG00000185989	0.286048	0.000124921
EYA3	ENSG00000158161	0.335484	0.000137728
PABPC1L	ENSG00000101104	0.674512	0.000137728
AGAP9	ENSG00000204172	0.691176	0.000114307
TMED10	ENSG00000170348	-0.294095	0.000132603
TECPR1	ENSG00000205356	0.313188	0.000137728
TAGAP	ENSG00000164691	-0.261558	0.000131348
DENND1A	ENSG00000119522	0.282929	0.000143377
SEPTIN7	ENSG00000122545	-0.241229	0.000132603
HSH2D	ENSG00000196684	0.465729	0.000137449
CAPN15	ENSG00000103326	0.428369	0.000146191
KCNC4	ENSG00000116396	0.38566	0.000151357
SUGP2	ENSG00000064607	0.605972	0.000146191
PIEZO1	ENSG00000103335	0.486394	0.000142352
TNK2	ENSG00000061938	0.490012	0.000143848
LENG8	ENSG00000167615	0.789872	0.000143377
SNRPC	ENSG00000124562	-0.328616	0.000157428
GOLGA8A	ENSG00000175265	0.872758	0.000146675
KNTC1	ENSG00000184445	0.388319	0.000156431
ZNF692	ENSG00000171163	0.63014	0.00015566
CANX	ENSG00000127022	-0.258027	0.000149609
DENND4A	ENSG00000174485	0.302506	0.000149535
FLOT2	ENSG00000132589	-0.20355	0.000151021
HMGN4	ENSG00000182952	-0.28535	0.000162195
PXN	ENSG00000089159	1.07039	4.42264631098775e-05
PIK3R5	ENSG00000141506	0.449135	0.00015804
EHMT1	ENSG00000181090	0.252508	0.000156713
LDHB	ENSG00000111716	-0.284409	0.000162195
SET	ENSG00000119335	-0.249517	0.000156686
PHB2	ENSG00000215021	-0.326583	0.000162195
RPS21	ENSG00000171858	-0.407198	0.00015804
LUC7L	ENSG00000007392	0.523054	0.000171533
CASZ1	ENSG00000130940	0.334102	0.000177484
TSC22D3	ENSG00000157514	-0.5136	0.000162305
NOL7	ENSG00000225921	-0.259233	0.000177375
ZBTB18	ENSG00000179456	-0.220827	0.000172587
COX6B1	ENSG00000126267	-0.41302	0.000181978
EIF2S3	ENSG00000130741	-0.353675	0.000168903
FCMR	ENSG00000162894	-0.249496	0.000168428
FTL	ENSG00000087086	-0.277808	0.000171533
HELLS	ENSG00000119969	0.359229	0.000190051
TOPORS	ENSG00000197579	-0.286334	0.000188748
NBPF11	ENSG00000263956	0.386767	0.000177192
CCNI	ENSG00000118816	-0.270546	0.000174858
CDK13	ENSG00000065883	0.206259	0.000177192
DHRS7	ENSG00000100612	-0.307237	0.000199311
DGKE	ENSG00000153933	0.383948	0.000202607
ZBTB33	ENSG00000177485	-0.29263	0.000204049
GOLGB1	ENSG00000173230	0.332103	0.000187083
CD79A	ENSG00000105369	-0.278395	0.000186144
ITM2C	ENSG00000135916	-0.647976	0.000209375
APEX1	ENSG00000100823	-0.282078	0.000208043
ZNF594	ENSG00000180626	0.536404	0.000215585
RAD23B	ENSG00000119318	-0.220125	0.000203794
ARHGAP5	ENSG00000100852	-0.361137	0.000206289
ZNF586	ENSG00000083828	0.312954	0.000219541
DENND4B	ENSG00000198837	0.353727	0.000203037
GDPD5	ENSG00000158555	0.553574	0.000215585
STRADA	ENSG00000266173	0.523188	0.000208451
MECP2	ENSG00000169057	0.263421	0.000208451
DNAJA2	ENSG00000069345	-0.258474	0.0002143
EEF2	ENSG00000167658	-0.305928	0.000202607
FCRL1	ENSG00000163534	0.42025	0.000205252
RPS15A	ENSG00000134419	-0.338538	0.000212577
ACAP3	ENSG00000131584	0.600426	0.000226662
RPAP2	ENSG00000122484	0.410854	0.000231433
POLG2	ENSG00000256525	0.464201	0.000238259
NRIP1	ENSG00000180530	-0.449937	0.000236112
TMEM109	ENSG00000110108	-0.327384	0.00023641
EIF3E	ENSG00000104408	-0.301744	0.000219841
NBPF14	ENSG00000270629	0.486608	0.000219541
SRGAP2C	ENSG00000171943	0.304627	0.00023947
PSAP	ENSG00000197746	-0.302741	0.000226662
ANO9	ENSG00000185101	0.67184	0.000257165
PLCG2	ENSG00000197943	0.145388	0.000231433
SMIM7	ENSG00000214046	0.353483	0.000260945
RAB7A	ENSG00000075785	-0.215672	0.000243012
PIDD1	ENSG00000177595	0.613721	0.000253817
SPG7	ENSG00000197912	0.364725	0.000255575
BLTP1	ENSG00000138688	0.26534	0.00023947
C4orf3	ENSG00000164096	-0.334992	0.000267179
RBM8A	ENSG00000265241	-0.276196	0.000259491
SMG6	ENSG00000070366	0.288563	0.000260945
MYO15B	ENSG00000266714	0.966447	0.000259784
ZNF335	ENSG00000198026	0.340292	0.000259621
PPP1R8	ENSG00000117751	-0.333038	0.000276668
TARBP1	ENSG00000059588	0.383286	0.000267988
LIPA	ENSG00000107798	-0.356525	0.00027814
SPG11	ENSG00000104133	0.207394	0.000253817
PIK3R6	ENSG00000276231	0.593139	0.000279165
GSN	ENSG00000148180	0.419707	0.0002774
LRP8	ENSG00000157193	0.453671	0.00027814
LSM3	ENSG00000170860	-0.409065	0.000279917
CD52	ENSG00000169442	-0.297436	0.000264177
BDP1	ENSG00000145734	0.289049	0.000264177
BTF3	ENSG00000145741	-0.35812	0.00027119
WDFY4	ENSG00000128815	0.283991	0.000279917
EVL	ENSG00000196405	0.237374	0.00027334
PTP4A1	ENSG00000112245	-0.418406	0.000295304
NPIPA1	ENSG00000183426	0.663086	0.000301317
GOLGA3	ENSG00000090615	0.270132	0.000288419
KANSL1	ENSG00000120071	0.238017	0.000278848
SELENOK	ENSG00000113811	-0.41983	0.000296391
MYO9B	ENSG00000099331	0.388009	0.000278078
HSPBAP1	ENSG00000169087	0.385006	0.000315822
MYO1F	ENSG00000142347	0.408476	0.000293497
API5	ENSG00000166181	-0.231669	0.000298175
MAN2A2	ENSG00000196547	0.451071	0.000303535
H2AC8	ENSG00000277075	-0.561784	0.000316114
RPS28	ENSG00000233927	-0.317032	0.00029441
IGF2BP3	ENSG00000136231	1.08082	0.000185598
TBC1D3L	ENSG00000274512	0.65392	0.000319718
SSR2	ENSG00000163479	-0.350657	0.000319718
MEGF8	ENSG00000105429	0.354245	0.000328061
FGD2	ENSG00000146192	0.409811	0.000296084
TBC1D3C	ENSG00000278299	0.719235	0.000321396
LLGL2	ENSG00000073350	0.582282	0.000332227
STRAP	ENSG00000023734	-0.299021	0.000333612
DDB1	ENSG00000167986	-0.215532	0.000311746
TMED2	ENSG00000086598	-0.274544	0.000323712
DNHD1	ENSG00000179532	0.440872	0.000323547
RASSF1	ENSG00000068028	0.411283	0.000333612
GRAMD1C	ENSG00000178075	0.518216	0.000347487
SRGAP2B	ENSG00000196369	0.287872	0.000333348
ABCC10	ENSG00000124574	0.355906	0.000350417
CLK3	ENSG00000179335	0.274055	0.000338653
S100PBP	ENSG00000116497	0.306786	0.000351242
AHCYL1	ENSG00000168710	-0.191412	0.000351242
FAR1	ENSG00000197601	0.276161	0.000354655
UAP1L1	ENSG00000197355	0.54958	0.00035676
BMPR2	ENSG00000204217	-0.360734	0.000351242
UNKL	ENSG00000059145	0.495678	0.000363569
RBM5	ENSG00000003756	0.322626	0.000339582
CFAP70	ENSG00000156042	0.84788	0.000174858
ATL3	ENSG00000184743	-0.256223	0.000351242
WBP11	ENSG00000084463	-0.234348	0.000351242
TTLL3	ENSG00000214021	0.569809	0.000378443
ATG2B	ENSG00000066739	0.245985	0.000360682
TBC1D17	ENSG00000104946	0.294652	0.000377966
VPS13B	ENSG00000132549	0.236437	0.000350156
NPIPB9	ENSG00000196993	0.697149	0.000350588
MRPL3	ENSG00000114686	-0.327138	0.000379187
ABCA7	ENSG00000064687	0.628554	0.000354275
GPR183	ENSG00000169508	-0.315025	0.000360682
PLEKHF2	ENSG00000175895	-0.308531	0.00035676
CPNE5	ENSG00000124772	0.277384	0.000351242
TBC1D3F	ENSG00000275954	0.616984	0.000351242
PLCB2	ENSG00000137841	0.567738	0.000363569
AGPAT3	ENSG00000160216	0.247366	0.000377411
AGER	ENSG00000204305	0.768139	0.000361438
KSR1	ENSG00000141068	0.341859	0.000379187
ITPR3	ENSG00000096433	0.423648	0.000356688
CSAD	ENSG00000139631	0.812943	0.000329354
TSPOAP1	ENSG00000005379	0.382456	0.000379187
FBL	ENSG00000105202	-0.396533	0.000379187
MAPRE2	ENSG00000166974	-0.244867	0.000374324
DDX18	ENSG00000088205	-0.200377	0.000378443
GDI2	ENSG00000057608	-0.294854	0.000360682
BNIP2	ENSG00000140299	-0.205039	0.000374122
MAU2	ENSG00000129933	0.30657	0.000379187
KLF8	ENSG00000102349	0.462208	0.000392335
CD48	ENSG00000117091	-0.309665	0.000373564
NAIP	ENSG00000249437	0.585746	0.000401557
SEC61A2	ENSG00000065665	0.708932	0.000306463
SSR1	ENSG00000124783	-0.273865	0.000380829
EBNA1BP2	ENSG00000117395	-0.373339	0.000414578
GOLGA8B	ENSG00000215252	0.8171	0.000379187
AMZ1	ENSG00000174945	0.567886	0.000360682
PPP6R2	ENSG00000100239	0.350457	0.000403195
PARK7	ENSG00000116288	-0.304152	0.000423649
ATP5F1A	ENSG00000152234	-0.239267	0.000386052
ARF1	ENSG00000143761	-0.236954	0.000392335
SYMPK	ENSG00000125755	0.316179	0.000393074
MSN	ENSG00000147065	-0.248749	0.000379187
CATSPER2	ENSG00000166762	0.648942	0.000420323
RAP1GAP2	ENSG00000132359	0.392229	0.000424337
ARL17A	ENSG00000185829	0.723762	0.000430602
ZNF154	ENSG00000179909	0.497259	0.000433648
CHMP1B	ENSG00000255112	-0.303846	0.000432667
DDX39B	ENSG00000198563	0.567981	0.000406993
AKAP9	ENSG00000127914	0.353861	0.000389333
CFL1	ENSG00000172757	-0.249553	0.000392335
GLO1	ENSG00000124767	-0.382881	0.000442994
CCDC88B	ENSG00000168071	0.476915	0.000407523
DENND3	ENSG00000105339	0.326053	0.000408214
SLC25A6	ENSG00000169100	-0.333101	0.000399311
ATG7	ENSG00000197548	0.33454	0.000450446
HMGN2	ENSG00000198830	-0.224235	0.000413069
CCAR1	ENSG00000060339	0.273913	0.000427803
SYF2	ENSG00000117614	-0.318513	0.000437926
DARS1	ENSG00000115866	-0.250496	0.000446383
PIK3CD	ENSG00000171608	0.224545	0.000424337
H2AC6	ENSG00000180573	-0.493452	0.000467533
TMC6	ENSG00000141524	0.426285	0.000427803
SERTAD2	ENSG00000179833	-0.197479	0.000446383
VEZF1	ENSG00000136451	-0.245427	0.000472051
TMX4	ENSG00000125827	-0.283249	0.000451401
SNU13	ENSG00000100138	-0.257037	0.000486504
RELT	ENSG00000054967	0.284255	0.000460993
YBX1	ENSG00000065978	-0.241847	0.000442106
CCNL2	ENSG00000221978	0.542461	0.000464127
ULK3	ENSG00000140474	0.451527	0.000504215
CCNG1	ENSG00000113328	-0.356134	0.00049466
CTC1	ENSG00000178971	0.369737	0.000457124
LRSAM1	ENSG00000148356	0.352532	0.000503359
ANAPC16	ENSG00000166295	-0.246914	0.00049056
CELF1	ENSG00000149187	0.184264	0.000464127
AP4B1	ENSG00000134262	0.449941	0.000514525
P2RX4	ENSG00000135124	0.4003	0.000511312
OAZ1	ENSG00000104904	-0.274162	0.000460775
CDK10	ENSG00000185324	0.790244	0.000515591
ACADVL	ENSG00000072778	0.485055	0.000503359
TES	ENSG00000135269	-0.258323	0.000482108
CYCS	ENSG00000172115	-0.284373	0.000505586
RPL28	ENSG00000108107	-0.305564	0.000457124
TANGO6	ENSG00000103047	0.261786	0.000511132
HADHA	ENSG00000084754	-0.239767	0.000482436
VPS9D1	ENSG00000075399	0.661771	0.000511132
NR3C2	ENSG00000151623	-0.529705	0.000530689
BRF1	ENSG00000185024	0.299897	0.000526117
RNF5	ENSG00000204308	-0.492354	0.000504542
ZC3H12D	ENSG00000178199	0.308197	0.000497313
IGHJ4	ENSG00000240041	0.763176	0.000288419
ARHGAP33	ENSG00000004777	0.796083	0.000423084
PIGG	ENSG00000174227	0.363648	0.000528934
ECHDC2	ENSG00000121310	0.524578	0.000554636
UBAP1L	ENSG00000246922	0.495107	0.000564429
STK17B	ENSG00000081320	-0.249128	0.000497313
MRPS18B	ENSG00000204568	-0.372342	0.0005657
ZNF66	ENSG00000160229	0.600275	0.000497672
LAPTM4A	ENSG00000068697	-0.440619	0.000571211
NSMCE3	ENSG00000185115	-0.300918	0.000571211
D2HGDH	ENSG00000180902	0.648237	0.000571433
MTOR	ENSG00000198793	0.228748	0.000521322
ARF6	ENSG00000165527	-0.225534	0.000510342
TMSB4X	ENSG00000205542	-0.287988	0.000510342
BOD1L1	ENSG00000038219	0.288298	0.000511499
EPHB4	ENSG00000196411	1.03748	0.000320771
PSMD10	ENSG00000101843	-0.494065	0.000504215
DOCK8	ENSG00000107099	0.161514	0.000515056
PYURF	ENSG00000145337	-0.318625	0.000595368
JMJD7-PLA2G4B	ENSG00000168970	0.777707	0.000413069
RAB5B	ENSG00000111540	-0.193675	0.000571211
DNAJB1	ENSG00000132002	-0.340365	0.000611028
KLHDC4	ENSG00000104731	0.344534	0.000600517
MOV10	ENSG00000155363	0.367783	0.000627006
TCF3	ENSG00000071564	0.285326	0.000550727
CEP295	ENSG00000166004	0.28241	0.000593321
SLC25A3	ENSG00000075415	-0.239883	0.000586663
HLX	ENSG00000136630	-0.54796	0.000597676
PHKB	ENSG00000102893	0.209343	0.000571211
SLC9A8	ENSG00000197818	0.3372	0.000643576
TBC1D3H	ENSG00000274226	0.709918	0.000514525
ACAD10	ENSG00000111271	0.399851	0.000643576
TMEM234	ENSG00000160055	0.405502	0.000632076
PCYOX1L	ENSG00000145882	0.437757	0.000641853
PRDX6	ENSG00000117592	-0.317685	0.000660967
TRIM56	ENSG00000169871	0.304969	0.000600517
EMC3	ENSG00000125037	-0.388982	0.00065655
MAGED4	ENSG00000154545	-1.38094	0.000380829
NPC2	ENSG00000119655	-0.434393	0.00065655
TPCN1	ENSG00000186815	0.335456	0.000643951
SYNE1	ENSG00000131018	0.171812	0.000602322
H4C5	ENSG00000276966	-0.454603	0.000661935
SNRPD1	ENSG00000167088	-0.32166	0.000693656
IFFO1	ENSG00000010295	0.44163	0.000689738
RPL39	ENSG00000198918	-0.339483	0.000614044
ATXN7L3B	ENSG00000253719	-0.244696	0.000644467
AGO3	ENSG00000126070	0.316722	0.00065268
ZGPAT	ENSG00000197114	0.45147	0.000672466
CCDC88C	ENSG00000015133	0.23859	0.00062165
MBTD1	ENSG00000011258	0.247949	0.000683399
YWHAB	ENSG00000166913	-0.209383	0.000627006
TRRAP	ENSG00000196367	0.189155	0.000623444
PRDM10	ENSG00000170325	0.278916	0.000718376
COG4	ENSG00000103051	0.385075	0.000710995
PRMT7	ENSG00000132600	0.313875	0.000710995
SLC25A35	ENSG00000125434	0.82579	0.000452222
HSP90AB1	ENSG00000096384	-0.297722	0.000632076
PBX4	ENSG00000105717	1.10692	0.000221649
ADAM8	ENSG00000151651	0.334984	0.00066279
RALGAPA1	ENSG00000174373	0.291507	0.000672466
RPS24	ENSG00000138326	-0.300557	0.000643576
BTN3A1	ENSG00000026950	0.337868	0.000666474
CNTRL	ENSG00000119397	0.312788	0.000648815
PRRC2C	ENSG00000117523	0.23323	0.000650591
ADAM15	ENSG00000143537	0.707564	0.000627006
SNX18	ENSG00000178996	-0.351956	0.000730358
H2BC8	ENSG00000273802	-0.572712	0.000769717
MYL12B	ENSG00000118680	-0.279406	0.000685481
OAZ2	ENSG00000180304	-0.335347	0.000774056
DTNB	ENSG00000138101	0.324728	0.000775859
SYTL1	ENSG00000142765	0.459561	0.000704617
ATM	ENSG00000149311	0.204068	0.00066279
ST3GAL5	ENSG00000115525	0.250347	0.000742694
ZBTB32	ENSG00000011590	0.392144	0.000753285
POLR1D	ENSG00000186184	-0.208954	0.000762567
ZNF337	ENSG00000130684	0.281048	0.000784495
GDPD3	ENSG00000102886	1.00829	0.000351242
HDAC10	ENSG00000100429	0.678882	0.000460211
SLC7A6	ENSG00000103064	0.309897	0.000740585
H2AC12	ENSG00000274997	-0.74194	0.00054481
RALGPS1	ENSG00000136828	0.320624	0.000796575
CNOT7	ENSG00000198791	-0.263782	0.000765281
TUBA1A	ENSG00000167552	-0.347246	0.000780908
TRIR	ENSG00000123144	-0.320132	0.000744966
SNRPE	ENSG00000182004	-0.303161	0.000848047
ANKRD13D	ENSG00000172932	0.44472	0.000803238
GSE1	ENSG00000131149	0.24934	0.000744927
ASL	ENSG00000126522	0.538283	0.000753285
ARID3A	ENSG00000116017	0.326027	0.000791608
CREBL2	ENSG00000111269	-0.328873	0.000848047
EXOC8	ENSG00000116903	-0.25338	0.000839718
PRICKLE1	ENSG00000139174	-0.466947	0.000860244
RBM14	ENSG00000239306	0.25858	0.000808455
RAB5C	ENSG00000108774	-0.304489	0.000878103
NEMF	ENSG00000165525	0.240577	0.000777996
M6PR	ENSG00000003056	-0.201102	0.000822928
IARS2	ENSG00000067704	-0.217064	0.000837917
TINF2	ENSG00000092330	-0.261256	0.000837917
PDCD4	ENSG00000150593	-0.224036	0.000766149
NBPF3	ENSG00000142794	0.415421	0.000898289
KMT2B	ENSG00000272333	0.29397	0.000781553
PPP1R12B	ENSG00000077157	0.276693	0.000852281
TBC1D3	ENSG00000274611	0.560909	0.000837917
METAP2	ENSG00000111142	-0.267572	0.000848047
NPIPA9	ENSG00000233024	0.659439	0.000884832
NPIPA9	ENSG00000183889	0.628971	0.000878074
MRPS35	ENSG00000061794	-0.361922	0.000918547
PEX26	ENSG00000215193	0.274458	0.000884832
PLPPR2	ENSG00000105520	1.40187	5.43825496775045e-05
ZDHHC21	ENSG00000175893	0.341289	0.00082638
NFATC2IP	ENSG00000176953	0.391297	0.000889597
NPIPB15	ENSG00000196436	0.986275	0.000401118
DGCR8	ENSG00000128191	0.271729	0.000931959
MAGED4B	ENSG00000187243	-1.38389	0.000552866
STARD7	ENSG00000084090	-0.210666	0.000839718
BTN2A1	ENSG00000112763	0.336211	0.000898289
ANKS3	ENSG00000168096	0.476496	0.000931959
GARRE1	ENSG00000166398	0.252044	0.000898289
CCT7	ENSG00000135624	-0.247901	0.000892771
DFFA	ENSG00000160049	0.280183	0.000950807
ABHD10	ENSG00000144827	-0.298527	0.000959901
SPART	ENSG00000133104	-0.679489	0.00096617
SAP18	ENSG00000150459	-0.297837	0.00094346
SNRPB	ENSG00000125835	-0.33175	0.000944034
UTP3	ENSG00000132467	-0.241699	0.000970911
PHF21A	ENSG00000135365	0.221586	0.000898289
RAN	ENSG00000132341	-0.250247	0.000898289
FES	ENSG00000182511	0.825539	0.000904162
TBC1D3D	ENSG00000274419	0.473614	0.00100685
ATP5PO	ENSG00000241837	-0.383481	0.00101259
CD69	ENSG00000110848	-0.92831	0.000991424
IQCN	ENSG00000130518	0.516823	0.000944034
CRYZL1	ENSG00000205758	0.31769	0.00103221
ATP13A1	ENSG00000105726	0.366535	0.000919057
P2RY10	ENSG00000078589	-0.244276	0.000938666
TUBA1C	ENSG00000167553	-0.354797	0.00102705
CPLANE1	ENSG00000197603	0.316698	0.00100191
HNRNPC	ENSG00000092199	-0.17592	0.000898289
GOLGA1	ENSG00000136935	0.358544	0.0010451
IFITM2	ENSG00000185201	-0.348107	0.00103731
BCAS2	ENSG00000116752	-0.371396	0.00106701
SGPL1	ENSG00000166224	-0.241085	0.00104551
SAV1	ENSG00000151748	-0.297049	0.0010451
SLC4A8	ENSG00000050438	0.872986	0.000660967
H2BC12	ENSG00000197903	-0.445411	0.000982793
PROCA1	ENSG00000167525	0.560116	0.00100685
SRSF8	ENSG00000263465	-0.291699	0.00107285
ACSF3	ENSG00000176715	0.295625	0.00101063
H2AC20	ENSG00000184260	-0.46479	0.00103221
	ENSG00000274559	-0.520678	0.00111413
CEP43	ENSG00000213066	0.415392	0.00113685
STAT2	ENSG00000170581	0.2937	0.00103356
ZNG1F	ENSG00000215126	0.316804	0.0010451
MZF1	ENSG00000099326	0.445042	0.00114889
TBC1D3K	ENSG00000273513	0.45188	0.00119164
OGG1	ENSG00000114026	0.346899	0.00117935
ANKRD12	ENSG00000101745	0.205725	0.00100685
MRPL51	ENSG00000111639	-0.461389	0.00117935
VDAC2	ENSG00000165637	-0.280665	0.00113685
EFHC1	ENSG00000096093	0.403587	0.00121351
MACROH2A1	ENSG00000113648	0.240435	0.00107861
GOLGA8N	ENSG00000232653	0.501665	0.00122458
TMSB10	ENSG00000034510	-0.325827	0.0010451
CHKB	ENSG00000100288	0.805185	0.000880508
EAPP	ENSG00000129518	-0.275817	0.00122202
POLE3	ENSG00000148229	-0.312727	0.00120718
POU2F2	ENSG00000028277	0.277295	0.00106535
ZYG11A	ENSG00000203995	1.12518	0.000571211
DGKQ	ENSG00000145214	0.450932	0.00125871
HERC1	ENSG00000103657	0.179676	0.00107033
S100A6	ENSG00000197956	-0.344312	0.00117935
CCR9	ENSG00000173585	-1.13168	0.000684805
MARS1	ENSG00000166986	0.291415	0.00118859
SERP1	ENSG00000120742	-0.25684	0.00118093
C1QBP	ENSG00000108561	-0.311733	0.0012194
LSS	ENSG00000160285	0.44037	0.00125871
MYCBP2	ENSG00000005810	0.154921	0.00107861
MAPK8IP3	ENSG00000138834	0.549538	0.00111413
HNRNPF	ENSG00000169813	-0.2345	0.00110986
CD44	ENSG00000026508	-0.238751	0.00110695
TUBGCP6	ENSG00000128159	0.449941	0.00118805
CERS5	ENSG00000139624	0.355176	0.00132939
FKRP	ENSG00000181027	0.443658	0.00132751
CAPS	ENSG00000105519	0.566396	0.00130956
BMF	ENSG00000104081	-0.302428	0.0012456
DAZAP1	ENSG00000071626	0.280808	0.00123838
SLC23A1	ENSG00000170482	0.625828	0.0010451
CDKN2AIP	ENSG00000168564	-0.302395	0.00137501
MGAT2	ENSG00000168282	-0.306846	0.0013518
SAMD9L	ENSG00000177409	0.328575	0.00119329
ZCCHC8	ENSG00000033030	0.231938	0.00135094
OST4	ENSG00000228474	-0.265944	0.00136655
KIAA0319L	ENSG00000142687	0.288253	0.00133074
LRWD1	ENSG00000161036	0.446508	0.00141849
ELF1	ENSG00000120690	-0.19414	0.00120303
PI4KA	ENSG00000241973	0.269727	0.00123192
NBPF12	ENSG00000268043	0.36334	0.00120939
UNK	ENSG00000132478	0.239164	0.00135015
SLTM	ENSG00000137776	0.22672	0.00122631
H2BC10	ENSG00000278588	-0.734642	0.00107948
CLCN6	ENSG00000011021	0.28945	0.00137627
PSMD14	ENSG00000115233	-0.289127	0.00150367
ARHGEF1	ENSG00000076928	0.438176	0.00125171
SRSF3	ENSG00000112081	-0.255685	0.00129131
KMT2C	ENSG00000055609	0.171276	0.00125871
LCP1	ENSG00000136167	-0.193812	0.00125996
TBC1D3G	ENSG00000260287	0.477032	0.00153356
TFRC	ENSG00000072274	0.32886	0.00133931
NPIPA5	ENSG00000183793	0.632629	0.00150367
GATD1	ENSG00000177225	0.416906	0.00154361
PKD1	ENSG00000008710	0.404823	0.00134891
MMS19	ENSG00000155229	0.247353	0.00146789
TPM3	ENSG00000143549	-0.240777	0.00130435
PRR11	ENSG00000068489	0.808922	0.000740585
NSD1	ENSG00000165671	0.178247	0.00132939
ATP2A2	ENSG00000174437	0.193496	0.00141849
TIRAP	ENSG00000150455	0.352989	0.0015538
STXBP2	ENSG00000076944	0.301569	0.00157143
SF3A1	ENSG00000099995	-0.205402	0.00133931
TOMM22	ENSG00000100216	-0.380203	0.00157582
HDAC2	ENSG00000196591	-0.197127	0.00149236
CCDC115	ENSG00000136710	-0.296258	0.00160921
CLCN7	ENSG00000103249	0.395968	0.00141849
EMC4	ENSG00000128463	-0.360005	0.00161308
NDUFA1	ENSG00000125356	-0.400819	0.00157582
MYEF2	ENSG00000104177	0.455997	0.00161231
SETD2	ENSG00000181555	0.195511	0.0013518
FAAP100	ENSG00000185504	0.336928	0.00157143
SLFN13	ENSG00000154760	0.45289	0.00161565
KLHL14	ENSG00000197705	-0.385362	0.001595
MRFAP1	ENSG00000179010	-0.285093	0.00146886
ENO3	ENSG00000108515	0.719277	0.0013518
NPIPA8	ENSG00000214940	0.650674	0.00162075
SIN3A	ENSG00000169375	-0.14056	0.00138707
RNF6	ENSG00000127870	-0.224251	0.00149761
RAD51D	ENSG00000185379	0.306621	0.00164758
TTC26	ENSG00000105948	0.600015	0.00105848
CDK5RAP3	ENSG00000108465	0.623715	0.0015173
THAP12	ENSG00000137492	-0.247118	0.001521
RAC1	ENSG00000136238	-0.219013	0.00156679
SGSM2	ENSG00000141258	0.47812	0.00157096
BTAF1	ENSG00000095564	0.299551	0.00145979
GOLGA4	ENSG00000144674	0.232598	0.00144514
MRPS23	ENSG00000181610	-0.372686	0.00170361
ALG13	ENSG00000101901	0.305429	0.00155047
EIF3F	ENSG00000175390	-0.234912	0.00146886
ICA1L	ENSG00000163596	0.55907	0.00120909
CDK11A	ENSG00000008128	0.511981	0.00173343
SIMC1	ENSG00000170085	0.216595	0.00164947
LSM5	ENSG00000106355	-0.341323	0.00174743
ARPP19	ENSG00000128989	-0.229504	0.00153356
DEF8	ENSG00000140995	0.498592	0.00161916
H2BC12L	ENSG00000234289	-0.479797	0.00175665
TYK2	ENSG00000105397	0.359491	0.00155416
	ENSG00000277400	1.53085	0.00028322
CCDC30	ENSG00000186409	0.613595	0.00157582
FOXP1	ENSG00000114861	-0.265905	0.00149402
BORCS8	ENSG00000254901	0.462982	0.00174153
APH1A	ENSG00000117362	-0.240185	0.00168422
SLC35E2B	ENSG00000189339	0.208258	0.00153356
NEURL4	ENSG00000215041	0.416159	0.00175575
ADARB1	ENSG00000197381	0.44175	0.00178943
PKIG	ENSG00000168734	-0.261798	0.00167835
EHBP1L1	ENSG00000173442	0.358366	0.00157143
SNRPD2	ENSG00000125743	-0.366112	0.00178841
ANKRD11	ENSG00000167522	0.332297	0.00153768
KMT2A	ENSG00000118058	0.19433	0.00154404
ZNF69	ENSG00000198429	1.31711	0.000187258
PIGL	ENSG00000108474	0.472037	0.00183761
KCNK6	ENSG00000099337	0.465935	0.00170433
ZNF236	ENSG00000130856	0.202709	0.00167367
CRACR2B	ENSG00000177685	0.636931	0.00184245
DDX17	ENSG00000100201	0.356403	0.00155821
ATMIN	ENSG00000166454	-0.252923	0.00177434
	ENSG00000258461	0.488912	0.00186165
ABHD14B	ENSG00000114779	-0.320785	0.00183203
H3C13	ENSG00000183598	-0.801791	0.00106361
SH3BP2	ENSG00000087266	0.492022	0.00184724
EVI2B	ENSG00000185862	-0.242051	0.00157582
HMGB2	ENSG00000164104	-0.294618	0.00172698
EIF2S3B	ENSG00000180574	-0.437613	0.00187844
IFT80	ENSG00000068885	0.445035	0.00189112
RABEP2	ENSG00000177548	0.396762	0.00171629
PRPS1	ENSG00000147224	-0.288817	0.00188704
IL5RA	ENSG00000091181	-0.793645	0.00132264
SDAD1	ENSG00000198301	-0.191895	0.00178672
INTS3	ENSG00000143624	0.27465	0.00172376
ZNF891	ENSG00000214029	0.36693	0.00191353
CD24	ENSG00000272398	-0.328893	0.00164188
CARS1	ENSG00000110619	0.21291	0.00181439
ENOSF1	ENSG00000132199	0.739782	0.00197459
H2AC21	ENSG00000184270	-0.533164	0.00193659
MRPL49	ENSG00000149792	-0.318119	0.00198412
TBC1D3B	ENSG00000274808	0.524796	0.00200526
BIRC6	ENSG00000115760	0.160556	0.00165683
TMEM120B	ENSG00000188735	0.498247	0.00190499
FGD3	ENSG00000127084	0.194192	0.00172698
CTSO	ENSG00000256043	-0.309393	0.00201213
PCID2	ENSG00000126226	0.273959	0.00197777
TCEA1	ENSG00000187735	-0.200072	0.00172376
PGK1	ENSG00000102144	-0.239272	0.0017877
RUFY2	ENSG00000204130	0.323135	0.00201283
FAAH	ENSG00000117480	1.02605	0.000643576
STK38	ENSG00000112079	0.262963	0.00174323
LUC7L3	ENSG00000108848	0.481218	0.00172376
LDLR	ENSG00000130164	1.20346	0.000503066
SDCCAG8	ENSG00000054282	0.274399	0.0019744
ANKRD10	ENSG00000088448	0.226081	0.00183739
PRPF8	ENSG00000174231	-0.142488	0.00173117
EME2	ENSG00000197774	0.430179	0.00207471
PISD	ENSG00000241878	0.356797	0.00209992
TNPO2	ENSG00000105576	0.345716	0.0020424
HERC4	ENSG00000148634	0.250712	0.00186421
FCHSD2	ENSG00000137478	0.145798	0.00177434
TCAF1	ENSG00000198420	-0.356364	0.00212898
BRWD1	ENSG00000185658	0.190119	0.00180534
YWHAZ	ENSG00000164924	-0.19116	0.00176389
MZB1	ENSG00000170476	0.448407	0.00214412
SYNPO	ENSG00000171992	0.242773	0.00183203
CAMKK2	ENSG00000110931	0.286671	0.00212898
RANGAP1	ENSG00000100401	0.247462	0.00204424
UPF2	ENSG00000151461	0.201964	0.00185626
ZNF808	ENSG00000198482	0.271046	0.00208917
MXD3	ENSG00000213347	0.737287	0.00174323
FLCN	ENSG00000154803	0.363833	0.00219687
PRPS2	ENSG00000101911	-0.290099	0.00217261
IRF3	ENSG00000126456	0.361618	0.00205147
MSTO1	ENSG00000125459	0.498095	0.00215066
NLRP1	ENSG00000091592	0.37219	0.00187571
EZH2	ENSG00000106462	0.609454	0.00213392
RCAN3	ENSG00000117602	-0.202292	0.00198143
GOLGA8Q	ENSG00000178115	0.629925	0.00190731
KLHL17	ENSG00000187961	0.907329	0.00145095
N4BP2L2	ENSG00000244754	0.253291	0.00190731
H2AC15	ENSG00000275221	-0.567843	0.00218035
RGL2	ENSG00000237441	0.539817	0.00221609
CAPN10	ENSG00000142330	0.438678	0.00225457
DELE1	ENSG00000081791	0.232744	0.00208917
USP48	ENSG00000090686	0.19011	0.00193659
NDUFA4	ENSG00000189043	-0.320415	0.00227539
LPCAT3	ENSG00000111684	0.348445	0.00223456
STX16	ENSG00000124222	0.34969	0.0021926
PIK3IP1	ENSG00000100100	-0.301568	0.00212097
IPO5	ENSG00000065150	-0.178159	0.0020056
CCDC17	ENSG00000159588	0.495886	0.00224768
CHST12	ENSG00000136213	0.301013	0.00222018
LILRB1	ENSG00000104972	0.364249	0.00210715
KNL1	ENSG00000137812	0.58934	0.00219621
FMNL1	ENSG00000184922	0.218311	0.00193508
APBB3	ENSG00000113108	0.554977	0.00223817
SMARCA5	ENSG00000153147	-0.189531	0.00198143
RC3H2	ENSG00000056586	0.154925	0.00202842
SVIP	ENSG00000198168	-0.277337	0.00227539
ASNS	ENSG00000070669	0.344293	0.002353
RNF115	ENSG00000265491	0.259961	0.00219375
IMPDH2	ENSG00000178035	-0.267778	0.00214223
ZNF875	ENSG00000181666	0.282082	0.00222018
NPIPA2	ENSG00000254852	0.589544	0.00236031
FABP5	ENSG00000164687	-0.522925	0.00215656
HCFC2	ENSG00000111727	0.309121	0.00237407
PLGLB2	ENSG00000125551	0.587665	0.00212108
INTS1	ENSG00000164880	0.282814	0.00204933
SLC17A9	ENSG00000101194	0.680164	0.00237949
PRUNE1	ENSG00000143363	-0.298368	0.00238064
ZC3H7B	ENSG00000100403	0.223691	0.00213488
MROH1	ENSG00000179832	0.427554	0.00223456
PFKFB3	ENSG00000170525	0.334814	0.00240804
SLC4A7	ENSG00000033867	0.255943	0.00215285
KMT2D	ENSG00000167548	0.230189	0.00201213
HLA-A	ENSG00000206503	-0.261264	0.00201213
PDE4B	ENSG00000184588	-0.263499	0.00210549
BACH2	ENSG00000112182	-0.29441	0.00212205
TIA1	ENSG00000116001	0.379167	0.00220877
VPS39	ENSG00000166887	0.178583	0.00217807
TBC1D3I	ENSG00000274933	0.50498	0.00243519
MAVS	ENSG00000088888	0.268547	0.00217807
CCDC57	ENSG00000176155	0.423714	0.00243519
TRABD	ENSG00000170638	0.433786	0.00237319
SMS	ENSG00000102172	-0.233112	0.00238854
CLK4	ENSG00000113240	0.264957	0.00234876
JAKMIP1	ENSG00000152969	1.24415	0.000581051
CR1	ENSG00000203710	0.264264	0.00209653
UXT	ENSG00000126756	-0.282131	0.00242362
CARS2	ENSG00000134905	0.27417	0.00223642
TTN	ENSG00000155657	0.564994	0.00218035
WNT16	ENSG00000002745	-0.578712	0.00248524
FAM83H	ENSG00000180921	0.986375	0.00101332
PDLIM1	ENSG00000107438	-0.226918	0.00221698
KIF13B	ENSG00000197892	0.210026	0.002353
GTPBP2	ENSG00000172432	0.262852	0.00240063
HUWE1	ENSG00000086758	0.132248	0.00211818
ZNF532	ENSG00000074657	0.240888	0.00225634
CENPH	ENSG00000153044	-0.643223	0.00176696
WASH6P	ENSG00000182484	0.343339	0.0023613
LRRC37B	ENSG00000185158	0.340529	0.00258159
SLAIN2	ENSG00000109171	-0.232281	0.00230595
APPL1	ENSG00000157500	-0.207517	0.00218538
RBM6	ENSG00000004534	0.379509	0.00217807
FNBP1	ENSG00000187239	0.142264	0.00214412
GAK	ENSG00000178950	0.2372	0.00221698
GCNA	ENSG00000147174	0.614213	0.00230711
TSC1	ENSG00000165699	0.283442	0.00237319
PNISR	ENSG00000132424	0.405067	0.00217807
PGS1	ENSG00000087157	0.316334	0.00255681
RTRAF	ENSG00000087302	-0.240718	0.00238793
PRR14L	ENSG00000183530	0.177649	0.00223456
ZIK1	ENSG00000171649	-0.445368	0.00256205
CARMIL2	ENSG00000159753	0.342324	0.00231379
DNTTIP2	ENSG00000067334	-0.23364	0.00238328
TOP1MT	ENSG00000184428	-0.378603	0.00251301
CD74	ENSG00000019582	-0.232856	0.00220432
PRR4	ENSG00000111215	0.720512	0.00222018
C5orf24	ENSG00000181904	0.394879	0.0027126
PPP1CB	ENSG00000213639	-0.258614	0.00229816
TNFRSF25	ENSG00000215788	1.75189	0.00015804
MTR	ENSG00000116984	0.164523	0.00232488
MAP3K12	ENSG00000139625	0.480338	0.0026854
MEA1	ENSG00000124733	-0.318281	0.00273982
FAM193A	ENSG00000125386	0.195413	0.00233414
H1-2	ENSG00000187837	-0.393142	0.00232451
SH3BGRL	ENSG00000131171	-0.228003	0.00238064
CDCA7	ENSG00000144354	0.747618	0.00197231
FAN1	ENSG00000198690	0.338837	0.00271965
ADH5	ENSG00000197894	-0.265838	0.00267633
PGGHG	ENSG00000142102	0.659707	0.00251301
TMEM63A	ENSG00000196187	0.339118	0.00234033
ALKBH5	ENSG00000091542	-0.223527	0.00243519
PAIP1	ENSG00000172239	-0.219469	0.00270575
H3-3A	ENSG00000163041	-0.187093	0.00233303
MAPKBP1	ENSG00000137802	0.288639	0.00274938
ZCCHC7	ENSG00000147905	-0.250597	0.00238191
ZNF846	ENSG00000196605	0.648942	0.00257644
CTR9	ENSG00000198730	-0.182557	0.00243708
EPC2	ENSG00000135999	-0.186605	0.00248921
ATP8B2	ENSG00000143515	0.274398	0.00255681
NDUFAF7	ENSG00000003509	0.363755	0.00292509
PFDN2	ENSG00000143256	-0.382274	0.00293024
PTRHD1	ENSG00000184924	-0.434504	0.00269249
RTF2	ENSG00000022277	-0.237136	0.00271948
ARFGAP1	ENSG00000101199	0.322043	0.00280209
MYC	ENSG00000136997	-0.307714	0.002566
MYO19	ENSG00000278259	0.365073	0.00289515
DTD1	ENSG00000125821	-0.336633	0.0029983
IGKC	ENSG00000211592	-0.252855	0.00240063
RASGRP2	ENSG00000068831	0.404657	0.00243519
PCGF3	ENSG00000185619	0.389595	0.00273982
MSS51	ENSG00000166343	0.559932	0.00280218
NUAK2	ENSG00000163545	-0.221163	0.00258159
ATP5IF1	ENSG00000130770	-0.331304	0.00274139
MLH3	ENSG00000119684	0.281252	0.00297214
TEKTIP1	ENSG00000183397	1.17881	0.000681117
SCML4	ENSG00000146285	0.359501	0.0029779
ATG16L1	ENSG00000085978	0.225417	0.00289515
IKBKB	ENSG00000104365	0.266506	0.00265312
RAB8A	ENSG00000167461	-0.182046	0.00264291
POLR2J3	ENSG00000168255	0.455022	0.0027126
TUG1	ENSG00000253352	0.280518	0.00270513
ANKLE2	ENSG00000176915	0.190165	0.00265312
RPAIN	ENSG00000129197	0.312995	0.00292107
CCDC125	ENSG00000183323	0.394366	0.00312544
ZNF830	ENSG00000198783	-0.303689	0.0031244
OTUD1	ENSG00000165312	-0.254097	0.00286634
SETD4	ENSG00000185917	0.337635	0.00314166
BET1L	ENSG00000177951	-0.22753	0.00296897
C5orf63	ENSG00000164241	0.395942	0.00315975
WIZ	ENSG00000011451	0.279467	0.00308588
DDB2	ENSG00000134574	0.35744	0.00314166
WDR73	ENSG00000177082	0.2991	0.00317011
GNA13	ENSG00000120063	-0.194377	0.00268876
RAB11FIP3	ENSG00000090565	0.378397	0.00308391
KIF1B	ENSG00000054523	0.252256	0.0029531
NVL	ENSG00000143748	0.259272	0.00308699
TMCO4	ENSG00000162542	0.245849	0.00311745
DNA2	ENSG00000138346	0.728162	0.00237407
NPIPA7	ENSG00000214967	0.670477	0.00322509
ARPC3	ENSG00000111229	-0.235161	0.00268374
SMC4	ENSG00000113810	0.251259	0.00291403
TRPV1	ENSG00000196689	0.835714	0.00214412
GABRR2	ENSG00000111886	1.0755	0.000944034
ZNF382	ENSG00000161298	0.405008	0.00327478
FAM135A	ENSG00000082269	0.310933	0.00318307
CPEB4	ENSG00000113742	0.275213	0.00296224
MAPKAPK5	ENSG00000089022	0.21424	0.00292509
SKP1	ENSG00000113558	-0.193209	0.00280218
GLTP	ENSG00000139433	-0.263587	0.00330006
ENDOV	ENSG00000173818	0.686953	0.0026854
VPS13D	ENSG00000048707	0.175755	0.00271965
APRT	ENSG00000198931	-0.303016	0.00320582
SLC26A6	ENSG00000225697	0.647758	0.00312095
PAIP2B	ENSG00000124374	-0.365837	0.00336095
PIP5K1A	ENSG00000143398	0.212786	0.00315975
RPS27AP5	ENSG00000231767	-0.533565	0.0033727
SNRNP70	ENSG00000104852	0.538254	0.00280218
AP1G2	ENSG00000213983	0.407566	0.00287061
EBAG9	ENSG00000147654	-0.260514	0.00330006
SECISBP2	ENSG00000187742	0.260652	0.00290162
RAB24	ENSG00000169228	0.511444	0.00322416
MED15	ENSG00000099917	0.213912	0.00290162
ERGIC3	ENSG00000125991	-0.250399	0.00309957
ZNG1A	ENSG00000172785	0.260995	0.00301523
BCAP31	ENSG00000185825	-0.277367	0.00315975
STRN4	ENSG00000090372	0.264797	0.00308801
UBA2	ENSG00000126261	-0.177429	0.00295416
EDF1	ENSG00000107223	-0.269516	0.0030193
MARCKS	ENSG00000277443	-0.26186	0.00286634
TRPV3	ENSG00000167723	1.28181	0.00134512
UQCRC1	ENSG00000010256	-0.246379	0.00330006
ABLIM1	ENSG00000099204	-0.165292	0.00287883
MMGT1	ENSG00000169446	-0.326182	0.00340631
ATP5MC2	ENSG00000135390	-0.269673	0.00318525
PRELID3B	ENSG00000101166	-0.262697	0.00341765
NOA1	ENSG00000084092	-0.296628	0.0033727
L3HYPDH	ENSG00000126790	0.59782	0.00345797
SCARB1	ENSG00000073060	0.400494	0.00347802
PPIP5K1	ENSG00000168781	0.331616	0.00323207
GRAPL	ENSG00000189152	0.466619	0.00308699
CCDC78	ENSG00000162004	0.533405	0.00322797
LAPTM5	ENSG00000162511	-0.229478	0.00286634
ZNF587	ENSG00000198466	0.310182	0.00323207
RMND5B	ENSG00000145916	0.241669	0.0033727
ERICH1	ENSG00000104714	0.240316	0.00308391
CD59	ENSG00000085063	-0.450013	0.00332234
CKAP2	ENSG00000136108	-0.290198	0.00347802
ANKFY1	ENSG00000185722	0.227362	0.00315547
IGKV1D-39	ENSG00000251546	-0.334012	0.00330006
CUBN	ENSG00000107611	0.602018	0.00352365
JTB	ENSG00000143543	-0.282377	0.00326773
FEM1B	ENSG00000169018	-0.223563	0.00324888
WASHC2C	ENSG00000172661	0.19675	0.00307909
TEPSIN	ENSG00000167302	0.445633	0.00338057
HSP90AA1	ENSG00000080824	-0.251372	0.00296308
DNAJA1	ENSG00000086061	-0.232521	0.00315108
ZNF862	ENSG00000106479	0.275207	0.00357952
INO80	ENSG00000128908	0.147802	0.00312095
TTC9	ENSG00000133985	-0.215375	0.00330275
TRIM25	ENSG00000121060	0.17511	0.00316989
PLGRKT	ENSG00000107020	-0.552613	0.00291403
CCT5	ENSG00000150753	-0.220899	0.00316989
RALBP1	ENSG00000017797	-0.195247	0.00323882
CLHC1	ENSG00000162994	0.764803	0.00263023
ADGRB1	ENSG00000181790	0.70453	0.00273982
ZMYND8	ENSG00000101040	0.217794	0.00317388
MLKL	ENSG00000168404	0.297751	0.00358234
FNBP4	ENSG00000109920	0.325788	0.00308699
XAF1	ENSG00000132530	0.507846	0.00335591
COX5B	ENSG00000135940	-0.292778	0.00355728
ADAMTS13	ENSG00000160323	0.917069	0.00144312
C1QTNF6	ENSG00000133466	0.480841	0.00379648
SP140L	ENSG00000185404	0.235828	0.00322509
PAN2	ENSG00000135473	0.53576	0.00346974
MCM2	ENSG00000073111	-0.331542	0.00369418
CALM1	ENSG00000198668	-0.186692	0.00312544
TGFBR2	ENSG00000163513	-0.195101	0.00315085
ANAPC2	ENSG00000176248	0.344663	0.00355465
PLGLB1	ENSG00000183281	0.513172	0.00387567
KMT5C	ENSG00000133247	0.804636	0.00208917
CORO7	ENSG00000262246	0.343815	0.00364062
MT-CO3	ENSG00000198938	-0.28943	0.00312095
CETN2	ENSG00000147400	-0.606696	0.0029531
EMC7	ENSG00000134153	-0.396106	0.00387186
SMG5	ENSG00000198952	0.224151	0.00338057
MYH3	ENSG00000109063	0.552997	0.00389271
ZBTB37	ENSG00000185278	0.262197	0.00341765
TRAF3	ENSG00000131323	0.151306	0.00323207
LZTR1	ENSG00000099949	0.344565	0.00363047
PTDSS2	ENSG00000174915	0.41669	0.00396215
HDAC7	ENSG00000061273	0.226185	0.0033727
TMEM14C	ENSG00000111843	-0.421521	0.00391963
FRAT2	ENSG00000181274	-0.321903	0.00396989
RAD52	ENSG00000002016	0.476442	0.00397344
TPRG1L	ENSG00000158109	-0.262886	0.00387333
ANAPC5	ENSG00000089053	0.254991	0.0033727
KLF3	ENSG00000109787	-0.278651	0.00347802
ZMIZ1	ENSG00000108175	0.207679	0.00338057
RHOB	ENSG00000143878	-0.666128	0.00402079
CATSPERG	ENSG00000099338	0.528364	0.00385518
C13orf46	ENSG00000283199	0.444202	0.00401685
TXNDC12	ENSG00000117862	-0.278214	0.00394827
CC2D1A	ENSG00000132024	0.346901	0.00385853
DYNC1H1	ENSG00000197102	0.148488	0.00322509
PRNP	ENSG00000171867	-0.258245	0.00387567
SRRM2	ENSG00000167978	0.360615	0.00321284
CLSTN3	ENSG00000139182	0.399986	0.00396205
ISCA1	ENSG00000135070	-0.316496	0.0040565
IGKV1-39	ENSG00000242371	-0.326543	0.00379436
HEATR5B	ENSG00000008869	0.21937	0.0033806
SLC25A42	ENSG00000181035	0.354279	0.00379556
ALG2	ENSG00000119523	-0.29913	0.0040587
KANSL3	ENSG00000114982	0.177417	0.00358456
CALR	ENSG00000179218	-0.292794	0.0032711
TSNARE1	ENSG00000171045	0.365073	0.00402803
TRNAU1AP	ENSG00000180098	0.361635	0.00410514
PYGM	ENSG00000068976	0.482688	0.00405282
PTDSS1	ENSG00000156471	-0.262673	0.00348
RASAL3	ENSG00000105122	0.305861	0.00353408
CCDC154	ENSG00000197599	0.816795	0.00365111
TUBB	ENSG00000196230	-0.241401	0.0033727
PWWP3A	ENSG00000160953	0.326647	0.00402079
THAP11	ENSG00000168286	-0.306926	0.00401685
ZNF682	ENSG00000197124	0.69047	0.00323882
COX7C	ENSG00000127184	-0.273534	0.00348525
MTHFR	ENSG00000177000	0.21122	0.00363861
TMA7	ENSG00000232112	-0.364299	0.00382922
LDLRAD2	ENSG00000187942	1.23123	0.00124234
SRSF11	ENSG00000116754	0.27515	0.00342977
COQ4	ENSG00000167113	0.295757	0.00426356
NPEPL1	ENSG00000215440	0.514623	0.00413546
MFSD8	ENSG00000164073	0.376717	0.00428193
SWAP70	ENSG00000133789	-0.159118	0.0033806
INPPL1	ENSG00000165458	0.269156	0.00369284
CD164	ENSG00000135535	-0.211282	0.00353408
PNPLA8	ENSG00000135241	-0.204954	0.00389271
CCDC141	ENSG00000163492	0.388871	0.00360375
NUP210	ENSG00000132182	0.151288	0.00342466
FH	ENSG00000091483	-0.284341	0.0043326
RNF113A	ENSG00000125352	-0.340708	0.0041968
PRC1	ENSG00000198901	0.674832	0.00390674
EML3	ENSG00000149499	0.30586	0.00401685
JAZF1	ENSG00000153814	-0.292496	0.00414894
ZNF32	ENSG00000169740	-0.381987	0.00436813
CPSF1	ENSG00000071894	0.323415	0.00374512
TRAPPC12	ENSG00000171853	0.206506	0.00379436
SHISAL2A	ENSG00000182183	0.350328	0.00428171
FUZ	ENSG00000010361	0.504725	0.00394638
USP45	ENSG00000123552	0.28174	0.0041999
PLEKHG7	ENSG00000187510	0.330189	0.0041999
MOCS2	ENSG00000164172	-0.326863	0.00443721
RRAGA	ENSG00000155876	-0.271423	0.00425408
PDP1	ENSG00000164951	-0.222921	0.00397745
HSPA9	ENSG00000113013	-0.150999	0.0036483
RASGEF1B	ENSG00000138670	-0.293768	0.00397745
NEIL1	ENSG00000140398	0.674626	0.00440204
ANKRD52	ENSG00000139645	0.218835	0.00397133
SUCLG1	ENSG00000163541	-0.29186	0.0044361
SBNO2	ENSG00000064932	0.24707	0.00390515
SEPHS2	ENSG00000179918	-0.260702	0.0040565
KHDRBS1	ENSG00000121774	-0.14374	0.00369418
RAP2B	ENSG00000181467	-0.237354	0.00395768
SEC11C	ENSG00000166562	-0.227	0.00425013
INPP4A	ENSG00000040933	0.245491	0.0041332
KIF11	ENSG00000138160	0.543678	0.00413546
DOCK10	ENSG00000135905	0.154133	0.00359216
CYBB	ENSG00000165168	-0.171662	0.00360375
TIMM23B	ENSG00000204152	0.309676	0.00453767
TMED6	ENSG00000157315	1.04549	0.00120673
HIBCH	ENSG00000198130	0.248469	0.00431389
PFKM	ENSG00000152556	0.260308	0.00441678
CACNA1E	ENSG00000198216	1.08199	0.00243519
CMTM6	ENSG00000091317	-0.214163	0.00387333
SMG9	ENSG00000105771	0.218769	0.00413546
TBCA	ENSG00000171530	-0.31208	0.00416238
PRKCZ	ENSG00000067606	0.278937	0.0045879
SF3B2	ENSG00000087365	-0.184788	0.00374512
LRRC59	ENSG00000108829	-0.258807	0.00439547
BMAL2	ENSG00000029153	0.693772	0.00322509
TMEM181	ENSG00000146433	0.315609	0.00466043
SPATS2	ENSG00000123352	0.337824	0.0046732
PPP1R32	ENSG00000162148	0.760716	0.0027126
FAM193B	ENSG00000146067	0.445494	0.0040565
PARP6	ENSG00000137817	0.354908	0.00431947
GNAI2	ENSG00000114353	-0.1794	0.00378623
MACC1	ENSG00000183742	0.369588	0.00475405
SIN3B	ENSG00000127511	0.351071	0.00401929
ERP29	ENSG00000089248	-0.268712	0.00391963
CABIN1	ENSG00000099991	0.190422	0.00398002
FGR	ENSG00000000938	0.472622	0.0043326
IGHA2	ENSG00000211890	-0.48738	0.00389459
CRTAP	ENSG00000170275	-0.246245	0.00435326
CCT4	ENSG00000115484	-0.201827	0.00415491
PRPF19	ENSG00000110107	-0.212648	0.00431947
ATXN7L2	ENSG00000162650	0.386129	0.00479032
USP35	ENSG00000118369	0.743636	0.00315975
METTL25B	ENSG00000143303	0.390795	0.00494831
RNPC3	ENSG00000185946	0.325767	0.00453767
GPCPD1	ENSG00000125772	0.219258	0.0040587
CAMLG	ENSG00000164615	-0.341869	0.00484634
DDOST	ENSG00000244038	-0.243031	0.00446708
WDR82	ENSG00000164091	-0.16952	0.00401685
PARVG	ENSG00000138964	0.302693	0.00407258
CRACR2A	ENSG00000130038	0.187279	0.00439547
RNF167	ENSG00000108523	-0.191376	0.00446196
DYNLT3	ENSG00000165169	-0.374585	0.00504025
ZCRB1	ENSG00000139168	-0.276141	0.00500392
YIPF4	ENSG00000119820	0.26214	0.00438241
COX7B	ENSG00000131174	-0.349518	0.00510425
SUMO3	ENSG00000184900	-0.297369	0.00475215
PLEKHG2	ENSG00000090924	0.283943	0.00454497
PLCH2	ENSG00000149527	0.789981	0.00502239
CCDC146	ENSG00000135205	0.442856	0.00510425
KIAA1143	ENSG00000163807	-0.23365	0.00469868
SOD1	ENSG00000142168	-0.244186	0.00429455
TRIM66	ENSG00000166436	0.497803	0.00497464
DVL1	ENSG00000107404	0.372662	0.00497495
LY6G5B	ENSG00000240053	0.755384	0.00335347
ASXL1	ENSG00000171456	0.179939	0.00412297
PPT1	ENSG00000131238	-0.257842	0.00494899
TRIOBP	ENSG00000100106	0.251031	0.00458672
NR1D2	ENSG00000174738	-0.235627	0.00443529
CLUH	ENSG00000132361	0.272882	0.00454312
USP49	ENSG00000164663	0.420928	0.00512554
H4C4	ENSG00000277157	-0.626581	0.00472085
ARL10	ENSG00000175414	0.274745	0.00510262
LBHD1	ENSG00000162194	0.575647	0.00503629
G3BP2	ENSG00000138757	-0.177256	0.00430334
TBC1D3E	ENSG00000278599	0.434827	0.00514694
FUS	ENSG00000089280	0.287841	0.00421838
CCDC47	ENSG00000108588	-0.212658	0.00482228
RDH5	ENSG00000135437	0.804205	0.00269913
AKR1B1	ENSG00000085662	-0.287327	0.00528582
MADD	ENSG00000110514	0.165811	0.00437413
MORC2	ENSG00000133422	0.259118	0.00502527
SLC11A2	ENSG00000110911	0.331984	0.00549108
AIMP1	ENSG00000164022	-0.247055	0.00507567
TUSC2	ENSG00000114383	-0.351719	0.00551307
CCDC9B	ENSG00000188549	0.666734	0.00465516
TIMM23B-AGAP6	ENSG00000178440	0.658019	0.0043008
SLCO5A1	ENSG00000137571	0.880585	0.00414517
NCLN	ENSG00000125912	0.286474	0.00497999
DYNLL1	ENSG00000088986	-0.309931	0.00497392
ENGASE	ENSG00000167280	0.420172	0.00512449
ANKRD39	ENSG00000213337	0.547892	0.00429455
UHMK1	ENSG00000152332	-0.196763	0.00435326
MYBPC2	ENSG00000086967	0.717998	0.00435326
WDR44	ENSG00000131725	0.210355	0.00507711
KIAA0040	ENSG00000235750	-0.218357	0.00440772
PMS2	ENSG00000122512	0.247001	0.00530525
EIF2S2	ENSG00000125977	-0.200265	0.00498242
TTC1	ENSG00000113312	-0.226611	0.00503629
ARVCF	ENSG00000099889	0.970389	0.0027126
SNX9	ENSG00000130340	-0.336913	0.00517136
SRPRA	ENSG00000182934	-0.153869	0.00465516
PRPF4	ENSG00000136875	-0.236826	0.00545794
CHCHD7	ENSG00000170791	-0.258387	0.00541919
CTSK	ENSG00000143387	0.626998	0.00382922
ETS1	ENSG00000134954	-0.171721	0.00437836
NDUFA12	ENSG00000184752	-0.335646	0.00580561
CD79B	ENSG00000007312	-0.272138	0.00449185
ZNF789	ENSG00000198556	0.586691	0.00516983
ASH2L	ENSG00000129691	-0.187244	0.00510262
METTL3	ENSG00000165819	0.337052	0.00525843
GADD45GIP1	ENSG00000179271	-0.373877	0.00545278
TRIO	ENSG00000038382	0.215439	0.00452319
GMPR2	ENSG00000100938	-0.255083	0.00571186
FANCF	ENSG00000183161	-0.288741	0.0058801
SLC25A17	ENSG00000100372	0.386017	0.0059871
MYL6	ENSG00000092841	-0.230564	0.00476795
SHMT2	ENSG00000182199	-0.213954	0.00494899
STMN1	ENSG00000117632	-0.427183	0.00583058
DGKA	ENSG00000065357	0.3239	0.00487491
TMEM138	ENSG00000149483	0.289105	0.00589292
LTA4H	ENSG00000111144	-0.180428	0.00497464
SNAPC5	ENSG00000174446	-0.385156	0.00609817
METTL18	ENSG00000171806	-0.555856	0.00566618
UBE4B	ENSG00000130939	0.150046	0.00512347
SMYD4	ENSG00000186532	0.283375	0.00580667
XRCC5	ENSG00000079246	-0.181321	0.00476827
MID2	ENSG00000080561	-1.01384	0.00257644
GOLGA6L4	ENSG00000184206	0.538081	0.00593387
PFDN1	ENSG00000113068	-0.280295	0.00604966
AMD1	ENSG00000123505	-0.222778	0.00515264
TMC8	ENSG00000167895	0.311987	0.00484843
THBS3	ENSG00000169231	0.554885	0.00589292
IPO8	ENSG00000133704	-0.170343	0.00512219
ASPSCR1	ENSG00000169696	0.310473	0.00598279
RNPS1	ENSG00000205937	-0.168232	0.00494899
SELENOH	ENSG00000211450	-0.254032	0.0059871
TP53	ENSG00000141510	-0.175218	0.00516907
CALHM6	ENSG00000188820	-0.532954	0.00618912
PRPF40B	ENSG00000110844	0.369825	0.00625848
MAPRE1	ENSG00000101367	-0.213509	0.00526094
ERMN	ENSG00000136541	0.50022	0.0059871
H2AC11	ENSG00000196787	-0.555522	0.00610614
DEPDC5	ENSG00000100150	0.180033	0.00510262
KLRG1	ENSG00000139187	1.04032	0.00151722
CEP120	ENSG00000168944	-0.151791	0.00512539
REXO1	ENSG00000079313	0.258085	0.0052724
DHRSX	ENSG00000169084	0.343012	0.00637886
PECAM1	ENSG00000261371	-0.33857	0.00552173
C11orf68	ENSG00000175573	-0.386073	0.00627905
IFT172	ENSG00000138002	0.344728	0.00620302
ATP5F1E	ENSG00000124172	-0.205811	0.00543737
C1orf112	ENSG00000000460	0.494035	0.00589798
KIF21B	ENSG00000116852	0.224931	0.0050081
DIS3L2	ENSG00000144535	0.199334	0.00561797
RPL22L1	ENSG00000163584	-0.338136	0.00623105
THYN1	ENSG00000151500	-0.326351	0.00646416
HOXB3	ENSG00000120093	0.837981	0.00338057
ANKRD23	ENSG00000163126	1.05013	0.00208917
GABBR1	ENSG00000204681	0.544762	0.00545794
PPP1R2B	ENSG00000231989	-0.527473	0.00497549
TADA2A	ENSG00000276234	0.305954	0.00638578
FRG1	ENSG00000109536	-0.273462	0.00630179
SNX10	ENSG00000086300	-0.249734	0.00551528
CSNK2A1	ENSG00000101266	-0.148708	0.00541791
ZNF512B	ENSG00000196700	0.40512	0.00638578
ELMOD3	ENSG00000115459	0.405176	0.00648781
KIFC2	ENSG00000167702	0.522279	0.0061251
IL2RA	ENSG00000134460	-0.311201	0.00623105
PLD2	ENSG00000129219	0.373226	0.0065681
OBSCN	ENSG00000154358	0.479331	0.00569397
PEBP1	ENSG00000089220	-0.236051	0.00583058
FBXL20	ENSG00000108306	0.226812	0.00586736
MRPS25	ENSG00000131368	0.285621	0.00580561
TMEM106B	ENSG00000106460	-0.31028	0.00623105
MED30	ENSG00000164758	-0.446558	0.00638578
MTX3	ENSG00000177034	0.361154	0.00623105
ZBED6	ENSG00000257315	0.233525	0.00604966
GABPA	ENSG00000154727	-0.179931	0.00567953
GCC1	ENSG00000179562	-0.232024	0.00617637
NOL8	ENSG00000198000	0.199634	0.00552173
RSBN1	ENSG00000081019	-0.183413	0.0057286
HLA-B	ENSG00000234745	-0.204593	0.00512455
TRPV2	ENSG00000187688	0.244941	0.00612635
PITPNM1	ENSG00000110697	0.25908	0.00560739
CHCHD10	ENSG00000250479	-0.299473	0.0061251
PLSCR3	ENSG00000187838	0.895257	0.00258159
CNOT11	ENSG00000158435	-0.185945	0.00627816
SELENOM	ENSG00000198832	-0.495412	0.00691591
TNNT3	ENSG00000130595	0.815432	0.00404444
B4GALT7	ENSG00000027847	0.302222	0.00695896
POGK	ENSG00000143157	-0.154737	0.00573851
PPP1R16B	ENSG00000101445	0.134562	0.00539001
HTATIP2	ENSG00000109854	-0.28157	0.00710073
HNRNPA1L2	ENSG00000139675	-0.239704	0.00589292
CCNG2	ENSG00000138764	-0.228119	0.0059871
SUOX	ENSG00000139531	0.929594	0.00314166
NDUFAF6	ENSG00000156170	0.317448	0.00691591
FAM222B	ENSG00000173065	0.243728	0.00665895
CNFN	ENSG00000105427	-0.767814	0.00394638
H3-3B	ENSG00000132475	-0.216195	0.00545902
UQCC3	ENSG00000204922	-0.574894	0.00572715
ARAP1	ENSG00000186635	0.18418	0.00546423
IRF8	ENSG00000140968	-0.202568	0.0054297
ZNF417	ENSG00000173480	0.268317	0.00638578
DONSON	ENSG00000159147	0.638475	0.00491094
CBLN3	ENSG00000139899	0.541975	0.00727874
CBFA2T2	ENSG00000078699	0.194163	0.00614749
MRFAP1L1	ENSG00000178988	-0.271758	0.0061222
LFNG	ENSG00000106003	0.233075	0.00582956
ARHGAP32	ENSG00000134909	-0.991816	0.00397745
EIF3G	ENSG00000130811	-0.228566	0.0057681
ARSA	ENSG00000100299	0.427735	0.00715163
PRKAR1A	ENSG00000108946	-0.1704	0.00574923
ACACA	ENSG00000278540	0.241919	0.00647951
VPS13A	ENSG00000197969	0.204687	0.0058801
XRN2	ENSG00000088930	-0.149887	0.00588897
MYO18A	ENSG00000196535	0.26185	0.00561797
MAF1	ENSG00000179632	-0.225145	0.00606002
CXXC5	ENSG00000171604	-0.18174	0.00567953
HDAC1	ENSG00000116478	-0.167147	0.0059935
ZNF117	ENSG00000152926	0.379621	0.00708836
QRICH2	ENSG00000129646	0.744295	0.00639798
CDC42BPG	ENSG00000171219	0.484982	0.00750755
RBM41	ENSG00000089682	0.260264	0.00695931
LMAN1	ENSG00000074695	-0.197632	0.00638578
H2BC7	ENSG00000277224	-0.484478	0.0073378
MCM3AP	ENSG00000160294	0.132033	0.00580561
REC8	ENSG00000100918	0.36518	0.0073378
SPCS1	ENSG00000114902	-0.291297	0.00718871
WAC	ENSG00000095787	-0.119531	0.00579635
CEP290	ENSG00000198707	0.292636	0.00638578
PRCP	ENSG00000137509	-0.282882	0.00690614
ALDOA	ENSG00000149925	-0.258817	0.0058801
FHIP2B	ENSG00000158863	0.386817	0.00699076
BLOC1S6	ENSG00000104164	-0.228312	0.00692622
RNASE6	ENSG00000169413	-0.455282	0.00744102
ARF4	ENSG00000168374	-0.274998	0.00754287
CSNK2A3	ENSG00000254598	-0.267195	0.00768546
LHFPL2	ENSG00000145685	-0.344383	0.0076296
NPLOC4	ENSG00000182446	0.188049	0.00632451
CYTH1	ENSG00000108669	0.156171	0.00588897
GOLGA8K	ENSG00000249931	0.955839	0.00315547
SLC43A3	ENSG00000134802	0.703695	0.00545182
NXF1	ENSG00000162231	0.305698	0.00642412
CLEC2D	ENSG00000069493	0.351258	0.00623105
ZNF235	ENSG00000159917	0.383329	0.00795528
OSBPL7	ENSG00000006025	0.386086	0.00761496
SOGA1	ENSG00000149639	0.247384	0.00627816
NCOA4	ENSG00000266412	-0.270206	0.00641604
NISCH	ENSG00000010322	0.275977	0.0063617
YME1L1	ENSG00000136758	-0.164378	0.00636299
SMURF2	ENSG00000108854	0.234506	0.00746209
MUC20	ENSG00000176945	1.10936	0.00514694
CLDN15	ENSG00000106404	0.477737	0.00803002
NAXE	ENSG00000163382	-0.30867	0.0079486
RAD9A	ENSG00000172613	0.432629	0.00806996
GNS	ENSG00000135677	-0.291372	0.00744102
RETREG2	ENSG00000144567	-0.187723	0.00695896
ARL6IP1	ENSG00000170540	-0.30075	0.00749538
ZFYVE26	ENSG00000072121	0.170691	0.00658994
FOXO3	ENSG00000118689	-0.213818	0.00731397
SGF29	ENSG00000176476	-0.275114	0.00780827
RAB33B	ENSG00000172007	-0.321748	0.00805938
PLEKHA8	ENSG00000106086	0.331869	0.00803695
JADE2	ENSG00000043143	-0.147461	0.00620302
MRPL47	ENSG00000136522	-0.394437	0.00815353
HYAL3	ENSG00000186792	0.953592	0.00402079
IGHJ6	ENSG00000211900	0.564958	0.007837
C8orf82	ENSG00000213563	0.358399	0.00842987
UBALD2	ENSG00000185262	-0.278718	0.00758811
PRPF3	ENSG00000117360	0.29423	0.00690614
ZFC3H1	ENSG00000133858	0.218122	0.00642982
LOXL2	ENSG00000134013	0.474087	0.00799965
C8orf33	ENSG00000182307	-0.287188	0.00837867
SYNE3	ENSG00000176438	0.232605	0.00641517
FBXO41	ENSG00000163013	0.296574	0.00732041
ARL17B	ENSG00000228696	0.515435	0.00806996
ZNF814	ENSG00000204514	0.26967	0.00750677
MUS81	ENSG00000172732	0.316702	0.008066
CTNND1	ENSG00000198561	0.302688	0.00828018
SNAP29	ENSG00000099940	-0.190904	0.0078051
DBNL	ENSG00000136279	0.172581	0.00638578
TOGARAM1	ENSG00000198718	0.222027	0.00773234
ARRDC1	ENSG00000197070	0.354174	0.00848778
TMEM156	ENSG00000121895	0.244344	0.00699427
BCAS4	ENSG00000124243	0.199211	0.00697265
DCK	ENSG00000156136	-0.220108	0.00685997
GLUD1	ENSG00000148672	-0.169461	0.00706223
SPATA33	ENSG00000167523	0.578094	0.00650577
ZNF440	ENSG00000171295	0.292298	0.00884732
MTERF4	ENSG00000122085	0.228633	0.00710325
NXT1	ENSG00000132661	-0.549004	0.00879078
GOLGA8O	ENSG00000206127	0.513067	0.00857202
PKM	ENSG00000067225	-0.205093	0.00674523
SPATA20	ENSG00000006282	0.545497	0.00901803
VAMP1	ENSG00000139190	0.432653	0.00866347
TRPM7	ENSG00000092439	0.151431	0.00695931
SLC37A1	ENSG00000160190	0.215486	0.00761359
ADRB2	ENSG00000169252	-0.36159	0.00914042
DMXL2	ENSG00000104093	0.746852	0.00925895
FITM2	ENSG00000197296	0.737609	0.00601119
FAM168B	ENSG00000152102	-0.167791	0.00755495
APOL3	ENSG00000128284	0.212563	0.00761359
H4C2	ENSG00000278705	-0.441599	0.00934001
MEAF6	ENSG00000163875	-0.188943	0.00764454
C9orf78	ENSG00000136819	-0.205091	0.00785352
FAM91A1	ENSG00000176853	0.221705	0.00769551
JAM3	ENSG00000166086	-0.355158	0.0085745
MARF1	ENSG00000166783	0.148466	0.00697525
JAK3	ENSG00000105639	0.166922	0.00729699
RPL36AL	ENSG00000165502	-0.336266	0.00733636
UGP2	ENSG00000169764	-0.199781	0.00814585
IGLV1-50	ENSG00000211645	-0.484885	0.00798395
AGBL2	ENSG00000165923	0.659569	0.00671054
PRKCD	ENSG00000163932	0.187202	0.0075965
ATP5MG	ENSG00000167283	-0.261013	0.00787566
TMEM175	ENSG00000127419	0.350831	0.00857418
NDUFB7	ENSG00000099795	-0.312363	0.00932704
EIF5A	ENSG00000132507	-0.182301	0.00758811
MRPL43	ENSG00000055950	-0.286717	0.00957528
VCL	ENSG00000035403	-0.199748	0.00747339
RPL36A	ENSG00000241343	0.631607	0.00769551
ZFP36L2	ENSG00000152518	-0.284507	0.00717202
ZNF514	ENSG00000144026	0.388199	0.00935704
KCP	ENSG00000135253	0.777685	0.0039771
AHCYL2	ENSG00000158467	0.302247	0.00927433
IGF1R	ENSG00000140443	-0.549933	0.00892541
ANKLE1	ENSG00000160117	0.521011	0.00892617
UPF1	ENSG00000005007	0.192857	0.00768546
TRIM21	ENSG00000132109	-0.271672	0.0090596
RANBP10	ENSG00000141084	0.20069	0.00871191
EML2	ENSG00000125746	0.316543	0.00957693
GOLM2	ENSG00000166734	-0.145266	0.00786829
PNPLA6	ENSG00000032444	0.228209	0.0082829
IK	ENSG00000113141	-0.222294	0.00761439
BCCIP	ENSG00000107949	-0.23793	0.00907624
THRAP3	ENSG00000054118	-0.156432	0.0074426
JUN	ENSG00000177606	-0.53453	0.00773234
CTAGE6	ENSG00000271321	0.646008	0.00768546
C2orf92	ENSG00000228486	0.646796	0.00794377
CRAMP1	ENSG00000007545	0.275053	0.00966351
TBCK	ENSG00000145348	0.252598	0.00879078
MIA2	ENSG00000150527	0.365273	0.0102176
RNF26	ENSG00000173456	-0.303546	0.010081
PPFIA1	ENSG00000131626	0.181646	0.00842611
CLIC1	ENSG00000213719	-0.214714	0.0078019
PIF1	ENSG00000140451	1.18436	0.00315975
ARHGAP21	ENSG00000107863	0.255114	0.00913899
PCGF5	ENSG00000180628	-0.230714	0.00804419
RASA4	ENSG00000105808	0.315763	0.0101445
BLOC1S4	ENSG00000186222	-0.372002	0.010337
NPHP3	ENSG00000113971	0.497696	0.0101526
LRCH4	ENSG00000077454	0.305769	0.00910281
ABCB8	ENSG00000197150	0.306119	0.00987182
CPEB3	ENSG00000107864	0.239952	0.0100113
NECAB3	ENSG00000125967	0.592556	0.00848778
SARM1	ENSG00000004139	0.193897	0.00904635
INVS	ENSG00000119509	0.242423	0.00935704
PLXND1	ENSG00000004399	0.510675	0.010469
SUV39H1	ENSG00000101945	-0.487312	0.00969003
NDRG3	ENSG00000101079	-0.18617	0.00957528
CCDC71L	ENSG00000253276	-0.321465	0.0104401
BCL11A	ENSG00000119866	-0.158797	0.0078019
UGGT2	ENSG00000102595	0.53147	0.0106284
KARS1	ENSG00000065427	-0.194701	0.00848778
SLC25A45	ENSG00000162241	0.362183	0.0100927
IQGAP1	ENSG00000140575	-0.146574	0.0077659
CPNE3	ENSG00000085719	-0.256327	0.00902512
ERMARD	ENSG00000130023	0.316379	0.0101753
NDUFA9	ENSG00000139180	0.323512	0.0108337
PDIA3	ENSG00000167004	-0.196096	0.00842611
TGIF1	ENSG00000177426	-0.356542	0.0106498
MIB2	ENSG00000197530	0.418969	0.0104561
PREX1	ENSG00000124126	0.160793	0.00786829
NOL4L	ENSG00000197183	0.407374	0.00983417
PPP1R16A	ENSG00000160972	0.632795	0.00966351
H3C11	ENSG00000275379	-0.423743	0.010898
UBE2G2	ENSG00000184787	0.22293	0.00870257
ZNF439	ENSG00000171291	0.282687	0.00979796
PLPBP	ENSG00000147471	-0.238127	0.00999784
PLP2	ENSG00000102007	-0.252819	0.00858593
ELOB	ENSG00000103363	-0.324017	0.0105432
MCM3	ENSG00000112118	-0.20522	0.00879078
VPREB3	ENSG00000128218	-0.347053	0.0104561
ZNF224	ENSG00000267680	0.265266	0.00949416
FAM234B	ENSG00000084444	-0.405756	0.010766
DBR1	ENSG00000138231	-0.392473	0.0112015
LIX1L	ENSG00000271601	-0.240739	0.0101527
ZNF207	ENSG00000010244	0.227863	0.00842611
ZNF710	ENSG00000140548	0.288394	0.0110768
NCOR1	ENSG00000141027	0.146662	0.00814791
USP34	ENSG00000115464	0.147846	0.00815353
MAP4K1	ENSG00000104814	0.222511	0.00837202
INO80E	ENSG00000169592	0.291037	0.00984163
UTRN	ENSG00000152818	0.190572	0.00815155
POLR2J2	ENSG00000228049	0.480827	0.0110023
EPB41L2	ENSG00000079819	-0.375485	0.00979796
RASGRP1	ENSG00000172575	0.320634	0.00910429
KBTBD8	ENSG00000163376	-0.230431	0.010079
UBR1	ENSG00000159459	0.178793	0.00908761
SEMA4D	ENSG00000187764	0.145251	0.00861104
IGLC3	ENSG00000211679	-0.270876	0.00838754
POGLUT1	ENSG00000163389	0.25309	0.010766
C7orf50	ENSG00000146540	-0.296703	0.010081
ATG4B	ENSG00000168397	0.258705	0.0102388
RPS6KL1	ENSG00000198208	0.939853	0.00589091
CAP1	ENSG00000131236	-0.187448	0.00852919
LIME1	ENSG00000203896	0.891786	0.00497999
ASNSD1	ENSG00000138381	-0.249997	0.0108421
PSME1	ENSG00000092010	-0.290367	0.00870257
EMP3	ENSG00000142227	-0.239441	0.00936389
SNRPG	ENSG00000143977	-0.304172	0.0114995
CLASRP	ENSG00000104859	0.419735	0.00892923
SP100	ENSG00000067066	0.158616	0.0085307
PABPC3	ENSG00000151846	-0.3989	0.0111875
UBXN1	ENSG00000162191	-0.267484	0.00897794
RP9	ENSG00000164610	-0.299031	0.0116069
IER5	ENSG00000162783	-0.219288	0.00886054
PILRB	ENSG00000121716	0.494509	0.011962
	ENSG00000258472	0.631045	0.0112632
ITGAL	ENSG00000005844	0.193694	0.00890944
TIAM2	ENSG00000146426	0.385575	0.0113644
H1-5	ENSG00000184357	-0.519498	0.0119569
ZMAT2	ENSG00000146007	-0.264472	0.00997257
SAMD3	ENSG00000164483	1.04932	0.00494561
NOB1	ENSG00000141101	-0.206172	0.0102688
TUBGCP5	ENSG00000275835	0.237345	0.0111253
TAFAZZIN	ENSG00000102125	0.375591	0.0111123
CERS2	ENSG00000143418	-0.196384	0.010317
TP53I13	ENSG00000167543	0.375836	0.0112915
B4GAT1	ENSG00000174684	-0.669459	0.00744663
FAM234A	ENSG00000167930	0.35151	0.0122198
TSPAN33	ENSG00000158457	-0.203167	0.010632
MTG1	ENSG00000148824	0.304264	0.0116633
CBR4	ENSG00000145439	0.306417	0.0115242
METTL9	ENSG00000197006	-0.210258	0.0104535
PLK1	ENSG00000166851	0.823857	0.00638578
CCDC18	ENSG00000122483	0.316507	0.0112395
DENND1C	ENSG00000205744	0.218532	0.00965849
ZCCHC3	ENSG00000247315	-0.2146	0.0106042
RUBCN	ENSG00000145016	0.147173	0.00929579
LSM2	ENSG00000204392	-0.30908	0.0121521
SUPT16H	ENSG00000092201	-0.16405	0.00932704
SCLY	ENSG00000132330	0.350849	0.012335
GRIPAP1	ENSG00000068400	0.286465	0.00983489
CRKL	ENSG00000099942	-0.183124	0.00986335
ATP6V1E1	ENSG00000131100	-0.218051	0.0110682
PCYOX1	ENSG00000116005	-0.289949	0.0121052
SMIM8	ENSG00000111850	0.327767	0.012539
GGA3	ENSG00000125447	0.207179	0.0100714
NDUFA6	ENSG00000184983	-0.305462	0.0122315
ANXA4	ENSG00000196975	0.388518	0.0105432
RPS6KA2	ENSG00000071242	-0.481939	0.0127513
TMEM165	ENSG00000134851	0.215028	0.010766
CCDC86	ENSG00000110104	-0.35685	0.0128157
WDR62	ENSG00000075702	0.87577	0.00761496
TPCN2	ENSG00000162341	0.325573	0.0120924
GGCX	ENSG00000115486	0.315444	0.0126456
COLGALT1	ENSG00000130309	0.376258	0.0104762
POLR1E	ENSG00000137054	-0.282203	0.0122217
ATP9B	ENSG00000166377	0.169958	0.0101961
TMEM167B	ENSG00000215717	-0.282184	0.0120448
XKR6	ENSG00000171044	0.356153	0.0127277
SCO1	ENSG00000133028	0.196076	0.0111074
OAT	ENSG00000065154	-0.338827	0.0130298
PCTP	ENSG00000141179	-0.676763	0.00939632
RNF31	ENSG00000092098	0.240348	0.0119538
THEM4	ENSG00000159445	0.318789	0.0130474
NDUFA8	ENSG00000119421	-0.418217	0.012393
ABCA5	ENSG00000154265	0.36798	0.0121052
TMEM170A	ENSG00000166822	-0.224304	0.0120448
R3HDM2	ENSG00000179912	0.206131	0.0104912
EP400	ENSG00000183495	0.165223	0.00962789
TET3	ENSG00000187605	0.176803	0.0102966
TMPO	ENSG00000120802	-0.147628	0.0100173
TNF	ENSG00000232810	-0.510162	0.0131857
DDX11	ENSG00000013573	0.48492	0.0112096
SNX29	ENSG00000048471	0.183105	0.00997257
GPN2	ENSG00000142751	0.237792	0.0128487
BZW1	ENSG00000082153	-0.232484	0.0103371
KLC2	ENSG00000174996	0.295978	0.0122394
JAK2	ENSG00000096968	0.202353	0.0106498
ENTPD1	ENSG00000138185	0.225186	0.0112632
PSMD7	ENSG00000103035	-0.203933	0.0112395
CHST2	ENSG00000175040	-0.384586	0.0128887
C19orf53	ENSG00000104979	-0.28588	0.0117573
SCRIB	ENSG00000180900	0.263344	0.0111875
STARD3	ENSG00000131748	0.246999	0.012273
TONSL	ENSG00000160949	0.346016	0.0135513
KCTD6	ENSG00000168301	-0.440879	0.011548
VAV1	ENSG00000141968	0.173344	0.0102388
EXOSC2	ENSG00000130713	0.236821	0.0122394
AP3D1	ENSG00000065000	0.191024	0.0102688
RSL24D1	ENSG00000137876	-0.263563	0.011291
GFOD2	ENSG00000141098	0.270934	0.0133389
UBR7	ENSG00000012963	-0.201498	0.0121364
GMFG	ENSG00000130755	-0.225826	0.0121052
SELENOT	ENSG00000198843	-0.24559	0.0117948
PDSS1	ENSG00000148459	0.599534	0.0101526
NEK8	ENSG00000160602	0.317595	0.0132392
IRF9	ENSG00000213928	0.376313	0.0137496
TEX261	ENSG00000144043	-0.221564	0.0131758
FYTTD1	ENSG00000122068	-0.178716	0.0112127
OSTC	ENSG00000198856	-0.301401	0.0137984
IL15RA	ENSG00000134470	0.355265	0.0139964
TALDO1	ENSG00000177156	-0.231041	0.011426
ACTR3C	ENSG00000106526	0.409108	0.0139964
POLE	ENSG00000177084	0.273571	0.011674
SNX2	ENSG00000205302	-0.109609	0.0101765
YARS1	ENSG00000134684	0.21633	0.0124606
SP110	ENSG00000135899	0.182857	0.0108019
ERVK3-1	ENSG00000142396	0.328503	0.0133392
ANAPC15	ENSG00000110200	-0.354793	0.0141366
C12orf57	ENSG00000111678	-0.364476	0.0136899
ARHGAP27	ENSG00000159314	0.271416	0.0107254
ECHS1	ENSG00000127884	-0.247032	0.0132163
UNC119B	ENSG00000175970	-0.263786	0.0138346
ARHGAP17	ENSG00000140750	0.136003	0.0102224
	ENSG00000188897	0.693743	0.0113864
MBD1	ENSG00000141644	0.214597	0.0114424
MAT2B	ENSG00000038274	-0.164144	0.0108857
NPEPPS	ENSG00000141279	0.189861	0.0109852
FBXL6	ENSG00000182325	0.525204	0.0138346
POLR2C	ENSG00000102978	-0.220556	0.0130298
CDC42SE2	ENSG00000158985	-0.177504	0.0104561
P3H1	ENSG00000117385	0.349093	0.0139228
TMEM59	ENSG00000116209	-0.212978	0.0118343
ANKRD26	ENSG00000107890	0.30967	0.0130298
GBF1	ENSG00000107862	0.140645	0.0110283
ARHGAP45	ENSG00000180448	0.204418	0.0103039
NAA40	ENSG00000110583	0.296647	0.0134523
IBA57	ENSG00000181873	0.254737	0.0139266
EIF2AK1	ENSG00000086232	-0.133478	0.011197
MAP4K2	ENSG00000168067	0.270888	0.0110885
PCNX3	ENSG00000197136	0.215993	0.0113478
FHOD1	ENSG00000135723	0.312467	0.0139591
NCK1	ENSG00000158092	-0.254263	0.0136343
CABP4	ENSG00000175544	0.589752	0.0142759
CEP164	ENSG00000110274	0.229468	0.0121041
GALNTL6	ENSG00000174473	-0.926334	0.00760313
ZNF638	ENSG00000075292	0.159534	0.0107254
ITGAX	ENSG00000140678	0.529993	0.0128393
ZNF780B	ENSG00000128000	0.25613	0.0129459
DHX9	ENSG00000135829	-0.144797	0.010877
SAMD4A	ENSG00000020577	0.279012	0.0133658
TNFRSF10A	ENSG00000104689	0.224222	0.0128524
STK25	ENSG00000115694	0.243533	0.012335
TPR	ENSG00000047410	0.196635	0.0107775
SS18L2	ENSG00000008324	-0.442412	0.0144875
AARSD1	ENSG00000266967	0.762461	0.00837202
USP24	ENSG00000162402	0.128103	0.010766
UBE2V1	ENSG00000244687	0.32328	0.0149847
MAP3K10	ENSG00000130758	0.338362	0.0139843
MREG	ENSG00000118242	0.44988	0.0151633
SPINT2	ENSG00000167642	-0.249553	0.0136177
LRFN4	ENSG00000173621	0.753527	0.00870257
CSNK1A1	ENSG00000113712	-0.14657	0.011329
GTF3C6	ENSG00000155115	-0.374274	0.0147918
	ENSG00000259529	0.534691	0.012335
HEXD	ENSG00000169660	0.431336	0.0131942
UQCRH	ENSG00000173660	-0.284038	0.0130664
MRNIP	ENSG00000161010	0.374298	0.0125133
PSMA7	ENSG00000101182	-0.228405	0.0122745
RPS26	ENSG00000197728	-1.08597	0.011303
METTL22	ENSG00000067365	0.283462	0.0142759
ZNF518B	ENSG00000178163	-0.191539	0.0122217
KTN1	ENSG00000126777	0.174618	0.0111465
FRS2	ENSG00000166225	-0.208361	0.0135513
KIAA1191	ENSG00000122203	-0.206924	0.0136706
SLC35E3	ENSG00000175782	0.26036	0.0139843
NEXMIF	ENSG00000050030	-0.433842	0.0155032
DUSP2	ENSG00000158050	-0.589175	0.0154262
SNX25	ENSG00000109762	0.171532	0.011848
SMARCA4	ENSG00000127616	0.22759	0.0113619
SERINC1	ENSG00000111897	-0.207156	0.0119538
EPS15L1	ENSG00000127527	0.161811	0.0119538
RCOR3	ENSG00000117625	0.186128	0.0122394
MATCAP1	ENSG00000196123	0.979671	0.00625848
MAPK11	ENSG00000185386	0.656854	0.014158
MED8	ENSG00000159479	-0.255708	0.0150372
JHY	ENSG00000109944	-0.417376	0.0155663
BBS1	ENSG00000174483	0.775082	0.0102022
PPP1CA	ENSG00000172531	-0.220359	0.0117252
LRRFIP2	ENSG00000093167	0.183341	0.0128887
TSPAN13	ENSG00000106537	-0.394449	0.0154161
EMILIN2	ENSG00000132205	-0.547234	0.015847
PLPP5	ENSG00000147535	0.360259	0.0150669
SLC25A20	ENSG00000178537	0.511085	0.0157997
MAN1A2	ENSG00000198162	-0.203201	0.011674
CSRNP1	ENSG00000144655	-0.368561	0.0143934
GSR	ENSG00000104687	-0.192597	0.0139605
NDOR1	ENSG00000188566	0.524885	0.0150565
POLM	ENSG00000122678	0.228247	0.0128887
CD27	ENSG00000139193	-0.249658	0.0125945
PCBP2	ENSG00000197111	-0.149937	0.0117573
AP1G1	ENSG00000166747	0.141173	0.0120417
COPA	ENSG00000122218	-0.122678	0.0120162
ABCC5	ENSG00000114770	0.255756	0.0147205
PRSS53	ENSG00000151006	0.859408	0.00881444
DUS2	ENSG00000167264	0.182847	0.0128971
FCGR2A	ENSG00000143226	0.596826	0.0152459
DGKH	ENSG00000102780	1.15453	0.00710073
RPS10	ENSG00000124614	-0.335106	0.0127654
BCO2	ENSG00000197580	1.08248	0.00514694
CBFA2T3	ENSG00000129993	0.158972	0.0119538
PQBP1	ENSG00000102103	-0.295597	0.0147972
CLMN	ENSG00000165959	-0.268749	0.0129478
MGLL	ENSG00000074416	0.614056	0.0148703
PAK1IP1	ENSG00000111845	-0.326476	0.0165873
CARD8	ENSG00000105483	0.221914	0.012393
CHKB-CPT1B	ENSG00000254413	0.97913	0.00842695
AMN1	ENSG00000151743	0.312506	0.0164056
PRR7	ENSG00000131188	0.345693	0.0165653
BLK	ENSG00000136573	0.171571	0.0118343
SNRPB2	ENSG00000125870	-0.257475	0.015388
KCTD11	ENSG00000213859	-0.344535	0.0168094
CALM3	ENSG00000160014	-0.199149	0.0128524
IDUA	ENSG00000127415	0.37025	0.0157997
TTC7A	ENSG00000068724	0.166896	0.0122394
MRPL18	ENSG00000112110	-0.256048	0.0163333
EIF4A2	ENSG00000156976	-0.119736	0.0119538
	ENSG00000258311	1.07735	0.00459157
GRK5	ENSG00000198873	0.178147	0.0135513
CDKN2D	ENSG00000129355	-0.291546	0.0154161
HSPA5	ENSG00000044574	-0.217335	0.012903
P4HB	ENSG00000185624	-0.197782	0.0131538
ZNF217	ENSG00000171940	-0.163921	0.0125175
FAM229A	ENSG00000225828	0.335894	0.0169698
CPT1B	ENSG00000205560	0.738356	0.0127277
ATP6AP2	ENSG00000182220	-0.215439	0.0157299
N4BP2L1	ENSG00000139597	0.173103	0.0147044
TSC2	ENSG00000103197	0.214654	0.0133392
TAS1R3	ENSG00000169962	0.608242	0.0167803
ATP5F1C	ENSG00000165629	-0.225234	0.0148108
TTC13	ENSG00000143643	0.204662	0.0139473
ZNF770	ENSG00000198146	-0.211699	0.0136343
THUMPD1	ENSG00000066654	-0.14823	0.0132392
MEPCE	ENSG00000146834	-0.218813	0.0142759
ACAA1	ENSG00000060971	0.216004	0.0151642
SPIB	ENSG00000269404	0.168878	0.0130674
MRI1	ENSG00000037757	0.422303	0.0169977
SPEN	ENSG00000065526	0.199981	0.0122803
CD226	ENSG00000150637	0.598258	0.017563
RBMX2	ENSG00000134597	-0.248514	0.0169348
MAX	ENSG00000125952	-0.133667	0.0136794
SBF1	ENSG00000100241	0.199889	0.0129278
ATP1B3	ENSG00000069849	-0.269254	0.0167044
HEBP1	ENSG00000013583	-0.590114	0.0143934
CALCOCO2	ENSG00000136436	-0.14288	0.0136228
CIT	ENSG00000122966	0.527178	0.0171901
PHKA2	ENSG00000044446	0.200751	0.0148488
ANAPC4	ENSG00000053900	0.281224	0.0156934
SNAPC4	ENSG00000165684	0.274144	0.0156934
CARMIL3	ENSG00000186648	0.54	0.0183229
CCDC14	ENSG00000175455	0.368363	0.016319
LEMD3	ENSG00000174106	-0.161131	0.0142121
C2CD2L	ENSG00000172375	0.307994	0.0180098
PTK2B	ENSG00000120899	0.131043	0.0128471
P2RY8	ENSG00000182162	-0.162719	0.0130664
FOXP4	ENSG00000137166	0.208113	0.0152787
ELL	ENSG00000105656	0.182724	0.0157483
TMEM219	ENSG00000149932	-0.274703	0.0177511
HERPUD2	ENSG00000122557	-0.160456	0.0147733
BIN2	ENSG00000110934	0.215898	0.0140013
C19orf44	ENSG00000105072	0.40323	0.0185131
METTL6	ENSG00000206562	0.280766	0.0185131
XNDC1N	ENSG00000254469	0.384428	0.0185131
RAD51B	ENSG00000182185	0.356809	0.0181499
NKAPD1	ENSG00000150776	-0.21953	0.0167234
SGSM3	ENSG00000100359	0.358292	0.0143819
AP5Z1	ENSG00000242802	0.22421	0.0151633
CHMP2B	ENSG00000083937	-0.216672	0.0167234
GOLGA8H	ENSG00000261794	0.931471	0.0107708
SAMD4B	ENSG00000179134	0.21557	0.0146932
OXCT2	ENSG00000198754	1.42463	0.00494487
H4C6	ENSG00000274618	-0.440099	0.0185699
PAK2	ENSG00000180370	-0.158596	0.0133846
FAM32A	ENSG00000105058	-0.202279	0.0157292
MLLT6	ENSG00000275023	0.202011	0.0132544
DOCK2	ENSG00000134516	0.107629	0.0130887
POF1B	ENSG00000124429	-0.657177	0.0187943
TUBA4A	ENSG00000127824	-0.193128	0.0150573
SETD6	ENSG00000103037	0.375181	0.0189283
FDX1	ENSG00000137714	-0.317625	0.0185131
HGS	ENSG00000185359	0.281098	0.0146111
CYC1	ENSG00000179091	-0.330226	0.0179253
CEP162	ENSG00000135315	0.27042	0.017563
DMWD	ENSG00000185800	0.262744	0.0165471
ABHD16A	ENSG00000204427	0.474986	0.0168305
HPS6	ENSG00000166189	-0.306431	0.0179163
PNKP	ENSG00000039650	0.338948	0.0156934
POP4	ENSG00000105171	-0.316603	0.0186648
HNRNPH1	ENSG00000169045	0.218888	0.0132264
CDK5RAP1	ENSG00000101391	0.222802	0.0163538
PYM1	ENSG00000170473	-0.252676	0.0184136
RNF139	ENSG00000170881	-0.267435	0.0175574
EZR	ENSG00000092820	-0.214138	0.0132163
CCDC28A	ENSG00000024862	-0.244004	0.0182539
SHFL	ENSG00000130813	0.303041	0.0163333
HAX1	ENSG00000143575	-0.211644	0.0169608
POLH	ENSG00000170734	0.228127	0.0169809
HIPK3	ENSG00000110422	-0.140726	0.0138059
VWA7	ENSG00000204396	0.500315	0.0178578
FAM53A	ENSG00000174137	0.851307	0.00973227
DOCK11	ENSG00000147251	0.120369	0.0135469
NUMA1	ENSG00000137497	0.228808	0.0134774
FAM228B	ENSG00000219626	0.302175	0.0188656
AMBRA1	ENSG00000110497	0.162359	0.0161697
ZMAT1	ENSG00000166432	0.334891	0.0160518
SHISA5	ENSG00000164054	-0.208053	0.0156934
ASCL2	ENSG00000183734	1.16548	0.0079486
ZNF793	ENSG00000188227	0.328934	0.0195525
VPS51	ENSG00000149823	-0.198803	0.0147808
PPP1R11	ENSG00000204619	-0.181499	0.0167234
COL19A1	ENSG00000082293	0.275749	0.0154511
CCNF	ENSG00000162063	0.393701	0.019626
EPB41L5	ENSG00000115109	-0.314962	0.0191561
CELSR1	ENSG00000075275	0.270204	0.0147044
TBC1D22A	ENSG00000054611	0.160988	0.0145599
ACTB	ENSG00000075624	-0.1963	0.0136064
ZNF316	ENSG00000205903	0.275149	0.0159319
KCTD13	ENSG00000174943	0.276908	0.0183199
RNF25	ENSG00000163481	-0.268582	0.0199872
LMF1	ENSG00000103227	0.321029	0.0186968
CYP20A1	ENSG00000119004	0.272163	0.0179163
USP15	ENSG00000135655	0.160977	0.0144722
IFI30	ENSG00000216490	0.557053	0.0191716
MICAL1	ENSG00000135596	0.323217	0.014653
DCTN2	ENSG00000175203	-0.212916	0.0170104
PRKCI	ENSG00000163558	-0.346931	0.0203356
PAM16	ENSG00000217930	0.611541	0.0186051
MORF4L2	ENSG00000123562	-0.218689	0.0185131
EFCAB14	ENSG00000159658	-0.140579	0.0144163
MAPK12	ENSG00000188130	0.831033	0.0169698
SMAP2	ENSG00000084070	-0.204636	0.0140287
RORA	ENSG00000069667	0.424917	0.0185131
GOLGA8R	ENSG00000186399	0.43168	0.0206393
DOP1B	ENSG00000142197	0.164505	0.0147733
CASP10	ENSG00000003400	0.20092	0.0157652
HCN2	ENSG00000099822	0.608669	0.0160729
KLHL18	ENSG00000114648	0.199486	0.0171991
CARF	ENSG00000138380	0.311303	0.0186271
PPP1R14B	ENSG00000173457	-0.24672	0.0194318
SHOC2	ENSG00000108061	-0.160903	0.0149205
DMAP1	ENSG00000178028	0.282035	0.0171298
CUL9	ENSG00000112659	0.257482	0.0157652
ELP5	ENSG00000170291	-0.283401	0.0201725
ADK	ENSG00000156110	0.23962	0.0168094
POMT2	ENSG00000009830	0.394541	0.0209529
CENPT	ENSG00000102901	0.409648	0.0189766
DPP9	ENSG00000142002	0.198104	0.0159515
CTDNEP1	ENSG00000175826	-0.165762	0.016008
HIVEP3	ENSG00000127124	0.255347	0.0161141
SYPL1	ENSG00000008282	-0.237479	0.0161487
DOK7	ENSG00000175920	0.408145	0.0206652
NDUFB9	ENSG00000147684	-0.246319	0.0188513
POLI	ENSG00000101751	0.322684	0.0201725
NFKB2	ENSG00000077150	0.227095	0.0148703
DPY19L3	ENSG00000178904	0.29098	0.0200064
HELZ2	ENSG00000130589	0.253776	0.0157997
CEP135	ENSG00000174799	0.249889	0.0171398
ANKHD1-EIF4EBP3	ENSG00000254996	0.392281	0.021265
MCRIP2	ENSG00000172366	0.317249	0.020964
PRKCA	ENSG00000154229	1.06575	0.0103178
STK35	ENSG00000125834	0.245608	0.0188413
EML4	ENSG00000143924	0.153527	0.0149205
KLF2	ENSG00000127528	-0.201082	0.0147205
DOK3	ENSG00000146094	0.179446	0.0157652
MID1IP1	ENSG00000165175	-0.590459	0.0215789
POLR2I	ENSG00000105258	-0.290496	0.0215607
AZIN1	ENSG00000155096	-0.192707	0.0156893
MED19	ENSG00000156603	-0.359314	0.0215837
FXYD5	ENSG00000089327	-0.27953	0.0154027
DCAF8	ENSG00000132716	0.213582	0.0169348
ZNF92	ENSG00000146757	-0.28864	0.0161906
TRAM1	ENSG00000067167	-0.227334	0.0161673
NHP2	ENSG00000145912	-0.267746	0.019952
ATP11C	ENSG00000101974	0.178099	0.0168302
PPARA	ENSG00000186951	0.213276	0.0184136
DHX40	ENSG00000108406	-0.202548	0.0185699
KCNMB3	ENSG00000171121	0.541316	0.0196497
SERF2	ENSG00000140264	-0.175277	0.0161467
ADI1	ENSG00000182551	-0.239578	0.0198329
PCCA	ENSG00000175198	0.33562	0.0209945
ADAM9	ENSG00000168615	0.581956	0.0196755
COX6A1	ENSG00000111775	-0.269397	0.0214791
[truncated: 855 more rows]
