# Supplementary material for: Disease-specific B cell clones are shared between patients with Crohn’s disease
Source: Nat Commun. 2025 Apr 17;16:3689. doi: 10.1038/s41467-025-58977-y (PMC12006383; doi:10.1038/s41467-025-58977-y)
Supplement: Supplementary file 6 — Supplementary Data 4 [file 41467_2025_58977_MOESM6_ESM.xlsx]

## Sheet: Sheet1
Supplementary Data 4. Clinical Data of BCR repertoire samples
Cohort: BCR	Disease	ID	Sex	Age	Smoker	Active disease	Immunosuppression	Disease distribution	Endoscopy/Surgical Indication	Perianal	CRP	Cause of death	Cohort
LN	CD	BCR_1	m	40.4	yes	Yes	anti-TNF	ileocolonic	stricturing	yes	23.8		3
LN	CD	BCR_10	m	27.7	yes	Yes	azathioprine	colonic	stricturing	no	41.7		3
LN	CD	BCR_11	f	23.5	yes	Yes	anti-TNF	ileal	stricturing	yes	4.1		3
LN	CD	BCR_12	f	30.2	no	Yes	anti-TNF	ileal	stricturing, penetrating	no	4.9		3
LN	CD	BCR_13	m	62.7	no	Yes	none	ileocolonic	stricturing, penetrating	no	5.7		3
LN	CD	BCR_14	f	61.9	no	Yes	none	ileal	stricturing	no	8.3		3
LN	CD	BCR_15	f	49.9	yes	Yes	none	ileal	stricturing, penetrating	no	68		3
LN	CD	BCR_16	f	42.3	no	Yes	azathioprine	ileocolonic	stricturing, penetrating	yes	24.4		3
LN	CD	BCR_22	m	24.3	no	Yes	none	jejunal, ileal	stricturing	no	15.7		3
LN	CD	BCR_23	f	36.8	no	Yes	anti-TNF	colonic	non-stricturing, non-penetratung	yes	27.7		3
LN	CD	BCR_24	m	39.1	no	Yes	anti-TNF	jejunal, ileal	penetrating	yes	18.1		3
LN	CD	BCR_26	m	46.3	no	Yes	anti-TNF	ileal	stricturing	no	9.3		3
LN	CD	BCR_27	f	68.5	no	Yes	none	ileal	stricturing	no	4.6		3
LN	CD	BCR_28	m	21.2	no	Yes	azathioprine	jejunal, ileal	stricturing	no	94.5		3
LN	CD	BCR_29	m	29.2	no	Yes	anti-TNF	ileocolonic	stricturing, penetrating	no	148		3
LN	CD	BCR_30	m	49.2	no	Yes	ustekinumab	ileocolonic	penetrating	yes	168.9		3
LN	CD	BCR_41	m	41.5	no	Yes	none	ileocolonic	stricturing, penetrating	yes	95.5		3
LN	CD	BCR_46	m	30.2	no	Yes	none	ileocolonic	stricturing, penetrating	no	4.3		3
LN	CD	BCR_47	m	67	no	Yes	none	ileocolonic	stricturing	no	34.5		3
LN	CD	BCR_48	m	51.1	no	Yes	azathioprine	ileocolonic	stricturing, penetrating	yes	2.1		3
LN	CD	BCR_5	f	59.8	yes	Yes	vedolizumab	ileal	stricturing	no	5.7		3
LN	CD	BCR_6	f	31.7	no	Yes	none	ileocolonic	stricturing	no	7.2		3
LN	CD	BCR_8	f	21.7	no	Yes	none	ileocolonic	penetrating	no	30.2		3
LN	CD	BCR_9	m	54.3	no	Yes	none	ileocolonic	stricturing	no	3.4		3
PBMC	CD	1409	F	70.1205	No	Yes	No	Ileal	Moderate	No	3		2
PBMC	CD	1412	F	26.1781	No	Yes	No	Ileal	Moderate	No	35		2
PBMC	CD	1413	F	33.1397	No	Yes	No	colonic		No	73		2
PBMC	CD	1415	M	20.737	No	Yes	No	Ileal	Mild	No	156		2
PBMC	CD	1416	M	18.989	No	Yes	No	Ileocolonic	Severe	No	117		2
PBMC	CD	1417	F	17.6219	No	Yes	No	Ileocolonic	Severe	No	26		2
PBMC	CD	1420	M	26	Yes	Yes	No	Ileocolonic and upper GI	Moderate	No	70		2
PBMC	CD	1421	F	34.3808	No	Yes	No	Ileocolonic	Mild	No	59		2
PBMC	CD	1422	F	29.5288	No	Yes	No	Ileal	Moderate	No	17		2
PBMC	CD	1429	M	62		Yes	No						2
PBMC	CD	1430	M	38.7068	No	Yes	No	colonic	Moderate	No	25		2
PBMC	CD	1431	M	31.6849	No	Yes	No	colonic	Moderate	No	11		2
PBMC	CD	1433	M	46.5753	No	Yes	No	colonic	Moderate	No	81		2
PBMC	CD	1434	M	32.6301	No	Yes	No	colonic	Severe	Yes	8		2
PBMC	CD	1435	F	32.1507	No	Yes	No	Ileal		No	2		2
PBMC	CD	1437	F	30.8822	No	Yes	No	colonic	Mild	YES	23		2
PBMC	CD	1439	F	34.2849	No	Yes	No	Ileal	Mild	No	18		2
PBMC	CD	1442	M	33.526	Yes	Yes	No	Ileocolonic	Severe	Yes	55		2
PBMC	CD	1443	F	18.7178	Yes	Yes	No	Ileal	Moderate	No	32		2
PBMC	CD	1448	F	35.7699	Yes	Yes	No	Ileal		No	65		2
PBMC	CD	1450	F	18.2685	Yes	Yes	No	Ileal	Moderate	No	4		2
PBMC	CD	1451	M	56.5726	Yes	Yes	No	Ileal	Severe	No	22		2
PBMC	CD	1452	M	35.6247	No	Yes	No	Ileocolonic	Moderate	Yes	29		2
PBMC	CD	1454	M	52.1918	No	Yes	No	Ileal	Moderate	No	-		2
PBMC	HC	C11	F	53.7823		No	No	NA	NA	NA	NA		2
PBMC	HC	C13	F	58.8309		No	No	NA	NA	NA	NA		2
PBMC	HC	C14	M	63.8412		No	No	NA	NA	NA	NA		2
PBMC	HC	C15	F	20.8597		No	No	NA	NA	NA	NA		2
PBMC	HC	C17	F	40.8953		No	No	NA	NA	NA	NA		2
PBMC	HC	C20	F	42.3792		No	No	NA	NA	NA	NA		2
PBMC	HC	C21	F	47.4634		No	No	NA	NA	NA	NA		2
PBMC	HC	C22	M	61.4127		No	No	NA	NA	NA	NA		2
PBMC	HC	C23	M	69.4237		No	No	NA	NA	NA	NA		2
PBMC	HC	C25	F	54.4723		No	No	NA	NA	NA	NA		2
PBMC	HC	C28	M	58.5845		No	No	NA	NA	NA	NA		2
PBMC	HC	C30	F	54.8392		No	No	NA	NA	NA	NA		2
PBMC	HC	C4	M	41.5907		No	No	NA	NA	NA	NA		2
PBMC	HC	C502	F	28.8104		No	No	NA	NA	NA	NA		2
PBMC	HC	C504	M	28.8871		No	No	NA	NA	NA	NA		2
PBMC	HC	C505	F	24.9199		No	No	NA	NA	NA	NA		2
PBMC	HC	C507	F	46.9541		No	No	NA	NA	NA	NA		2
PBMC	HC	C509	F	43.0773		No	No	NA	NA	NA	NA		2
PBMC	HC	C510	F	51.1102		No	No	NA	NA	NA	NA		2
PBMC	HC	C513	F	31.2498		No	No	NA	NA	NA	NA		2
PBMC	HC	C514	F	24.2491		No	No	NA	NA	NA	NA		2
PBMC	HC	C516	M	62.3409		No	No	NA	NA	NA	NA		2
PBMC	HC	C517	F	49.3498		No	No	NA	NA	NA	NA		2
PBMC	HC	C520	F	31.384		No	No	NA	NA	NA	NA		2
PBMC	HC	C521	M	48.4408		No	No	NA	NA	NA	NA		2
PBMC	HC	C525	F	52.6434		No	No	NA	NA	NA	NA		2
PBMC	HC	C527	M	36.6708		No	No	NA	NA	NA	NA		2
PBMC	HC	C7	F	25.6674		No	No	NA	NA	NA	NA		2
PBMC	HC	C8	F	25.6865		No	No	NA	NA	NA	NA		2
Plasmablasts	CD	1450	F	18	Yes	Yes	No	Ileal		No	4		1
Plasmablasts	CD	1451	M	56	Yes	Yes	No	Ileal		No	22		1
Plasmablasts	CD	1452	M	35	No (ex)	Yes	No	ileocolonic	Moderate	Yes	29		1
Plasmablasts	CD	1457	F	67	No(ex)	Yes	No	ileocolonic	Moderate	No	10		1
Plasmablasts	CD	1460	F	36	No	Yes	No	Ileal	Moderate	No	<4		1
Plasmablasts	CD	1461	F	43	No	Yes	No	Ileal	Moderate	No			1
Plasmablasts	CD	1462	F	48	No (ex)	Yes	No	Ileal	Moderate	No	<4		1
Plasmablasts	CD	1468	M	27	Yes	Yes	No	ileal	Mild	Yes	66		1
Plasmablasts	CD	1471	M	20	No	Yes	No	colonic	Mild	No	<4		1
Plasmablasts	CD	1473	M	21	No	Yes	No	rectal	Severe	No	47		1
Plasmablasts	CD	1483	F	33	No	Yes	No	Ileal	Severe	No	4		1
Plasmablasts	CD	1484	M	48	No	Yes	No	colonic	Severe	No	37		1
Plasmablasts	CD	1486	F	37	No	Yes	No	Ileal	Moderate	No			1
Plasmablasts	CD	1488	F	29	No	Yes	No	ileal	Mild	No	66		1
Plasmablasts	CD	1514	F	26		Yes	No	ileal		No			1
Plasmablasts	CD	1517	F	47	No	Yes	No	colonic		No			1
Plasmablasts	CD	1521	M	20	No	Yes	No	ileocolonic		No			1
Plasmablasts	CD	1523	M	19	No	Yes	No	ileal		No			1
Plasmablasts	CD	1455	M	23	No	Yes	No	colonic	Moderate				1
Plasmablasts	CD	1493	M	38		Yes	No	rectal			417		1
Plasmablasts	HC	7362	F	60		No	No	NA	NA	NA	NA		1
Plasmablasts	HC	7363	F	53		No	No	NA	NA	NA	NA		1
Plasmablasts	HC	7364	F	64		No	No	NA	NA	NA	NA		1
Plasmablasts	HC	7365	M	21		No	No	NA	NA	NA	NA		1
Plasmablasts	HC	7366	F	63		No	No	NA	NA	NA	NA		1
Plasmablasts	HC	7367	F	26		No	No	NA	NA	NA	NA		1
Plasmablasts	HC	7368	F	22		No	No	NA	NA	NA	NA		1
Plasmablasts	HC	7369	M	68		No	No	NA	NA	NA	NA		1
Plasmablasts	HC	7370	M	74		No	No	NA	NA	NA	NA		1
Plasmablasts	HC	7372	F	76		No	No	NA	NA	NA	NA		1
Plasmablasts	HC	7373	F	46		No	No	NA	NA	NA	NA		1
Plasmablasts	HC	7375	M	30		No	No	NA	NA	NA	NA		1
Plasmablasts	HC	7376	F	28		No	No	NA	NA	NA	NA		1
Plasmablasts	HC	7377	F	62		No	No	NA	NA	NA	NA		1
Plasmablasts	HC	7378	F	43		No	No	NA	NA	NA	NA		1
Plasmablasts	HC	7379	M	60		No	No	NA	NA	NA	NA		1
Plasmablasts	HC	7380	F	36		No	No	NA	NA	NA	NA		1
Plasmablasts	HC	7381	F	33		No	No	NA	NA	NA	NA		1
Plasmablasts	HC	7382	F	39		No	No	NA	NA	NA	NA		1
Plasmablasts	HC	7385	F	76		No	No	NA	NA	NA	NA		1
Plasmablasts	HC	7386	M	39		No	No	NA	NA	NA	NA		1
Plasmablasts	HC	7387	F	64		No	No	NA	NA	NA	NA		1
Plasmablasts	HC	7389	F	33		No	No	NA	NA	NA	NA		1
Plasmablasts	HC	7390	M	75		No	No	NA	NA	NA	NA		1
Plasmablasts	HC	7391	F	58		No	No	NA	NA	NA	NA		1
Plasmablasts	HC	7392	F	29		No	No	NA	NA	NA	NA		1
Plasmablasts	HC	7393	M	43		No	No	NA	NA	NA	NA		1
Plasmablasts	HC	7394	M	62		No	No	NA	NA	NA	NA		1
Plasmablasts	HC	7396	M	36		No	No	NA	NA	NA	NA		1
Plasmablasts	HC	7398	M	63		No	No	NA	NA	NA	NA		1
Plasmablasts	HC	7400	M	46		No	No	NA	NA	NA	NA		1
Plasmablasts	HC	7401	F	59		No	No	NA	NA	NA	NA		1
Plasmablasts	HC	7402	M	27		No	No	NA	NA	NA	NA		1
Plasmablasts	HC	7403	F	69		No	No	NA	NA	NA	NA		1
Plasmablasts	HC	7406	F	30		No	No	NA	NA	NA	NA		1
Plasmablasts	HC	7408	M	58		No	No	NA	NA	NA	NA		1
Plasmablasts	HC	7410	F	23		No	No	NA	NA	NA	NA		1
Plasmablasts	HC	7411	F	47		No	No	NA	NA	NA	NA		1
Plasmablasts	HC	7412	M	79		No	No	NA	NA	NA	NA		1
Plasmablasts	HC	7415	M	80		No	No	NA	NA	NA	NA		1
Plasmablasts	HC	7416	M	76		No	No	NA	NA	NA	NA		1
Plasmablasts	HC	7417	M	76		No	No	NA	NA	NA	NA		1
Plasmablasts	HC	7418	M	80		No	No	NA	NA	NA	NA		1
Plasmablasts	HC	7419	M	78		No	No	NA	NA	NA	NA		1
Plasmablasts	HC	7421	M	78		No	No	NA	NA	NA	NA		1
Plasmablasts	HC	7383	F	39		No	No	NA	NA	NA	NA		1
Plasmablasts	IPF	3441	M	70		Yes	No	NA	NA	NA	NA		1
Plasmablasts	IPF	3445	M	74		Yes	No	NA	NA	NA	NA		1
Plasmablasts	IPF	3446	M	75		Yes	No	NA	NA	NA	NA		1
Plasmablasts	IPF	3447	M	65		Yes	No	NA	NA	NA	NA		1
Plasmablasts	IPF	3448	M	69		Yes	No	NA	NA	NA	NA		1
Plasmablasts	IPF	3449	M	68		Yes	No	NA	NA	NA	NA		1
Plasmablasts	IPF	3450	M	69		Yes	No	NA	NA	NA	NA		1
Plasmablasts	IPF	3471	M	56		Yes	No	NA	NA	NA	NA		1
Plasmablasts	IPF	3472	M	64		Yes	No	NA	NA	NA	NA		1
Plasmablasts	IPF	3475	M	72		Yes	No	NA	NA	NA	NA		1
Plasmablasts	IPF	3477	M	69		Yes	No	NA	NA	NA	NA		1
Plasmablasts	IPF	3478	M	81		Yes	No	NA	NA	NA	NA		1
Plasmablasts	IPF	3479	M	68		Yes	No	NA	NA	NA	NA		1
Plasmablasts	IPF	3484	M	59		Yes	No	NA	NA	NA	NA		1
Plasmablasts	IPF	3485	M	78		Yes	No	NA	NA	NA	NA		1
Plasmablasts	IPF	3486	M	66		Yes	No	NA	NA	NA	NA		1
Plasmablasts	IPF	3488	M	74		Yes	No	NA	NA	NA	NA		1
Plasmablasts	IPF	3490	F	74		Yes	No	NA	NA	NA	NA		1
Plasmablasts	IPF	3491	M	72		Yes	No	NA	NA	NA	NA		1
Plasmablasts	UC	1464	F	20	No	Yes	No	Proctitis	Mild	NA	4		1
Plasmablasts	UC	1465	M	69	No	Yes	No	Extensive	Severe	NA	37		1
Plasmablasts	UC	1469	F	41	No	Yes	No	Left sided	Moderate	NA	10		1
Plasmablasts	UC	1470	F	25	No (ex)	Yes	No	Extensive	Severe	NA	13		1
Plasmablasts	UC	1475	F	24	No	Yes	No	Extensive	Severe	NA	8		1
Plasmablasts	UC	1476	M	68	No (ex)	Yes	No	Extensive	Moderate	NA	64		1
Plasmablasts	UC	1478	F	32	No	Yes	No	Extensive	Mild	NA	17		1
Plasmablasts	UC	1481	M	24	Yes	Yes	No	Extensive	Moderate	NA	80		1
Plasmablasts	UC	1487	M	31	No (ex)	Yes	No	Extensive	Severe	NA	12		1
Plasmablasts	UC	1489	M	71	No (ex)	Yes	No	Left sided	Moderate	NA	N/a		1
Plasmablasts	UC	1490	M	18	No	Yes	No	Left sided	Severe	NA	156		1
Plasmablasts	UC	1494	M	62	No	Yes	No	Proctitis	Moderate	NA	<4		1
Plasmablasts	UC	1495	F	26		Yes	No			NA	<4		1
Plasmablasts	UC	1497	F	39	No (ex)	Yes	No	Left sided	Severe	NA	30		1
Plasmablasts	UC	1498	M	78	No (ex)	Yes	No	Extensive	Mild	NA	9		1
Plasmablasts	UC	1500	M	20	No (ex)	Yes	No	Extensive	Severe	NA	194		1
Plasmablasts	UC	1503	M	23	No	Yes	No	Left sided	Moderate	NA	6		1
Plasmablasts	UC	1504	F	56		Yes	No	Proctitis		NA	4		1
Plasmablasts	UC	1507	F	78		Yes	No			NA	4		1
Plasmablasts	UC	1508	M	40		Yes	No			NA	103		1
Plasmablasts	UC	1509	M	57		Yes	No		Moderate	NA	<4		1
Plasmablasts	UC	1510	F	29		Yes	No			NA			1
Plasmablasts	UC	1515	M	25		Yes	No		Mild	NA	4		1
Plasmablasts	UC	1516	M	43		Yes	No		Mild	NA			1
Plasmablasts	UC	1522	F	48		Yes	No			NA			1
Plasmablasts	UC	1479	M	29	No (ex)	Yes	No	Confluent: rectum:splenic flexure	Moderate	NA	32		3
MSLN/MDLN/Spleen/PBMC	Post-mortem	Donor1	M	45								Trauma	3
MSLN/MDLN/Spleen/PBMC	Post-mortem	Donor2	M	25								Anoxia	3
MSLN/MDLN/Spleen/PBMC	Post-mortem	Donor3	M	31								Trauma	3
MSLN/MDLN/Spleen/PBMC	Post-mortem	Donor4	M	46								Trauma	3
MSLN/MDLN/Spleen/PBMC	Post-mortem	Donor5	M	32								Anoxia	3
MSLN/MDLN/Spleen/PBMC	Post-mortem	Donor6	F	32								Trauma	3
MSLN/MDLN/Spleen/PBMC	Post-mortem	Donor7	F	62								Cerebrovascular accident/stroke	3
MSLN/MDLN/Spleen/PBMC	Post-mortem	Donor8	F	43								Trauma	3
