# Supplementary material for: Disease-specific B cell clones are shared between patients with Crohn’s disease
Source: Nat Commun. 2025 Apr 17;16:3689. doi: 10.1038/s41467-025-58977-y (PMC12006383; doi:10.1038/s41467-025-58977-y)
Supplement: Supplementary file 7 — Supplementary Data 5 [file 41467_2025_58977_MOESM7_ESM.xlsx]

## Sheet: Supplementary_table3_BCR
Supplementary Data 5: Read counts of BCR repertoire libraries
Patient_ID	Diagnosis	Tissue	Unique sequences	Unique UMI	Total reads
1450	CD	Plasmablasts	6445	12021	12865
1451	CD	Plasmablasts	4984	8239	8515
1452	CD	Plasmablasts	4317	7779	8074
1455	CD	Plasmablasts	5087	6490	6961
1457	CD	Plasmablasts	10957	20879	22074
1460	CD	Plasmablasts	9575	16230	16958
1461	CD	Plasmablasts	4967	9121	9604
1462	CD	Plasmablasts	7946	16271	17331
1468	CD	Plasmablasts	16876	21501	22224
1471	CD	Plasmablasts	7769	11978	12432
1473	CD	Plasmablasts	12153	16663	17166
1483	CD	Plasmablasts	11757	17006	17750
1484	CD	Plasmablasts	20502	29143	30220
1486	CD	Plasmablasts	5684	8816	9221
1488	CD	Plasmablasts	6541	11442	11829
1493	CD	Plasmablasts	4689	7999	8451
1514	CD	Plasmablasts	7795	16614	17413
1517	CD	Plasmablasts	4698	6302	6524
1521	CD	Plasmablasts	13080	22392	23264
1523	CD	Plasmablasts	15951	23947	25588
BCR_1	CD	LN	10767	13413	13422
BCR_10	CD	LN	14375	18509	18522
BCR_11	CD	LN	8397	9958	9964
BCR_12	CD	LN	5449	6565	6570
BCR_13	CD	LN	4264	6247	6250
BCR_14	CD	LN	3205	4908	4911
BCR_15	CD	LN	9304	10693	10698
BCR_16	CD	LN	9944	13435	13442
BCR_22	CD	LN	7478	8828	8830
BCR_23	CD	LN	9611	10853	10856
BCR_24	CD	LN	10790	11782	11784
BCR_26	CD	LN	7634	9102	9104
BCR_27	CD	LN	3814	4090	4093
BCR_28	CD	LN	14631	16682	16687
BCR_29	CD	LN	5231	6672	6679
BCR_30	CD	LN	6991	8171	8176
BCR_41	CD	LN	6764	7400	7403
BCR_46	CD	LN	4877	7316	7323
BCR_47	CD	LN	6390	8345	8348
BCR_48	CD	LN	4351	5512	5515
BCR_5	CD	LN	8688	10534	10543
BCR_6	CD	LN	13528	14663	14666
BCR_8	CD	LN	8124	8753	8757
BCR_9	CD	LN	6417	6927	6931
7362	HC	Plasmablasts	5635	10243	10837
7363	HC	Plasmablasts	5441	11759	11832
7364	HC	Plasmablasts	8632	13503	14039
7365	HC	Plasmablasts	6309	9059	9447
7366	HC	Plasmablasts	6910	18232	19389
7367	HC	Plasmablasts	4887	7971	7990
7368	HC	Plasmablasts	6670	9242	9503
7369	HC	Plasmablasts	5276	11883	12617
7370	HC	Plasmablasts	10551	21705	22940
7372	HC	Plasmablasts	3655	7333	7747
7373	HC	Plasmablasts	4239	6296	6353
7375	HC	Plasmablasts	8447	13269	13834
7376	HC	Plasmablasts	4804	7586	7918
7377	HC	Plasmablasts	4957	11442	11924
7378	HC	Plasmablasts	9409	19383	20079
7379	HC	Plasmablasts	4085	6433	6683
7380	HC	Plasmablasts	4776	7987	8018
7381	HC	Plasmablasts	10081	16911	17055
7382	HC	Plasmablasts	5597	8940	8955
7383	HC	Plasmablasts	13043	30625	32325
7385	HC	Plasmablasts	2292	4465	4497
7386	HC	Plasmablasts	8170	17148	17237
7387	HC	Plasmablasts	6346	11417	11916
7389	HC	Plasmablasts	4324	6364	6591
7390	HC	Plasmablasts	11025	20858	21110
7391	HC	Plasmablasts	3864	8847	8963
7392	HC	Plasmablasts	5486	9639	10218
7393	HC	Plasmablasts	6464	10944	11024
7394	HC	Plasmablasts	6007	14449	15301
7396	HC	Plasmablasts	8742	14092	14323
7398	HC	Plasmablasts	4126	7722	7888
7400	HC	Plasmablasts	4842	10085	10218
7401	HC	Plasmablasts	6123	11583	11740
7402	HC	Plasmablasts	5300	7343	7389
7403	HC	Plasmablasts	5605	11208	11351
7406	HC	Plasmablasts	9952	19144	20149
7408	HC	Plasmablasts	3971	7052	7316
7410	HC	Plasmablasts	15377	20904	21581
7411	HC	Plasmablasts	8068	16645	16834
7412	HC	Plasmablasts	2277	4044	4058
7415	HC	Plasmablasts	5060	10203	10699
7416	HC	Plasmablasts	7828	14573	15200
7417	HC	Plasmablasts	4648	8942	9330
7418	HC	Plasmablasts	9852	16940	17041
7419	HC	Plasmablasts	5843	11728	11902
7421	HC	Plasmablasts	2879	7286	7520
3441	IPF	Plasmablasts	2662	3401	3547
3445	IPF	Plasmablasts	5088	9815	10288
3446	IPF	Plasmablasts	3403	4950	5116
3447	IPF	Plasmablasts	7731	12045	12505
3448	IPF	Plasmablasts	3506	4802	4963
3449	IPF	Plasmablasts	18078	27654	28924
3450	IPF	Plasmablasts	5300	8548	8955
3471	IPF	Plasmablasts	4680	6507	6724
3472	IPF	Plasmablasts	5073	8847	9403
3475	IPF	Plasmablasts	5258	8073	8327
3477	IPF	Plasmablasts	4173	7891	8247
3478	IPF	Plasmablasts	5957	12056	12708
3479	IPF	Plasmablasts	6583	10854	11313
3484	IPF	Plasmablasts	10188	17075	17639
3485	IPF	Plasmablasts	7031	13472	14016
3486	IPF	Plasmablasts	7653	18742	20053
3488	IPF	Plasmablasts	5490	11144	11814
3490	IPF	Plasmablasts	9995	14675	15135
3491	IPF	Plasmablasts	6585	12610	13281
1464	UC	Plasmablasts	6951	13307	13796
1465	UC	Plasmablasts	13254	29699	31250
1469	UC	Plasmablasts	12729	24637	26245
1470	UC	Plasmablasts	8882	10562	10889
1475	UC	Plasmablasts	14999	22898	23713
1476	UC	Plasmablasts	18709	30603	31668
1478	UC	Plasmablasts	6092	8988	9369
1479	UC	Plasmablasts	14194	22263	23583
1481	UC	Plasmablasts	29977	39875	41324
1487	UC	Plasmablasts	9562	15710	16328
1489	UC	Plasmablasts	6809	14003	15055
1490	UC	Plasmablasts	14333	20045	20636
1494	UC	Plasmablasts	10121	13909	14378
1495	UC	Plasmablasts	9006	12004	12439
1497	UC	Plasmablasts	10561	13440	13921
1498	UC	Plasmablasts	6974	12434	13031
1500	UC	Plasmablasts	9370	11594	12012
1503	UC	Plasmablasts	8403	12593	13173
1504	UC	Plasmablasts	8602	16962	17765
1507	UC	Plasmablasts	5881	12473	13027
1508	UC	Plasmablasts	16217	20609	21299
1509	UC	Plasmablasts	2996	4898	5062
1510	UC	Plasmablasts	7187	10038	10377
1515	UC	Plasmablasts	13356	20655	21385
1516	UC	Plasmablasts	4591	6839	7153
1522	UC	Plasmablasts	11120	15657	16351
1	UC_Non_inflamed	Gut tissue	17750	NA	37989
2	UC_Non_inflamed	Gut tissue	16130	NA	31082
3	UC_Non_inflamed	Gut tissue	21332	NA	34806
4	UC_Inflamed	Gut tissue	18519	NA	25548
5	UC_Non_inflamed	Gut tissue	17616	NA	36527			s
6	UC_Inflamed	Gut tissue	13289	NA	30952
7	UC_Inflamed	Gut tissue	18966	NA	32442
8	UC_Non_inflamed	Gut tissue	14741	NA	31939
9	UC_Inflamed	Gut tissue	16373	NA	23791
10	CD_Non_inflamed	Gut tissue	16692	NA	35541
11	CD_Inflamed	Gut tissue	18726	NA	39375
12	UC_Non_inflamed	Gut tissue	13511	NA	31306
13	UC_Inflamed	Gut tissue	21862	NA	29441
14	UC_Non_inflamed	Gut tissue	15656	NA	34389
15	UC_Inflamed	Gut tissue	15075	NA	31600
16	CD_Non_inflamed	Gut tissue	15951	NA	22075
17	CD_Inflamed	Gut tissue	16936	NA	26379
18	UC_Inflamed	Gut tissue	9996	NA	20614
19	UC_Non_inflamed	Gut tissue	9275	NA	26627
20	UC_Inflamed	Gut tissue	15728	NA	28366
21	CD_Non_inflamed	Gut tissue	16947	NA	33558
22	CD_Inflamed	Gut tissue	11114	NA	22849
23	CD_Inflamed	Gut tissue	7594	NA	9881
24	UC_Inflamed	Gut tissue	17120	NA	30081
25	UC_Inflamed	Gut tissue	9277	NA	18180
26	CD_Non_inflamed	Gut tissue	9035	NA	17346
27	CD_Inflamed	Gut tissue	14613	NA	27451
28	UC_Non_inflamed	Gut tissue	7122	NA	17983
29	UC_Inflamed	Gut tissue	7944	NA	23904
30	CD_Non_inflamed	Gut tissue	10828	NA	18624
31	CD_Inflamed	Gut tissue	10154	NA	18542
32	CD_Non_inflamed	Gut tissue	12877	NA	24508
33	CD_Inflamed	Gut tissue	16814	NA	22304
34	CD_Non_inflamed	Gut tissue	16720	NA	29083
35	CD_Inflamed	Gut tissue	13099	NA	21298
36	CD_Non_inflamed	Gut tissue	10546	NA	24576
37	UC_Non_inflamed	Gut tissue	8341	NA	26515
38	UC_Inflamed	Gut tissue	8494	NA	21414
39	CD_Non_inflamed	Gut tissue	13629	NA	26369
40	CD_Inflamed	Gut tissue	10012	NA	14542
41	CD_Non_inflamed	Gut tissue	2479	NA	4829
42	CD_Inflamed	Gut tissue	6805	NA	12371
43	CD_Non_inflamed	Gut tissue	6303	NA	9512
44	CD_Inflamed	Gut tissue	5088	NA	8656
45	UC_Non_inflamed	Gut tissue	8470	NA	18464
46	UC_Inflamed	Gut tissue	8689	NA	20706
47	UC_Non_inflamed	Gut tissue	6947	NA	16506
48	UC_Inflamed	Gut tissue	6797	NA	11825
49	UC_Non_inflamed	Gut tissue	13469	NA	25899
50	UC_Non_inflamed	Gut tissue	10335	NA	26233
51	CD_Non_inflamed	Gut tissue	15900	NA	29396
52	UC_Non_inflamed	Gut tissue	8150	NA	18553
53	UC_Inflamed	Gut tissue	10164	NA	24022
54	CD_Non_inflamed	Gut tissue	10681	NA	17725
55	CD_Inflamed	Gut tissue	8457	NA	16456
56	UC_Non_inflamed	Gut tissue	8409	NA	16759
57	UC_Inflamed	Gut tissue	9352	NA	18348
58	Non_IBD_Control	Gut tissue	18555	NA	28733
59	Non_IBD_Control	Gut tissue	9245	NA	20169
60	CD_Non_inflamed	Gut tissue	10390	NA	27363
61	CD_Inflamed	Gut tissue	14039	NA	32236
62	UC_Non_inflamed	Gut tissue	17243	NA	39159
63	UC_Inflamed	Gut tissue	14083	NA	23725
64	CD_Non_inflamed	Gut tissue	12247	NA	31323
65	CD_Inflamed	Gut tissue	12671	NA	26466
66	CD_Non_inflamed	Gut tissue	9700	NA	21749
67	CD_Inflamed	Gut tissue	13275	NA	33125
68	UC_Inflamed	Gut tissue	12860	NA	27996
69	CD_Non_inflamed	Gut tissue	15746	NA	28157
70	CD_Non_inflamed	Gut tissue	11922	NA	30429
71	CD_Inflamed	Gut tissue	15318	NA	31244
72	UC_Non_inflamed	Gut tissue	9579	NA	26683
73	CD_Inflamed	Gut tissue	13124	NA	28877
74	CD_Non_inflamed	Gut tissue	15856	NA	23776
75	CD_Non_inflamed	Gut tissue	23885	NA	61607
76	CD_Inflamed	Gut tissue	17441	NA	27512
77	CD_Non_inflamed	Gut tissue	11235	NA	28689
78	CD_Inflamed	Gut tissue	5223	NA	13731
79	CD_Non_inflamed	Gut tissue	15290	NA	29837
80	CD_Inflamed	Gut tissue	18260	NA	35382
81	CD_Non_inflamed	Gut tissue	12352	NA	28162
82	CD_Inflamed	Gut tissue	13615	NA	16618
83	CD_Non_inflamed	Gut tissue	5812	NA	19920
84	CD_Inflamed	Gut tissue	20179	NA	31105
85	CD_Non_inflamed	Gut tissue	11502	NA	24184
86	CD_Inflamed	Gut tissue	9660	NA	16826
87	CD_Non_inflamed	Gut tissue	10143	NA	18742
88	CD_Inflamed	Gut tissue	10978	NA	17338
89	CD_Inflamed	Gut tissue	8363	NA	18185
90	Non_IBD_Control	Gut tissue	12924	NA	25584
91	Non_IBD_Control	Gut tissue	6432	NA	14686
92	UC_Non_inflamed	Gut tissue	6583	NA	19623
93	UC_Inflamed	Gut tissue	7458	NA	24519
94	Non_IBD_Control	Gut tissue	16290	NA	25169
95	Non_IBD_Control	Gut tissue	10067	NA	22192
96	Non_IBD_Control	Gut tissue	8621	NA	19402
97	Non_IBD_Control	Gut tissue	14603	NA	30166
98	Non_IBD_Control	Gut tissue	21378	NA	39614
99	Non_IBD_Control	Gut tissue	13038	NA	32479
100	Non_IBD_Control	Gut tissue	18396	NA	35924
101	Non_IBD_Control	Gut tissue	16652	NA	35599
102	CD_Non_inflamed	Gut tissue	7693	NA	20586
103	CD_Inflamed	Gut tissue	10924	NA	19088
104	CD_Non_inflamed	Gut tissue	17146	NA	31101
105	CD_Inflamed	Gut tissue	12542	NA	28841
