# Supplementary material for: Disease-specific B cell clones are shared between patients with Crohn’s disease
Source: Nat Commun. 2025 Apr 17;16:3689. doi: 10.1038/s41467-025-58977-y (PMC12006383; doi:10.1038/s41467-025-58977-y)
Supplement: Supplementary file 8 — Supplementary Data 6 [file 41467_2025_58977_MOESM8_ESM.xlsx]

## Sheet: Pathogen_antibody_data
Supplementary Data 6. Serum antibody pathogen array titres
Sample.ID	Sample.Type	Cohort	1_Bacillus cereus	2_Staphylococcus saprophyticus	3_Acinetobacter calcoaceticus	4_Bacillus atrophaeus	5_Streptococcus sanguins (ev. Mischkultur)	6_Staphylococcus warneri	19_Salmonella enterica	20_Staphylococcus capitis	21_Acinetobacter baumanii	22_Acinetobacter johnsonii	23_Acinetobacter lwoffii	24_Acinetobacter radioresistens	25_Aggregatibacter actinomycetemcoitans	26_Bacillus circulans	27_Bacillus subtilis	28_Bordetella bronchiseptica	29_Brucella bronchiseptica	30_Citrobacter freundii	43_Enterococcus faecium	44_Escherichia coli	45_Escherichia coli	46_Haemophilus influenza	47_Klebsiella oxytoca	48_Klebsiella pneumoniae	49_Klebsiella pneumoniae (nach Hyb: ev. E. faecalis)	50_Listeria monocytogenes	51_Moraxella catarrhalis	52_Morganella morgani	53_Neisseria meningitidis	54_P. mir Proteus mirabilis	67_Staphylococcus epidermidis	68_Streptococcus pyogenes	69_Yersinia enterocolitica	70_Yersinia pseudotuberculosis	71_Str. pn Streptococcus pneumoniae	72_Franciscella philomiragia	73_Acinetobacter baumannii	74_Acinetobacter baumannii	75_Acinetobacter baumannii	76_Acinetobacter baumannii	77_Acinetobacter baumannii	78_Acinetobacter baumannii	91_Acinetobacter baumannii	92_Acinetobacter baumannii	93_Acinetobacter baumannii	94_Acinetobacter baumannii	95_Acinetobacter baumannii
1409	CD	2	6.92983	9.52438	9.07551	7.78582	7.15017	7.02069	7.13773	6.92983	6.92983	9.01049	8.63913	6.98642	9.18835	7.25752	7.6169	8.36012	9.28033	9.09011	6.92983	9.75257	8.70172	7.36813	10.1686	9.71434	6.99334	6.92983	9.21227	9.45465	7.33583	8.93344	9.17472	6.92983	6.92983	8.4881	6.92983	10.2775	8.73099	7.77382	12.2969	11.8768	6.92983	12.0382	8.31112	8.61465	8.82125	9.03752	9.22849
1413	CD	2	6.97554	11.4105	8.59847	7.42444	6.97554	7.87472	7.72829	6.97554	8.19277	9.38153	7.4085	6.97554	9.6263	7.01818	7.13904	7.17717	7.44543	10.0966	6.97554	8.7197	8.29747	7.64457	12.0679	8.9988	8.66707	8.08657	8.26242	10.0287	7.21433	8.57724	8.47634	7.23857	6.97554	7.08657	8.01468	8.45322	8.33168	7.41915	8.99168	10.1439	6.97554	10.1261	6.97554	7.47124	7.47124	7.29169	8.40315
1415	CD	2	7.3975	10.1302	9.81733	7.47518	6.16484	8.12276	6.16484	6.16484	8.97116	9.10407	7.74257	7.30234	9.29577	7.47227	7.14669	8.37429	7.34435	8.18454	8.93884	8.41429	8.83613	8.68338	11.9814	10.7074	9.0416	7.47518	8.98349	9.49969	8.00882	8.47663	8.79711	7.02878	7.07173	7.40057	8.87082	11.1165	9.254	8.86084	11.2088	10.4402	6.16484	9.8675	10.6577	11.333	11.4359	11.7236	11.9567
1417	CD	2	6.83057	10.9286	9.62963	6.70977	6.51442	6.78943	6.59849	6.51442	8.71763	9.09698	7.82767	6.51442	8.75931	6.69075	6.65847	7.70346	8.07024	9.97909	7.83346	8.89709	10.1897	7.62211	10.7429	10.3579	8.65684	7.76841	7.64536	9.14786	7.89294	9.17549	9.35841	7.05048	8.07024	7.70029	8.7082	12.8733	7.94738	8.78196	8.9921	9.17207	6.51442	8.11136	8.07758	8.59849	8.4	8.879	9.39805
1421	CD	2	8.10317	10.3336	8.11929	8.27849	7.08687	7.83038	7.07038	6.68633	8.48335	9.83201	9.04107	7.22735	9.71402	8.05928	6.94937	9.39452	9.3801	9.59515	8.151	8.98499	9.82629	8.60472	11.8767	8.74465	9.04388	7.6461	9.18586	9.78563	6.91284	9.8911	9.87616	8.39562	6.68633	7.80735	7.5463	10.3227	9.57191	9.35536	9.0759	10.1405	6.89422	8.06762	8.39783	9.17047	9.22611	9.07038	9.62932
1422	CD	2	7.03498	9.19847	8.3798	7.03498	7.03498	8.23661	7.03498	7.03498	7.16591	7.73985	7.91468	7.03498	8.1692	7.03498	7.41903	8.57103	9.40095	9.20169	7.03498	9.01134	8.69262	7.11222	11.0067	8.74867	7.05646	7.03498	9.93608	8.37411	8.80686	9.44505	8.79839	7.03498	7.11222	7.29199	7.03498	13.1721	7.08461	7.53067	8.10537	8.60301	7.03498	7.9225	7.03498	7.03498	7.03498	7.40793	8.75306
1429	CD	2	6.97154	9.74399	8.80574	8.7211	7.82018	8.10852	8.01681	6.64386	7.85798	10.2709	7.67948	8.02237	9.53916	6.67243	6.78136	8.79928	8.98442	9.38802	6.88264	9.56129	10.3945	7.59246	12.0763	8.72451	7.87036	6.64386	10.2533	9.58496	6.64386	9.47776	8.75154	6.82655	7.51964	8.72281	7.02791	10.6078	8.42836	7.14466	8.24317	9.00282	6.64386	6.64386	6.83289	7.53916	7.74819	8.1267	8.95565
1433	CD	2	6.67243	11.0206	9.49586	7.39232	6.64386	8.60548	7.52356	6.64386	6.64386	9.81538	6.85798	6.64386	8.61655	6.64386	6.8009	6.73471	7.02237	8.03342	6.64386	9.02652	10.1306	7.02791	11.0875	9.78218	6.8392	6.8392	8.49586	8.37286	7.51964	8.07146	8.50383	6.69349	6.96	6.9542	8.21675	9.57459	8.20701	7.35315	9.96939	9.45018	6.64386	7.81057	7.31288	8.13955	8.13955	8.55267	9.75572
1437	CD	2	5.92088	10.1068	9.18917	7.96002	5.92088	7.58081	6.11623	5.92088	10.9898	9.45507	6.26002	5.92088	9.23486	8.53677	9.08035	7.31595	6.32142	9.41338	7.04852	9.43627	9.04521	8.04356	11.5356	8.70119	6.974	7.20184	10.1036	9.24209	6.72824	8.56705	8.85351	7.02857	7.33772	7.42423	7.95651	10.8364	8.65965	9.98223	9.16043	11.0111	5.92088	10.5563	9.37966	9.27632	9.45008	9.90045	10.4488
1439	CD	2	7.10568	9.94766	9.35057	7.10568	7.10568	8.76789	7.10568	7.10568	7.10568	7.81938	7.10568	7.10568	7.53329	7.10568	7.62674	7.23001	7.24319	7.76104	7.10568	8.43337	8.81497	7.24319	10.6597	8.79722	7.30103	7.10568	8.28201	8.70262	7.31358	7.4842	9.04303	7.45618	7.10568	7.2033	8.63925	10.7707	9.6615	9.68583	9.32447	9.98441	7.10568	10.1343	7.87968	8.03547	7.71922	8.44767	9.41165
1448	CD	2	5.94122	9.41954	8.7842	5.94122	5.94122	7.80714	6.14285	5.94122	7.62604	9.34449	9.43435	7.91575	9.70622	8.17695	9.16696	7.65491	9.767	9.56766	8.45975	8.12232	9.26459	9.06555	11.6039	9.082	8.52498	7.6057	10.3016	10.2229	9.89309	9.25301	8.89728	6.97332	8.003	8.03376	8.28605	10.5874	9.91896	9.10472	10.5135	9.57174	5.94122	5.94122	9.31626	9.85291	9.84378	10.1846	10.8341
1451	CD	1	6.63019	9.61429	9.29116	7.74859	6.89534	8.06175	6.73982	6.44116	8.28112	10.4995	10.2204	7.69817	11.2183	7.67382	6.5982	8.14603	9.17776	9.13381	8.97098	8.97846	8.50121	8.40463	11.9613	10.3091	8.28313	7.90321	10.2521	9.95528	8.20032	9.5762	8.60466	7.29316	7.4838	7.59172	9.98094	8.74859	9.01647	8.45015	10.2194	10.6769	6.44116	9.84238	8.67535	8.86474	9.05233	9.12934	9.66149
1452	CD	1	7.04466	9.67925	9.08028	7.04466	7.04466	9.25567	7.04466	7.04466	7.65347	8.14227	7.05902	7.04466	7.51455	9.84064	7.47762	7.28345	7.18871	7.05902	7.04466	7.94384	8.53266	8.72273	12.5428	8.48827	8.72499	7.55562	7.86433	7.04466	7.53523	7.7451	7.79741	7.89666	7.22735	7.22098	9.57573	7.81019	7.25879	9.29107	10.1977	10.51	7.04466	10.3615	9.71255	9.02834	9.48428	9.55941	9.91157
1461	CD	1	6.64386	10.5555	9.93517	8.47776	6.64386	8.67243	6.64386	6.64386	7.51175	8.18488	9.22762	6.64386	8.15482	8.10329	7.94544	9.00422	6.96578	7.55842	7.9629	8.93517	8.81378	7.54689	11.3359	8.50978	7.59246	6.74819	9.12153	8.33985	6.75489	7.56986	8.44915	7.81378	6.64386	6.64386	9.25974	12.8304	7.57743	6.65821	9.68124	10.0126	6.64386	9.35645	9.84627	10.0314	9.94837	10.2556	10.4853
1462	CD	1	6.662	9.9614	9.74978	7.4686	7.09949	7.3314	8.1306	6.22371	9.32553	9.71171	7.45944	6.87906	7.61052	6.22371	6.59108	6.65132	7.35134	8.48825	7.37751	8.89274	8.96572	7.9418	11.411	9.16388	7.98073	6.65667	8.94508	9.29066	6.82303	8.88705	8.16857	6.22371	8.22371	7.87447	6.91077	8.99454	7.72451	11.1589	9.7162	9.30437	6.22371	8.39042	7.24519	7.56569	7.23806	7.93079	8.81826
1465	UC	1	6.8005	11.0072	9.00527	6.8005	6.8005	8.7987	8.84315	6.8005	8.28593	8.81664	6.93143	6.8005	8.87432	6.8005	6.90484	6.8005	7.32155	8.10501	7.13964	9.76675	9.77961	7.786	12.2323	10.6156	7.64449	8.29364	7.93472	9.056	7.50094	10.2514	9.84577	7.59544	6.938	7.32155	6.8005	10.0992	8.70739	7.25993	7.5142	9.99978	6.8005	8.74348	8.09034	8.51639	8.43973	8.43742	9.16227
1469	UC	1	7.07031	9.62367	8.98296	7.07031	7.07031	8.51657	7.07031	7.07031	7.4763	8.69558	10.2999	7.07031	8.44882	7.07031	7.37482	7.48174	7.84008	8.00766	7.07031	9.08645	8.47085	7.45436	12.7315	8.87147	7.42646	7.07031	7.9143	8.25618	7.07031	9.81662	9.70954	7.45436	7.86108	7.51921	8.50861	12.0526	9.043	7.96173	9.26408	12.2623	7.07031	12.1149	7.16117	8.38646	8.73024	8.3243	9.04484
1471	CD	1	6.916	11.6053	9.30969	6.916	6.94457	8.38848	7.13012	6.916	6.916	8.68365	6.916	6.916	7.31106	7.3436	7.3649	6.916	6.916	9.29173	6.96563	9.21466	10.3131	7.768	10.7655	8.52717	7.33823	8.42696	8.55523	7.38588	9.31927	9.13168	8.89968	7.63846	7.24942	8.07304	7.9481	12.4436	7.37017	6.98639	12.1165	11.6289	6.916	11.0228	6.916	7.96911	7.33284	7.3436	9.7005
1473	CD	1	7.09803	10.7785	9.04439	6.93664	6.67243	7.74483	6.7879	6.64386	8.10066	9.33762	8.42206	6.79442	8.98014	7.42626	6.87036	8.2384	8.19229	9.00562	7.06609	9.18859	7.3443	7.69349	11.0681	9.46761	7.87036	6.93074	7.86109	9.27612	9.52356	7.12928	9.17867	7.94837	7.49185	8.14211	7.96	10.0828	8.74315	10.2414	8.23122	11.4543	6.64386	11.1643	8.16992	9.0728	8.97011	9.21796	9.89633
1476	UC	1	6.80469	10.2283	10.2086	6.80469	6.80469	7.67258	7.37028	6.80469	7.1092	10.3848	7.67653	6.80469	8.80107	6.80469	6.91572	7.3207	8.42527	10.0879	6.80469	9.16224	9.22961	8.02192	11.9601	8.69999	7.22153	8.07671	9.69902	8.91405	7.64465	8.69805	8.34074	6.98738	7.21611	7.22153	7.66466	9.60066	7.95525	9.29269	10.4979	10.0938	6.80469	8.77554	10.0556	9.96173	9.99925	10.586	10.9617
1479	UC	1	6.811	9.89931	9.61009	6.811	6.811	7.72556	8.17557	6.811	7.25461	8.34207	6.811	6.811	8.42217	6.92869	7.09196	7.18395	7.33205	8.23592	6.811	8.82714	9.06045	7.38146	12.143	8.72748	6.86758	6.93533	9.95668	8.663	8.33205	8.44094	9.30413	7.04366	6.99369	8.31689	7.5976	10.6833	8.06499	8.64692	10.4675	10.9019	6.811	10.2013	7.663	8.26254	8.31435	8.96804	9.77077
1481	UC	1	6.72159	11.2726	9.70051	7.16217	6.62849	9.11881	6.72159	6.5581	6.90859	8.68903	7.09912	6.5581	8.23842	6.64895	7.13341	7.4841	7.25409	8.11636	7.44952	9.16809	8.47266	7.41409	12.7757	8.93661	7.23165	7.4534	7.61121	8.30656	6.5581	7.52526	9.19617	6.5581	6.95863	7.42994	6.99106	10.987	8.93105	7.41807	12.1495	10.989	6.5581	10.4041	8.98838	9.33946	9.31405	9.58046	10.3135
1483	CD	1	6.64386	10.8134	9.58778	7.64746	6.64386	8.41996	6.64386	6.64386	6.85175	8.90238	6.90087	6.64386	8.74147	8.15735	8.15987	6.64386	7.81057	9.81538	6.64386	8.88264	8.95565	7.55075	13.1962	10.0279	7.92481	6.73471	10.6294	8.46964	7.73809	7.93958	9.80977	6.98868	7.51964	7.67243	7.85487	10.2685	8.07414	7.80735	12.5353	8.59433	6.64386	6.64386	7.20457	8.20457	8.02791	8.50383	9.70822
1484	CD	1	6.70858	10.3321	9.68035	6.70858	6.73006	7.37306	6.70858	6.70858	8.45058	8.73183	6.70858	6.70858	8.37306	6.70858	7.74772	6.97761	7.87208	10.0801	6.70858	8.97911	10.2595	7.15218	10.4511	9.55256	7.5922	7.34549	9.21827	8.86562	6.94124	8.56257	8.3889	8.28631	6.86562	7.28389	6.8785	9.55457	6.97761	6.95347	9.56257	12.1036	6.70858	11.6667	7.82959	7.91959	7.95954	8.31265	8.93663
1486	CD	1	7.7039	10.1586	8.68825	9.0607	6.67948	8.44915	6.67243	6.84549	7.12928	10.3185	10.1972	8.25974	10.4481	8.04985	7.64024	8.18239	11.2615	9.56224	8.51175	8.54689	8.67243	8.40939	12.1676	9.67066	7.81057	7.48784	11.0671	10.842	8.93221	9.98157	9.33762	6.69349	7.84549	8.28309	8.67243	9.15482	10.1787	8.86109	8.87805	11.4419	6.64386	10.9278	8.06878	9.09671	8.70044	8.86109	9.5265
1488	CD	1	6.5379	10.6134	9.50322	7.74579	6.64893	7.73639	6.5379	6.5379	7.10349	8.6917	7.09861	6.5379	7.29492	7.37382	7.61172	7.20692	7.71422	7.18406	7.42542	8.93021	8.21145	7.89404	12.8022	9.09983	7.89404	7.47524	8.0387	8.93433	7.08387	6.79491	9.70461	7.22943	7.23834	7.0387	8.462	9.57967	9.74579	10.7667	12.3745	11.5359	6.5379	10.5356	9.69008	9.95541	10.0246	10.2499	10.8192
1489	UC	1	6.90742	9.67296	9.73219	6.90742	6.90742	7.35103	8.15535	6.90742	9.02012	10.04	9.57758	6.90742	9.71478	6.90742	7.35633	6.90742	7.82581	10.4546	6.90742	8.9289	10.706	8.18243	10.5962	8.62332	8.55128	6.90742	8.39285	8.96574	6.90742	9.91731	9.15839	7.39799	7.16444	7.59	6.90742	8.9588	7.14009	6.90742	7.05798	8.91999	6.90742	7.23511	8.18541	8.04165	8.13085	8.62551	9.03341
1504	UC	1	7.47678	7.90109	8.52483	7.78562	7.5626	8.13729	7.79311	6.84451	7.15485	10.1446	10.6037	7.41011	9.88365	6.84451	6.84451	9.19924	9.52033	8.04614	7.10754	8.7005	8.99182	7.6436	10.4408	9.61534	9.06793	7.03986	8.67436	10.3725	7.7743	9.45922	9.14023	7.02083	9.16932	7.45804	7.36052	7.80428	8.82271	8.29605	8.20347	10.1851	6.84451	9.0272	7.86599	8.71832	8.52483	8.73008	9.48837
1505	UC	1	7.42475	10.339	7.86356	8.0145	6.9326	8.2626	7.91905	6.92584	9.13511	9.42236	9.45205	7.29442	9.23553	7.80952	6.83499	7.81319	9.50402	9.19113	8.41272	8.56617	8.63822	8.29966	12.5724	8.77985	8.99688	8.39081	7.67897	9.73513	7.03034	9.82866	9.53098	8.11595	8.56182	6.83499	9.12777	9.19816	8.51981	7.12777	8.32299	10.1197	6.83499	9.4438	7.79476	8.56834	8.56617	8.84756	8.7761
1518	UC	1	6.97612	10.376	9.84797	6.97612	6.97612	8.3407	8.39836	6.97612	8.76481	8.75644	7.06019	6.97612	8.72673	7.08046	6.97612	6.97612	7.05337	8.29227	6.97612	8.70948	9.50844	7.45639	9.80597	9.21491	7.83609	7.51218	8.01877	8.4434	6.97612	9.93867	8.32379	7.40373	7.30381	7.42503	9.13155	8.64515	7.26891	9.97793	9.20109	11.8171	6.97612	11.2733	7.11363	8.41442	7.80394	8.11035	9.53439
1521	CD	1	6.97947	9.97277	9.15236	7.07007	6.86843	8.55101	6.86843	6.86843	8.34352	9.4594	7.66752	6.86843	9.03032	7.3945	6.86843	7.62546	6.86843	7.67579	7.3995	9.06221	8.80954	7.4144	10.7521	9.87742	7.50998	8.19612	8.43159	8.64032	9.48079	8.54651	9.2947	7.89346	6.88279	7.11332	8.34092	11.1943	10.01	7.73633	8.5169	11.0654	6.86843	10.7521	8.10416	9.2302	9.6007	8.74225	9.43281
1523	CD	1	6.78301	9.7402	9.54351	8.79761	6.3598	7.32999	6.63914	6.32664	7.52096	9.53554	8.64184	7.02553	9.89924	7.75337	8.57985	8.98677	9.85049	9.65593	9.04401	8.12919	8.93599	8.56571	12.6328	9.64923	7.57562	7.18577	9.32999	10.1996	8.03582	7.46719	8.61736	6.81685	8.58547	7.89133	8.99207	9.57915	8.64991	11.0758	11.9816	9.50844	6.2223	7.90037	8.15398	8.98252	9.47099	9.39703	9.529
7363	HC	1	6.2432	10.3933	9.21282	6.98862	6.21463	8.59452	6.47164	6.21463	7.52206	8.09629	7.0302	6.33895	7.39095	6.81394	6.92392	7.08647	7.53077	8.3373	6.39095	9.39652	9.94091	7.61243	10.3369	9.34061	7.51621	7.13682	8.0845	7.97804	7.45341	8.15009	9.24408	6.76553	7.70263	7.42564	9.07757	10.008	8.22003	7.44729	9.85444	11.0904	6.21463	10.5286	7.62334	8.43805	8.18732	8.62741	9.90337
7365	HC	1	7.44137	11.09	9.65865	7.68201	7.28034	7.41251	6.84205	6.84205	9.01518	8.98446	8.02792	6.84205	8.50198	7.37312	8.10509	8.23711	7.93966	8.53582	7.45086	8.55795	9.9021	8.215	11.707	8.38802	8.07164	8.61182	8.76044	8.45558	9.1451	8.14656	9.61394	8.14364	7.07471	7.4836	8.54913	11.4058	8.09301	7.46498	9.40643	8.13483	6.84205	6.91244	7.04994	8.1982	7.28034	7.75278	8.67393
7372	HC	1	7.01781	8.32815	9.35695	7.01781	7.01781	7.16186	8.71603	7.01781	7.01781	9.80022	10.6349	7.01781	10.2823	7.01781	7.15532	7.46142	11.1475	9.2474	7.01781	8.60758	8.13551	7.6823	9.77163	9.61355	7.2005	7.23194	9.46539	10.8329	7.95892	8.79392	7.70935	7.22571	7.01781	7.14874	7.12215	8.17486	9.7555	8.37958	9.4916	11.4769	7.01781	10.7071	7.56378	8.44542	8.49808	8.79181	9.32378
7380	HC	1	7.00854	9.42942	8.93073	7.00854	7.17846	9.9849	7.97939	7.00854	8.77831	8.50423	8.14276	7.00854	8.88235	7.14604	7.00854	7.38149	7.92692	7.31888	7.62678	8.27157	7.731	7.78675	10.665	9.87148	8.15258	7.00854	7.8485	9.2086	8.02289	8.60785	9.13452	7.52959	7.00854	7.05817	8.72223	8.25646	8.9534	9.5157	10.4894	10.218	7.00854	9.23812	8.65008	9.42673	8.97386	9.36327	9.91446
7382	HC	1	7.25343	10.8141	9.31694	7.25343	7.25343	8.51044	7.37113	7.25343	8.01472	10.1574	9.42656	7.25343	9.42336	7.25343	7.41048	7.25343	7.25343	7.80433	7.25343	9.30828	9.56377	7.57536	9.27136	8.91107	7.25343	7.37113	8.9042	7.25343	7.25343	7.70233	9.56668	7.28906	7.47376	7.46133	8.19078	9.67701	7.85275	9.25343	7.93151	11.1468	7.25343	11.1089	7.26779	7.31694	7.28906	7.37776	7.93601
7384	HC	1	7.05889	11.2885	8.4567	7.05889	7.1964	8.96578	7.05889	7.05889	7.05889	9.57238	7.39803	7.05889	9.35168	7.05889	7.14296	7.21594	7.45943	8.92679	7.05889	9.06429	9.51307	7.5025	10.0131	8.78136	7.42626	7.05889	7.38658	9.76266	9.29309	8.92679	9.62327	7.26679	7.54946	7.53916	7.2854	11.8668	7.54432	8.54689	8.78572	11.5943	7.05889	11.0923	7.17659	8.28232	8.40372	8.02606	8.80521
7406	HC	1	6.37746	11.0651	9.00156	6.59158	6.37746	8.15145	9.05666	6.37746	8.09774	9.37023	6.92836	6.37746	9.46492	6.46831	7.00506	8.62842	9.34001	7.10429	8.54096	9.33908	9.23245	7.54096	11.901	9.79159	7.98863	6.62842	9.01089	9.38555	7.03281	9.06115	8.87571	6.37746	7.59158	7.17239	8.16823	10.2048	8.89725	10.39	8.90227	10.849	6.37746	10.0972	11.0762	10.7701	11.3914	11.6429	12.0147
7407	HC	1	6.87799	10.3242	8.81157	7.15895	7.20568	8.75181	6.87799	6.87799	7.04792	9.28126	7.18833	6.87799	8.77523	6.87799	6.87799	7.05432	7.42396	8.82285	7.37879	9.13952	10.067	8.15895	12.1829	8.86531	8.06386	8.14703	7.27306	8.71189	7.30023	9.41901	9.12895	7.83405	7.76941	7.04149	8.39653	10.4612	8.34788	9.6604	11.8151	11.1887	6.87799	11.0796	8.45814	8.98233	8.71997	8.70378	9.16635
7412	HC	1	6.82655	10.5206	9.96867	8.01402	8.04439	7.87344	9.71939	6.64386	7.79442	8.93074	7.76155	6.64386	9.13699	6.64386	6.90087	7.67243	6.71425	8.28077	7.91886	8.74651	8.82972	8.55651	12.1467	10.2767	8.51964	7.21917	8.58308	9.43983	6.6865	6.82018	9.51471	7.18982	7.04439	7.14975	7.49585	7.48784	8.15987	7.61102	10.6013	10.8823	6.64386	10.4564	7.12412	8.19476	7.89785	8.3015	9.49985
7415	HC	1	6.20061	10.0685	9.73791	6.52254	6.20061	7.77592	6.49339	6.20061	9.17789	10.3865	7.92308	7.49044	9.78136	6.69118	7.21853	8.2485	9.42712	10.4693	6.57356	9.37773	10.8471	8.05061	10.8369	9.04258	8.3083	7.92089	10.1261	10.5397	7.76621	9.69758	7.87417	6.52254	8.64289	8.42866	7.03653	10.1032	8.39438	10.6396	10.9814	9.44626	6.20061	7.66789	7.48453	8.57217	8.49339	8.96296	9.70141
7416	HC	1	6.31809	10.1825	9.46947	6.31809	6.31809	9.27601	7.10887	6.31809	6.68546	9.15402	7.7617	6.31809	9.88491	6.94102	7.00963	7.1005	7.27415	10.2967	7.02738	10.5519	10.4876	7.69938	11.2926	10.1125	8.51344	6.59905	10.7032	9.4719	9.41317	9.49601	8.41064	6.31809	9.24504	8.95269	7.74033	10.2578	9.4449	7.61088	10.1063	9.90906	6.31809	8.69938	7.33245	8.73898	8.25167	8.84416	9.69244
[truncated: 214 more columns]
