# Supplementary material for: Disease-specific B cell clones are shared between patients with Crohn’s disease
Source: Nat Commun. 2025 Apr 17;16:3689. doi: 10.1038/s41467-025-58977-y (PMC12006383; doi:10.1038/s41467-025-58977-y)
Supplement: Supplementary file 9 — Supplementary Data 7 [file 41467_2025_58977_MOESM9_ESM.xlsx]

## Sheet: Sheet1
Supplementary Data 7. Clinical Data of IBD gut mucosa samples
Sample Number	IBD Diagnosis	GI Tissue	Inflammation	Age	Sex	Medication
1	UC	Colon	Non-inflamed	48	Male	AntiTNF
2	UC	Colon	Non-inflamed	37	Female	Vedolizumab
3	UC	Colon	Non-inflamed	21	Female	AntiTNF
4	UC	Colon	Inflamed	21	Female	AntiTNF
5	UC	Colon	Non-inflamed	77	Male	Ustekinumab
6	UC	Colon	Inflamed	77	Male	Ustekinumab
7	UC	Colon	Inflamed	25	Female	AntiTNF
8	UC	Colon	Non-inflamed	35	Male	AntiTNF
9	UC	Colon	Inflamed	28	Female	Vedolizumab
10	CD	Colon	Non-inflamed	32	Female	Vedolizumab
11	CD	Colon	Inflamed	32	Female	Vedolizumab
12	UC	Colon	Non-inflamed	22	Male	Mesalamine
13	UC	Colon	Inflamed	22	Male	Mesalamine
14	UC	Colon	Non-inflamed	37	Male	Mesalamine
15	UC	Colon	Inflamed	37	Male	Mesalamine
16	CD	Colon	Non-inflamed	31	Male	AntiTNF
17	CD	Colon	Inflamed	31	Male	AntiTNF
18	UC	Colon	Inflamed	50	Male	Vedolizumab
19	UC	Colon	Non-inflamed	35	Male	Mesalamine
20	UC	Colon	Inflamed	35	Male	Mesalamine
21	CD	Colon	Non-inflamed	61	Male	None
22	CD	Colon	Inflamed	61	Male	None
23	CD	Colon	Inflamed	61	Male	None
24	UC	Colon	Inflamed	29	Female	Mesalamine
25	UC	Colon	Inflamed	29	Female	Mesalamine
26	CD	Colon	Non-inflamed	28	Male	Ustekinumab
27	CD	Colon	Inflamed	28	Male	Ustekinumab
28	UC	Colon	Non-inflamed	35	Female	Vedolizumab
29	UC	Colon	Inflamed	35	Female	Vedolizumab
30	CD	Colon	Non-inflamed	35	Male	AntiTNF
31	CD	Colon	Inflamed	35	Male	AntiTNF
32	CD	Ileum	Non-inflamed	53	Male	None
33	CD	Ileum	Inflamed	53	Male	None
34	CD	Colon	Non-inflamed	53	Male	None
35	CD	Colon	Inflamed	53	Male	None
36	CD	Ileum	Non-inflamed	52	Female	None
37	UC	Colon	Non-inflamed	21	Female	Vedolizumab
38	UC	Colon	Inflamed	21	Female	Vedolizumab
39	CD	Colon	Non-inflamed	25	Female	AntiTNF
40	CD	Colon	Inflamed	25	Female	AntiTNF
41	CD	Ileum	Non-inflamed	27	Female	AntiTNF
42	CD	Ileum	Inflamed	27	Female	AntiTNF
43	CD	Colon	Non-inflamed	27	Female	AntiTNF
44	CD	Colon	Inflamed	27	Female	AntiTNF
45	UC	Colon	Non-inflamed	53	Male	Vedolizumab
46	UC	Colon	Inflamed	53	Male	Vedolizumab
47	UC	Colon	Non-inflamed	45	Female	AntiTNF
48	UC	Colon	Inflamed	45	Female	AntiTNF
49	UC	Colon	Non-inflamed	57	Male	Mesalamine
50	UC	Colon	Non-inflamed	57	Male	Mesalamine
51	CD	Colon	Non-inflamed	60	Male	AntiTNF
52	UC	Colon	Non-inflamed	35	Male	Mesalamine
53	UC	Colon	Inflamed	35	Male	Mesalamine
54	CD	Colon	Non-inflamed	32	Male	Vedolizumab
55	CD	Colon	Inflamed	32	Male	Vedolizumab
56	UC	Colon	Non-inflamed	69	Female	AntiTNF
57	UC	Colon	Inflamed	69	Female	AntiTNF
58	Non-IBD Control	Ileum	Non-inflamed	62	Male	None
59	Non-IBD Control	Ileum	Non-inflamed	62	Male	None
60	CD	Colon	Non-inflamed	72	Female	Vedolizumab
61	CD	Colon	Inflamed	72	Female	Vedolizumab
62	UC	Colon	Non-inflamed	41	Female	AntiTNF
63	UC	Colon	Inflamed	41	Female	AntiTNF
64	CD	Ileum	Non-inflamed	22	Female	AntiTNF
65	CD	Ileum	Inflamed	22	Female	AntiTNF
66	CD	Colon	Non-inflamed	22	Female	AntiTNF
67	CD	Colon	Inflamed	22	Female	AntiTNF
68	UC	Colon	Inflamed	38	Female	AntiTNF
69	CD	Ileum	Non-inflamed	36	Male	AntiTNF
70	CD	Colon	Non-inflamed	36	Male	AntiTNF
71	CD	Colon	Inflamed	36	Male	AntiTNF
72	UC	Colon	Non-inflamed	36	Male	AntiTNF
73	CD	Colon	Inflamed	24	Male	Vedolizumab
74	CD	Colon	Non-inflamed	24	Male	Vedolizumab
75	CD	Ileum	Non-inflamed	32	Male	Vedolizumab
76	CD	Ileum	Inflamed	32	Male	Vedolizumab
77	CD	Colon	Non-inflamed	65	Male	Vedolizumab
78	CD	Colon	Inflamed	65	Male	Vedolizumab
79	CD	Ileum	Non-inflamed	75	Male	None
80	CD	Ileum	Inflamed	75	Male	None
81	CD	Colon	Non-inflamed	75	Male	None
82	CD	Colon	Inflamed	75	Male	None
83	CD	Ileum	Non-inflamed	21	Male	None
84	CD	Ileum	Inflamed	21	Male	None
85	CD	Colon	Non-inflamed	21	Male	None
86	CD	Colon	Inflamed	21	Male	None
87	CD	Ileum	Non-inflamed	55	Male	None
88	CD	Ileum	Inflamed	55	Male	None
89	CD	Colon	Inflamed	55	Male	None
90	Non-IBD Control	Ileum	Non-inflamed	66	Male	None
91	Non-IBD Control	Colon	Non-inflamed	66	Male	None
92	UC	Colon	Non-inflamed	58	Female	Vedolizumab
93	UC	Colon	Inflamed	58	Female	Vedolizumab
94	Non-IBD Control	Ileum	Non-inflamed	46	Female	None
95	Non-IBD Control	Colon	Non-inflamed	46	Female	None
96	Non-IBD Control	Ileum	Non-inflamed	56	Female	None
97	Non-IBD Control	Colon	Non-inflamed	56	Female	None
98	Non-IBD Control	Ileum	Non-inflamed	57	Male	None
99	Non-IBD Control	Colon	Non-inflamed	57	Male	None
100	Non-IBD Control	Ileum	Non-inflamed	47	Female	None
101	Non-IBD Control	Colon	Non-inflamed	47	Female	None
102	CD	Colon	Non-inflamed	43	Male	Vedolizumab
103	CD	Colon	Inflamed	43	Male	Vedolizumab
104	CD	Colon	Non-inflamed	72	Female	Vedolizumab
105	CD	Colon	Inflamed	72	Female	Vedolizumab
