# Supplementary material for: Disease-specific B cell clones are shared between patients with Crohn’s disease
Source: Nat Commun. 2025 Apr 17;16:3689. doi: 10.1038/s41467-025-58977-y (PMC12006383; doi:10.1038/s41467-025-58977-y)
Supplement: Supplementary file 10 — Supplementary Data 8 [file 41467_2025_58977_MOESM10_ESM.xlsx]

## Sheet: Gut_Vgene_supp_table
Supplementary Data 8. Differential V gene analysis of gut mucosa
IBD_Diagnosis	Diagnosis2	Inflammation	Vgene	c_call	Mean_percentage	Control_mean	Normalisation	pval	stars
CD	CD_Inflamed	Inflamed	IGHV1-18	IGHA1	0.0368771	0.0372628	-0.00520153	1
CD	CD_Inflamed	Inflamed	IGHV1-18	IGHA2	0.0322204	0.0322895	-0.00106999	0.955688
CD	CD_Inflamed	Inflamed	IGHV1-18	IGHG1	0.0346635	0.0327737	0.0280228	0.868808
CD	CD_Inflamed	Inflamed	IGHV1-18	IGHG2	0.0312876	0.0325774	-0.0201959	0.925918
CD	CD_Inflamed	Inflamed	IGHV1-18	IGHM	0.0108958	0.0140386	-0.126041	0.868808
CD	CD_Inflamed	Inflamed	IGHV1-2	IGHA1	0.0322176	0.0330879	-0.0133266	0.775579
CD	CD_Inflamed	Inflamed	IGHV1-2	IGHA2	0.0318582	0.0293851	0.0403818	0.655516
CD	CD_Inflamed	Inflamed	IGHV1-2	IGHG1	0.029922	0.022072	0.150978	0.0900153	*
CD	CD_Inflamed	Inflamed	IGHV1-2	IGHG2	0.0273076	0.0254975	0.0342787	0.850924
CD	CD_Inflamed	Inflamed	IGHV1-2	IGHM	0.0181286	0.0170065	0.0319366	0.807308
CD	CD_Inflamed	Inflamed	IGHV1-3	IGHA1	0.0179789	0.0143972	0.110629	0.775579
CD	CD_Inflamed	Inflamed	IGHV1-3	IGHA2	0.0185402	0.0123799	0.199233	0.998999
CD	CD_Inflamed	Inflamed	IGHV1-3	IGHG1	0.0135129	0.00870015	0.216663	0.983789
CD	CD_Inflamed	Inflamed	IGHV1-3	IGHG2	0.0137736	0.0148386	-0.0372218	0.925918
CD	CD_Inflamed	Inflamed	IGHV1-3	IGHM	0.0103931	0.0101157	0.013525	0.29946
CD	CD_Inflamed	Inflamed	IGHV1-46	IGHA1	0.0229075	0.0169995	0.148042	0.133105
CD	CD_Inflamed	Inflamed	IGHV1-46	IGHA2	0.022265	0.0183247	0.0970765	0.517835
CD	CD_Inflamed	Inflamed	IGHV1-46	IGHG1	0.0198472	0.0102249	0.319973	0.252634
CD	CD_Inflamed	Inflamed	IGHV1-46	IGHG2	0.016702	0.00796033	0.354456	0.0374905	**
CD	CD_Inflamed	Inflamed	IGHV1-46	IGHM	0.012168	0.0117195	0.0187766	0.807308
CD	CD_Inflamed	Inflamed	IGHV1-69	IGHA1	0.0193615	0.0139161	0.163636	0.242229
CD	CD_Inflamed	Inflamed	IGHV1-69	IGHA2	0.0174057	0.0122662	0.173211	0.208992
CD	CD_Inflamed	Inflamed	IGHV1-69	IGHG1	0.0381895	0.0278859	0.155937	0.252524
CD	CD_Inflamed	Inflamed	IGHV1-69	IGHG2	0.0246558	0.0220116	0.0566615	0.129899
CD	CD_Inflamed	Inflamed	IGHV1-69	IGHM	0.00644481	0.00700961	-0.041979	0.655058
CD	CD_Inflamed	Inflamed	IGHV1-8	IGHA1	0.0147537	0.00543833	0.46134	0.216259
CD	CD_Inflamed	Inflamed	IGHV1-8	IGHA2	0.0133833	0.00456489	0.491326	0.208992
CD	CD_Inflamed	Inflamed	IGHV1-8	IGHG1	0.0111104	0.00224729	0.66352	0.0165928	**
CD	CD_Inflamed	Inflamed	IGHV1-8	IGHG2	0.00849721	0.00283924	0.499096	0.0374905	**
CD	CD_Inflamed	Inflamed	IGHV1-8	IGHM	0.00910037	0.00480596	0.30881	0.655058
CD	CD_Inflamed	Inflamed	IGHV3-11	IGHA1	0.0253828	0.0316354	-0.109659	0.216259
CD	CD_Inflamed	Inflamed	IGHV3-11	IGHA2	0.0239521	0.0309071	-0.126778	0.208992
CD	CD_Inflamed	Inflamed	IGHV3-11	IGHG1	0.0263572	0.0359406	-0.153833	0.734912
CD	CD_Inflamed	Inflamed	IGHV3-11	IGHG2	0.0258449	0.0310923	-0.0921626	0.925918
CD	CD_Inflamed	Inflamed	IGHV3-11	IGHM	0.0314619	0.026412	0.0872558	0.655058
CD	CD_Inflamed	Inflamed	IGHV3-15	IGHA1	0.0232347	0.025286	-0.0422772	1
CD	CD_Inflamed	Inflamed	IGHV3-15	IGHA2	0.0300767	0.0308578	-0.0128183	0.433023
CD	CD_Inflamed	Inflamed	IGHV3-15	IGHG1	0.0237455	0.0152719	0.217174	0.252634
CD	CD_Inflamed	Inflamed	IGHV3-15	IGHG2	0.0278187	0.0256856	0.0398676	0.925918
CD	CD_Inflamed	Inflamed	IGHV3-15	IGHM	0.0296979	0.0284478	0.0214992	1
CD	CD_Inflamed	Inflamed	IGHV3-21	IGHA1	0.0461642	0.0369041	0.111476	0.15902
CD	CD_Inflamed	Inflamed	IGHV3-21	IGHA2	0.0482264	0.0386453	0.11029	0.208992
CD	CD_Inflamed	Inflamed	IGHV3-21	IGHG1	0.0436777	0.039717	0.0474932	0.588639
CD	CD_Inflamed	Inflamed	IGHV3-21	IGHG2	0.0385261	0.040992	-0.0310104	0.736011
CD	CD_Inflamed	Inflamed	IGHV3-21	IGHM	0.0372639	0.0371951	0.000924411	0.89803
CD	CD_Inflamed	Inflamed	IGHV3-23	IGHA1	0.103285	0.120204	-0.0757027	0.133105
CD	CD_Inflamed	Inflamed	IGHV3-23	IGHA2	0.110675	0.128627	-0.0750164	0.0927666	*
CD	CD_Inflamed	Inflamed	IGHV3-23	IGHG1	0.1055	0.130207	-0.104823	0.00418809	***
CD	CD_Inflamed	Inflamed	IGHV3-23	IGHG2	0.116711	0.136312	-0.0774673	0.158537
CD	CD_Inflamed	Inflamed	IGHV3-23	IGHM	0.120256	0.14379	-0.0891316	0.29946
CD	CD_Inflamed	Inflamed	IGHV3-30	IGHA1	0.0509059	0.0683538	-0.146302	1
CD	CD_Inflamed	Inflamed	IGHV3-30	IGHA2	0.0496649	0.0652033	-0.135271	1
CD	CD_Inflamed	Inflamed	IGHV3-30	IGHG1	0.0624665	0.0810337	-0.129388	0.931983
CD	CD_Inflamed	Inflamed	IGHV3-30	IGHG2	0.0736207	0.0789392	-0.0348612	0.925918
CD	CD_Inflamed	Inflamed	IGHV3-30	IGHM	0.0484462	0.0573208	-0.0839068	0.807308
CD	CD_Inflamed	Inflamed	IGHV3-30-3	IGHA1	0.0121497	0.0125038	-0.0143655	0.810635
CD	CD_Inflamed	Inflamed	IGHV3-30-3	IGHA2	0.0118425	0.0152473	-0.125686	0.795594
CD	CD_Inflamed	Inflamed	IGHV3-30-3	IGHG1	0.0111882	0.0167589	-0.199329	0.868808
CD	CD_Inflamed	Inflamed	IGHV3-30-3	IGHG2	0.0113318	0.0144683	-0.121572	0.967373
CD	CD_Inflamed	Inflamed	IGHV3-30-3	IGHM	0.0117737	0.0131995	-0.057093	0.868808
CD	CD_Inflamed	Inflamed	IGHV3-33	IGHA1	0.0368901	0.0292397	0.115687	0.810635
CD	CD_Inflamed	Inflamed	IGHV3-33	IGHA2	0.0355323	0.0298708	0.0865622	0.490674
CD	CD_Inflamed	Inflamed	IGHV3-33	IGHG1	0.0379504	0.0276847	0.156405	0.868808
CD	CD_Inflamed	Inflamed	IGHV3-33	IGHG2	0.0387991	0.0360565	0.0366389	0.925918
CD	CD_Inflamed	Inflamed	IGHV3-33	IGHM	0.0509267	0.0335684	0.205436	0.807308
CD	CD_Inflamed	Inflamed	IGHV3-48	IGHA1	0.0436911	0.0424486	0.0144241	1
CD	CD_Inflamed	Inflamed	IGHV3-48	IGHA2	0.0442037	0.0420785	0.0246299	0.685918
CD	CD_Inflamed	Inflamed	IGHV3-48	IGHG1	0.0384867	0.0359638	0.0338871	0.868808
CD	CD_Inflamed	Inflamed	IGHV3-48	IGHG2	0.0419174	0.0384452	0.0432072	0.925918
CD	CD_Inflamed	Inflamed	IGHV3-48	IGHM	0.0711583	0.0562728	0.116812	0.655058
CD	CD_Inflamed	Inflamed	IGHV3-53	IGHA1	0.0144342	0.00998643	0.182132	0.775579
CD	CD_Inflamed	Inflamed	IGHV3-53	IGHA2	0.0168034	0.00993621	0.256816	0.433023
CD	CD_Inflamed	Inflamed	IGHV3-53	IGHG1	0.012115	0.00994392	0.0984232	0.983789
CD	CD_Inflamed	Inflamed	IGHV3-53	IGHG2	0.0141619	0.0116838	0.0958795	0.925918
CD	CD_Inflamed	Inflamed	IGHV3-53	IGHM	0.0277362	0.0130133	0.361303	0.321915
CD	CD_Inflamed	Inflamed	IGHV3-7	IGHA1	0.0792226	0.0617305	0.124099	0.280705
CD	CD_Inflamed	Inflamed	IGHV3-7	IGHA2	0.0874586	0.0696785	0.11315	0.373669
CD	CD_Inflamed	Inflamed	IGHV3-7	IGHG1	0.0709641	0.0395534	0.284215	0.373094
CD	CD_Inflamed	Inflamed	IGHV3-7	IGHG2	0.109672	0.0791113	0.16188	0.925918
CD	CD_Inflamed	Inflamed	IGHV3-7	IGHM	0.113112	0.0903915	0.111648	0.807308
CD	CD_Inflamed	Inflamed	IGHV3-74	IGHA1	0.0753402	0.0600077	0.113282	1
CD	CD_Inflamed	Inflamed	IGHV3-74	IGHA2	0.0798869	0.0675675	0.0835469	1
CD	CD_Inflamed	Inflamed	IGHV3-74	IGHG1	0.054198	0.03719	0.186107	0.868808
CD	CD_Inflamed	Inflamed	IGHV3-74	IGHG2	0.0746477	0.0499088	0.198616	0.925918
CD	CD_Inflamed	Inflamed	IGHV3-74	IGHM	0.0979326	0.0869115	0.059624	1
CD	CD_Inflamed	Inflamed	IGHV3-9	IGHA1	0.0257462	0.0138969	0.298898	0.172434
CD	CD_Inflamed	Inflamed	IGHV3-9	IGHA2	0.0248507	0.0112943	0.375057	0.208992
CD	CD_Inflamed	Inflamed	IGHV3-9	IGHG1	0.0349589	0.0197462	0.278086	0.193593
CD	CD_Inflamed	Inflamed	IGHV3-9	IGHG2	0.0295201	0.0178618	0.246051	0.208685
CD	CD_Inflamed	Inflamed	IGHV3-9	IGHM	0.0214703	0.00939315	0.391308	0.29946
CD	CD_Inflamed	Inflamed	IGHV4-30-4	IGHA1	0.010772	0.0108923	-0.00555161	0.294882
CD	CD_Inflamed	Inflamed	IGHV4-30-4	IGHA2	0.0102969	0.00919903	0.0563149	0.433023
CD	CD_Inflamed	Inflamed	IGHV4-30-4	IGHG1	0.0157925	0.0186001	-0.0816348	0.450036
CD	CD_Inflamed	Inflamed	IGHV4-30-4	IGHG2	0.0082115	0.0128951	-0.221904	0.850924
CD	CD_Inflamed	Inflamed	IGHV4-30-4	IGHM	0.00518149	0.00641223	-0.106156	0.807308
CD	CD_Inflamed	Inflamed	IGHV4-34	IGHA1	0.0189965	0.0163519	0.0748145	1
CD	CD_Inflamed	Inflamed	IGHV4-34	IGHA2	0.0149758	0.01254	0.0885222	0.887958
CD	CD_Inflamed	Inflamed	IGHV4-34	IGHG1	0.0291264	0.0173728	0.252769	0.252634
CD	CD_Inflamed	Inflamed	IGHV4-34	IGHG2	0.0218515	0.0173066	0.116065	0.925918
CD	CD_Inflamed	Inflamed	IGHV4-34	IGHM	0.0193958	0.0146847	0.138233	0.807308
CD	CD_Inflamed	Inflamed	IGHV4-39	IGHA1	0.0380584	0.0415741	-0.0441486	1
CD	CD_Inflamed	Inflamed	IGHV4-39	IGHA2	0.0362598	0.0398289	-0.0469072	0.974346
CD	CD_Inflamed	Inflamed	IGHV4-39	IGHG1	0.0363702	0.049545	-0.153345	0.848634
CD	CD_Inflamed	Inflamed	IGHV4-39	IGHG2	0.029655	0.0414777	-0.166206	0.736011
CD	CD_Inflamed	Inflamed	IGHV4-39	IGHM	0.031018	0.0402093	-0.129041	0.655058
CD	CD_Inflamed	Inflamed	IGHV4-4	IGHA1	0.0229503	0.0244964	-0.0325853	0.810635
CD	CD_Inflamed	Inflamed	IGHV4-4	IGHA2	0.020584	0.0247316	-0.0915283	0.857439
CD	CD_Inflamed	Inflamed	IGHV4-4	IGHG1	0.0224124	0.0214536	0.0218562	0.868808
CD	CD_Inflamed	Inflamed	IGHV4-4	IGHG2	0.0192093	0.0192004	0.000231399	0.925918
CD	CD_Inflamed	Inflamed	IGHV4-4	IGHM	0.014493	0.0208398	-0.179629	0.807308
CD	CD_Inflamed	Inflamed	IGHV4-59	IGHA1	0.0433491	0.0420499	0.0152136	0.720814
CD	CD_Inflamed	Inflamed	IGHV4-59	IGHA2	0.0391878	0.0386519	0.00688528	0.974346
CD	CD_Inflamed	Inflamed	IGHV4-59	IGHG1	0.0406078	0.0454792	-0.0565868	0.868808
CD	CD_Inflamed	Inflamed	IGHV4-59	IGHG2	0.0346139	0.0340821	0.00774081	0.925918
CD	CD_Inflamed	Inflamed	IGHV4-59	IGHM	0.033773	0.0382475	-0.0621285	0.807308
CD	CD_Inflamed	Inflamed	IGHV4-61	IGHA1	0.0332245	0.0460748	-0.162049	0.0419787	**
CD	CD_Inflamed	Inflamed	IGHV4-61	IGHA2	0.0315172	0.0433917	-0.15852	0.0927666	*
CD	CD_Inflamed	Inflamed	IGHV4-61	IGHG1	0.0299349	0.0547483	-0.293014	0.00188704	***
CD	CD_Inflamed	Inflamed	IGHV4-61	IGHG2	0.0228433	0.0394403	-0.266475	0.0293879	**
CD	CD_Inflamed	Inflamed	IGHV4-61	IGHM	0.0223289	0.0415686	-0.301102	0.0212683	**
CD	CD_Inflamed	Inflamed	IGHV5-51	IGHA1	0.0296542	0.0319612	-0.0374427	0.294882
CD	CD_Inflamed	Inflamed	IGHV5-51	IGHA2	0.0299074	0.0293588	0.00925656	0.857439
CD	CD_Inflamed	Inflamed	IGHV5-51	IGHG1	0.0355089	0.0510848	-0.179873	0.0228565	**
CD	CD_Inflamed	Inflamed	IGHV5-51	IGHG2	0.0277295	0.0292464	-0.0266239	0.925918
CD	CD_Inflamed	Inflamed	IGHV5-51	IGHM	0.0189671	0.0237211	-0.111367	0.807308
CD	CD_Non_inflamed	Non_inflamed	IGHV1-18	IGHA1	0.0370517	0.0372628	-0.00284017	0.965191
CD	CD_Non_inflamed	Non_inflamed	IGHV1-18	IGHA2	0.0323819	0.0322895	0.00142966	0.89917
CD	CD_Non_inflamed	Non_inflamed	IGHV1-18	IGHG1	0.032791	0.0327737	0.000262499	0.955739
CD	CD_Non_inflamed	Non_inflamed	IGHV1-18	IGHG2	0.028126	0.0325774	-0.0733296	0.831193
CD	CD_Non_inflamed	Non_inflamed	IGHV1-18	IGHM	0.0138156	0.0140386	-0.00800656	0.859153
CD	CD_Non_inflamed	Non_inflamed	IGHV1-2	IGHA1	0.0315768	0.0330879	-0.023368	0.863522
CD	CD_Non_inflamed	Non_inflamed	IGHV1-2	IGHA2	0.0286438	0.0293851	-0.012774	0.89917
CD	CD_Non_inflamed	Non_inflamed	IGHV1-2	IGHG1	0.0257773	0.022072	0.0774358	0.955739
CD	CD_Non_inflamed	Non_inflamed	IGHV1-2	IGHG2	0.025418	0.0254975	-0.00156051	0.975343
CD	CD_Non_inflamed	Non_inflamed	IGHV1-2	IGHM	0.0170506	0.0170065	0.00129636	0.791546
CD	CD_Non_inflamed	Non_inflamed	IGHV1-3	IGHA1	0.017745	0.0143972	0.104158	0.863522
CD	CD_Non_inflamed	Non_inflamed	IGHV1-3	IGHA2	0.0195259	0.0123799	0.223971	0.302724
CD	CD_Non_inflamed	Non_inflamed	IGHV1-3	IGHG1	0.0121916	0.00870015	0.167123	0.903984
CD	CD_Non_inflamed	Non_inflamed	IGHV1-3	IGHG2	0.0119864	0.0148386	-0.106327	0.989252
CD	CD_Non_inflamed	Non_inflamed	IGHV1-3	IGHM	0.0097475	0.0101157	-0.018539	0.833646
CD	CD_Non_inflamed	Non_inflamed	IGHV1-46	IGHA1	0.02291	0.0169995	0.148097	0.132058
CD	CD_Non_inflamed	Non_inflamed	IGHV1-46	IGHA2	0.022877	0.0183247	0.110489	0.489356
CD	CD_Non_inflamed	Non_inflamed	IGHV1-46	IGHG1	0.0194157	0.0102249	0.310074	0.0227572	**
CD	CD_Non_inflamed	Non_inflamed	IGHV1-46	IGHG2	0.0154569	0.00796033	0.32013	0.123307
CD	CD_Non_inflamed	Non_inflamed	IGHV1-46	IGHM	0.0102021	0.0117195	-0.0692193	0.502353
CD	CD_Non_inflamed	Non_inflamed	IGHV1-69	IGHA1	0.0174767	0.0139161	0.113419	0.863522
CD	CD_Non_inflamed	Non_inflamed	IGHV1-69	IGHA2	0.0151942	0.0122662	0.106624	0.857524
CD	CD_Non_inflamed	Non_inflamed	IGHV1-69	IGHG1	0.0344675	0.0278859	0.105553	0.903984
CD	CD_Non_inflamed	Non_inflamed	IGHV1-69	IGHG2	0.0276699	0.0220116	0.113892	0.975343
CD	CD_Non_inflamed	Non_inflamed	IGHV1-69	IGHM	0.00982127	0.00700961	0.167054	0.414936
CD	CD_Non_inflamed	Non_inflamed	IGHV1-8	IGHA1	0.0114006	0.00543833	0.354075	0.108968
CD	CD_Non_inflamed	Non_inflamed	IGHV1-8	IGHA2	0.0130714	0.00456489	0.482328	0.0353708	**
CD	CD_Non_inflamed	Non_inflamed	IGHV1-8	IGHG1	0.00911946	0.00224729	0.604585	0.0227572	**
CD	CD_Non_inflamed	Non_inflamed	IGHV1-8	IGHG2	0.00674291	0.00283924	0.40739	0.16372
CD	CD_Non_inflamed	Non_inflamed	IGHV1-8	IGHM	0.00713982	0.00480596	0.195372	0.414936
CD	CD_Non_inflamed	Non_inflamed	IGHV3-11	IGHA1	0.0266626	0.0316354	-0.0852994	0.463677
CD	CD_Non_inflamed	Non_inflamed	IGHV3-11	IGHA2	0.0266296	0.0309071	-0.0743431	0.186886
CD	CD_Non_inflamed	Non_inflamed	IGHV3-11	IGHG1	0.0246239	0.0359406	-0.186854	0.0667331	*
CD	CD_Non_inflamed	Non_inflamed	IGHV3-11	IGHG2	0.0315695	0.0310923	0.00761462	0.975343
CD	CD_Non_inflamed	Non_inflamed	IGHV3-11	IGHM	0.0272375	0.026412	0.0153854	0.918891
CD	CD_Non_inflamed	Non_inflamed	IGHV3-15	IGHA1	0.0265221	0.025286	0.023859	0.948757
CD	CD_Non_inflamed	Non_inflamed	IGHV3-15	IGHA2	0.0312322	0.0308578	0.00603016	0.965191
CD	CD_Non_inflamed	Non_inflamed	IGHV3-15	IGHG1	0.0195986	0.0152719	0.124079	0.408038
CD	CD_Non_inflamed	Non_inflamed	IGHV3-15	IGHG2	0.0252348	0.0256856	-0.00885396	0.992633
CD	CD_Non_inflamed	Non_inflamed	IGHV3-15	IGHM	0.0286897	0.0284478	0.00423378	0.918891
CD	CD_Non_inflamed	Non_inflamed	IGHV3-21	IGHA1	0.0421897	0.0369041	0.0668279	0.505215
CD	CD_Non_inflamed	Non_inflamed	IGHV3-21	IGHA2	0.045479	0.0386453	0.0812337	0.102529
CD	CD_Non_inflamed	Non_inflamed	IGHV3-21	IGHG1	0.0418304	0.039717	0.0259167	0.955739
CD	CD_Non_inflamed	Non_inflamed	IGHV3-21	IGHG2	0.0403231	0.040992	-0.00822585	0.989252
CD	CD_Non_inflamed	Non_inflamed	IGHV3-21	IGHM	0.0400926	0.0371951	0.0374902	0.791546
CD	CD_Non_inflamed	Non_inflamed	IGHV3-23	IGHA1	0.0982314	0.120204	-0.10059	0.108968
CD	CD_Non_inflamed	Non_inflamed	IGHV3-23	IGHA2	0.102301	0.128627	-0.113998	0.035666	**
CD	CD_Non_inflamed	Non_inflamed	IGHV3-23	IGHG1	0.102318	0.130207	-0.119938	0.0799473	*
CD	CD_Non_inflamed	Non_inflamed	IGHV3-23	IGHG2	0.100376	0.136312	-0.151829	0.123307
CD	CD_Non_inflamed	Non_inflamed	IGHV3-23	IGHM	0.115885	0.14379	-0.107462	0.071332	*
CD	CD_Non_inflamed	Non_inflamed	IGHV3-30	IGHA1	0.0623908	0.0683538	-0.045608	0.602285
CD	CD_Non_inflamed	Non_inflamed	IGHV3-30	IGHA2	0.0557937	0.0652033	-0.0777667	0.230908
CD	CD_Non_inflamed	Non_inflamed	IGHV3-30	IGHG1	0.0699227	0.0810337	-0.0736038	0.582976
CD	CD_Non_inflamed	Non_inflamed	IGHV3-30	IGHG2	0.0689578	0.0789392	-0.0674884	0.831193
CD	CD_Non_inflamed	Non_inflamed	IGHV3-30	IGHM	0.0505912	0.0573208	-0.0623622	0.791546
CD	CD_Non_inflamed	Non_inflamed	IGHV3-30-3	IGHA1	0.0102273	0.0125038	-0.100151	0.665814
CD	CD_Non_inflamed	Non_inflamed	IGHV3-30-3	IGHA2	0.0111721	0.0152473	-0.154252	0.358948
CD	CD_Non_inflamed	Non_inflamed	IGHV3-30-3	IGHG1	0.0136098	0.0167589	-0.103698	0.631383
CD	CD_Non_inflamed	Non_inflamed	IGHV3-30-3	IGHG2	0.0147737	0.0144683	0.0104431	0.975343
CD	CD_Non_inflamed	Non_inflamed	IGHV3-30-3	IGHM	0.00990174	0.0131995	-0.142751	0.502353
CD	CD_Non_inflamed	Non_inflamed	IGHV3-33	IGHA1	0.0375389	0.0292397	0.124279	0.481999
CD	CD_Non_inflamed	Non_inflamed	IGHV3-33	IGHA2	0.0363757	0.0298708	0.0981923	0.283217
CD	CD_Non_inflamed	Non_inflamed	IGHV3-33	IGHG1	0.0366678	0.0276847	0.139592	0.448136
CD	CD_Non_inflamed	Non_inflamed	IGHV3-33	IGHG2	0.0408596	0.0360565	0.0624464	0.975343
CD	CD_Non_inflamed	Non_inflamed	IGHV3-33	IGHM	0.0496266	0.0335684	0.193019	0.263895
CD	CD_Non_inflamed	Non_inflamed	IGHV3-48	IGHA1	0.0453127	0.0424486	0.0326356	0.770648
CD	CD_Non_inflamed	Non_inflamed	IGHV3-48	IGHA2	0.0461086	0.0420785	0.0456994	0.476134
CD	CD_Non_inflamed	Non_inflamed	IGHV3-48	IGHG1	0.0349591	0.0359638	-0.0141662	1
CD	CD_Non_inflamed	Non_inflamed	IGHV3-48	IGHG2	0.0384892	0.0384452	0.000571309	0.992633
CD	CD_Non_inflamed	Non_inflamed	IGHV3-48	IGHM	0.0681203	0.0562728	0.0952424	0.165202
CD	CD_Non_inflamed	Non_inflamed	IGHV3-53	IGHA1	0.0128586	0.00998643	0.125724	0.507648
CD	CD_Non_inflamed	Non_inflamed	IGHV3-53	IGHA2	0.0125309	0.00993621	0.115489	0.358948
CD	CD_Non_inflamed	Non_inflamed	IGHV3-53	IGHG1	0.0109912	0.00994392	0.0500249	0.955739
CD	CD_Non_inflamed	Non_inflamed	IGHV3-53	IGHG2	0.0130989	0.0116838	0.0570974	0.975343
CD	CD_Non_inflamed	Non_inflamed	IGHV3-53	IGHM	0.0192631	0.0130133	0.193635	0.414936
CD	CD_Non_inflamed	Non_inflamed	IGHV3-7	IGHA1	0.0831261	0.0617305	0.147701	0.108968
CD	CD_Non_inflamed	Non_inflamed	IGHV3-7	IGHA2	0.0903984	0.0696785	0.129437	0.110135
CD	CD_Non_inflamed	Non_inflamed	IGHV3-7	IGHG1	0.0696109	0.0395534	0.275343	0.086084	*
CD	CD_Non_inflamed	Non_inflamed	IGHV3-7	IGHG2	0.0946663	0.0791113	0.0895109	0.831193
CD	CD_Non_inflamed	Non_inflamed	IGHV3-7	IGHM	0.123244	0.0903915	0.153778	0.102072
CD	CD_Non_inflamed	Non_inflamed	IGHV3-74	IGHA1	0.0717879	0.0600077	0.0893825	0.507648
CD	CD_Non_inflamed	Non_inflamed	IGHV3-74	IGHA2	0.0787134	0.0675675	0.0761948	0.476134
CD	CD_Non_inflamed	Non_inflamed	IGHV3-74	IGHG1	0.0466251	0.03719	0.112569	0.576347
CD	CD_Non_inflamed	Non_inflamed	IGHV3-74	IGHG2	0.0614789	0.0499088	0.103873	0.900507
CD	CD_Non_inflamed	Non_inflamed	IGHV3-74	IGHM	0.0908534	0.0869115	0.022175	0.852309
CD	CD_Non_inflamed	Non_inflamed	IGHV3-9	IGHA1	0.0241601	0.0138969	0.269678	0.132058
CD	CD_Non_inflamed	Non_inflamed	IGHV3-9	IGHA2	0.0257834	0.0112943	0.390778	0.0353708	**
CD	CD_Non_inflamed	Non_inflamed	IGHV3-9	IGHG1	0.0315231	0.0197462	0.229707	0.42302
CD	CD_Non_inflamed	Non_inflamed	IGHV3-9	IGHG2	0.0401156	0.0178618	0.383837	0.136416
CD	CD_Non_inflamed	Non_inflamed	IGHV3-9	IGHM	0.0185631	0.00939315	0.328011	0.249559
CD	CD_Non_inflamed	Non_inflamed	IGHV4-30-4	IGHA1	0.0105685	0.0108923	-0.0150878	0.965191
CD	CD_Non_inflamed	Non_inflamed	IGHV4-30-4	IGHA2	0.00990869	0.00919903	0.0371402	0.89917
CD	CD_Non_inflamed	Non_inflamed	IGHV4-30-4	IGHG1	0.0148326	0.0186001	-0.112691	0.903984
CD	CD_Non_inflamed	Non_inflamed	IGHV4-30-4	IGHG2	0.00871685	0.0128951	-0.193332	0.989252
CD	CD_Non_inflamed	Non_inflamed	IGHV4-30-4	IGHM	0.00521787	0.00641223	-0.102696	0.414936
CD	CD_Non_inflamed	Non_inflamed	IGHV4-34	IGHA1	0.0189589	0.0163519	0.0738277	0.780708
CD	CD_Non_inflamed	Non_inflamed	IGHV4-34	IGHA2	0.0144283	0.01254	0.070017	0.646229
CD	CD_Non_inflamed	Non_inflamed	IGHV4-34	IGHG1	0.0256623	0.0173728	0.192622	0.45722
CD	CD_Non_inflamed	Non_inflamed	IGHV4-34	IGHG2	0.0198576	0.0173066	0.068641	1
CD	CD_Non_inflamed	Non_inflamed	IGHV4-34	IGHM	0.0174483	0.0146847	0.0860044	0.859153
CD	CD_Non_inflamed	Non_inflamed	IGHV4-39	IGHA1	0.0363996	0.0415741	-0.0663617	0.611308
CD	CD_Non_inflamed	Non_inflamed	IGHV4-39	IGHA2	0.0348472	0.0398289	-0.066711	0.476134
CD	CD_Non_inflamed	Non_inflamed	IGHV4-39	IGHG1	0.0387415	0.049545	-0.122368	0.42302
CD	CD_Non_inflamed	Non_inflamed	IGHV4-39	IGHG2	0.0339438	0.0414777	-0.0998898	0.599812
CD	CD_Non_inflamed	Non_inflamed	IGHV4-39	IGHM	0.0323644	0.0402093	-0.108095	0.414936
CD	CD_Non_inflamed	Non_inflamed	IGHV4-4	IGHA1	0.0207948	0.0244964	-0.0817272	0.507648
CD	CD_Non_inflamed	Non_inflamed	IGHV4-4	IGHA2	0.0219702	0.0247316	-0.0591277	0.659608
CD	CD_Non_inflamed	Non_inflamed	IGHV4-4	IGHG1	0.0279057	0.0214536	0.130716	0.448136
CD	CD_Non_inflamed	Non_inflamed	IGHV4-4	IGHG2	0.0240192	0.0192004	0.111495	0.989252
CD	CD_Non_inflamed	Non_inflamed	IGHV4-4	IGHM	0.0176662	0.0208398	-0.0824188	0.830039
CD	CD_Non_inflamed	Non_inflamed	IGHV4-59	IGHA1	0.04128	0.0420499	-0.00923904	0.863522
CD	CD_Non_inflamed	Non_inflamed	IGHV4-59	IGHA2	0.0376962	0.0386519	-0.0125179	0.957178
CD	CD_Non_inflamed	Non_inflamed	IGHV4-59	IGHG1	0.0407515	0.0454792	-0.0548259	0.582976
CD	CD_Non_inflamed	Non_inflamed	IGHV4-59	IGHG2	0.0397903	0.0340821	0.0772705	0.975343
CD	CD_Non_inflamed	Non_inflamed	IGHV4-59	IGHM	0.0314571	0.0382475	-0.0974158	0.210271
CD	CD_Non_inflamed	Non_inflamed	IGHV4-61	IGHA1	0.034614	0.0460748	-0.142037	0.108968
CD	CD_Non_inflamed	Non_inflamed	IGHV4-61	IGHA2	0.032732	0.0433917	-0.140032	0.0353708	**
CD	CD_Non_inflamed	Non_inflamed	IGHV4-61	IGHG1	0.0359353	0.0547483	-0.207458	0.0227572	**
CD	CD_Non_inflamed	Non_inflamed	IGHV4-61	IGHG2	0.0247704	0.0394403	-0.228465	0.123307
CD	CD_Non_inflamed	Non_inflamed	IGHV4-61	IGHM	0.0248252	0.0415686	-0.252183	0.0109326	**
CD	CD_Non_inflamed	Non_inflamed	IGHV5-51	IGHA1	0.0307662	0.0319612	-0.0190512	0.863522
CD	CD_Non_inflamed	Non_inflamed	IGHV5-51	IGHA2	0.0319993	0.0293588	0.043034	0.89917
CD	CD_Non_inflamed	Non_inflamed	IGHV5-51	IGHG1	0.0368979	0.0510848	-0.161246	0.448136
CD	CD_Non_inflamed	Non_inflamed	IGHV5-51	IGHG2	0.0376725	0.0292464	0.125916	0.989252
CD	CD_Non_inflamed	Non_inflamed	IGHV5-51	IGHM	0.021447	0.0237211	-0.0503494	0.791546
UC	UC_Inflamed	Inflamed	IGHV1-18	IGHA1	0.0391379	0.0372628	0.0245438	0.988035
UC	UC_Inflamed	Inflamed	IGHV1-18	IGHA2	0.0353228	0.0322895	0.0448633	0.988035
UC	UC_Inflamed	Inflamed	IGHV1-18	IGHG1	0.0364453	0.0327737	0.0530421	0.636841
UC	UC_Inflamed	Inflamed	IGHV1-18	IGHG2	0.0298564	0.0325774	-0.0435824	0.835494
UC	UC_Inflamed	Inflamed	IGHV1-18	IGHM	0.0132862	0.0140386	-0.0275361	0.476233
UC	UC_Inflamed	Inflamed	IGHV1-2	IGHA1	0.0366691	0.0330879	0.0513393	0.988035
UC	UC_Inflamed	Inflamed	IGHV1-2	IGHA2	0.0341777	0.0293851	0.0754006	0.988035
UC	UC_Inflamed	Inflamed	IGHV1-2	IGHG1	0.0361547	0.022072	0.241859	0.631223
UC	UC_Inflamed	Inflamed	IGHV1-2	IGHG2	0.0328928	0.0254975	0.126653	0.974934
UC	UC_Inflamed	Inflamed	IGHV1-2	IGHM	0.0195677	0.0170065	0.0700287	0.700894
UC	UC_Inflamed	Inflamed	IGHV1-3	IGHA1	0.0128007	0.0143972	-0.0586993	0.955599
UC	UC_Inflamed	Inflamed	IGHV1-3	IGHA2	0.0128727	0.0123799	0.0195155	0.426648
UC	UC_Inflamed	Inflamed	IGHV1-3	IGHG1	0.0103881	0.00870015	0.0884287	0.356552
UC	UC_Inflamed	Inflamed	IGHV1-3	IGHG2	0.01163	0.0148386	-0.121222	0.835494
UC	UC_Inflamed	Inflamed	IGHV1-3	IGHM	0.00484517	0.0101157	-0.352289	0.905169
UC	UC_Inflamed	Inflamed	IGHV1-46	IGHA1	0.0248972	0.0169995	0.188503	0.254161
UC	UC_Inflamed	Inflamed	IGHV1-46	IGHA2	0.022376	0.0183247	0.0995397	0.368637
UC	UC_Inflamed	Inflamed	IGHV1-46	IGHG1	0.017032	0.0102249	0.249737	0.0339754	**
UC	UC_Inflamed	Inflamed	IGHV1-46	IGHG2	0.0159512	0.00796033	0.334185	0.0662483	*
UC	UC_Inflamed	Inflamed	IGHV1-46	IGHM	0.0153775	0.0117195	0.134996	0.842322
UC	UC_Inflamed	Inflamed	IGHV1-69	IGHA1	0.0241899	0.0139161	0.269609	0.738535
UC	UC_Inflamed	Inflamed	IGHV1-69	IGHA2	0.0221923	0.0122662	0.288059	0.368637
UC	UC_Inflamed	Inflamed	IGHV1-69	IGHG1	0.0424463	0.0278859	0.207023	0.424508
UC	UC_Inflamed	Inflamed	IGHV1-69	IGHG2	0.0316002	0.0220116	0.178853	0.835494
UC	UC_Inflamed	Inflamed	IGHV1-69	IGHM	0.0095714	0.00700961	0.154501	0.768259
UC	UC_Inflamed	Inflamed	IGHV1-8	IGHA1	0.0111645	0.00543833	0.34489	0.0401248	**
UC	UC_Inflamed	Inflamed	IGHV1-8	IGHA2	0.00955204	0.00456489	0.353274	0.0401248	**
UC	UC_Inflamed	Inflamed	IGHV1-8	IGHG1	0.0112775	0.00224729	0.667679	0.00412541	***
UC	UC_Inflamed	Inflamed	IGHV1-8	IGHG2	0.0104154	0.00283924	0.571586	0.0662483	*
UC	UC_Inflamed	Inflamed	IGHV1-8	IGHM	0.00854428	0.00480596	0.280019	0.152454
UC	UC_Inflamed	Inflamed	IGHV3-11	IGHA1	0.0258507	0.0316354	-0.100628	0.179104
UC	UC_Inflamed	Inflamed	IGHV3-11	IGHA2	0.0249111	0.0309071	-0.10742	0.126547
UC	UC_Inflamed	Inflamed	IGHV3-11	IGHG1	0.0305384	0.0359406	-0.0812621	0.107988
UC	UC_Inflamed	Inflamed	IGHV3-11	IGHG2	0.0290045	0.0310923	-0.0347421	0.605988
UC	UC_Inflamed	Inflamed	IGHV3-11	IGHM	0.0403677	0.026412	0.208981	0.881386
UC	UC_Inflamed	Inflamed	IGHV3-15	IGHA1	0.0256093	0.025286	0.00635155	0.791078
UC	UC_Inflamed	Inflamed	IGHV3-15	IGHA2	0.0268819	0.0308578	-0.0688583	0.988035
UC	UC_Inflamed	Inflamed	IGHV3-15	IGHG1	0.0202606	0.0152719	0.140399	0.232674
UC	UC_Inflamed	Inflamed	IGHV3-15	IGHG2	0.0308964	0.0256856	0.0920913	0.835494
UC	UC_Inflamed	Inflamed	IGHV3-15	IGHM	0.03071	0.0284478	0.0382407	0.940229
UC	UC_Inflamed	Inflamed	IGHV3-21	IGHA1	0.0507451	0.0369041	0.157915	0.254161
UC	UC_Inflamed	Inflamed	IGHV3-21	IGHA2	0.0521	0.0386453	0.148269	0.132554
UC	UC_Inflamed	Inflamed	IGHV3-21	IGHG1	0.0492742	0.039717	0.107395	0.900031
UC	UC_Inflamed	Inflamed	IGHV3-21	IGHG2	0.0516892	0.040992	0.115419	0.835494
UC	UC_Inflamed	Inflamed	IGHV3-21	IGHM	0.0374976	0.0371951	0.00405071	0.905169
UC	UC_Inflamed	Inflamed	IGHV3-23	IGHA1	0.0975276	0.120204	-0.104147	0.295237
UC	UC_Inflamed	Inflamed	IGHV3-23	IGHA2	0.103832	0.128627	-0.106662	0.228745
UC	UC_Inflamed	Inflamed	IGHV3-23	IGHG1	0.0898474	0.130207	-0.183408	0.107988
UC	UC_Inflamed	Inflamed	IGHV3-23	IGHG2	0.106662	0.136312	-0.122027	0.672727
UC	UC_Inflamed	Inflamed	IGHV3-23	IGHM	0.123838	0.14379	-0.074551	0.0800447	*
UC	UC_Inflamed	Inflamed	IGHV3-30	IGHA1	0.0717697	0.0683538	0.0243779	0.0921257	*
UC	UC_Inflamed	Inflamed	IGHV3-30	IGHA2	0.0678605	0.0652033	0.0199692	0.0440126	**
UC	UC_Inflamed	Inflamed	IGHV3-30	IGHG1	0.0794069	0.0810337	-0.0101396	0.481451
UC	UC_Inflamed	Inflamed	IGHV3-30	IGHG2	0.0771709	0.0789392	-0.011327	0.605988
UC	UC_Inflamed	Inflamed	IGHV3-30	IGHM	0.0642682	0.0573208	0.0571385	0.59996
UC	UC_Inflamed	Inflamed	IGHV3-30-3	IGHA1	0.0130337	0.0125038	0.0207473	0.738535
UC	UC_Inflamed	Inflamed	IGHV3-30-3	IGHA2	0.0144452	0.0152473	-0.027015	0.316575
UC	UC_Inflamed	Inflamed	IGHV3-30-3	IGHG1	0.0162226	0.0167589	-0.0162613	0.284749
UC	UC_Inflamed	Inflamed	IGHV3-30-3	IGHG2	0.0159215	0.0144683	0.047819	0.835494
UC	UC_Inflamed	Inflamed	IGHV3-30-3	IGHM	0.0154698	0.0131995	0.0791895	0.669641
UC	UC_Inflamed	Inflamed	IGHV3-33	IGHA1	0.0288476	0.0292397	-0.0067513	0.254161
UC	UC_Inflamed	Inflamed	IGHV3-33	IGHA2	0.0327609	0.0298708	0.0461433	0.152163
UC	UC_Inflamed	Inflamed	IGHV3-33	IGHG1	0.0297548	0.0276847	0.0360382	0.324808
UC	UC_Inflamed	Inflamed	IGHV3-33	IGHG2	0.0294989	0.0360565	-0.10003	0.835494
UC	UC_Inflamed	Inflamed	IGHV3-33	IGHM	0.0420751	0.0335684	0.112458	0.18728
UC	UC_Inflamed	Inflamed	IGHV3-48	IGHA1	0.0437702	0.0424486	0.0153284	0.987458
UC	UC_Inflamed	Inflamed	IGHV3-48	IGHA2	0.0451339	0.0420785	0.0350335	0.988035
UC	UC_Inflamed	Inflamed	IGHV3-48	IGHG1	0.032813	0.0359638	-0.0458122	0.900031
UC	UC_Inflamed	Inflamed	IGHV3-48	IGHG2	0.0379105	0.0384452	-0.00700329	0.835494
UC	UC_Inflamed	Inflamed	IGHV3-48	IGHM	0.0656987	0.0562728	0.0772798	0.277379
UC	UC_Inflamed	Inflamed	IGHV3-53	IGHA1	0.012579	0.00998643	0.11489	0.371282
UC	UC_Inflamed	Inflamed	IGHV3-53	IGHA2	0.0132161	0.00993621	0.141666	0.132554
UC	UC_Inflamed	Inflamed	IGHV3-53	IGHG1	0.0100878	0.00994392	0.00718345	0.896928
UC	UC_Inflamed	Inflamed	IGHV3-53	IGHG2	0.0115613	0.0116838	-0.0052696	0.835494
UC	UC_Inflamed	Inflamed	IGHV3-53	IGHM	0.0217171	0.0130133	0.250612	0.0532366	*
UC	UC_Inflamed	Inflamed	IGHV3-7	IGHA1	0.0744481	0.0617305	0.0933887	0.254161
UC	UC_Inflamed	Inflamed	IGHV3-7	IGHA2	0.0846108	0.0696785	0.0967813	0.168416
UC	UC_Inflamed	Inflamed	IGHV3-7	IGHG1	0.0520877	0.0395534	0.136776	0.0322319	**
UC	UC_Inflamed	Inflamed	IGHV3-7	IGHG2	0.0793678	0.0791113	0.00161832	0.236091
UC	UC_Inflamed	Inflamed	IGHV3-7	IGHM	0.0885156	0.0903915	-0.0104853	0.0800447	*
UC	UC_Inflamed	Inflamed	IGHV3-74	IGHA1	0.0635473	0.0600077	0.0286484	0.361705
UC	UC_Inflamed	Inflamed	IGHV3-74	IGHA2	0.0712627	0.0675675	0.0266167	0.368637
UC	UC_Inflamed	Inflamed	IGHV3-74	IGHG1	0.0389008	0.03719	0.0224834	0.169537
UC	UC_Inflamed	Inflamed	IGHV3-74	IGHG2	0.0543914	0.0499088	0.042978	0.236091
UC	UC_Inflamed	Inflamed	IGHV3-74	IGHM	0.0858809	0.0869115	-0.00596448	0.492622
UC	UC_Inflamed	Inflamed	IGHV3-9	IGHA1	0.0267457	0.0138969	0.316141	0.0960988	*
UC	UC_Inflamed	Inflamed	IGHV3-9	IGHA2	0.025051	0.0112943	0.378502	0.0440126	**
UC	UC_Inflamed	Inflamed	IGHV3-9	IGHG1	0.0389951	0.0197462	0.327689	0.142096
UC	UC_Inflamed	Inflamed	IGHV3-9	IGHG2	0.0387593	0.0178618	0.369077	0.307218
UC	UC_Inflamed	Inflamed	IGHV3-9	IGHM	0.0237868	0.00939315	0.433805	0.125291
UC	UC_Inflamed	Inflamed	IGHV4-30-4	IGHA1	0.016627	0.0108923	0.208391	0.987458
UC	UC_Inflamed	Inflamed	IGHV4-30-4	IGHA2	0.0129177	0.00919903	0.168138	0.988035
UC	UC_Inflamed	Inflamed	IGHV4-30-4	IGHG1	0.0220346	0.0186001	0.0845208	0.900031
UC	UC_Inflamed	Inflamed	IGHV4-30-4	IGHG2	0.0133434	0.0128951	0.0170852	0.835494
UC	UC_Inflamed	Inflamed	IGHV4-30-4	IGHM	0.00752882	0.00641223	0.0800938	0.476233
UC	UC_Inflamed	Inflamed	IGHV4-34	IGHA1	0.0171821	0.0163519	0.0247563	0.915329
UC	UC_Inflamed	Inflamed	IGHV4-34	IGHA2	0.0127399	0.01254	0.00790368	0.988035
UC	UC_Inflamed	Inflamed	IGHV4-34	IGHG1	0.0263258	0.0173728	0.204881	0.107988
UC	UC_Inflamed	Inflamed	IGHV4-34	IGHG2	0.0235455	0.0173066	0.152719	0.835494
UC	UC_Inflamed	Inflamed	IGHV4-34	IGHM	0.021847	0.0146847	0.196056	0.492622
UC	UC_Inflamed	Inflamed	IGHV4-39	IGHA1	0.0419992	0.0415741	0.00508582	0.738535
UC	UC_Inflamed	Inflamed	IGHV4-39	IGHA2	0.0402883	0.0398289	0.0057341	0.474509
UC	UC_Inflamed	Inflamed	IGHV4-39	IGHG1	0.044478	0.049545	-0.0538904	0.232674
UC	UC_Inflamed	Inflamed	IGHV4-39	IGHG2	0.0355545	0.0414777	-0.0768929	0.229533
UC	UC_Inflamed	Inflamed	IGHV4-39	IGHM	0.0360855	0.0402093	-0.0540497	0.277379
UC	UC_Inflamed	Inflamed	IGHV4-4	IGHA1	0.0282607	0.0244964	0.0713523	0.987458
UC	UC_Inflamed	Inflamed	IGHV4-4	IGHA2	0.0276526	0.0247316	0.0557612	0.368637
UC	UC_Inflamed	Inflamed	IGHV4-4	IGHG1	0.024035	0.0214536	0.0567466	0.772361
UC	UC_Inflamed	Inflamed	IGHV4-4	IGHG2	0.0247651	0.0192004	0.126569	0.835494
UC	UC_Inflamed	Inflamed	IGHV4-4	IGHM	0.0267697	0.0208398	0.124553	0.433406
UC	UC_Inflamed	Inflamed	IGHV4-59	IGHA1	0.0406175	0.0420499	-0.0173271	0.988035
UC	UC_Inflamed	Inflamed	IGHV4-59	IGHA2	0.0385555	0.0386519	-0.00124867	0.988035
UC	UC_Inflamed	Inflamed	IGHV4-59	IGHG1	0.045534	0.0454792	0.000601677	0.55065
UC	UC_Inflamed	Inflamed	IGHV4-59	IGHG2	0.0358275	0.0340821	0.0249656	0.873147
UC	UC_Inflamed	Inflamed	IGHV4-59	IGHM	0.0350453	0.0382475	-0.0436906	0.277379
UC	UC_Inflamed	Inflamed	IGHV4-61	IGHA1	0.030834	0.0460748	-0.198168	0.0921257	*
UC	UC_Inflamed	Inflamed	IGHV4-61	IGHA2	0.0301572	0.0433917	-0.179942	0.0800447	*
UC	UC_Inflamed	Inflamed	IGHV4-61	IGHG1	0.0313186	0.0547483	-0.272227	0.00412541	***
UC	UC_Inflamed	Inflamed	IGHV4-61	IGHG2	0.0218007	0.0394403	-0.288036	0.0662483	*
UC	UC_Inflamed	Inflamed	IGHV4-61	IGHM	0.0261856	0.0415686	-0.227041	0.000796999	***
UC	UC_Inflamed	Inflamed	IGHV5-51	IGHA1	0.026431	0.0319612	-0.0947083	0.791078
UC	UC_Inflamed	Inflamed	IGHV5-51	IGHA2	0.0270076	0.0293588	-0.0417115	0.988035
UC	UC_Inflamed	Inflamed	IGHV5-51	IGHG1	0.0283675	0.0510848	-0.285924	0.268853
UC	UC_Inflamed	Inflamed	IGHV5-51	IGHG2	0.0275359	0.0292464	-0.030123	0.835494
UC	UC_Inflamed	Inflamed	IGHV5-51	IGHM	0.0194968	0.0237211	-0.0977449	0.476233
UC	UC_Non_inflamed	Non_inflamed	IGHV1-18	IGHA1	0.0347027	0.0372628	-0.0355739	0.81863
UC	UC_Non_inflamed	Non_inflamed	IGHV1-18	IGHA2	0.0294375	0.0322895	-0.046203	0.611815
UC	UC_Non_inflamed	Non_inflamed	IGHV1-18	IGHG1	0.036379	0.0327737	0.0521342	0.581529
UC	UC_Non_inflamed	Non_inflamed	IGHV1-18	IGHG2	0.0321078	0.0325774	-0.00725954	0.967647
UC	UC_Non_inflamed	Non_inflamed	IGHV1-18	IGHM	0.00988797	0.0140386	-0.173474	0.335055
UC	UC_Non_inflamed	Non_inflamed	IGHV1-2	IGHA1	0.034394	0.0330879	0.0193557	0.952255
UC	UC_Non_inflamed	Non_inflamed	IGHV1-2	IGHA2	0.0290167	0.0293851	-0.00630813	1
UC	UC_Non_inflamed	Non_inflamed	IGHV1-2	IGHG1	0.0268662	0.022072	0.0979635	0.728376
UC	UC_Non_inflamed	Non_inflamed	IGHV1-2	IGHG2	0.0247043	0.0254975	-0.0158003	0.967647
UC	UC_Non_inflamed	Non_inflamed	IGHV1-2	IGHM	0.0140687	0.0170065	-0.0945364	0.607728
UC	UC_Non_inflamed	Non_inflamed	IGHV1-3	IGHA1	0.0138837	0.0143972	-0.0181569	0.931983
UC	UC_Non_inflamed	Non_inflamed	IGHV1-3	IGHA2	0.0137513	0.0123799	0.0524804	0.946683
UC	UC_Non_inflamed	Non_inflamed	IGHV1-3	IGHG1	0.0113439	0.00870015	0.131899	0.824656
UC	UC_Non_inflamed	Non_inflamed	IGHV1-3	IGHG2	0.00722954	0.0148386	-0.344797	0.967647
UC	UC_Non_inflamed	Non_inflamed	IGHV1-3	IGHM	0.00636203	0.0101157	-0.227805	0.335055
UC	UC_Non_inflamed	Non_inflamed	IGHV1-46	IGHA1	0.0205948	0.0169995	0.0956324	0.275042
UC	UC_Non_inflamed	Non_inflamed	IGHV1-46	IGHA2	0.0180157	0.0183247	-0.00850147	1
UC	UC_Non_inflamed	Non_inflamed	IGHV1-46	IGHG1	0.0163372	0.0102249	0.230113	0.188818
UC	UC_Non_inflamed	Non_inflamed	IGHV1-46	IGHG2	0.0169902	0.00796033	0.361911	0.214137
UC	UC_Non_inflamed	Non_inflamed	IGHV1-46	IGHM	0.00998304	0.0117195	-0.0800117	0.335055
UC	UC_Non_inflamed	Non_inflamed	IGHV1-69	IGHA1	0.0253032	0.0139161	0.290343	0.0407731	**
UC	UC_Non_inflamed	Non_inflamed	IGHV1-69	IGHA2	0.0242976	0.0122662	0.329052	0.0998287	*
UC	UC_Non_inflamed	Non_inflamed	IGHV1-69	IGHG1	0.0467425	0.0278859	0.252674	0.0687785	*
UC	UC_Non_inflamed	Non_inflamed	IGHV1-69	IGHG2	0.0333117	0.0220116	0.204257	0.214137
UC	UC_Non_inflamed	Non_inflamed	IGHV1-69	IGHM	0.00806282	0.00700961	0.0698766	0.761614
UC	UC_Non_inflamed	Non_inflamed	IGHV1-8	IGHA1	0.0113407	0.00543833	0.35177	0.0933983	*
UC	UC_Non_inflamed	Non_inflamed	IGHV1-8	IGHA2	0.0103197	0.00456489	0.386627	0.0998287	*
UC	UC_Non_inflamed	Non_inflamed	IGHV1-8	IGHG1	0.0131255	0.00224729	0.707627	0.0100278	**
UC	UC_Non_inflamed	Non_inflamed	IGHV1-8	IGHG2	0.00942697	0.00283924	0.537064	0.214137
UC	UC_Non_inflamed	Non_inflamed	IGHV1-8	IGHM	0.00707362	0.00480596	0.190888	0.335055
UC	UC_Non_inflamed	Non_inflamed	IGHV3-11	IGHA1	0.0224511	0.0316354	-0.169807	0.0407731	**
UC	UC_Non_inflamed	Non_inflamed	IGHV3-11	IGHA2	0.0221115	0.0309071	-0.165896	0.0675699	*
UC	UC_Non_inflamed	Non_inflamed	IGHV3-11	IGHG1	0.0307466	0.0359406	-0.077887	0.490674
UC	UC_Non_inflamed	Non_inflamed	IGHV3-11	IGHG2	0.0324303	0.0310923	0.0210628	0.967647
UC	UC_Non_inflamed	Non_inflamed	IGHV3-11	IGHM	0.0379283	0.026412	0.17899	0.265076
UC	UC_Non_inflamed	Non_inflamed	IGHV3-15	IGHA1	0.0236798	0.025286	-0.0328026	0.81863
UC	UC_Non_inflamed	Non_inflamed	IGHV3-15	IGHA2	0.0257544	0.0308578	-0.0901461	0.442482
UC	UC_Non_inflamed	Non_inflamed	IGHV3-15	IGHG1	0.0235597	0.0152719	0.21343	0.126031
UC	UC_Non_inflamed	Non_inflamed	IGHV3-15	IGHG2	0.0260754	0.0256856	0.00752928	0.967647
UC	UC_Non_inflamed	Non_inflamed	IGHV3-15	IGHM	0.0310724	0.0284478	0.044096	0.671843
UC	UC_Non_inflamed	Non_inflamed	IGHV3-21	IGHA1	0.0456755	0.0369041	0.106218	0.275042
UC	UC_Non_inflamed	Non_inflamed	IGHV3-21	IGHA2	0.0474862	0.0386453	0.102644	0.243825
UC	UC_Non_inflamed	Non_inflamed	IGHV3-21	IGHG1	0.0467599	0.039717	0.081443	0.581529
UC	UC_Non_inflamed	Non_inflamed	IGHV3-21	IGHG2	0.0434969	0.040992	0.0296473	0.967647
UC	UC_Non_inflamed	Non_inflamed	IGHV3-21	IGHM	0.0357894	0.0371951	-0.0192596	0.796407
UC	UC_Non_inflamed	Non_inflamed	IGHV3-23	IGHA1	0.106885	0.120204	-0.0586481	0.275042
UC	UC_Non_inflamed	Non_inflamed	IGHV3-23	IGHA2	0.11524	0.128627	-0.0548937	0.53726
UC	UC_Non_inflamed	Non_inflamed	IGHV3-23	IGHG1	0.0931138	0.130207	-0.166099	0.0100278	**
UC	UC_Non_inflamed	Non_inflamed	IGHV3-23	IGHG2	0.11965	0.136312	-0.0650943	0.736011
UC	UC_Non_inflamed	Non_inflamed	IGHV3-23	IGHM	0.133145	0.14379	-0.0384391	0.576651
UC	UC_Non_inflamed	Non_inflamed	IGHV3-30	IGHA1	0.0675271	0.0683538	-0.00608383	0.931983
UC	UC_Non_inflamed	Non_inflamed	IGHV3-30	IGHA2	0.0701127	0.0652033	0.0362811	0.843163
UC	UC_Non_inflamed	Non_inflamed	IGHV3-30	IGHG1	0.0854043	0.0810337	0.0262597	0.638693
UC	UC_Non_inflamed	Non_inflamed	IGHV3-30	IGHG2	0.080258	0.0789392	0.00828448	0.967647
UC	UC_Non_inflamed	Non_inflamed	IGHV3-30	IGHM	0.0757017	0.0573208	0.138178	0.239568
UC	UC_Non_inflamed	Non_inflamed	IGHV3-30-3	IGHA1	0.0131813	0.0125038	0.0263752	0.868786
UC	UC_Non_inflamed	Non_inflamed	IGHV3-30-3	IGHA2	0.0147899	0.0152473	-0.0152281	0.843163
UC	UC_Non_inflamed	Non_inflamed	IGHV3-30-3	IGHG1	0.0140876	0.0167589	-0.0866018	0.604659
UC	UC_Non_inflamed	Non_inflamed	IGHV3-30-3	IGHG2	0.0139318	0.0144683	-0.0188913	0.967647
UC	UC_Non_inflamed	Non_inflamed	IGHV3-30-3	IGHM	0.0152529	0.0131995	0.0721722	0.761614
UC	UC_Non_inflamed	Non_inflamed	IGHV3-33	IGHA1	0.0340922	0.0292397	0.0766192	0.643048
UC	UC_Non_inflamed	Non_inflamed	IGHV3-33	IGHA2	0.0320735	0.0298708	0.0355594	0.53726
UC	UC_Non_inflamed	Non_inflamed	IGHV3-33	IGHG1	0.0337818	0.0276847	0.0991932	0.604659
UC	UC_Non_inflamed	Non_inflamed	IGHV3-33	IGHG2	0.0338508	0.0360565	-0.0315514	0.967647
UC	UC_Non_inflamed	Non_inflamed	IGHV3-33	IGHM	0.0440211	0.0335684	0.134718	0.335055
UC	UC_Non_inflamed	Non_inflamed	IGHV3-48	IGHA1	0.0362214	0.0424486	-0.0791563	0.345506
UC	UC_Non_inflamed	Non_inflamed	IGHV3-48	IGHA2	0.0413808	0.0420785	-0.00836068	1
UC	UC_Non_inflamed	Non_inflamed	IGHV3-48	IGHG1	0.0331052	0.0359638	-0.041387	0.604659
UC	UC_Non_inflamed	Non_inflamed	IGHV3-48	IGHG2	0.0385027	0.0384452	0.0007473	0.967647
UC	UC_Non_inflamed	Non_inflamed	IGHV3-48	IGHM	0.0678236	0.0562728	0.0930792	0.480847
UC	UC_Non_inflamed	Non_inflamed	IGHV3-53	IGHA1	0.0152465	0.00998643	0.208461	0.275042
UC	UC_Non_inflamed	Non_inflamed	IGHV3-53	IGHA2	0.0154104	0.00993621	0.215972	0.360906
UC	UC_Non_inflamed	Non_inflamed	IGHV3-53	IGHG1	0.0136038	0.00994392	0.155423	0.604659
UC	UC_Non_inflamed	Non_inflamed	IGHV3-53	IGHG2	0.0142094	0.0116838	0.0975362	0.967647
UC	UC_Non_inflamed	Non_inflamed	IGHV3-53	IGHM	0.0268807	0.0130133	0.347607	0.239568
UC	UC_Non_inflamed	Non_inflamed	IGHV3-7	IGHA1	0.075224	0.0617305	0.0985249	0.275042
UC	UC_Non_inflamed	Non_inflamed	IGHV3-7	IGHA2	0.0809891	0.0696785	0.0750697	0.442482
UC	UC_Non_inflamed	Non_inflamed	IGHV3-7	IGHG1	0.0476762	0.0395534	0.09312	0.298935
UC	UC_Non_inflamed	Non_inflamed	IGHV3-7	IGHG2	0.0702863	0.0791113	-0.0590708	0.967647
UC	UC_Non_inflamed	Non_inflamed	IGHV3-7	IGHM	0.112526	0.0903915	0.10908	0.225038
UC	UC_Non_inflamed	Non_inflamed	IGHV3-74	IGHA1	0.0623244	0.0600077	0.0189378	0.849798
UC	UC_Non_inflamed	Non_inflamed	IGHV3-74	IGHA2	0.0709489	0.0675675	0.0244114	0.795594
UC	UC_Non_inflamed	Non_inflamed	IGHV3-74	IGHG1	0.0370896	0.03719	-0.00135283	0.604659
UC	UC_Non_inflamed	Non_inflamed	IGHV3-74	IGHG2	0.052143	0.0499088	0.0218935	0.967647
UC	UC_Non_inflamed	Non_inflamed	IGHV3-74	IGHM	0.0801132	0.0869115	-0.0407021	0.796407
UC	UC_Non_inflamed	Non_inflamed	IGHV3-9	IGHA1	0.0268308	0.0138969	0.317569	0.26014
UC	UC_Non_inflamed	Non_inflamed	IGHV3-9	IGHA2	0.0254774	0.0112943	0.385708	0.104156
UC	UC_Non_inflamed	Non_inflamed	IGHV3-9	IGHG1	0.0388224	0.0197462	0.325707	0.126031
UC	UC_Non_inflamed	Non_inflamed	IGHV3-9	IGHG2	0.0326458	0.0178618	0.292709	0.296465
UC	UC_Non_inflamed	Non_inflamed	IGHV3-9	IGHM	0.0214736	0.00939315	0.391374	0.239568
UC	UC_Non_inflamed	Non_inflamed	IGHV4-30-4	IGHA1	0.0146352	0.0108923	0.146623	0.542899
UC	UC_Non_inflamed	Non_inflamed	IGHV4-30-4	IGHA2	0.0121592	0.00919903	0.138596	0.53726
UC	UC_Non_inflamed	Non_inflamed	IGHV4-30-4	IGHG1	0.0190167	0.0186001	0.0110747	0.604659
UC	UC_Non_inflamed	Non_inflamed	IGHV4-30-4	IGHG2	0.0120214	0.0128951	-0.035067	0.967647
UC	UC_Non_inflamed	Non_inflamed	IGHV4-30-4	IGHM	0.00507936	0.00641223	-0.115986	0.761614
UC	UC_Non_inflamed	Non_inflamed	IGHV4-34	IGHA1	0.0166321	0.0163519	0.00849461	0.643048
UC	UC_Non_inflamed	Non_inflamed	IGHV4-34	IGHA2	0.0129303	0.01254	0.015322	0.946683
UC	UC_Non_inflamed	Non_inflamed	IGHV4-34	IGHG1	0.027379	0.0173728	0.223593	0.188818
UC	UC_Non_inflamed	Non_inflamed	IGHV4-34	IGHG2	0.0241273	0.0173066	0.164617	0.736011
UC	UC_Non_inflamed	Non_inflamed	IGHV4-34	IGHM	0.0196027	0.0146847	0.143433	0.613614
UC	UC_Non_inflamed	Non_inflamed	IGHV4-39	IGHA1	0.0486103	0.0415741	0.0780196	0.457882
UC	UC_Non_inflamed	Non_inflamed	IGHV4-39	IGHA2	0.0465936	0.0398289	0.0782749	0.53726
UC	UC_Non_inflamed	Non_inflamed	IGHV4-39	IGHG1	0.0481646	0.049545	-0.0141268	0.606167
UC	UC_Non_inflamed	Non_inflamed	IGHV4-39	IGHG2	0.0301128	0.0414777	-0.158748	0.296465
UC	UC_Non_inflamed	Non_inflamed	IGHV4-39	IGHM	0.0358633	0.0402093	-0.0571288	0.766872
UC	UC_Non_inflamed	Non_inflamed	IGHV4-4	IGHA1	0.0259715	0.0244964	0.0292285	0.952255
UC	UC_Non_inflamed	Non_inflamed	IGHV4-4	IGHA2	0.025877	0.0247316	0.0226329	1
UC	UC_Non_inflamed	Non_inflamed	IGHV4-4	IGHG1	0.0293555	0.0214536	0.15552	0.402256
UC	UC_Non_inflamed	Non_inflamed	IGHV4-4	IGHG2	0.0234204	0.0192004	0.0990113	0.967647
UC	UC_Non_inflamed	Non_inflamed	IGHV4-4	IGHM	0.018826	0.0208398	-0.0507685	0.888881
UC	UC_Non_inflamed	Non_inflamed	IGHV4-59	IGHA1	0.0445182	0.0420499	0.028513	0.643048
UC	UC_Non_inflamed	Non_inflamed	IGHV4-59	IGHA2	0.0440322	0.0386519	0.0650707	0.442482
UC	UC_Non_inflamed	Non_inflamed	IGHV4-59	IGHG1	0.0482154	0.0454792	0.0292029	0.920506
UC	UC_Non_inflamed	Non_inflamed	IGHV4-59	IGHG2	0.0443439	0.0340821	0.130846	0.784592
UC	UC_Non_inflamed	Non_inflamed	IGHV4-59	IGHM	0.0319415	0.0382475	-0.0898423	0.265076
UC	UC_Non_inflamed	Non_inflamed	IGHV4-61	IGHA1	0.0315635	0.0460748	-0.18691	0.0253411	**
UC	UC_Non_inflamed	Non_inflamed	IGHV4-61	IGHA2	0.0333251	0.0433917	-0.131217	0.0998287	*
UC	UC_Non_inflamed	Non_inflamed	IGHV4-61	IGHG1	0.0336679	0.0547483	-0.238422	0.0100278	**
UC	UC_Non_inflamed	Non_inflamed	IGHV4-61	IGHG2	0.0286129	0.0394403	-0.159101	0.353118
UC	UC_Non_inflamed	Non_inflamed	IGHV4-61	IGHM	0.0237674	0.0415686	-0.272456	0.0493507	**
UC	UC_Non_inflamed	Non_inflamed	IGHV5-51	IGHA1	0.0320521	0.0319612	0.00142045	0.868786
UC	UC_Non_inflamed	Non_inflamed	IGHV5-51	IGHA2	0.0277903	0.0293588	-0.0274448	0.843163
UC	UC_Non_inflamed	Non_inflamed	IGHV5-51	IGHG1	0.0285088	0.0510848	-0.28364	0.0706989	*
UC	UC_Non_inflamed	Non_inflamed	IGHV5-51	IGHG2	0.0285752	0.0292464	-0.0116079	0.967647
UC	UC_Non_inflamed	Non_inflamed	IGHV5-51	IGHM	0.0151071	0.0237211	-0.221849	0.243825
