# Supplementary material for: Disease-specific B cell clones are shared between patients with Crohn’s disease
Source: Nat Commun. 2025 Apr 17;16:3689. doi: 10.1038/s41467-025-58977-y (PMC12006383; doi:10.1038/s41467-025-58977-y)
Supplement: Supplementary file 13 — Source Data [file 41467_2025_58977_MOESM13_ESM.zip]

Archive with 79 entries (78 files):
- Source_Data/
- Source_Data/SuppFigure1c_IgG.csv
- __MACOSX/Source_Data/._SuppFigure1c_IgG.csv
- Source_Data/SuppFigure3e.csv
- __MACOSX/Source_Data/._SuppFigure3e.csv
- Source_Data/Figure5e_SHM.csv
- __MACOSX/Source_Data/._Figure5e_SHM.csv
- Source_Data/Figure4_Pathogen.csv
- __MACOSX/Source_Data/._Figure4_Pathogen.csv
- Source_Data/Figure2f_convergence.csv
- __MACOSX/Source_Data/._Figure2f_convergence.csv
- Source_Data/SuppFigure2a_Pie.csv
- __MACOSX/Source_Data/._SuppFigure2a_Pie.csv
- Source_Data/SuppFigure3d.csv
- __MACOSX/Source_Data/._SuppFigure3d.csv
- Source_Data/SuppFigure3b_convergence.csv
- __MACOSX/Source_Data/._SuppFigure3b_convergence.csv
- Source_Data/SuppFigure5f_g.csv
- __MACOSX/Source_Data/._SuppFigure5f_g.csv
- Source_Data/.DS_Store
- __MACOSX/Source_Data/._.DS_Store
- Source_Data/Figure3c_SHMshared_clones.csv
- __MACOSX/Source_Data/._Figure3c_SHMshared_clones.csv
- Source_Data/SuppFigure4c.csv
- __MACOSX/Source_Data/._SuppFigure4c.csv
- Source_Data/SuppFigure5e.csv
- __MACOSX/Source_Data/._SuppFigure5e.csv
- Source_Data/SuppFigure4a.csv
- __MACOSX/Source_Data/._SuppFigure4a.csv
- Source_Data/Figure2g_PBconvergence.csv
- __MACOSX/Source_Data/._Figure2g_PBconvergence.csv
- Source_Data/Figure2e_sharedclones.csv
- __MACOSX/Source_Data/._Figure2e_sharedclones.csv
- Source_Data/SuppFigure2b_Pie.csv
- __MACOSX/Source_Data/._SuppFigure2b_Pie.csv
- Source_Data/SuppFigure3c_upset.csv
- __MACOSX/Source_Data/._SuppFigure3c_upset.csv
- Source_Data/Figure1b_serology.csv
- __MACOSX/Source_Data/._Figure1b_serology.csv
- Source_Data/Figure1e_memvolcano.csv
- __MACOSX/Source_Data/._Figure1e_memvolcano.csv
- Source_Data/Figure5b_GutSHM.csv
- __MACOSX/Source_Data/._Figure5b_GutSHM.csv
- Source_Data/SuppFigure5a_IgA.csv
- __MACOSX/Source_Data/._SuppFigure5a_IgA.csv
- Source_Data/Figure2h_UCclones.csv
- __MACOSX/Source_Data/._Figure2h_UCclones.csv
- Source_Data/Figure3a_lower.csv
- __MACOSX/Source_Data/._Figure3a_lower.csv
- Source_Data/Figure1g_DGEmem.csv
- __MACOSX/Source_Data/._Figure1g_DGEmem.csv
- Source_Data/Figure3a_SHMupper.csv
- __MACOSX/Source_Data/._Figure3a_SHMupper.csv
- Source_Data/Figure2b_sharedclones.csv
- __MACOSX/Source_Data/._Figure2b_sharedclones.csv
- Source_Data/Figure1a_flow.csv
- __MACOSX/Source_Data/._Figure1a_flow.csv
- Source_Data/SuppFigure3a_convergence.csv
- __MACOSX/Source_Data/._SuppFigure3a_convergence.csv
- Source_Data/SuppFigure4b_PBconvergence.csv
- __MACOSX/Source_Data/._SuppFigure4b_PBconvergence.csv
- Source_Data/SuppFigure5c_Vgene.csv
- __MACOSX/Source_Data/._SuppFigure5c_Vgene.csv
- Source_Data/Figure2d_convergence.csv
- __MACOSX/Source_Data/._Figure2d_convergence.csv
- Source_Data/SuppFigure5b_IgG.csv
- __MACOSX/Source_Data/._SuppFigure5b_IgG.csv
- Source_Data/SuppFigure5d_convergence.csv
- __MACOSX/Source_Data/._SuppFigure5d_convergence.csv
- Source_Data/Figure1d_naivevolcano.csv
- __MACOSX/Source_Data/._Figure1d_naivevolcano.csv
- Source_Data/Figure5c_Vgene.csv
- __MACOSX/Source_Data/._Figure5c_Vgene.csv
- Source_Data/Figure5d_enirchment.csv
- __MACOSX/Source_Data/._Figure5d_enirchment.csv
- Source_Data/Figure1f_DGEnaive.csv
- __MACOSX/Source_Data/._Figure1f_DGEnaive.csv
- Source_Data/Figure2c_sharedclones.csv
- __MACOSX/Source_Data/._Figure2c_sharedclones.csv
