# Supplementary material for: Disease-specific B cell clones are shared between patients with Crohn’s disease
Source: Nat Commun. 2025 Apr 17;16:3689. doi: 10.1038/s41467-025-58977-y (PMC12006383; doi:10.1038/s41467-025-58977-y)
Supplement: Supplementary file 13 — Source Data [file 41467_2025_58977_MOESM13_ESM.zip › Source_Data/SuppFigure1c_IgG.csv]

	Sample.ID	Sample.Type	IgG.concentration
1	1437	CD	1.45
3	1462	CD	1.29
5	1409	CD	1.51
6	7384	HC	1.01
7	1413	CD	1.56
9	7416	HC	1.14
10	1484	CD	2.24
12	1429	CD	1.27
13	7382	HC	0.94
14	1451	CD	0.92
16	1433	CD	1.76
17	1483	CD	1.41
18	7415	HC	1.32
19	1448	CD	1.28
21	1523	CD	2.34
23	1486	CD	1.92
24	7406	HC	1.36
25	7363	HC	1.59
26	1461	CD	1.25
28	1415	CD	1.31
30	1521	CD	2.52
31	7380	HC	1.31
32	1422	CD	0.9
33	1471	CD	1.23
35	1488	CD	1.64
36	7412	HC	1.38
37	1473	CD	2.14
38	7407	HC	1.29
39	1452	CD	1.26
42	1417	CD	0.78
43	7365	HC	1.47
44	1439	CD	1.24
46	1421	CD	1.24
48	7372	HC	1.08
