# Supplementary material for: Disease-specific B cell clones are shared between patients with Crohn’s disease
Source: Nat Commun. 2025 Apr 17;16:3689. doi: 10.1038/s41467-025-58977-y (PMC12006383; doi:10.1038/s41467-025-58977-y)
Supplement: Supplementary file 13 — Source Data [file 41467_2025_58977_MOESM13_ESM.zip › Source_Data/SuppFigure3e.csv]

	Source	Jgene	freq
1	LN	IGHJ1	0.022294725394236
2	LN	IGHJ2	0.0359667521168337
3	LN	IGHJ3	0.13905072632642
4	LN	IGHJ4	0.473393925269945
5	LN	IGHJ5	0.145032238017556
6	LN	IGHJ6	0.124834925813719
7	PBMC	IGHJ1	0.0130718954248366
8	PBMC	IGHJ2	0.0287581699346405
9	PBMC	IGHJ3	0.118954248366013
10	PBMC	IGHJ4	0.567320261437908
11	PBMC	IGHJ5	0.111111111111111
12	PBMC	IGHJ6	0.16078431372549
