# Supplementary material for: Disease-specific B cell clones are shared between patients with Crohn’s disease
Source: Nat Commun. 2025 Apr 17;16:3689. doi: 10.1038/s41467-025-58977-y (PMC12006383; doi:10.1038/s41467-025-58977-y)
Supplement: Supplementary file 13 — Source Data [file 41467_2025_58977_MOESM13_ESM.zip › Source_Data/Figure5e_SHM.csv]

	c_call	Crohn_clones	mu_freq_fwr_r
1	IGHM	non_CD_clone	0.0514285714285714
2	IGHG1	non_CD_clone	0.0171428571428571
3	IGHM	non_CD_clone	0.0342857142857143
4	IGHG1	non_CD_clone	0.08
5	IGHG2	non_CD_clone	0.0742857142857143
6	IGHG1	non_CD_clone	0.0742857142857143
7	IGHG2	non_CD_clone	0.0514285714285714
8	IGHM	non_CD_clone	0.0402298850574713
9	IGHM	non_CD_clone	0.0459770114942529
10	IGHG2	non_CD_clone	0.102857142857143
11	IGHG2	non_CD_clone	0.04
12	IGHG1	non_CD_clone	0.0342857142857143
13	IGHM	non_CD_clone	0.0459770114942529
14	IGHM	non_CD_clone	0.0571428571428571
15	IGHM	non_CD_clone	0.028735632183908
16	IGHA1	non_CD_clone	0.0171428571428571
17	IGHM	non_CD_clone	0.0172413793103448
18	IGHM	non_CD_clone	0.028735632183908
19	IGHM	non_CD_clone	0.04
20	IGHA2	non_CD_clone	0.0342857142857143
21	IGHG1	non_CD_clone	0.0578034682080925
22	IGHM	non_CD_clone	0.0571428571428571
23	IGHM	non_CD_clone	0.0578034682080925
24	IGHM	non_CD_clone	0.0571428571428571
25	IGHM	non_CD_clone	0.0628571428571429
26	IGHM	non_CD_clone	0.0571428571428571
27	IGHM	non_CD_clone	0.0571428571428571
28	IGHM	non_CD_clone	0.0571428571428571
29	IGHM	non_CD_clone	0.0578034682080925
30	IGHM	non_CD_clone	0.0571428571428571
31	IGHM	non_CD_clone	0.0571428571428571
32	IGHM	non_CD_clone	0.0628571428571429
33	IGHM	non_CD_clone	0.0571428571428571
34	IGHM	non_CD_clone	0.0628571428571429
35	IGHM	non_CD_clone	0.0628571428571429
36	IGHM	non_CD_clone	0.0571428571428571
37	IGHM	non_CD_clone	0.0571428571428571
38	IGHM	non_CD_clone	0.0457142857142857
39	IGHM	non_CD_clone	0.0571428571428571
40	IGHM	non_CD_clone	0.0628571428571429
41	IGHM	non_CD_clone	0.0571428571428571
42	IGHM	non_CD_clone	0.0635838150289017
43	IGHM	non_CD_clone	0.0457142857142857
44	IGHM	non_CD_clone	0.0571428571428571
45	IGHM	non_CD_clone	0.0457142857142857
46	IGHM	non_CD_clone	0.0571428571428571
47	IGHM	non_CD_clone	0.0571428571428571
48	IGHG2	non_CD_clone	0.0685714285714286
49	IGHM	non_CD_clone	0.0571428571428571
50	IGHM	non_CD_clone	0.04
51	IGHM	non_CD_clone	0.0571428571428571
52	IGHM	non_CD_clone	0.0571428571428571
53	IGHM	non_CD_clone	0.0571428571428571
54	IGHM	non_CD_clone	0.0514285714285714
55	IGHM	non_CD_clone	0.0628571428571429
56	IGHM	non_CD_clone	0.0628571428571429
57	IGHM	non_CD_clone	0.0628571428571429
58	IGHM	non_CD_clone	0.0571428571428571
59	IGHM	non_CD_clone	0.0571428571428571
60	IGHM	non_CD_clone	0.069364161849711
61	IGHM	non_CD_clone	0.0514285714285714
62	IGHM	non_CD_clone	0.0457142857142857
63	IGHM	non_CD_clone	0.0628571428571429
64	IGHM	non_CD_clone	0.0457142857142857
65	IGHM	non_CD_clone	0.0571428571428571
66	IGHM	non_CD_clone	0.0457142857142857
67	IGHM	non_CD_clone	0.0571428571428571
68	IGHM	non_CD_clone	0.0459770114942529
69	IGHM	non_CD_clone	0.0742857142857143
70	IGHA2	non_CD_clone	0.0571428571428571
71	IGHM	non_CD_clone	0.0571428571428571
72	IGHM	non_CD_clone	0.0635838150289017
73	IGHM	non_CD_clone	0.0571428571428571
74	IGHM	non_CD_clone	0.0628571428571429
75	IGHM	non_CD_clone	0.0457142857142857
76	IGHM	non_CD_clone	0.0571428571428571
77	IGHM	non_CD_clone	0.0571428571428571
78	IGHM	non_CD_clone	0.0628571428571429
79	IGHM	non_CD_clone	0.0685714285714286
80	IGHM	non_CD_clone	0.0628571428571429
81	IGHM	non_CD_clone	0.0628571428571429
82	IGHM	non_CD_clone	0.0459770114942529
83	IGHM	non_CD_clone	0.0628571428571429
84	IGHM	non_CD_clone	0.0514285714285714
85	IGHM	non_CD_clone	0.0342857142857143
86	IGHM	non_CD_clone	0.0571428571428571
87	IGHM	non_CD_clone	0.0571428571428571
88	IGHM	non_CD_clone	0.0171428571428571
89	IGHM	non_CD_clone	0.0571428571428571
90	IGHM	non_CD_clone	0.0285714285714286
91	IGHM	non_CD_clone	0.0571428571428571
92	IGHM	non_CD_clone	0.0342857142857143
93	IGHM	non_CD_clone	0.0689655172413793
94	IGHM	non_CD_clone	0.0628571428571429
95	IGHM	non_CD_clone	0.0571428571428571
96	IGHM	non_CD_clone	0.0571428571428571
97	IGHM	non_CD_clone	0.0457142857142857
98	IGHM	non_CD_clone	0.0571428571428571
99	IGHM	non_CD_clone	0.0571428571428571
100	IGHM	non_CD_clone	0.0635838150289017
101	IGHM	non_CD_clone	0.0571428571428571
102	IGHM	non_CD_clone	0.0571428571428571
103	IGHM	non_CD_clone	0.0571428571428571
104	IGHM	non_CD_clone	0.0571428571428571
105	IGHM	non_CD_clone	0.0571428571428571
106	IGHM	non_CD_clone	0.0457142857142857
107	IGHM	non_CD_clone	0.0571428571428571
108	IGHM	non_CD_clone	0.0571428571428571
109	IGHM	non_CD_clone	0.0804597701149425
110	IGHM	non_CD_clone	0.0578034682080925
111	IGHM	non_CD_clone	0.0571428571428571
112	IGHM	non_CD_clone	0.0571428571428571
113	IGHM	non_CD_clone	0.0685714285714286
114	IGHM	non_CD_clone	0.0571428571428571
115	IGHM	non_CD_clone	0.0342857142857143
116	IGHM	non_CD_clone	0.0571428571428571
117	IGHM	non_CD_clone	0.0571428571428571
118	IGHM	non_CD_clone	0.0285714285714286
119	IGHM	non_CD_clone	0.0571428571428571
120	IGHM	non_CD_clone	0.0628571428571429
121	IGHM	non_CD_clone	0.0571428571428571
122	IGHM	non_CD_clone	0.0571428571428571
123	IGHM	non_CD_clone	0.0628571428571429
124	IGHM	non_CD_clone	0.0571428571428571
125	IGHM	non_CD_clone	0.0457142857142857
126	IGHM	non_CD_clone	0.0571428571428571
127	IGHM	non_CD_clone	0.0628571428571429
128	IGHM	non_CD_clone	0.0571428571428571
129	IGHM	non_CD_clone	0.0571428571428571
130	IGHM	non_CD_clone	0.0571428571428571
131	IGHM	non_CD_clone	0.0628571428571429
132	IGHM	non_CD_clone	0.0457142857142857
133	IGHM	non_CD_clone	0.0457142857142857
134	IGHM	non_CD_clone	0.0571428571428571
135	IGHM	non_CD_clone	0.0571428571428571
136	IGHM	non_CD_clone	0.0628571428571429
137	IGHM	non_CD_clone	0.0571428571428571
138	IGHM	non_CD_clone	0.0571428571428571
139	IGHM	non_CD_clone	0.0628571428571429
140	IGHM	non_CD_clone	0.0571428571428571
141	IGHM	non_CD_clone	0.0571428571428571
142	IGHM	non_CD_clone	0.0628571428571429
143	IGHM	non_CD_clone	0.0571428571428571
144	IGHM	non_CD_clone	0.0457142857142857
145	IGHM	non_CD_clone	0.0571428571428571
146	IGHM	non_CD_clone	0.0459770114942529
147	IGHM	non_CD_clone	0.04
148	IGHM	non_CD_clone	0.0628571428571429
149	IGHM	non_CD_clone	0.0342857142857143
150	IGHM	non_CD_clone	0.0685714285714286
151	IGHM	non_CD_clone	0.0628571428571429
152	IGHM	non_CD_clone	0.0628571428571429
153	IGHM	non_CD_clone	0.0628571428571429
154	IGHM	non_CD_clone	0.069364161849711
155	IGHM	non_CD_clone	0.0571428571428571
156	IGHM	non_CD_clone	0.0628571428571429
157	IGHM	non_CD_clone	0.0628571428571429
158	IGHM	non_CD_clone	0.0457142857142857
159	IGHM	non_CD_clone	0.0628571428571429
160	IGHM	non_CD_clone	0.0571428571428571
161	IGHM	non_CD_clone	0.0571428571428571
162	IGHM	non_CD_clone	0.0457142857142857
163	IGHM	non_CD_clone	0.0628571428571429
164	IGHM	non_CD_clone	0.0571428571428571
165	IGHM	non_CD_clone	0.0571428571428571
166	IGHM	non_CD_clone	0.0571428571428571
167	IGHM	non_CD_clone	0.0571428571428571
168	IGHM	non_CD_clone	0.0571428571428571
169	IGHG2	non_CD_clone	0.0571428571428571
170	IGHM	non_CD_clone	0.0457142857142857
171	IGHM	non_CD_clone	0.0571428571428571
172	IGHM	non_CD_clone	0.0571428571428571
173	IGHM	non_CD_clone	0.0457142857142857
174	IGHM	non_CD_clone	0.08
175	IGHM	non_CD_clone	0.0571428571428571
176	IGHM	non_CD_clone	0.0571428571428571
177	IGHM	non_CD_clone	0.0571428571428571
178	IGHM	non_CD_clone	0.0628571428571429
179	IGHM	non_CD_clone	0.0628571428571429
180	IGHM	non_CD_clone	0.0685714285714286
181	IGHM	non_CD_clone	0.04
182	IGHM	non_CD_clone	0.0578034682080925
183	IGHM	non_CD_clone	0.0514285714285714
184	IGHM	non_CD_clone	0.0457142857142857
185	IGHM	non_CD_clone	0.0628571428571429
186	IGHM	non_CD_clone	0.0628571428571429
187	IGHM	non_CD_clone	0.0628571428571429
188	IGHM	non_CD_clone	0.0571428571428571
189	IGHM	non_CD_clone	0.0571428571428571
190	IGHM	non_CD_clone	0.0571428571428571
191	IGHM	non_CD_clone	0.0571428571428571
192	IGHM	non_CD_clone	0.0574712643678161
193	IGHM	non_CD_clone	0.0628571428571429
194	IGHM	non_CD_clone	0.0571428571428571
195	IGHM	non_CD_clone	0.0571428571428571
196	IGHM	non_CD_clone	0.0571428571428571
197	IGHM	non_CD_clone	0.0571428571428571
198	IGHM	non_CD_clone	0.0571428571428571
199	IGHM	non_CD_clone	0.0571428571428571
200	IGHM	non_CD_clone	0.0571428571428571
201	IGHM	non_CD_clone	0.0628571428571429
202	IGHM	non_CD_clone	0.0628571428571429
203	IGHM	non_CD_clone	0.08
204	IGHM	non_CD_clone	0.0571428571428571
205	IGHM	non_CD_clone	0.0571428571428571
206	IGHM	non_CD_clone	0.0571428571428571
207	IGHM	non_CD_clone	0.0628571428571429
208	IGHM	non_CD_clone	0.0571428571428571
209	IGHM	non_CD_clone	0.0571428571428571
210	IGHM	non_CD_clone	0.0628571428571429
211	IGHM	non_CD_clone	0.0571428571428571
212	IGHM	non_CD_clone	0.0571428571428571
213	IGHM	non_CD_clone	0.0742857142857143
214	IGHM	non_CD_clone	0.0571428571428571
215	IGHM	non_CD_clone	0.0514285714285714
216	IGHM	non_CD_clone	0.0571428571428571
217	IGHM	non_CD_clone	0.0571428571428571
218	IGHM	non_CD_clone	0.0971428571428571
219	IGHM	non_CD_clone	0.0635838150289017
220	IGHM	non_CD_clone	0.0571428571428571
221	IGHM	non_CD_clone	0.0628571428571429
222	IGHM	non_CD_clone	0.0571428571428571
223	IGHM	non_CD_clone	0.0914285714285714
224	IGHM	non_CD_clone	0.0628571428571429
225	IGHM	non_CD_clone	0.0685714285714286
226	IGHM	non_CD_clone	0.0571428571428571
227	IGHM	non_CD_clone	0.0628571428571429
228	IGHM	non_CD_clone	0.0685714285714286
229	IGHM	non_CD_clone	0.0342857142857143
230	IGHM	non_CD_clone	0.0571428571428571
231	IGHM	non_CD_clone	0.0571428571428571
232	IGHM	non_CD_clone	0.0628571428571429
233	IGHM	non_CD_clone	0.0628571428571429
234	IGHM	non_CD_clone	0.0571428571428571
235	IGHM	non_CD_clone	0.0578034682080925
236	IGHM	non_CD_clone	0.0571428571428571
237	IGHM	non_CD_clone	0.0571428571428571
238	IGHM	non_CD_clone	0.0571428571428571
239	IGHM	non_CD_clone	0.0514285714285714
240	IGHM	non_CD_clone	0.0628571428571429
241	IGHM	non_CD_clone	0.0571428571428571
242	IGHM	non_CD_clone	0.0571428571428571
243	IGHM	non_CD_clone	0.0571428571428571
244	IGHM	non_CD_clone	0.0685714285714286
245	IGHM	non_CD_clone	0.0628571428571429
246	IGHM	non_CD_clone	0.0571428571428571
247	IGHM	non_CD_clone	0.0628571428571429
248	IGHM	non_CD_clone	0.0571428571428571
249	IGHM	non_CD_clone	0.0628571428571429
250	IGHM	non_CD_clone	0.0514285714285714
251	IGHM	non_CD_clone	0.0635838150289017
252	IGHM	non_CD_clone	0.0457142857142857
253	IGHM	non_CD_clone	0.0628571428571429
254	IGHM	non_CD_clone	0.08
255	IGHM	non_CD_clone	0.0571428571428571
256	IGHM	non_CD_clone	0.0628571428571429
257	IGHG2	non_CD_clone	0.0685714285714286
258	IGHM	non_CD_clone	0.0628571428571429
259	IGHM	non_CD_clone	0.0457142857142857
260	IGHM	non_CD_clone	0.0574712643678161
261	IGHM	non_CD_clone	0.0571428571428571
262	IGHM	non_CD_clone	0.0747126436781609
263	IGHM	non_CD_clone	0.0571428571428571
264	IGHM	non_CD_clone	0.04
265	IGHM	non_CD_clone	0.0514285714285714
266	IGHM	non_CD_clone	0.0342857142857143
267	IGHM	non_CD_clone	0.0571428571428571
268	IGHM	non_CD_clone	0.0514285714285714
269	IGHM	non_CD_clone	0.0571428571428571
270	IGHM	non_CD_clone	0.0514285714285714
271	IGHM	non_CD_clone	0.0628571428571429
272	IGHM	non_CD_clone	0.0571428571428571
273	IGHM	non_CD_clone	0.0571428571428571
274	IGHM	non_CD_clone	0.0571428571428571
275	IGHM	non_CD_clone	0.0571428571428571
276	IGHM	non_CD_clone	0.0571428571428571
277	IGHM	non_CD_clone	0.0742857142857143
278	IGHG2	non_CD_clone	0.0457142857142857
279	IGHG2	non_CD_clone	0.0514285714285714
280	IGHG1	non_CD_clone	0.0457142857142857
281	IGHA2	non_CD_clone	0.0342857142857143
282	IGHG1	non_CD_clone	0.0457142857142857
283	IGHG2	non_CD_clone	0.0457142857142857
284	IGHG2	non_CD_clone	0.0514285714285714
285	IGHG2	non_CD_clone	0.0514285714285714
286	IGHG1	non_CD_clone	0.0457142857142857
287	IGHM	non_CD_clone	0.0402298850574713
288	IGHM	non_CD_clone	0.0574712643678161
289	IGHM	non_CD_clone	0.0402298850574713
290	IGHM	non_CD_clone	0.0344827586206897
291	IGHM	non_CD_clone	0.0228571428571429
292	IGHM	non_CD_clone	0.0571428571428571
293	IGHM	non_CD_clone	0.0228571428571429
294	IGHA2	non_CD_clone	0.0285714285714286
295	IGHA1	non_CD_clone	0.0574712643678161
296	IGHA2	non_CD_clone	0.0114942528735632
297	IGHA2	non_CD_clone	0.0229885057471264
298	IGHA2	non_CD_clone	0
299	IGHM	non_CD_clone	0.0342857142857143
300	IGHM	non_CD_clone	0.0457142857142857
301	IGHA2	non_CD_clone	0.0285714285714286
302	IGHM	non_CD_clone	0.0344827586206897
303	IGHM	non_CD_clone	0.0747126436781609
304	IGHM	non_CD_clone	0.0459770114942529
305	IGHM	non_CD_clone	0.0459770114942529
306	IGHM	non_CD_clone	0.0344827586206897
307	IGHG1	non_CD_clone	0.0342857142857143
308	IGHG1	non_CD_clone	0.04
309	IGHM	non_CD_clone	0.0517241379310345
310	IGHG1	non_CD_clone	0.08
311	IGHM	non_CD_clone	0.028735632183908
312	IGHM	non_CD_clone	0.0344827586206897
313	IGHM	non_CD_clone	0.0344827586206897
314	IGHM	non_CD_clone	0.0402298850574713
315	IGHM	non_CD_clone	0.0459770114942529
316	IGHM	non_CD_clone	0.0459770114942529
317	IGHM	non_CD_clone	0.0344827586206897
318	IGHM	non_CD_clone	0.0402298850574713
319	IGHM	non_CD_clone	0.0344827586206897
320	IGHM	non_CD_clone	0.0344827586206897
321	IGHM	non_CD_clone	0.0344827586206897
322	IGHM	non_CD_clone	0.0689655172413793
323	IGHM	non_CD_clone	0.0344827586206897
324	IGHM	non_CD_clone	0.0344827586206897
325	IGHM	non_CD_clone	0.0402298850574713
326	IGHM	non_CD_clone	0.0459770114942529
327	IGHM	non_CD_clone	0.0344827586206897
328	IGHM	non_CD_clone	0.0344827586206897
329	IGHM	non_CD_clone	0.0517241379310345
330	IGHM	non_CD_clone	0.0344827586206897
331	IGHA1	non_CD_clone	0.04
332	IGHM	non_CD_clone	0.0574712643678161
333	IGHM	non_CD_clone	0.0571428571428571
334	IGHM	non_CD_clone	0.0457142857142857
335	IGHM	non_CD_clone	0.04
336	IGHM	non_CD_clone	0.0342857142857143
337	IGHM	non_CD_clone	0.0342857142857143
338	IGHM	non_CD_clone	0.0457142857142857
339	IGHM	non_CD_clone	0.0628571428571429
340	IGHA2	non_CD_clone	0.0228571428571429
341	IGHM	non_CD_clone	0.0919540229885057
342	IGHG1	non_CD_clone	0
343	IGHG2	non_CD_clone	0.0171428571428571
344	IGHG1	non_CD_clone	0.0171428571428571
345	IGHG1	non_CD_clone	0.00571428571428571
346	IGHG1	non_CD_clone	0.0171428571428571
347	IGHM	non_CD_clone	0.0517241379310345
348	IGHM	non_CD_clone	0.028735632183908
349	IGHM	non_CD_clone	0.028735632183908
350	IGHM	non_CD_clone	0.028735632183908
351	IGHM	non_CD_clone	0.0344827586206897
352	IGHG2	non_CD_clone	0.0172413793103448
353	IGHG1	non_CD_clone	0.0402298850574713
354	IGHG2	non_CD_clone	0.0571428571428571
355	IGHM	non_CD_clone	0.0342857142857143
356	IGHM	non_CD_clone	0.0342857142857143
357	IGHM	non_CD_clone	0.0342857142857143
358	IGHM	non_CD_clone	0.0514285714285714
359	IGHM	non_CD_clone	0.0514285714285714
360	IGHM	non_CD_clone	0.0628571428571429
361	IGHG2	non_CD_clone	0.0574712643678161
362	IGHG1	non_CD_clone	0.0517241379310345
363	IGHG2	non_CD_clone	0.0804597701149425
364	IGHG2	non_CD_clone	0.0229885057471264
365	IGHG1	non_CD_clone	0.0857142857142857
366	IGHM	non_CD_clone	0.069364161849711
367	IGHM	non_CD_clone	0.0344827586206897
368	IGHM	non_CD_clone	0.0402298850574713
369	IGHG1	non_CD_clone	0.0457142857142857
370	IGHA2	non_CD_clone	0.04
371	IGHM	non_CD_clone	0.0571428571428571
372	IGHM	non_CD_clone	0.0342857142857143
373	IGHM	non_CD_clone	0.0571428571428571
374	IGHM	non_CD_clone	0.0457142857142857
375	IGHM	non_CD_clone	0.0628571428571429
376	IGHM	non_CD_clone	0.0628571428571429
377	IGHM	non_CD_clone	0.04
378	IGHG1	non_CD_clone	0.0228571428571429
379	IGHG1	non_CD_clone	0.0285714285714286
380	IGHG1	non_CD_clone	0.0171428571428571
381	IGHG1	non_CD_clone	0.0457142857142857
382	IGHG1	non_CD_clone	0.0228571428571429
383	IGHM	non_CD_clone	0.0982658959537572
384	IGHM	non_CD_clone	0.0971428571428571
385	IGHG2	non_CD_clone	0
386	IGHM	non_CD_clone	0.0574712643678161
387	IGHM	non_CD_clone	0.0171428571428571
388	IGHG1	non_CD_clone	0.04
389	IGHA2	non_CD_clone	0.0914285714285714
390	IGHA2	non_CD_clone	0.0514285714285714
391	IGHG2	non_CD_clone	0.0342857142857143
392	IGHG2	non_CD_clone	0.0171428571428571
393	IGHG1	non_CD_clone	0.0342857142857143
394	IGHG1	non_CD_clone	0.0346820809248555
395	IGHG1	non_CD_clone	0.0342857142857143
396	IGHG1	non_CD_clone	0.0909090909090909
397	IGHG1	non_CD_clone	0.0402298850574713
398	IGHG2	non_CD_clone	0.00574712643678161
399	IGHG1	non_CD_clone	0.00574712643678161
400	IGHM	non_CD_clone	0.04
401	IGHM	non_CD_clone	0.08
402	IGHM	non_CD_clone	0.0571428571428571
403	IGHG2	non_CD_clone	0.0114285714285714
404	IGHG1	non_CD_clone	0.0514285714285714
405	IGHG2	non_CD_clone	0.0514285714285714
406	IGHM	non_CD_clone	0.0459770114942529
407	IGHM	non_CD_clone	0.028735632183908
408	IGHM	non_CD_clone	0.0344827586206897
409	IGHM	non_CD_clone	0.0344827586206897
410	IGHM	non_CD_clone	0.0229885057471264
411	IGHG2	non_CD_clone	0.04
412	IGHG2	non_CD_clone	0.0514285714285714
413	IGHG2	non_CD_clone	0.04
414	IGHG2	non_CD_clone	0.04
415	IGHM	non_CD_clone	0.0517241379310345
416	IGHA2	non_CD_clone	0.0571428571428571
417	IGHM	non_CD_clone	0.0571428571428571
418	IGHM	non_CD_clone	0.0747126436781609
419	IGHM	non_CD_clone	0.0457142857142857
420	IGHM	non_CD_clone	0.0342857142857143
421	IGHM	non_CD_clone	0.0459770114942529
422	IGHM	non_CD_clone	0.0574712643678161
423	IGHM	non_CD_clone	0.0402298850574713
424	IGHM	non_CD_clone	0.0578034682080925
425	IGHM	non_CD_clone	0.0402298850574713
426	IGHA1	non_CD_clone	0.0342857142857143
427	IGHA2	non_CD_clone	0.0228571428571429
428	IGHA1	non_CD_clone	0.0228571428571429
429	IGHM	non_CD_clone	0.0172413793103448
430	IGHM	non_CD_clone	0.0344827586206897
431	IGHM	non_CD_clone	0.0171428571428571
432	IGHM	non_CD_clone	0.0171428571428571
433	IGHM	non_CD_clone	0.0114942528735632
434	IGHM	non_CD_clone	0.0285714285714286
435	IGHM	non_CD_clone	0.0114942528735632
436	IGHM	non_CD_clone	0.0342857142857143
437	IGHM	non_CD_clone	0.0285714285714286
438	IGHM	non_CD_clone	0.0285714285714286
439	IGHM	non_CD_clone	0.0344827586206897
440	IGHM	non_CD_clone	0.0342857142857143
441	IGHM	non_CD_clone	0.0229885057471264
442	IGHG1	non_CD_clone	0.0457142857142857
443	IGHG2	non_CD_clone	0.0171428571428571
444	IGHM	non_CD_clone	0.0571428571428571
445	IGHG1	non_CD_clone	0.0342857142857143
446	IGHM	non_CD_clone	0.0344827586206897
447	IGHM	non_CD_clone	0.0344827586206897
448	IGHM	non_CD_clone	0.0571428571428571
449	IGHM	non_CD_clone	0.0635838150289017
450	IGHM	non_CD_clone	0.0571428571428571
451	IGHA1	non_CD_clone	0.0514285714285714
452	IGHA1	non_CD_clone	0.04
453	IGHA2	non_CD_clone	0.0514285714285714
454	IGHA1	non_CD_clone	0.0285714285714286
455	IGHA1	non_CD_clone	0.028735632183908
456	IGHA1	non_CD_clone	0.0229885057471264
457	IGHA2	non_CD_clone	0.0685714285714286
458	IGHM	non_CD_clone	0.0344827586206897
459	IGHM	non_CD_clone	0.0285714285714286
460	IGHM	non_CD_clone	0.0571428571428571
461	IGHM	non_CD_clone	0.0571428571428571
462	IGHM	non_CD_clone	0.0342857142857143
463	IGHA1	non_CD_clone	0.111111111111111
464	IGHG1	non_CD_clone	0.028735632183908
465	IGHM	non_CD_clone	0.0114285714285714
466	IGHM	non_CD_clone	0.0171428571428571
467	IGHA1	non_CD_clone	0.0171428571428571
468	IGHG2	non_CD_clone	0.0171428571428571
469	IGHG1	non_CD_clone	0.0114285714285714
470	IGHG2	non_CD_clone	0.0858585858585859
471	IGHG1	non_CD_clone	0.0571428571428571
472	IGHA1	non_CD_clone	0.0114285714285714
473	IGHA1	non_CD_clone	0.0285714285714286
474	IGHA2	non_CD_clone	0.0285714285714286
475	IGHG2	non_CD_clone	0.0685714285714286
476	IGHG2	non_CD_clone	0.0628571428571429
477	IGHG1	non_CD_clone	0.0571428571428571
478	IGHG2	non_CD_clone	0.0285714285714286
479	IGHG2	non_CD_clone	0.0628571428571429
480	IGHG2	non_CD_clone	0.0628571428571429
481	IGHG2	non_CD_clone	0.0628571428571429
482	IGHG2	non_CD_clone	0.0628571428571429
483	IGHG2	non_CD_clone	0.0628571428571429
484	IGHG2	non_CD_clone	0.0514285714285714
485	IGHG1	non_CD_clone	0.0628571428571429
486	IGHG2	non_CD_clone	0.0685714285714286
487	IGHG2	non_CD_clone	0.0628571428571429
488	IGHG1	non_CD_clone	0.0628571428571429
489	IGHG1	non_CD_clone	0.0342857142857143
490	IGHG2	non_CD_clone	0.0517241379310345
491	IGHG1	non_CD_clone	0.0171428571428571
492	IGHG1	non_CD_clone	0.0628571428571429
493	IGHG2	non_CD_clone	0.0685714285714286
494	IGHG2	non_CD_clone	0.0628571428571429
495	IGHM	non_CD_clone	0.04
496	IGHG2	non_CD_clone	0.0685714285714286
497	IGHM	non_CD_clone	0.0571428571428571
498	IGHM	non_CD_clone	0.0628571428571429
499	IGHG2	non_CD_clone	0.0685714285714286
500	IGHM	non_CD_clone	0.0457142857142857
501	IGHM	non_CD_clone	0.0742857142857143
502	IGHG2	non_CD_clone	0.0685714285714286
503	IGHM	non_CD_clone	0.0628571428571429
504	IGHM	non_CD_clone	0.0685714285714286
505	IGHM	non_CD_clone	0.0742857142857143
506	IGHM	non_CD_clone	0.0457142857142857
507	IGHM	non_CD_clone	0.0685714285714286
508	IGHM	non_CD_clone	0.0571428571428571
509	IGHM	non_CD_clone	0.0171428571428571
510	IGHM	non_CD_clone	0.0628571428571429
511	IGHM	non_CD_clone	0.0457142857142857
512	IGHM	non_CD_clone	0.0685714285714286
513	IGHM	non_CD_clone	0.0628571428571429
514	IGHM	non_CD_clone	0.0685714285714286
515	IGHM	non_CD_clone	0.0571428571428571
516	IGHA2	non_CD_clone	0.0685714285714286
517	IGHA1	non_CD_clone	0.0628571428571429
518	IGHA1	non_CD_clone	0.0628571428571429
519	IGHA1	non_CD_clone	0
520	IGHA2	non_CD_clone	0.0685714285714286
521	IGHA2	non_CD_clone	0.0171428571428571
522	IGHA2	non_CD_clone	0.0285714285714286
523	IGHA1	non_CD_clone	0.0514285714285714
524	IGHA1	non_CD_clone	0.0171428571428571
525	IGHA2	non_CD_clone	0.00571428571428571
526	IGHA1	non_CD_clone	0.0342857142857143
527	IGHA1	non_CD_clone	0.0571428571428571
528	IGHA2	non_CD_clone	0.0628571428571429
529	IGHA1	non_CD_clone	0.0514285714285714
530	IGHA2	non_CD_clone	0.0514285714285714
531	IGHM	non_CD_clone	0.0457142857142857
532	IGHM	non_CD_clone	0.0457142857142857
533	IGHM	non_CD_clone	0.0571428571428571
534	IGHM	non_CD_clone	0.0514285714285714
535	IGHM	non_CD_clone	0.0514285714285714
536	IGHM	non_CD_clone	0.0514285714285714
537	IGHM	non_CD_clone	0.0514285714285714
538	IGHM	non_CD_clone	0.0457142857142857
539	IGHM	non_CD_clone	0.0457142857142857
540	IGHM	non_CD_clone	0.0459770114942529
541	IGHM	non_CD_clone	0.0228571428571429
542	IGHM	non_CD_clone	0.0228571428571429
543	IGHM	non_CD_clone	0.0457142857142857
544	IGHM	non_CD_clone	0.0457142857142857
545	IGHM	non_CD_clone	0.0457142857142857
546	IGHM	non_CD_clone	0.0171428571428571
547	IGHM	non_CD_clone	0.0514285714285714
548	IGHM	non_CD_clone	0.0228571428571429
549	IGHM	non_CD_clone	0.0571428571428571
550	IGHM	non_CD_clone	0.0514285714285714
551	IGHM	non_CD_clone	0.0457142857142857
552	IGHM	non_CD_clone	0.0514285714285714
553	IGHM	non_CD_clone	0.0514285714285714
554	IGHM	non_CD_clone	0.0457142857142857
555	IGHM	non_CD_clone	0.0457142857142857
556	IGHM	non_CD_clone	0.0514285714285714
557	IGHM	non_CD_clone	0.0457142857142857
558	IGHM	non_CD_clone	0.0514285714285714
559	IGHM	non_CD_clone	0.0514285714285714
560	IGHM	non_CD_clone	0.0457142857142857
561	IGHM	non_CD_clone	0.0459770114942529
562	IGHM	non_CD_clone	0.0628571428571429
563	IGHM	non_CD_clone	0.0571428571428571
564	IGHA1	non_CD_clone	0.0228571428571429
565	IGHG2	non_CD_clone	0.0114285714285714
566	IGHA1	non_CD_clone	0.0514285714285714
567	IGHA1	non_CD_clone	0.04
568	IGHA1	non_CD_clone	0.0517241379310345
569	IGHA1	non_CD_clone	0.0457142857142857
570	IGHA1	non_CD_clone	0.04
571	IGHG2	non_CD_clone	0.0404624277456647
572	IGHG2	non_CD_clone	0.0514285714285714
573	IGHG1	non_CD_clone	0.0114285714285714
574	IGHG2	non_CD_clone	0.0457142857142857
575	IGHG2	non_CD_clone	0.0514285714285714
576	IGHG2	non_CD_clone	0.0114285714285714
577	IGHA2	non_CD_clone	0.0514285714285714
578	IGHG1	non_CD_clone	0.0571428571428571
579	IGHA2	non_CD_clone	0.04
580	IGHA2	non_CD_clone	0.00571428571428571
581	IGHA2	non_CD_clone	0.00571428571428571
582	IGHA2	non_CD_clone	0.00571428571428571
583	IGHA2	non_CD_clone	0.00571428571428571
584	IGHA1	non_CD_clone	0.00571428571428571
585	IGHA2	non_CD_clone	0.00571428571428571
586	IGHA2	non_CD_clone	0.0571428571428571
587	IGHA1	non_CD_clone	0.00571428571428571
588	IGHA1	non_CD_clone	0.0114285714285714
589	IGHA2	non_CD_clone	0.0229885057471264
590	IGHA2	non_CD_clone	0.00571428571428571
591	IGHA2	non_CD_clone	0.0171428571428571
592	IGHA2	non_CD_clone	0.0228571428571429
593	IGHA2	non_CD_clone	0.0114285714285714
594	IGHA2	non_CD_clone	0.0114285714285714
595	IGHA1	non_CD_clone	0.0114285714285714
596	IGHA1	non_CD_clone	0.0342857142857143
597	IGHA2	non_CD_clone	0.0285714285714286
598	IGHA2	non_CD_clone	0.0285714285714286
599	IGHA2	non_CD_clone	0
600	IGHA2	non_CD_clone	0.0457142857142857
601	IGHA1	non_CD_clone	0.00571428571428571
602	IGHA1	non_CD_clone	0.00571428571428571
603	IGHA1	non_CD_clone	0.0457142857142857
604	IGHA2	non_CD_clone	0.0114285714285714
605	IGHA2	non_CD_clone	0.0171428571428571
606	IGHA2	non_CD_clone	0.0114285714285714
607	IGHA2	non_CD_clone	0.0114285714285714
608	IGHA2	non_CD_clone	0.0285714285714286
609	IGHA2	non_CD_clone	0.0342857142857143
610	IGHA2	non_CD_clone	0.0114285714285714
611	IGHA1	non_CD_clone	0.0228571428571429
612	IGHA2	non_CD_clone	0.04
613	IGHA2	non_CD_clone	0.04
614	IGHA2	non_CD_clone	0.0689655172413793
615	IGHA2	non_CD_clone	0.0457142857142857
616	IGHA2	non_CD_clone	0.0571428571428571
617	IGHA2	non_CD_clone	0.00571428571428571
618	IGHA2	non_CD_clone	0.0114285714285714
619	IGHA2	non_CD_clone	0.0171428571428571
620	IGHA2	non_CD_clone	0.0571428571428571
621	IGHA2	non_CD_clone	0.00571428571428571
622	IGHA2	non_CD_clone	0.00571428571428571
623	IGHA2	non_CD_clone	0.0114285714285714
624	IGHA2	non_CD_clone	0.0171428571428571
625	IGHA2	non_CD_clone	0.0114285714285714
626	IGHA1	non_CD_clone	0.0457142857142857
627	IGHA1	non_CD_clone	0.00571428571428571
628	IGHA2	non_CD_clone	0.0342857142857143
629	IGHM	non_CD_clone	0.0342857142857143
630	IGHM	non_CD_clone	0.0342857142857143
631	IGHM	non_CD_clone	0.04
632	IGHM	non_CD_clone	0.04
633	IGHM	non_CD_clone	0.04
634	IGHM	non_CD_clone	0.04
635	IGHM	non_CD_clone	0.0571428571428571
636	IGHM	non_CD_clone	0.0685714285714286
637	IGHM	non_CD_clone	0.04
638	IGHM	non_CD_clone	0.04
639	IGHM	non_CD_clone	0.04
640	IGHM	non_CD_clone	0.04
641	IGHM	non_CD_clone	0.04
642	IGHM	non_CD_clone	0.0457142857142857
643	IGHM	non_CD_clone	0.04
644	IGHM	non_CD_clone	0.0342857142857143
645	IGHM	non_CD_clone	0.0742857142857143
646	IGHM	non_CD_clone	0.0914285714285714
647	IGHG1	non_CD_clone	0.0606060606060606
648	IGHM	non_CD_clone	0.04
649	IGHA2	non_CD_clone	0.0697674418604651
650	IGHG2	non_CD_clone	0.0514285714285714
651	IGHA2	non_CD_clone	0.0228571428571429
652	IGHA2	non_CD_clone	0.0171428571428571
653	IGHA1	non_CD_clone	0.0514285714285714
654	IGHA2	non_CD_clone	0.04
655	IGHA1	non_CD_clone	0.0285714285714286
656	IGHA2	non_CD_clone	0.0571428571428571
657	IGHA2	non_CD_clone	0.0571428571428571
658	IGHA1	non_CD_clone	0.0285714285714286
659	IGHA2	non_CD_clone	0.0285714285714286
660	IGHA2	non_CD_clone	0.0457142857142857
661	IGHA1	non_CD_clone	0.0342857142857143
662	IGHA2	non_CD_clone	0.0457142857142857
663	IGHA1	non_CD_clone	0.0514285714285714
664	IGHA2	non_CD_clone	0.0514285714285714
665	IGHA1	non_CD_clone	0.0457142857142857
666	IGHA2	non_CD_clone	0.0457142857142857
667	IGHA1	non_CD_clone	0.0457142857142857
668	IGHA2	non_CD_clone	0.0114285714285714
669	IGHA1	non_CD_clone	0.0114285714285714
670	IGHA1	non_CD_clone	0.0628571428571429
671	IGHA1	non_CD_clone	0.0342857142857143
672	IGHG1	non_CD_clone	0.0228571428571429
673	IGHG1	non_CD_clone	0.0228571428571429
674	IGHG2	non_CD_clone	0.0228571428571429
675	IGHA2	non_CD_clone	0.04
676	IGHM	non_CD_clone	0.0342857142857143
677	IGHM	non_CD_clone	0.0457142857142857
678	IGHA2	non_CD_clone	0.0685714285714286
679	IGHA1	non_CD_clone	0.0342857142857143
680	IGHA1	non_CD_clone	0.0342857142857143
681	IGHA1	non_CD_clone	0.0457142857142857
682	IGHA2	non_CD_clone	0.0114285714285714
683	IGHA1	non_CD_clone	0.0285714285714286
684	IGHA2	non_CD_clone	0.00571428571428571
685	IGHA2	non_CD_clone	0.0285714285714286
686	IGHA2	non_CD_clone	0.0342857142857143
687	IGHA2	non_CD_clone	0.0285714285714286
688	IGHA2	non_CD_clone	0.0228571428571429
689	IGHA2	non_CD_clone	0.04
690	IGHA2	non_CD_clone	0.0342857142857143
691	IGHG2	non_CD_clone	0.0342857142857143
692	IGHA2	non_CD_clone	0.0228571428571429
693	IGHA2	non_CD_clone	0.0342857142857143
694	IGHA2	non_CD_clone	0.00571428571428571
695	IGHA2	non_CD_clone	0.0285714285714286
696	IGHA1	non_CD_clone	0.0571428571428571
697	IGHG2	non_CD_clone	0.0171428571428571
698	IGHA1	non_CD_clone	0.0571428571428571
699	IGHA2	non_CD_clone	0.0114285714285714
700	IGHM	non_CD_clone	0.0285714285714286
701	IGHA2	non_CD_clone	0.0342857142857143
702	IGHG1	non_CD_clone	0.0514285714285714
703	IGHG1	non_CD_clone	0.0285714285714286
704	IGHG1	non_CD_clone	0.0285714285714286
705	IGHM	non_CD_clone	0.0228571428571429
706	IGHG1	non_CD_clone	0.04
707	IGHG2	non_CD_clone	0.0514285714285714
708	IGHG1	non_CD_clone	0.0571428571428571
709	IGHG1	non_CD_clone	0.0514285714285714
710	IGHG1	non_CD_clone	0.0514285714285714
711	IGHG2	non_CD_clone	0.0342857142857143
712	IGHG1	non_CD_clone	0.0514285714285714
713	IGHG2	non_CD_clone	0.0571428571428571
714	IGHG1	non_CD_clone	0.0171428571428571
715	IGHA2	non_CD_clone	0.0571428571428571
716	IGHA2	non_CD_clone	0.0285714285714286
717	IGHA2	non_CD_clone	0
718	IGHA2	non_CD_clone	0
719	IGHA1	non_CD_clone	0.00571428571428571
720	IGHA2	non_CD_clone	0.0514285714285714
721	IGHA1	non_CD_clone	0
722	IGHA2	non_CD_clone	0.0285714285714286
723	IGHA2	non_CD_clone	0.00571428571428571
724	IGHA1	non_CD_clone	0
725	IGHA2	non_CD_clone	0.00571428571428571
726	IGHA1	non_CD_clone	0.00571428571428571
727	IGHA2	non_CD_clone	0.0171428571428571
728	IGHA2	non_CD_clone	0.0114285714285714
729	IGHA1	non_CD_clone	0.0285714285714286
730	IGHG2	non_CD_clone	0.0228571428571429
731	IGHA2	non_CD_clone	0
732	IGHA1	non_CD_clone	0.00571428571428571
733	IGHA2	non_CD_clone	0
734	IGHA1	non_CD_clone	0.0342857142857143
735	IGHA2	non_CD_clone	0.04
736	IGHA2	non_CD_clone	0.028735632183908
737	IGHA1	non_CD_clone	0.0285714285714286
738	IGHA2	non_CD_clone	0
739	IGHA1	non_CD_clone	0.00571428571428571
740	IGHA2	non_CD_clone	0.00571428571428571
741	IGHA1	non_CD_clone	0.0285714285714286
742	IGHA2	non_CD_clone	0.0342857142857143
743	IGHA1	non_CD_clone	0.0571428571428571
744	IGHG2	non_CD_clone	0.0114285714285714
745	IGHG2	non_CD_clone	0.00571428571428571
746	IGHG2	non_CD_clone	0.0342857142857143
747	IGHA2	non_CD_clone	0.0628571428571429
748	IGHA2	non_CD_clone	0.00571428571428571
749	IGHA2	non_CD_clone	0
750	IGHA2	non_CD_clone	0.00571428571428571
751	IGHA1	non_CD_clone	0.0514285714285714
752	IGHA1	non_CD_clone	0
753	IGHA1	non_CD_clone	0
754	IGHA2	non_CD_clone	0.00571428571428571
755	IGHA2	non_CD_clone	0.0114285714285714
756	IGHA1	non_CD_clone	0.00571428571428571
757	IGHA2	non_CD_clone	0.00571428571428571
758	IGHA2	non_CD_clone	0
759	IGHA2	non_CD_clone	0.0171428571428571
760	IGHA2	non_CD_clone	0.0457142857142857
761	IGHA2	non_CD_clone	0.00571428571428571
762	IGHA2	non_CD_clone	0.00571428571428571
763	IGHA2	non_CD_clone	0
764	IGHG2	non_CD_clone	0
765	IGHA1	non_CD_clone	0.0114285714285714
766	IGHA2	non_CD_clone	0.0228571428571429
767	IGHM	non_CD_clone	0.0228571428571429
768	IGHM	non_CD_clone	0.0342857142857143
769	IGHM	non_CD_clone	0.0514285714285714
770	IGHM	non_CD_clone	0.0514285714285714
771	IGHM	non_CD_clone	0.0285714285714286
772	IGHM	non_CD_clone	0.0514285714285714
773	IGHM	non_CD_clone	0.0285714285714286
774	IGHM	non_CD_clone	0.0571428571428571
775	IGHM	non_CD_clone	0.0342857142857143
776	IGHM	non_CD_clone	0.0514285714285714
777	IGHM	non_CD_clone	0.0514285714285714
778	IGHM	non_CD_clone	0.0514285714285714
779	IGHM	non_CD_clone	0.0457142857142857
780	IGHM	non_CD_clone	0.0514285714285714
781	IGHM	non_CD_clone	0.04
782	IGHA1	non_CD_clone	0.0742857142857143
783	IGHA2	non_CD_clone	0.0171428571428571
784	IGHA2	non_CD_clone	0.0228571428571429
785	IGHA1	non_CD_clone	0.0342857142857143
786	IGHA1	non_CD_clone	0.0342857142857143
787	IGHG1	non_CD_clone	0.0685714285714286
788	IGHG1	non_CD_clone	0.0571428571428571
789	IGHG1	non_CD_clone	0.0628571428571429
790	IGHG2	non_CD_clone	0.0685714285714286
791	IGHG1	non_CD_clone	0.0628571428571429
792	IGHG1	non_CD_clone	0.0628571428571429
793	IGHG1	non_CD_clone	0.0571428571428571
794	IGHG1	non_CD_clone	0.04
795	IGHG1	non_CD_clone	0.0742857142857143
796	IGHG1	non_CD_clone	0.0685714285714286
797	IGHG1	non_CD_clone	0.0514285714285714
798	IGHG2	non_CD_clone	0.0628571428571429
799	IGHG2	non_CD_clone	0.0571428571428571
800	IGHG1	non_CD_clone	0.0457142857142857
801	IGHG2	non_CD_clone	0.0285714285714286
802	IGHG1	non_CD_clone	0.0228571428571429
803	IGHG2	non_CD_clone	0.0514285714285714
804	IGHG2	non_CD_clone	0.0628571428571429
805	IGHG2	non_CD_clone	0.0571428571428571
806	IGHG2	non_CD_clone	0.0457142857142857
807	IGHA2	non_CD_clone	0.0514285714285714
808	IGHG1	non_CD_clone	0.0571428571428571
809	IGHG2	non_CD_clone	0.0514285714285714
810	IGHG2	non_CD_clone	0.0514285714285714
811	IGHG2	non_CD_clone	0.0457142857142857
812	IGHG2	non_CD_clone	0.0571428571428571
813	IGHG1	non_CD_clone	0.0457142857142857
814	IGHA2	non_CD_clone	0.04
815	IGHG1	non_CD_clone	0.0514285714285714
816	IGHG2	non_CD_clone	0.0514285714285714
817	IGHG2	non_CD_clone	0.0514285714285714
818	IGHG2	non_CD_clone	0.0632183908045977
819	IGHG2	non_CD_clone	0.0285714285714286
820	IGHG2	non_CD_clone	0.0457142857142857
821	IGHG2	non_CD_clone	0.0628571428571429
822	IGHG2	non_CD_clone	0.0457142857142857
823	IGHG2	non_CD_clone	0.0457142857142857
824	IGHA2	non_CD_clone	0.0228571428571429
825	IGHG2	non_CD_clone	0.04
826	IGHG2	non_CD_clone	0.0457142857142857
827	IGHM	non_CD_clone	0.0342857142857143
828	IGHM	non_CD_clone	0.0457142857142857
829	IGHM	non_CD_clone	0.0342857142857143
830	IGHM	non_CD_clone	0.0342857142857143
831	IGHA1	non_CD_clone	0.0171428571428571
832	IGHM	non_CD_clone	0.0571428571428571
833	IGHM	non_CD_clone	0.0571428571428571
834	IGHM	non_CD_clone	0.0628571428571429
835	IGHG1	non_CD_clone	0.0742857142857143
836	IGHG2	non_CD_clone	0.0685714285714286
837	IGHA1	non_CD_clone	0.0114285714285714
838	IGHG2	non_CD_clone	0.0114285714285714
839	IGHG2	non_CD_clone	0.0404040404040404
840	IGHG2	non_CD_clone	0.0114285714285714
841	IGHG2	non_CD_clone	0.0457142857142857
842	IGHG2	non_CD_clone	0.0457142857142857
843	IGHA2	non_CD_clone	0.0977011494252874
844	IGHA2	non_CD_clone	0.04
845	IGHA1	non_CD_clone	0.04
846	IGHA2	non_CD_clone	0.00571428571428571
847	IGHA2	non_CD_clone	0.0114285714285714
848	IGHA1	non_CD_clone	0.0872093023255814
849	IGHG2	non_CD_clone	0.0114285714285714
850	IGHG1	non_CD_clone	0.0514285714285714
851	IGHA2	non_CD_clone	0.0584795321637427
852	IGHA2	non_CD_clone	0.0517241379310345
853	IGHA2	non_CD_clone	0.0342857142857143
854	IGHA2	non_CD_clone	0.0571428571428571
855	IGHA2	non_CD_clone	0.0454545454545455
856	IGHA2	non_CD_clone	0.0514285714285714
857	IGHG2	non_CD_clone	0.0465116279069767
858	IGHG2	non_CD_clone	0.0406976744186047
859	IGHG2	non_CD_clone	0.0406976744186047
860	IGHG1	non_CD_clone	0.0457142857142857
861	IGHA1	non_CD_clone	0.0571428571428571
862	IGHA2	non_CD_clone	0.0571428571428571
863	IGHA1	non_CD_clone	0.0571428571428571
864	IGHA2	non_CD_clone	0.0571428571428571
865	IGHG2	non_CD_clone	0.0742857142857143
866	IGHG2	non_CD_clone	0.0685714285714286
867	IGHG2	non_CD_clone	0.0514285714285714
868	IGHG1	non_CD_clone	0.04
869	IGHG1	non_CD_clone	0.0228571428571429
870	IGHG1	non_CD_clone	0.0285714285714286
871	IGHG1	non_CD_clone	0.04
872	IGHG1	non_CD_clone	0.0228571428571429
873	IGHG2	non_CD_clone	0.0114285714285714
874	IGHA1	non_CD_clone	0.0228571428571429
875	IGHA1	non_CD_clone	0.0285714285714286
876	IGHG1	non_CD_clone	0.0228571428571429
877	IGHG1	non_CD_clone	0.04
878	IGHM	non_CD_clone	0.0285714285714286
879	IGHM	non_CD_clone	0.0342857142857143
880	IGHG2	non_CD_clone	0.0342857142857143
881	IGHM	non_CD_clone	0.0457142857142857
882	IGHM	non_CD_clone	0.04
883	IGHG1	non_CD_clone	0.0571428571428571
884	IGHG2	non_CD_clone	0.0571428571428571
885	IGHA1	non_CD_clone	0.0228571428571429
886	IGHA1	non_CD_clone	0.0285714285714286
887	IGHA2	non_CD_clone	0.0285714285714286
888	IGHA1	non_CD_clone	0.0342857142857143
889	IGHA2	non_CD_clone	0.0457142857142857
890	IGHA1	non_CD_clone	0.04
891	IGHM	non_CD_clone	0.0228571428571429
892	IGHG1	non_CD_clone	0.0114285714285714
893	IGHA2	non_CD_clone	0.00571428571428571
894	IGHM	non_CD_clone	0.04
895	IGHM	non_CD_clone	0.0514285714285714
896	IGHM	non_CD_clone	0.04
897	IGHM	non_CD_clone	0.0457142857142857
898	IGHM	non_CD_clone	0.0171428571428571
899	IGHA2	non_CD_clone	0.0342857142857143
900	IGHA2	non_CD_clone	0.0342857142857143
901	IGHA2	non_CD_clone	0.04
902	IGHA1	non_CD_clone	0.0285714285714286
903	IGHA2	non_CD_clone	0.0571428571428571
904	IGHA2	non_CD_clone	0.0514285714285714
905	IGHA2	non_CD_clone	0.04
906	IGHM	non_CD_clone	0.0628571428571429
907	IGHM	non_CD_clone	0.0571428571428571
908	IGHA1	non_CD_clone	0.0285714285714286
909	IGHA2	non_CD_clone	0.0114285714285714
910	IGHA2	non_CD_clone	0.0457142857142857
911	IGHA2	non_CD_clone	0.0514285714285714
912	IGHG2	non_CD_clone	0.0571428571428571
913	IGHA2	non_CD_clone	0.0628571428571429
914	IGHM	non_CD_clone	0.0514285714285714
915	IGHM	non_CD_clone	0.0514285714285714
916	IGHM	non_CD_clone	0.0628571428571429
917	IGHM	non_CD_clone	0.0571428571428571
918	IGHM	non_CD_clone	0.0571428571428571
919	IGHM	non_CD_clone	0.00571428571428571
920	IGHG2	non_CD_clone	0.04
921	IGHG1	non_CD_clone	0.0571428571428571
922	IGHG2	non_CD_clone	0.0171428571428571
923	IGHA2	non_CD_clone	0.04
924	IGHA2	non_CD_clone	0.0114285714285714
925	IGHA2	non_CD_clone	0.0285714285714286
926	IGHG1	non_CD_clone	0.0285714285714286
927	IGHA1	non_CD_clone	0.0228571428571429
928	IGHA1	non_CD_clone	0.0342857142857143
929	IGHM	non_CD_clone	0.0514285714285714
930	IGHM	non_CD_clone	0.0514285714285714
931	IGHG1	non_CD_clone	0.0114285714285714
932	IGHG2	non_CD_clone	0.0342857142857143
933	IGHG1	non_CD_clone	0.0571428571428571
934	IGHG1	non_CD_clone	0.0685714285714286
935	IGHG1	non_CD_clone	0.0628571428571429
936	IGHG1	non_CD_clone	0.0628571428571429
937	IGHG2	non_CD_clone	0.04
938	IGHA1	non_CD_clone	0.0342857142857143
939	IGHM	non_CD_clone	0.04
940	IGHA2	non_CD_clone	0.0574712643678161
941	IGHA2	non_CD_clone	0.0342857142857143
942	IGHG2	non_CD_clone	0.0114285714285714
943	IGHG2	non_CD_clone	0.0517241379310345
944	IGHM	non_CD_clone	0.0172413793103448
945	IGHM	non_CD_clone	0.0342857142857143
946	IGHA1	non_CD_clone	0.04
947	IGHA2	non_CD_clone	0.0114285714285714
948	IGHA2	non_CD_clone	0.0342857142857143
949	IGHA1	non_CD_clone	0.0342857142857143
950	IGHA1	non_CD_clone	0.0228571428571429
951	IGHM	non_CD_clone	0.0342857142857143
952	IGHM	non_CD_clone	0.0342857142857143
953	IGHG1	non_CD_clone	0.0571428571428571
954	IGHA1	non_CD_clone	0
955	IGHA1	non_CD_clone	0
956	IGHG1	non_CD_clone	0.0628571428571429
957	IGHA2	non_CD_clone	0.0342857142857143
958	IGHA2	non_CD_clone	0.04
959	IGHA2	non_CD_clone	0.0285714285714286
960	IGHA2	non_CD_clone	0.0285714285714286
961	IGHG2	non_CD_clone	0.0514285714285714
962	IGHA1	non_CD_clone	0.0457142857142857
963	IGHA2	non_CD_clone	0.0685714285714286
964	IGHG2	non_CD_clone	0.04
965	IGHG2	non_CD_clone	0.0114285714285714
966	IGHG1	non_CD_clone	0.0114285714285714
967	IGHG2	non_CD_clone	0.0114285714285714
968	IGHG2	non_CD_clone	0.0228571428571429
969	IGHG2	non_CD_clone	0.0114285714285714
970	IGHG2	non_CD_clone	0.0114285714285714
971	IGHG2	non_CD_clone	0.0171428571428571
972	IGHG2	non_CD_clone	0.04
973	IGHG2	non_CD_clone	0.0285714285714286
974	IGHG2	non_CD_clone	0.0114285714285714
975	IGHG2	non_CD_clone	0.00571428571428571
976	IGHG2	non_CD_clone	0.0171428571428571
977	IGHG2	non_CD_clone	0.0342857142857143
978	IGHG2	non_CD_clone	0.0171428571428571
979	IGHG2	non_CD_clone	0.0114285714285714
980	IGHG2	non_CD_clone	0.0114285714285714
981	IGHG2	non_CD_clone	0.0228571428571429
982	IGHG2	non_CD_clone	0.0514285714285714
983	IGHG2	non_CD_clone	0.0285714285714286
984	IGHG2	non_CD_clone	0.0228571428571429
985	IGHG2	non_CD_clone	0.0285714285714286
986	IGHG1	non_CD_clone	0.0171428571428571
987	IGHG2	non_CD_clone	0.04
988	IGHG2	non_CD_clone	0.0114285714285714
989	IGHG2	non_CD_clone	0.0228571428571429
990	IGHG2	non_CD_clone	0.00571428571428571
991	IGHG1	non_CD_clone	0.0171428571428571
992	IGHG2	non_CD_clone	0.0114285714285714
993	IGHG1	non_CD_clone	0.00571428571428571
994	IGHG2	non_CD_clone	0.0285714285714286
995	IGHG2	non_CD_clone	0.04
996	IGHG2	non_CD_clone	0.0171428571428571
997	IGHG1	non_CD_clone	0.0114285714285714
998	IGHG1	non_CD_clone	0.0114285714285714
999	IGHG2	non_CD_clone	0.0114285714285714
1000	IGHG2	non_CD_clone	0.0344827586206897
1001	IGHG2	non_CD_clone	0.0228571428571429
1002	IGHG2	non_CD_clone	0.0171428571428571
1003	IGHG2	non_CD_clone	0.0514285714285714
1004	IGHG2	non_CD_clone	0.0228571428571429
1005	IGHG2	non_CD_clone	0.00571428571428571
1006	IGHG2	non_CD_clone	0.08
1007	IGHG2	non_CD_clone	0.08
1008	IGHG2	non_CD_clone	0.0228571428571429
1009	IGHG2	non_CD_clone	0.0114285714285714
1010	IGHG2	non_CD_clone	0.0571428571428571
1011	IGHG2	non_CD_clone	0.0514285714285714
1012	IGHG2	non_CD_clone	0.0285714285714286
1013	IGHG1	non_CD_clone	0.0457142857142857
1014	IGHA2	non_CD_clone	0.0514285714285714
1015	IGHG1	non_CD_clone	0.0532544378698225
1016	IGHA2	non_CD_clone	0.0742857142857143
1017	IGHA2	non_CD_clone	0.0342857142857143
1018	IGHG1	non_CD_clone	0.0628571428571429
1019	IGHA2	non_CD_clone	0.0228571428571429
1020	IGHA2	non_CD_clone	0.0114285714285714
1021	IGHA1	non_CD_clone	0.0114285714285714
1022	IGHA1	non_CD_clone	0.0228571428571429
1023	IGHA1	non_CD_clone	0.04
1024	IGHA2	non_CD_clone	0.0514285714285714
1025	IGHA2	non_CD_clone	0.0228571428571429
1026	IGHA2	non_CD_clone	0.08
1027	IGHA2	non_CD_clone	0.0171428571428571
1028	IGHG2	non_CD_clone	0.0742857142857143
1029	IGHG2	non_CD_clone	0.08
1030	IGHG2	non_CD_clone	0.08
1031	IGHG2	non_CD_clone	0.08
1032	IGHM	non_CD_clone	0.0742857142857143
1033	IGHM	non_CD_clone	0.0571428571428571
1034	IGHM	non_CD_clone	0.0171428571428571
1035	IGHM	non_CD_clone	0.04
1036	IGHM	non_CD_clone	0.0171428571428571
1037	IGHM	non_CD_clone	0.0171428571428571
1038	IGHM	non_CD_clone	0.04
1039	IGHM	non_CD_clone	0.0171428571428571
1040	IGHM	non_CD_clone	0.0342857142857143
1041	IGHM	non_CD_clone	0.04
1042	IGHG2	non_CD_clone	0.0571428571428571
1043	IGHG2	non_CD_clone	0.0628571428571429
1044	IGHG2	non_CD_clone	0.0571428571428571
1045	IGHG1	non_CD_clone	0.0571428571428571
1046	IGHG2	non_CD_clone	0.0628571428571429
1047	IGHG2	non_CD_clone	0.04
1048	IGHG2	non_CD_clone	0.0571428571428571
1049	IGHG2	non_CD_clone	0.0571428571428571
1050	IGHG2	non_CD_clone	0.0628571428571429
1051	IGHG2	non_CD_clone	0.0628571428571429
1052	IGHG2	non_CD_clone	0.0571428571428571
1053	IGHG2	non_CD_clone	0.0514285714285714
1054	IGHG2	non_CD_clone	0.0571428571428571
1055	IGHG2	non_CD_clone	0.0628571428571429
1056	IGHG2	non_CD_clone	0.0114285714285714
1057	IGHG2	non_CD_clone	0.0457142857142857
1058	IGHG2	non_CD_clone	0.0457142857142857
1059	IGHG2	non_CD_clone	0.0628571428571429
1060	IGHG2	non_CD_clone	0.0173410404624277
1061	IGHG1	non_CD_clone	0.0628571428571429
1062	IGHG2	non_CD_clone	0.0628571428571429
1063	IGHA2	non_CD_clone	0.0628571428571429
1064	IGHG2	non_CD_clone	0.0571428571428571
1065	IGHG2	non_CD_clone	0.0571428571428571
1066	IGHG2	non_CD_clone	0.0571428571428571
1067	IGHG2	non_CD_clone	0.0571428571428571
1068	IGHG2	non_CD_clone	0.0571428571428571
1069	IGHG2	non_CD_clone	0.0628571428571429
1070	IGHG1	non_CD_clone	0.0571428571428571
1071	IGHG2	non_CD_clone	0.0571428571428571
1072	IGHG1	non_CD_clone	0.0514285714285714
1073	IGHG2	non_CD_clone	0.0571428571428571
1074	IGHG2	non_CD_clone	0.0571428571428571
1075	IGHG1	non_CD_clone	0.0571428571428571
1076	IGHG2	non_CD_clone	0.0571428571428571
1077	IGHG1	non_CD_clone	0.0571428571428571
1078	IGHG2	non_CD_clone	0.0571428571428571
1079	IGHG1	non_CD_clone	0.0457142857142857
1080	IGHG2	non_CD_clone	0.0628571428571429
1081	IGHG1	non_CD_clone	0.0628571428571429
1082	IGHG2	non_CD_clone	0.0571428571428571
1083	IGHG2	non_CD_clone	0.0628571428571429
1084	IGHG2	non_CD_clone	0.0628571428571429
1085	IGHG1	non_CD_clone	0.0628571428571429
1086	IGHG2	non_CD_clone	0.0571428571428571
1087	IGHG2	non_CD_clone	0.0571428571428571
1088	IGHG2	non_CD_clone	0.0628571428571429
1089	IGHA2	non_CD_clone	0.0571428571428571
1090	IGHG2	non_CD_clone	0.0685714285714286
1091	IGHG2	non_CD_clone	0.0628571428571429
1092	IGHG2	non_CD_clone	0.0628571428571429
1093	IGHG2	non_CD_clone	0.0571428571428571
1094	IGHG2	non_CD_clone	0.0628571428571429
1095	IGHG2	non_CD_clone	0.0514285714285714
1096	IGHG2	non_CD_clone	0.0571428571428571
1097	IGHG2	non_CD_clone	0.0571428571428571
1098	IGHG2	non_CD_clone	0.0571428571428571
1099	IGHG2	non_CD_clone	0.0628571428571429
1100	IGHG2	non_CD_clone	0.0685714285714286
1101	IGHG1	non_CD_clone	0.0571428571428571
1102	IGHG2	non_CD_clone	0.0571428571428571
1103	IGHG2	non_CD_clone	0.0571428571428571
1104	IGHG2	non_CD_clone	0.0571428571428571
1105	IGHG2	non_CD_clone	0.04
1106	IGHG1	non_CD_clone	0.0571428571428571
1107	IGHG1	non_CD_clone	0.0628571428571429
1108	IGHG1	non_CD_clone	0.0571428571428571
1109	IGHG1	non_CD_clone	0.0571428571428571
1110	IGHG2	non_CD_clone	0.0628571428571429
1111	IGHG2	non_CD_clone	0.0571428571428571
1112	IGHG1	non_CD_clone	0.0571428571428571
1113	IGHG2	non_CD_clone	0.0571428571428571
1114	IGHG2	non_CD_clone	0.0571428571428571
1115	IGHG2	non_CD_clone	0.0514285714285714
1116	IGHG2	non_CD_clone	0.0571428571428571
1117	IGHG2	non_CD_clone	0.0571428571428571
1118	IGHG2	non_CD_clone	0.0514285714285714
1119	IGHG1	non_CD_clone	0.0171428571428571
1120	IGHG2	non_CD_clone	0.0571428571428571
1121	IGHG2	non_CD_clone	0.0571428571428571
1122	IGHG2	non_CD_clone	0.0171428571428571
1123	IGHG2	non_CD_clone	0.0628571428571429
1124	IGHG2	non_CD_clone	0.0685714285714286
1125	IGHG2	non_CD_clone	0.0571428571428571
1126	IGHG2	non_CD_clone	0.0571428571428571
1127	IGHG2	non_CD_clone	0.0628571428571429
1128	IGHG2	non_CD_clone	0.0571428571428571
1129	IGHG2	non_CD_clone	0.0628571428571429
1130	IGHG2	non_CD_clone	0.0571428571428571
1131	IGHG2	non_CD_clone	0.0571428571428571
1132	IGHG2	non_CD_clone	0.0628571428571429
1133	IGHG2	non_CD_clone	0.0578034682080925
1134	IGHG1	non_CD_clone	0.0571428571428571
1135	IGHG2	non_CD_clone	0.0571428571428571
1136	IGHG2	non_CD_clone	0.0628571428571429
1137	IGHG2	non_CD_clone	0.0571428571428571
1138	IGHG2	non_CD_clone	0.0571428571428571
1139	IGHG2	non_CD_clone	0.0571428571428571
1140	IGHG2	non_CD_clone	0.0628571428571429
1141	IGHG2	non_CD_clone	0.0628571428571429
1142	IGHG2	non_CD_clone	0.0571428571428571
1143	IGHG2	non_CD_clone	0.0571428571428571
1144	IGHG2	non_CD_clone	0.0571428571428571
1145	IGHG1	non_CD_clone	0.0571428571428571
1146	IGHG1	non_CD_clone	0.0571428571428571
1147	IGHG2	non_CD_clone	0.0571428571428571
1148	IGHG1	non_CD_clone	0.0571428571428571
1149	IGHG2	non_CD_clone	0.0628571428571429
1150	IGHG1	non_CD_clone	0.0628571428571429
1151	IGHG2	non_CD_clone	0.0571428571428571
1152	IGHG2	non_CD_clone	0.0571428571428571
1153	IGHG2	non_CD_clone	0.0571428571428571
1154	IGHG2	non_CD_clone	0.0571428571428571
1155	IGHG2	non_CD_clone	0.0628571428571429
1156	IGHG1	non_CD_clone	0.0571428571428571
1157	IGHG2	non_CD_clone	0.0571428571428571
1158	IGHG2	non_CD_clone	0.0685714285714286
1159	IGHG2	non_CD_clone	0.0628571428571429
1160	IGHG1	non_CD_clone	0.0571428571428571
1161	IGHG2	non_CD_clone	0.0571428571428571
1162	IGHG2	non_CD_clone	0.0514285714285714
1163	IGHG2	non_CD_clone	0.04
1164	IGHG2	non_CD_clone	0.0628571428571429
1165	IGHG2	non_CD_clone	0.0571428571428571
1166	IGHG2	non_CD_clone	0.0571428571428571
1167	IGHG2	non_CD_clone	0.0628571428571429
1168	IGHG2	non_CD_clone	0.0285714285714286
1169	IGHG2	non_CD_clone	0.0628571428571429
1170	IGHG1	non_CD_clone	0.0571428571428571
1171	IGHG2	non_CD_clone	0.0571428571428571
1172	IGHG2	non_CD_clone	0.0114285714285714
1173	IGHG2	non_CD_clone	0.0571428571428571
1174	IGHG2	non_CD_clone	0.0628571428571429
1175	IGHG2	non_CD_clone	0.0685714285714286
1176	IGHG1	non_CD_clone	0.0571428571428571
1177	IGHG2	non_CD_clone	0.0571428571428571
1178	IGHG2	non_CD_clone	0.0628571428571429
1179	IGHG2	non_CD_clone	0.0571428571428571
1180	IGHG2	non_CD_clone	0.0574712643678161
1181	IGHG2	non_CD_clone	0.0628571428571429
1182	IGHG2	non_CD_clone	0.0514285714285714
1183	IGHG2	non_CD_clone	0.0171428571428571
1184	IGHG2	non_CD_clone	0.0228571428571429
1185	IGHG2	non_CD_clone	0.0571428571428571
1186	IGHG2	non_CD_clone	0.0742857142857143
1187	IGHG2	non_CD_clone	0.0628571428571429
1188	IGHG2	non_CD_clone	0.0571428571428571
1189	IGHG2	non_CD_clone	0.0571428571428571
1190	IGHG2	non_CD_clone	0.0628571428571429
1191	IGHG2	non_CD_clone	0.0628571428571429
1192	IGHG1	non_CD_clone	0.0514285714285714
1193	IGHG2	non_CD_clone	0.0571428571428571
1194	IGHG2	non_CD_clone	0.0571428571428571
1195	IGHG2	non_CD_clone	0.04
1196	IGHG2	non_CD_clone	0.0628571428571429
1197	IGHA1	non_CD_clone	0.04
1198	IGHG2	non_CD_clone	0.0571428571428571
1199	IGHG2	non_CD_clone	0.0571428571428571
1200	IGHG2	non_CD_clone	0.0571428571428571
1201	IGHG2	non_CD_clone	0.0571428571428571
1202	IGHG2	non_CD_clone	0.0571428571428571
1203	IGHG2	non_CD_clone	0.0285714285714286
1204	IGHG2	non_CD_clone	0.0571428571428571
1205	IGHG1	non_CD_clone	0.0571428571428571
1206	IGHG1	non_CD_clone	0.0571428571428571
1207	IGHG2	non_CD_clone	0.0571428571428571
1208	IGHG2	non_CD_clone	0.0457142857142857
1209	IGHG2	non_CD_clone	0.0571428571428571
1210	IGHG2	non_CD_clone	0.0628571428571429
1211	IGHG1	non_CD_clone	0.0514285714285714
1212	IGHG2	non_CD_clone	0.0685714285714286
1213	IGHG2	non_CD_clone	0.0685714285714286
1214	IGHG2	non_CD_clone	0.0628571428571429
1215	IGHG2	non_CD_clone	0.0571428571428571
1216	IGHG2	non_CD_clone	0.0571428571428571
1217	IGHG2	non_CD_clone	0.0571428571428571
1218	IGHG2	non_CD_clone	0.0571428571428571
1219	IGHG2	non_CD_clone	0.0571428571428571
1220	IGHG2	non_CD_clone	0.0628571428571429
1221	IGHG2	non_CD_clone	0.0571428571428571
1222	IGHG2	non_CD_clone	0.0628571428571429
1223	IGHG2	non_CD_clone	0.0628571428571429
1224	IGHG2	non_CD_clone	0.0628571428571429
1225	IGHG2	non_CD_clone	0.0628571428571429
1226	IGHG2	non_CD_clone	0.0628571428571429
1227	IGHG2	non_CD_clone	0.0571428571428571
1228	IGHG2	non_CD_clone	0.0628571428571429
1229	IGHG2	non_CD_clone	0.04
1230	IGHG2	non_CD_clone	0.0571428571428571
1231	IGHG2	non_CD_clone	0.0628571428571429
1232	IGHG2	non_CD_clone	0.0406976744186047
1233	IGHG2	non_CD_clone	0.0571428571428571
1234	IGHG2	non_CD_clone	0.0628571428571429
1235	IGHG2	non_CD_clone	0.0571428571428571
1236	IGHG2	non_CD_clone	0.0628571428571429
1237	IGHG2	non_CD_clone	0.0628571428571429
1238	IGHG2	non_CD_clone	0.0571428571428571
1239	IGHG1	non_CD_clone	0.0628571428571429
1240	IGHG2	non_CD_clone	0.0342857142857143
1241	IGHG2	non_CD_clone	0.0571428571428571
1242	IGHG2	non_CD_clone	0.0571428571428571
1243	IGHG1	non_CD_clone	0.0571428571428571
1244	IGHG1	non_CD_clone	0.0628571428571429
1245	IGHG2	non_CD_clone	0.0628571428571429
1246	IGHG2	non_CD_clone	0.0571428571428571
1247	IGHG1	non_CD_clone	0.0571428571428571
1248	IGHG2	non_CD_clone	0.0571428571428571
1249	IGHG2	non_CD_clone	0.0628571428571429
1250	IGHG2	non_CD_clone	0.0571428571428571
1251	IGHG2	non_CD_clone	0.0571428571428571
1252	IGHG2	non_CD_clone	0.0628571428571429
1253	IGHG2	non_CD_clone	0.0628571428571429
1254	IGHG1	non_CD_clone	0.0571428571428571
1255	IGHG2	non_CD_clone	0.0574712643678161
1256	IGHG2	non_CD_clone	0.0628571428571429
1257	IGHG2	non_CD_clone	0.0571428571428571
1258	IGHG1	non_CD_clone	0.0628571428571429
1259	IGHG2	non_CD_clone	0.0628571428571429
1260	IGHG2	non_CD_clone	0.0742857142857143
1261	IGHG2	non_CD_clone	0.0571428571428571
1262	IGHG2	non_CD_clone	0.0628571428571429
1263	IGHG2	non_CD_clone	0.0628571428571429
1264	IGHG2	non_CD_clone	0.0571428571428571
1265	IGHG1	non_CD_clone	0.0571428571428571
1266	IGHG2	non_CD_clone	0.0571428571428571
1267	IGHG2	non_CD_clone	0.0628571428571429
1268	IGHG1	non_CD_clone	0.0628571428571429
1269	IGHG2	non_CD_clone	0.0571428571428571
1270	IGHG2	non_CD_clone	0.0571428571428571
1271	IGHG2	non_CD_clone	0.0571428571428571
1272	IGHG2	non_CD_clone	0.0808080808080808
1273	IGHG2	non_CD_clone	0.0571428571428571
1274	IGHG2	non_CD_clone	0.0571428571428571
1275	IGHG2	non_CD_clone	0.0571428571428571
1276	IGHG2	non_CD_clone	0.0628571428571429
1277	IGHG2	non_CD_clone	0.0628571428571429
1278	IGHG2	non_CD_clone	0.0628571428571429
1279	IGHG2	non_CD_clone	0.0628571428571429
1280	IGHG2	non_CD_clone	0.0628571428571429
1281	IGHG1	non_CD_clone	0.0628571428571429
1282	IGHG2	non_CD_clone	0.0514285714285714
1283	IGHG2	non_CD_clone	0.04
1284	IGHG2	non_CD_clone	0.0571428571428571
1285	IGHG2	non_CD_clone	0.0228571428571429
1286	IGHG2	non_CD_clone	0.0571428571428571
1287	IGHG2	non_CD_clone	0.0571428571428571
1288	IGHG2	non_CD_clone	0.0628571428571429
1289	IGHG2	non_CD_clone	0.0628571428571429
1290	IGHG2	non_CD_clone	0.0628571428571429
1291	IGHG1	non_CD_clone	0.0571428571428571
1292	IGHG2	non_CD_clone	0.0571428571428571
1293	IGHG2	non_CD_clone	0.0571428571428571
1294	IGHG2	non_CD_clone	0.0514285714285714
1295	IGHG2	non_CD_clone	0.0514285714285714
1296	IGHG2	non_CD_clone	0.0571428571428571
1297	IGHG2	non_CD_clone	0.0571428571428571
1298	IGHG2	non_CD_clone	0.0571428571428571
1299	IGHG1	non_CD_clone	0.0457142857142857
1300	IGHG2	non_CD_clone	0.0571428571428571
1301	IGHG1	non_CD_clone	0.0628571428571429
1302	IGHG2	non_CD_clone	0.04
1303	IGHG1	non_CD_clone	0.0571428571428571
1304	IGHG2	non_CD_clone	0.0571428571428571
1305	IGHG1	non_CD_clone	0.0457142857142857
1306	IGHG2	non_CD_clone	0.0628571428571429
1307	IGHG2	non_CD_clone	0.0628571428571429
1308	IGHG1	non_CD_clone	0.0571428571428571
1309	IGHG1	non_CD_clone	0.0342857142857143
1310	IGHG2	non_CD_clone	0.0628571428571429
1311	IGHG2	non_CD_clone	0.0571428571428571
1312	IGHG2	non_CD_clone	0.0628571428571429
1313	IGHG2	non_CD_clone	0.0285714285714286
1314	IGHG2	non_CD_clone	0.0571428571428571
1315	IGHG2	non_CD_clone	0.0571428571428571
1316	IGHG2	non_CD_clone	0.0571428571428571
1317	IGHG2	non_CD_clone	0.0571428571428571
1318	IGHG2	non_CD_clone	0.0571428571428571
1319	IGHG2	non_CD_clone	0.0571428571428571
1320	IGHG2	non_CD_clone	0.0628571428571429
1321	IGHG2	non_CD_clone	0.0285714285714286
1322	IGHG2	non_CD_clone	0.0571428571428571
1323	IGHG2	non_CD_clone	0.0571428571428571
1324	IGHG2	non_CD_clone	0.0628571428571429
1325	IGHG2	non_CD_clone	0.08
1326	IGHG2	non_CD_clone	0.0628571428571429
1327	IGHG1	non_CD_clone	0.0285714285714286
1328	IGHG2	non_CD_clone	0.0571428571428571
1329	IGHG2	non_CD_clone	0.0628571428571429
1330	IGHG2	non_CD_clone	0.0628571428571429
1331	IGHG2	non_CD_clone	0.0628571428571429
1332	IGHG1	non_CD_clone	0.0685714285714286
1333	IGHG2	non_CD_clone	0.0571428571428571
1334	IGHG2	non_CD_clone	0.0628571428571429
1335	IGHG2	non_CD_clone	0.0571428571428571
1336	IGHG2	non_CD_clone	0.0571428571428571
1337	IGHG2	non_CD_clone	0.0571428571428571
1338	IGHG2	non_CD_clone	0.0571428571428571
1339	IGHG2	non_CD_clone	0.0571428571428571
1340	IGHG2	non_CD_clone	0.0571428571428571
1341	IGHG2	non_CD_clone	0.0571428571428571
1342	IGHG2	non_CD_clone	0.0628571428571429
1343	IGHG2	non_CD_clone	0.0571428571428571
1344	IGHG2	non_CD_clone	0.0457142857142857
1345	IGHG2	non_CD_clone	0.0571428571428571
1346	IGHG2	non_CD_clone	0.04
1347	IGHG1	non_CD_clone	0.0514285714285714
1348	IGHG1	non_CD_clone	0.0628571428571429
1349	IGHG2	non_CD_clone	0.0571428571428571
1350	IGHG2	non_CD_clone	0.0571428571428571
1351	IGHG1	non_CD_clone	0.0571428571428571
1352	IGHG2	non_CD_clone	0.0457142857142857
1353	IGHG2	non_CD_clone	0.0574712643678161
1354	IGHG1	non_CD_clone	0.0571428571428571
1355	IGHG2	non_CD_clone	0.0171428571428571
1356	IGHG1	non_CD_clone	0.0571428571428571
1357	IGHG2	non_CD_clone	0.0571428571428571
1358	IGHG2	non_CD_clone	0.0628571428571429
1359	IGHG2	non_CD_clone	0.0685714285714286
1360	IGHG2	non_CD_clone	0.0571428571428571
1361	IGHG1	non_CD_clone	0.0571428571428571
1362	IGHG2	non_CD_clone	0.0228571428571429
1363	IGHG2	non_CD_clone	0.0571428571428571
1364	IGHG2	non_CD_clone	0.0628571428571429
1365	IGHG2	non_CD_clone	0.0514285714285714
1366	IGHG2	non_CD_clone	0.0628571428571429
1367	IGHG1	non_CD_clone	0.0571428571428571
1368	IGHG2	non_CD_clone	0.0628571428571429
1369	IGHG2	non_CD_clone	0.0171428571428571
1370	IGHG2	non_CD_clone	0.0628571428571429
1371	IGHG2	non_CD_clone	0.0685714285714286
1372	IGHG1	non_CD_clone	0.0228571428571429
1373	IGHG2	non_CD_clone	0.0574712643678161
1374	IGHG2	non_CD_clone	0.0628571428571429
1375	IGHG2	non_CD_clone	0.0571428571428571
1376	IGHG2	non_CD_clone	0.0628571428571429
1377	IGHG1	non_CD_clone	0.0628571428571429
1378	IGHG2	non_CD_clone	0.0628571428571429
1379	IGHG2	non_CD_clone	0.0628571428571429
1380	IGHG2	non_CD_clone	0.0574712643678161
1381	IGHG2	non_CD_clone	0.0228571428571429
1382	IGHG1	non_CD_clone	0.0628571428571429
1383	IGHG1	non_CD_clone	0.108571428571429
1384	IGHG2	non_CD_clone	0.0571428571428571
1385	IGHG2	non_CD_clone	0.0628571428571429
1386	IGHG2	non_CD_clone	0.0571428571428571
1387	IGHG1	non_CD_clone	0.0571428571428571
1388	IGHG1	non_CD_clone	0.0571428571428571
1389	IGHG1	non_CD_clone	0.0571428571428571
1390	IGHG2	non_CD_clone	0.0571428571428571
1391	IGHG2	non_CD_clone	0.0571428571428571
1392	IGHG2	non_CD_clone	0.0571428571428571
1393	IGHG2	non_CD_clone	0.0742857142857143
1394	IGHG2	non_CD_clone	0.0628571428571429
1395	IGHG1	non_CD_clone	0.0628571428571429
1396	IGHG2	non_CD_clone	0.0628571428571429
1397	IGHG2	non_CD_clone	0.0571428571428571
1398	IGHG2	non_CD_clone	0.0628571428571429
1399	IGHA2	non_CD_clone	0.0628571428571429
1400	IGHG2	non_CD_clone	0.0628571428571429
1401	IGHG2	non_CD_clone	0.0628571428571429
1402	IGHG2	non_CD_clone	0.0628571428571429
1403	IGHG2	non_CD_clone	0.0628571428571429
1404	IGHG2	non_CD_clone	0.0628571428571429
1405	IGHG2	non_CD_clone	0.0571428571428571
1406	IGHG2	non_CD_clone	0.0628571428571429
1407	IGHG2	non_CD_clone	0.0571428571428571
1408	IGHG2	non_CD_clone	0.0628571428571429
1409	IGHG1	non_CD_clone	0.0628571428571429
1410	IGHG2	non_CD_clone	0.0574712643678161
1411	IGHG2	non_CD_clone	0.0628571428571429
1412	IGHG1	non_CD_clone	0.0571428571428571
1413	IGHG2	non_CD_clone	0.0571428571428571
1414	IGHG2	non_CD_clone	0.0628571428571429
1415	IGHG2	non_CD_clone	0.0571428571428571
1416	IGHG1	non_CD_clone	0.0628571428571429
1417	IGHG2	non_CD_clone	0.0571428571428571
1418	IGHG2	non_CD_clone	0.0514285714285714
1419	IGHG2	non_CD_clone	0.0571428571428571
1420	IGHG2	non_CD_clone	0.0689655172413793
1421	IGHG2	non_CD_clone	0.0457142857142857
1422	IGHG1	non_CD_clone	0.0571428571428571
1423	IGHG2	non_CD_clone	0.0571428571428571
1424	IGHG1	non_CD_clone	0.0628571428571429
1425	IGHG2	non_CD_clone	0.0571428571428571
1426	IGHG2	non_CD_clone	0.0571428571428571
1427	IGHG2	non_CD_clone	0.0632183908045977
1428	IGHG2	non_CD_clone	0.0628571428571429
1429	IGHG2	non_CD_clone	0.0571428571428571
1430	IGHG2	non_CD_clone	0.0628571428571429
1431	IGHG2	non_CD_clone	0.0571428571428571
1432	IGHG2	non_CD_clone	0.0457142857142857
1433	IGHG1	non_CD_clone	0.0628571428571429
1434	IGHG2	non_CD_clone	0.0571428571428571
1435	IGHG2	non_CD_clone	0.0628571428571429
1436	IGHG2	non_CD_clone	0.0628571428571429
1437	IGHG2	non_CD_clone	0.0571428571428571
1438	IGHG2	non_CD_clone	0.0571428571428571
1439	IGHG1	non_CD_clone	0.0571428571428571
1440	IGHG2	non_CD_clone	0.0571428571428571
1441	IGHG2	non_CD_clone	0.0571428571428571
1442	IGHG2	non_CD_clone	0.0632183908045977
1443	IGHG2	non_CD_clone	0.0457142857142857
1444	IGHG1	non_CD_clone	0.0571428571428571
1445	IGHG1	non_CD_clone	0.0628571428571429
1446	IGHG2	non_CD_clone	0.0571428571428571
1447	IGHG2	non_CD_clone	0.04
1448	IGHG1	non_CD_clone	0.0571428571428571
1449	IGHG1	non_CD_clone	0.0685714285714286
1450	IGHG1	non_CD_clone	0.0571428571428571
1451	IGHG2	non_CD_clone	0.0574712643678161
1452	IGHG1	non_CD_clone	0.0571428571428571
1453	IGHG1	non_CD_clone	0.0742857142857143
1454	IGHG2	non_CD_clone	0.0285714285714286
1455	IGHG2	non_CD_clone	0.0571428571428571
1456	IGHG2	non_CD_clone	0.0571428571428571
1457	IGHG2	non_CD_clone	0.0171428571428571
1458	IGHG2	non_CD_clone	0.0628571428571429
1459	IGHG2	non_CD_clone	0.0571428571428571
1460	IGHG1	non_CD_clone	0.0514285714285714
1461	IGHG2	non_CD_clone	0.0571428571428571
1462	IGHM	non_CD_clone	0.04
1463	IGHM	non_CD_clone	0.0457142857142857
1464	IGHG1	non_CD_clone	0.0285714285714286
1465	IGHA2	non_CD_clone	0.0571428571428571
1466	IGHA2	non_CD_clone	0.0628571428571429
1467	IGHA2	non_CD_clone	0.0285714285714286
1468	IGHM	non_CD_clone	0.0228571428571429
1469	IGHM	non_CD_clone	0.0228571428571429
1470	IGHG1	non_CD_clone	0.0114285714285714
1471	IGHG2	non_CD_clone	0.04
1472	IGHA2	non_CD_clone	0.0457142857142857
1473	IGHA2	non_CD_clone	0.00571428571428571
1474	IGHA1	non_CD_clone	0.0285714285714286
1475	IGHA2	non_CD_clone	0.0114285714285714
1476	IGHA1	non_CD_clone	0.0171428571428571
1477	IGHM	non_CD_clone	0.0971428571428571
1478	IGHA1	non_CD_clone	0.0228571428571429
1479	IGHM	non_CD_clone	0.0685714285714286
1480	IGHA1	non_CD_clone	0.0571428571428571
1481	IGHA2	non_CD_clone	0.0228571428571429
1482	IGHG2	non_CD_clone	0.0514285714285714
1483	IGHG2	non_CD_clone	0.0514285714285714
1484	IGHA2	non_CD_clone	0.0685714285714286
1485	IGHG2	non_CD_clone	0.0171428571428571
1486	IGHG1	non_CD_clone	0.0228571428571429
1487	IGHM	non_CD_clone	0.0342857142857143
1488	IGHM	non_CD_clone	0.0342857142857143
1489	IGHM	non_CD_clone	0.04
1490	IGHM	non_CD_clone	0.04
1491	IGHG2	non_CD_clone	0.0228571428571429
1492	IGHG2	non_CD_clone	0.0457142857142857
1493	IGHG2	non_CD_clone	0.0285714285714286
1494	IGHG2	non_CD_clone	0.0228571428571429
1495	IGHG2	non_CD_clone	0.0685714285714286
1496	IGHG2	non_CD_clone	0.04
1497	IGHA2	non_CD_clone	0.0514285714285714
1498	IGHG2	non_CD_clone	0.0228571428571429
1499	IGHM	non_CD_clone	0.0114285714285714
1500	IGHM	non_CD_clone	0.0171428571428571
1501	IGHM	non_CD_clone	0.0571428571428571
1502	IGHG2	non_CD_clone	0.0628571428571429
1503	IGHG1	non_CD_clone	0.0742857142857143
1504	IGHG1	non_CD_clone	0.0581395348837209
1505	IGHG1	non_CD_clone	0.0228571428571429
1506	IGHG2	non_CD_clone	0.0228571428571429
1507	IGHG1	non_CD_clone	0.04
1508	IGHG1	non_CD_clone	0.0285714285714286
1509	IGHG1	non_CD_clone	0.0228571428571429
1510	IGHG2	non_CD_clone	0.0171428571428571
1511	IGHA2	non_CD_clone	0.0628571428571429
1512	IGHA2	non_CD_clone	0.0628571428571429
1513	IGHA2	non_CD_clone	0.108571428571429
1514	IGHG1	non_CD_clone	0.0171428571428571
1515	IGHA2	non_CD_clone	0.0457142857142857
1516	IGHA2	non_CD_clone	0.0457142857142857
1517	IGHA2	non_CD_clone	0.0171428571428571
1518	IGHA2	non_CD_clone	0.04
1519	IGHA2	non_CD_clone	0.04
1520	IGHA2	non_CD_clone	0.0571428571428571
1521	IGHM	non_CD_clone	0.0171428571428571
1522	IGHM	non_CD_clone	0.0285714285714286
1523	IGHM	non_CD_clone	0.0171428571428571
1524	IGHM	non_CD_clone	0.0285714285714286
1525	IGHM	non_CD_clone	0.04
1526	IGHM	non_CD_clone	0.0228571428571429
1527	IGHM	non_CD_clone	0.0171428571428571
1528	IGHM	non_CD_clone	0.04
1529	IGHG1	non_CD_clone	0.0514285714285714
1530	IGHA2	non_CD_clone	0.08
1531	IGHA1	non_CD_clone	0.0628571428571429
1532	IGHG2	non_CD_clone	0.0342857142857143
1533	IGHA2	non_CD_clone	0.08
1534	IGHA1	non_CD_clone	0.04
1535	IGHA2	non_CD_clone	0.0457142857142857
1536	IGHA2	non_CD_clone	0.0628571428571429
1537	IGHA1	non_CD_clone	0.0628571428571429
1538	IGHA2	non_CD_clone	0.0742857142857143
1539	IGHA1	non_CD_clone	0.0457142857142857
1540	IGHA2	non_CD_clone	0.0628571428571429
1541	IGHA2	non_CD_clone	0.0685714285714286
1542	IGHA1	non_CD_clone	0.0628571428571429
1543	IGHA1	non_CD_clone	0.0628571428571429
1544	IGHA2	non_CD_clone	0.0857142857142857
1545	IGHA2	non_CD_clone	0.0857142857142857
1546	IGHA2	non_CD_clone	0.0628571428571429
1547	IGHA2	non_CD_clone	0.0857142857142857
1548	IGHA2	non_CD_clone	0.0742857142857143
1549	IGHA2	non_CD_clone	0.0685714285714286
1550	IGHA2	non_CD_clone	0.0628571428571429
1551	IGHA2	non_CD_clone	0.0628571428571429
1552	IGHA2	non_CD_clone	0.0685714285714286
1553	IGHA2	non_CD_clone	0.0742857142857143
1554	IGHA2	non_CD_clone	0.0843373493975904
1555	IGHA2	non_CD_clone	0.0685714285714286
1556	IGHA1	non_CD_clone	0.0628571428571429
1557	IGHA2	non_CD_clone	0.0742857142857143
1558	IGHA2	non_CD_clone	0.0628571428571429
1559	IGHA2	non_CD_clone	0.0628571428571429
1560	IGHA2	non_CD_clone	0.0946745562130177
1561	IGHA2	non_CD_clone	0.0892857142857143
1562	IGHA2	non_CD_clone	0.0457142857142857
1563	IGHA1	non_CD_clone	0.0628571428571429
1564	IGHA2	non_CD_clone	0.0685714285714286
1565	IGHA2	non_CD_clone	0.0742857142857143
1566	IGHA2	non_CD_clone	0.0285714285714286
1567	IGHA2	non_CD_clone	0.0710059171597633
1568	IGHA2	non_CD_clone	0.0228571428571429
1569	IGHA2	non_CD_clone	0.04
1570	IGHA2	non_CD_clone	0.0342857142857143
1571	IGHA2	non_CD_clone	0.0457142857142857
1572	IGHA2	non_CD_clone	0.0342857142857143
1573	IGHA2	non_CD_clone	0.04
1574	IGHA1	non_CD_clone	0.0342857142857143
1575	IGHA2	non_CD_clone	0.0342857142857143
1576	IGHA2	non_CD_clone	0.0342857142857143
1577	IGHA2	non_CD_clone	0.0628571428571429
1578	IGHA1	non_CD_clone	0.0171428571428571
1579	IGHA1	non_CD_clone	0
1580	IGHA1	non_CD_clone	0.04
1581	IGHA2	non_CD_clone	0.04
1582	IGHA1	non_CD_clone	0.0457142857142857
1583	IGHG1	non_CD_clone	0.04
1584	IGHA2	non_CD_clone	0.04
1585	IGHA2	non_CD_clone	0.04
1586	IGHA2	non_CD_clone	0.0228571428571429
1587	IGHM	non_CD_clone	0.0285714285714286
1588	IGHG2	non_CD_clone	0.0742857142857143
1589	IGHM	non_CD_clone	0.0685714285714286
1590	IGHM	non_CD_clone	0.0514285714285714
1591	IGHA1	non_CD_clone	0
1592	IGHA2	non_CD_clone	0.0628571428571429
1593	IGHA2	non_CD_clone	0.0457142857142857
1594	IGHA1	non_CD_clone	0.0457142857142857
1595	IGHA2	non_CD_clone	0.0457142857142857
1596	IGHA1	non_CD_clone	0.0628571428571429
1597	IGHA2	non_CD_clone	0.0228571428571429
1598	IGHA2	non_CD_clone	0.15
1599	IGHA1	non_CD_clone	0.15
1600	IGHA2	non_CD_clone	0.0285714285714286
1601	IGHA2	non_CD_clone	0.0628571428571429
1602	IGHA2	non_CD_clone	0.04
1603	IGHA2	non_CD_clone	0.0228571428571429
1604	IGHA2	non_CD_clone	0.0114285714285714
1605	IGHA1	non_CD_clone	0.0571428571428571
1606	IGHA2	non_CD_clone	0.0514285714285714
1607	IGHM	non_CD_clone	0.0457142857142857
1608	IGHA2	non_CD_clone	0.0285714285714286
1609	IGHG1	non_CD_clone	0.0742857142857143
1610	IGHG1	non_CD_clone	0.0857142857142857
1611	IGHA1	non_CD_clone	0.00571428571428571
1612	IGHG1	non_CD_clone	0.04
1613	IGHG1	non_CD_clone	0.0457142857142857
1614	IGHG1	non_CD_clone	0.0628571428571429
1615	IGHG2	non_CD_clone	0.0285714285714286
1616	IGHG1	non_CD_clone	0.0571428571428571
1617	IGHA2	non_CD_clone	0.0857142857142857
1618	IGHA1	non_CD_clone	0.0228571428571429
1619	IGHA1	non_CD_clone	0.0571428571428571
1620	IGHG1	non_CD_clone	0.0171428571428571
1621	IGHG1	non_CD_clone	0.0171428571428571
1622	IGHG1	non_CD_clone	0.0171428571428571
1623	IGHG1	non_CD_clone	0.04
1624	IGHG1	non_CD_clone	0.0171428571428571
1625	IGHG2	non_CD_clone	0.0171428571428571
1626	IGHG1	non_CD_clone	0.0342857142857143
1627	IGHG2	non_CD_clone	0.0171428571428571
1628	IGHG2	non_CD_clone	0.0171428571428571
1629	IGHG1	non_CD_clone	0.0285714285714286
1630	IGHG1	non_CD_clone	0.0285714285714286
1631	IGHG1	non_CD_clone	0.0171428571428571
1632	IGHG2	non_CD_clone	0.0342857142857143
1633	IGHG2	non_CD_clone	0.0342857142857143
1634	IGHG1	non_CD_clone	0.0172413793103448
1635	IGHG1	non_CD_clone	0.0114285714285714
1636	IGHG1	non_CD_clone	0.0171428571428571
1637	IGHG2	non_CD_clone	0.0228571428571429
1638	IGHG1	non_CD_clone	0.0228571428571429
1639	IGHG1	non_CD_clone	0.0628571428571429
1640	IGHG1	non_CD_clone	0.0171428571428571
1641	IGHG1	non_CD_clone	0.0285714285714286
1642	IGHG1	non_CD_clone	0.0285714285714286
1643	IGHG2	non_CD_clone	0.0571428571428571
1644	IGHG1	non_CD_clone	0.0457142857142857
1645	IGHG1	non_CD_clone	0.0171428571428571
1646	IGHG1	non_CD_clone	0.0285714285714286
1647	IGHG2	non_CD_clone	0.0171428571428571
1648	IGHG1	non_CD_clone	0.0171428571428571
1649	IGHG1	non_CD_clone	0.0171428571428571
1650	IGHG2	non_CD_clone	0.0171428571428571
1651	IGHG1	non_CD_clone	0.0171428571428571
1652	IGHG2	non_CD_clone	0.0171428571428571
1653	IGHG2	non_CD_clone	0.0171428571428571
1654	IGHG2	non_CD_clone	0.0285714285714286
1655	IGHG2	non_CD_clone	0.0171428571428571
1656	IGHG1	non_CD_clone	0.0171428571428571
1657	IGHG1	non_CD_clone	0.0228571428571429
1658	IGHG1	non_CD_clone	0.0114285714285714
1659	IGHG1	non_CD_clone	0.0228571428571429
1660	IGHG1	non_CD_clone	0.0171428571428571
1661	IGHG1	non_CD_clone	0.0172413793103448
1662	IGHG1	non_CD_clone	0.0285714285714286
1663	IGHG1	non_CD_clone	0.0171428571428571
1664	IGHG1	non_CD_clone	0.0171428571428571
1665	IGHG2	non_CD_clone	0.0171428571428571
1666	IGHG1	non_CD_clone	0.0228571428571429
1667	IGHG1	non_CD_clone	0.0171428571428571
1668	IGHG1	non_CD_clone	0.0342857142857143
1669	IGHG2	non_CD_clone	0.0457142857142857
1670	IGHG1	non_CD_clone	0.0114285714285714
1671	IGHG1	non_CD_clone	0.0285714285714286
1672	IGHG1	non_CD_clone	0.0171428571428571
1673	IGHG2	non_CD_clone	0.0171428571428571
1674	IGHG1	non_CD_clone	0.0171428571428571
1675	IGHG2	non_CD_clone	0.0171428571428571
1676	IGHG1	non_CD_clone	0.0571428571428571
1677	IGHG1	non_CD_clone	0.0171428571428571
1678	IGHG1	non_CD_clone	0.0171428571428571
1679	IGHG1	non_CD_clone	0.0514285714285714
1680	IGHG1	non_CD_clone	0.0514285714285714
1681	IGHG1	non_CD_clone	0.0171428571428571
1682	IGHG1	non_CD_clone	0.0342857142857143
1683	IGHG1	non_CD_clone	0.0171428571428571
1684	IGHG1	non_CD_clone	0.0228571428571429
1685	IGHG1	non_CD_clone	0.0171428571428571
1686	IGHG1	non_CD_clone	0.04
1687	IGHG1	non_CD_clone	0.0228571428571429
1688	IGHG1	non_CD_clone	0.0228571428571429
1689	IGHG1	non_CD_clone	0.0171428571428571
1690	IGHG2	non_CD_clone	0.0514285714285714
1691	IGHG1	non_CD_clone	0.0171428571428571
1692	IGHG1	non_CD_clone	0.0228571428571429
1693	IGHG1	non_CD_clone	0.0514285714285714
1694	IGHG2	non_CD_clone	0.0171428571428571
1695	IGHG1	non_CD_clone	0.0342857142857143
1696	IGHG1	non_CD_clone	0.0171428571428571
1697	IGHG1	non_CD_clone	0.0514285714285714
1698	IGHG2	non_CD_clone	0.0114285714285714
1699	IGHG1	non_CD_clone	0.04
1700	IGHG1	non_CD_clone	0.0171428571428571
1701	IGHG2	non_CD_clone	0.0228571428571429
1702	IGHG1	non_CD_clone	0.0171428571428571
1703	IGHG1	non_CD_clone	0.0171428571428571
1704	IGHG1	non_CD_clone	0.0514285714285714
1705	IGHG2	non_CD_clone	0.0514285714285714
1706	IGHG2	non_CD_clone	0.0228571428571429
1707	IGHG1	non_CD_clone	0.0285714285714286
1708	IGHM	non_CD_clone	0.0457142857142857
1709	IGHM	non_CD_clone	0.0914285714285714
1710	IGHG1	non_CD_clone	0.0685714285714286
1711	IGHM	non_CD_clone	0.0457142857142857
1712	IGHM	non_CD_clone	0.04
1713	IGHG2	non_CD_clone	0.0571428571428571
1714	IGHG2	non_CD_clone	0.0514285714285714
1715	IGHA1	non_CD_clone	0.04
1716	IGHM	non_CD_clone	0.0114285714285714
1717	IGHM	non_CD_clone	0.0171428571428571
1718	IGHM	non_CD_clone	0.0114285714285714
1719	IGHM	non_CD_clone	0.0114285714285714
1720	IGHM	non_CD_clone	0.0171428571428571
1721	IGHM	non_CD_clone	0.0342857142857143
1722	IGHM	non_CD_clone	0.0114285714285714
1723	IGHM	non_CD_clone	0.0114285714285714
1724	IGHM	non_CD_clone	0.0229885057471264
1725	IGHM	non_CD_clone	0.0171428571428571
1726	IGHM	non_CD_clone	0.0114285714285714
1727	IGHM	non_CD_clone	0.0285714285714286
1728	IGHM	non_CD_clone	0.0571428571428571
1729	IGHM	non_CD_clone	0.0114285714285714
1730	IGHM	non_CD_clone	0.0115606936416185
1731	IGHG2	non_CD_clone	0.04
1732	IGHG2	non_CD_clone	0.0457142857142857
1733	IGHG2	non_CD_clone	0.0457142857142857
1734	IGHG2	non_CD_clone	0.0514285714285714
1735	IGHG1	non_CD_clone	0.00571428571428571
1736	IGHM	non_CD_clone	0.0514285714285714
1737	IGHM	non_CD_clone	0.0114285714285714
1738	IGHM	non_CD_clone	0.0342857142857143
1739	IGHA2	non_CD_clone	0.0628571428571429
1740	IGHA1	non_CD_clone	0.04
1741	IGHA2	non_CD_clone	0.04
1742	IGHM	non_CD_clone	0.0571428571428571
1743	IGHM	non_CD_clone	0.0689655172413793
1744	IGHM	non_CD_clone	0.0574712643678161
1745	IGHM	non_CD_clone	0.04
1746	IGHA2	non_CD_clone	0.0285714285714286
1747	IGHA2	non_CD_clone	0.0342857142857143
1748	IGHG1	non_CD_clone	0.0457142857142857
1749	IGHG1	non_CD_clone	0.0171428571428571
1750	IGHG2	non_CD_clone	0.0742857142857143
1751	IGHA2	non_CD_clone	0.0114285714285714
1752	IGHA2	non_CD_clone	0.0114285714285714
1753	IGHG2	non_CD_clone	0.0742857142857143
1754	IGHG1	non_CD_clone	0.04
1755	IGHA2	non_CD_clone	0.0285714285714286
1756	IGHA2	non_CD_clone	0.0457142857142857
1757	IGHG2	non_CD_clone	0.0914285714285714
1758	IGHA2	non_CD_clone	0.04
1759	IGHA2	non_CD_clone	0.0457142857142857
1760	IGHA2	non_CD_clone	0.04
1761	IGHA1	non_CD_clone	0.0171428571428571
1762	IGHA1	non_CD_clone	0.0171428571428571
1763	IGHM	non_CD_clone	0.0402298850574713
1764	IGHM	non_CD_clone	0.0229885057471264
1765	IGHM	non_CD_clone	0.028735632183908
1766	IGHG2	non_CD_clone	0.0742857142857143
1767	IGHM	non_CD_clone	0.0171428571428571
1768	IGHA2	non_CD_clone	0.0514285714285714
1769	IGHG2	non_CD_clone	0.0742857142857143
1770	IGHG2	non_CD_clone	0.08
1771	IGHG2	non_CD_clone	0.08
1772	IGHG2	non_CD_clone	0.0514285714285714
1773	IGHG2	non_CD_clone	0.0742857142857143
1774	IGHG2	non_CD_clone	0.08
1775	IGHA2	non_CD_clone	0.08
1776	IGHG2	non_CD_clone	0.0171428571428571
1777	IGHG2	non_CD_clone	0.08
1778	IGHG2	non_CD_clone	0.0742857142857143
1779	IGHM	non_CD_clone	0.04
1780	IGHA2	non_CD_clone	0.0114285714285714
1781	IGHM	non_CD_clone	0
1782	IGHM	non_CD_clone	0
1783	IGHM	non_CD_clone	0.0571428571428571
1784	IGHA2	non_CD_clone	0.04
1785	IGHM	non_CD_clone	0.0285714285714286
1786	IGHM	non_CD_clone	0.0571428571428571
1787	IGHM	non_CD_clone	0.0457142857142857
1788	IGHM	non_CD_clone	0.0342857142857143
1789	IGHM	non_CD_clone	0.0342857142857143
1790	IGHG1	non_CD_clone	0.0685714285714286
1791	IGHM	non_CD_clone	0.0285714285714286
1792	IGHM	non_CD_clone	0.0342857142857143
1793	IGHM	non_CD_clone	0.0114285714285714
1794	IGHG1	non_CD_clone	0.0115606936416185
1795	IGHM	non_CD_clone	0.0457142857142857
1796	IGHG1	non_CD_clone	0.04
1797	IGHA1	non_CD_clone	0.0685714285714286
1798	IGHG2	non_CD_clone	0.0742857142857143
1799	IGHG2	non_CD_clone	0.0742857142857143
1800	IGHG1	non_CD_clone	0.0742857142857143
1801	IGHG1	non_CD_clone	0.0742857142857143
1802	IGHG1	non_CD_clone	0.0742857142857143
1803	IGHM	non_CD_clone	0.0457142857142857
1804	IGHM	non_CD_clone	0.0571428571428571
1805	IGHA2	non_CD_clone	0.0344827586206897
1806	IGHG1	non_CD_clone	0.0628571428571429
1807	IGHA1	non_CD_clone	0.0114285714285714
1808	IGHG1	non_CD_clone	0.0914285714285714
1809	IGHA1	non_CD_clone	0.0685714285714286
1810	IGHG1	non_CD_clone	0.0685714285714286
1811	IGHG2	non_CD_clone	0.0742857142857143
1812	IGHG1	non_CD_clone	0.0685714285714286
1813	IGHG1	non_CD_clone	0.0685714285714286
1814	IGHA1	non_CD_clone	0.0571428571428571
1815	IGHA2	non_CD_clone	0.0571428571428571
1816	IGHG2	non_CD_clone	0.0457142857142857
1817	IGHG2	non_CD_clone	0.0808080808080808
1818	IGHA1	non_CD_clone	0.0628571428571429
1819	IGHA1	non_CD_clone	0.08
1820	IGHG2	non_CD_clone	0.0229885057471264
1821	IGHG2	non_CD_clone	0.0228571428571429
1822	IGHM	non_CD_clone	0.04
1823	IGHM	non_CD_clone	0.0457142857142857
1824	IGHM	non_CD_clone	0.0285714285714286
1825	IGHA2	non_CD_clone	0.0628571428571429
1826	IGHG1	non_CD_clone	0.0457142857142857
1827	IGHA1	non_CD_clone	0.0685714285714286
1828	IGHM	non_CD_clone	0.0171428571428571
1829	IGHA1	non_CD_clone	0.0628571428571429
1830	IGHM	non_CD_clone	0.0229885057471264
1831	IGHG2	non_CD_clone	0.0514285714285714
1832	IGHA1	non_CD_clone	0.0285714285714286
1833	IGHG1	non_CD_clone	0.0457142857142857
1834	IGHM	non_CD_clone	0.04
1835	IGHM	non_CD_clone	0.0171428571428571
1836	IGHM	non_CD_clone	0.0342857142857143
1837	IGHM	non_CD_clone	0.0171428571428571
1838	IGHM	non_CD_clone	0.0171428571428571
1839	IGHM	non_CD_clone	0.0285714285714286
1840	IGHM	non_CD_clone	0.0228571428571429
1841	IGHA2	non_CD_clone	0.0571428571428571
1842	IGHG1	non_CD_clone	0.0584795321637427
1843	IGHG2	non_CD_clone	0.0584795321637427
1844	IGHG1	non_CD_clone	0.0512820512820513
1845	IGHG2	non_CD_clone	0.0512820512820513
1846	IGHA2	non_CD_clone	0.0514285714285714
1847	IGHA1	non_CD_clone	0.04
1848	IGHA2	non_CD_clone	0.0409356725146199
1849	IGHG1	non_CD_clone	0.0114285714285714
1850	IGHA2	non_CD_clone	0.0228571428571429
1851	IGHA2	non_CD_clone	0.0514285714285714
1852	IGHA2	non_CD_clone	0.0919540229885057
1853	IGHM	non_CD_clone	0.0742857142857143
1854	IGHM	non_CD_clone	0.08
1855	IGHM	non_CD_clone	0.0114285714285714
1856	IGHA2	non_CD_clone	0.0742857142857143
1857	IGHA2	non_CD_clone	0.0742857142857143
1858	IGHA2	non_CD_clone	0.095959595959596
1859	IGHA2	non_CD_clone	0.0457142857142857
1860	IGHA2	non_CD_clone	0.0742857142857143
1861	IGHA2	non_CD_clone	0.0742857142857143
1862	IGHA1	non_CD_clone	0.095959595959596
1863	IGHA2	non_CD_clone	0.0342857142857143
1864	IGHA2	non_CD_clone	0
1865	IGHA2	non_CD_clone	0.04
1866	IGHG2	non_CD_clone	0.0228571428571429
1867	IGHG2	non_CD_clone	0.0342857142857143
1868	IGHA2	non_CD_clone	0.0571428571428571
1869	IGHA2	non_CD_clone	0.0228571428571429
1870	IGHG1	non_CD_clone	0.0114285714285714
1871	IGHG1	non_CD_clone	0.0114285714285714
1872	IGHG1	non_CD_clone	0.0228571428571429
1873	IGHM	non_CD_clone	0.0342857142857143
1874	IGHM	non_CD_clone	0.04
1875	IGHM	non_CD_clone	0.0114285714285714
1876	IGHG2	non_CD_clone	0.0457142857142857
1877	IGHG2	non_CD_clone	0.0514285714285714
1878	IGHG2	non_CD_clone	0.0514285714285714
1879	IGHG1	non_CD_clone	0.0457142857142857
1880	IGHA2	non_CD_clone	0.0571428571428571
1881	IGHA1	non_CD_clone	0.00571428571428571
1882	IGHA2	non_CD_clone	0.0342857142857143
1883	IGHA2	non_CD_clone	0.00571428571428571
1884	IGHA2	non_CD_clone	0.00571428571428571
1885	IGHA1	non_CD_clone	0.00571428571428571
1886	IGHA1	non_CD_clone	0.0171428571428571
1887	IGHM	non_CD_clone	0.0114285714285714
1888	IGHM	non_CD_clone	0.0457142857142857
1889	IGHM	non_CD_clone	0.0457142857142857
1890	IGHM	non_CD_clone	0.0685714285714286
1891	IGHG1	non_CD_clone	0.0628571428571429
1892	IGHM	non_CD_clone	0.0285714285714286
1893	IGHG2	non_CD_clone	0.04
1894	IGHG2	non_CD_clone	0.0571428571428571
1895	IGHG2	non_CD_clone	0.0685714285714286
1896	IGHG2	non_CD_clone	0.0171428571428571
1897	IGHG1	non_CD_clone	0.0171428571428571
1898	IGHG2	non_CD_clone	0.0171428571428571
1899	IGHG1	non_CD_clone	0.0285714285714286
1900	IGHA2	non_CD_clone	0.0571428571428571
1901	IGHA2	non_CD_clone	0.0285714285714286
1902	IGHA2	non_CD_clone	0.0457142857142857
1903	IGHA2	non_CD_clone	0.0457142857142857
1904	IGHA1	non_CD_clone	0.0628571428571429
1905	IGHM	non_CD_clone	0.0628571428571429
1906	IGHG1	non_CD_clone	0.0285714285714286
1907	IGHG2	non_CD_clone	0.0114285714285714
1908	IGHA1	non_CD_clone	0.0342857142857143
1909	IGHA1	non_CD_clone	0.08
1910	IGHA2	non_CD_clone	0.0171428571428571
1911	IGHG2	non_CD_clone	0.0689655172413793
1912	IGHA2	non_CD_clone	0.0342857142857143
1913	IGHA1	non_CD_clone	0.0228571428571429
1914	IGHA2	non_CD_clone	0.0285714285714286
1915	IGHA1	non_CD_clone	0.0571428571428571
1916	IGHG2	non_CD_clone	0.0228571428571429
1917	IGHG2	non_CD_clone	0.0114285714285714
1918	IGHG2	non_CD_clone	0.0114285714285714
1919	IGHA2	non_CD_clone	0.0228571428571429
1920	IGHA1	non_CD_clone	0.0514285714285714
1921	IGHA2	non_CD_clone	0.0114285714285714
1922	IGHA1	non_CD_clone	0.0171428571428571
1923	IGHG1	non_CD_clone	0.0285714285714286
1924	IGHG1	non_CD_clone	0.0285714285714286
1925	IGHG1	non_CD_clone	0.0114285714285714
1926	IGHG1	non_CD_clone	0.0285714285714286
1927	IGHG2	non_CD_clone	0.0514285714285714
1928	IGHA2	non_CD_clone	0.0342857142857143
1929	IGHA2	non_CD_clone	0.0285714285714286
1930	IGHG2	non_CD_clone	0.0514285714285714
1931	IGHG2	non_CD_clone	0.0628571428571429
1932	IGHG2	non_CD_clone	0.0685714285714286
1933	IGHG1	non_CD_clone	0.0628571428571429
1934	IGHG1	non_CD_clone	0.0628571428571429
1935	IGHA2	non_CD_clone	0.04
1936	IGHG1	non_CD_clone	0.0571428571428571
1937	IGHG1	non_CD_clone	0.0935672514619883
1938	IGHG2	non_CD_clone	0.0935672514619883
1939	IGHG2	non_CD_clone	0.087719298245614
1940	IGHG2	non_CD_clone	0.0628571428571429
1941	IGHG1	non_CD_clone	0.0628571428571429
1942	IGHG2	non_CD_clone	0.0935672514619883
1943	IGHG2	non_CD_clone	0.0574712643678161
1944	IGHA2	non_CD_clone	0.0857142857142857
1945	IGHA2	non_CD_clone	0.0114285714285714
1946	IGHM	non_CD_clone	0.0285714285714286
1947	IGHM	non_CD_clone	0.0514285714285714
1948	IGHG2	non_CD_clone	0.108571428571429
1949	IGHA1	non_CD_clone	0.04
1950	IGHA1	non_CD_clone	0.0285714285714286
1951	IGHA2	non_CD_clone	0.0285714285714286
1952	IGHA1	non_CD_clone	0.0228571428571429
1953	IGHA1	non_CD_clone	0.0228571428571429
1954	IGHA1	non_CD_clone	0.0342857142857143
1955	IGHA1	non_CD_clone	0.0457142857142857
1956	IGHA1	non_CD_clone	0.0457142857142857
1957	IGHA1	non_CD_clone	0.0457142857142857
1958	IGHA2	non_CD_clone	0.0514285714285714
1959	IGHA1	non_CD_clone	0.0342857142857143
1960	IGHA1	non_CD_clone	0.0342857142857143
1961	IGHA1	non_CD_clone	0.0514285714285714
1962	IGHA1	non_CD_clone	0.0571428571428571
1963	IGHA2	non_CD_clone	0.0457142857142857
1964	IGHG2	non_CD_clone	0.08
1965	IGHM	non_CD_clone	0.0228571428571429
1966	IGHM	non_CD_clone	0.0457142857142857
1967	IGHG1	non_CD_clone	0.0342857142857143
1968	IGHG2	non_CD_clone	0.0342857142857143
1969	IGHG1	non_CD_clone	0.04
1970	IGHA2	non_CD_clone	0.0285714285714286
1971	IGHA2	non_CD_clone	0.0171428571428571
1972	IGHM	non_CD_clone	0.0457142857142857
1973	IGHM	non_CD_clone	0.0457142857142857
1974	IGHM	non_CD_clone	0.0578034682080925
1975	IGHM	non_CD_clone	0.0514285714285714
1976	IGHM	non_CD_clone	0.0514285714285714
1977	IGHM	non_CD_clone	0.0514285714285714
1978	IGHM	non_CD_clone	0.0514285714285714
1979	IGHM	non_CD_clone	0.0457142857142857
1980	IGHM	non_CD_clone	0.046242774566474
1981	IGHM	non_CD_clone	0.0514285714285714
1982	IGHM	non_CD_clone	0.0457142857142857
1983	IGHM	non_CD_clone	0.0457142857142857
1984	IGHM	non_CD_clone	0.0459770114942529
1985	IGHM	non_CD_clone	0.0457142857142857
1986	IGHM	non_CD_clone	0.0571428571428571
1987	IGHM	non_CD_clone	0.0342857142857143
1988	IGHM	non_CD_clone	0.0457142857142857
1989	IGHM	non_CD_clone	0.0285714285714286
1990	IGHM	non_CD_clone	0.0520231213872832
1991	IGHM	non_CD_clone	0.0514285714285714
1992	IGHG1	non_CD_clone	0.08
1993	IGHG1	non_CD_clone	0.0114285714285714
1994	IGHG2	non_CD_clone	0.0342857142857143
1995	IGHG1	non_CD_clone	0.0228571428571429
1996	IGHA2	non_CD_clone	0.0114285714285714
1997	IGHA2	non_CD_clone	0.0342857142857143
1998	IGHG2	non_CD_clone	0.0571428571428571
1999	IGHM	non_CD_clone	0.0342857142857143
[truncated: 258,951 more rows]
