# Supplementary material for: Disease-specific B cell clones are shared between patients with Crohn’s disease
Source: Nat Commun. 2025 Apr 17;16:3689. doi: 10.1038/s41467-025-58977-y (PMC12006383; doi:10.1038/s41467-025-58977-y)
Supplement: Supplementary file 13 — Source Data [file 41467_2025_58977_MOESM13_ESM.zip › Source_Data/Figure4_Pathogen.csv]

Table S7. Pathogen array
Sample.ID	Sample.Type	Cohort	1_Bacillus cereus	2_Staphylococcus saprophyticus	3_Acinetobacter calcoaceticus	4_Bacillus atrophaeus	5_Streptococcus sanguins (ev. Mischkultur)	6_Staphylococcus warneri	19_Salmonella enterica	20_Staphylococcus capitis	21_Acinetobacter baumanii	22_Acinetobacter johnsonii	23_Acinetobacter lwoffii	24_Acinetobacter radioresistens	25_Aggregatibacter actinomycetemcoitans	26_Bacillus circulans	27_Bacillus subtilis	28_Bordetella bronchiseptica	29_Brucella bronchiseptica	30_Citrobacter freundii	43_Enterococcus faecium	44_Escherichia coli	45_Escherichia coli	46_Haemophilus influenza	47_Klebsiella oxytoca	48_Klebsiella pneumoniae	49_Klebsiella pneumoniae (nach Hyb: ev. E. faecalis)	50_Listeria monocytogenes	51_Moraxella catarrhalis	52_Morganella morgani	53_Neisseria meningitidis	54_P. mir Proteus mirabilis	67_Staphylococcus epidermidis	68_Streptococcus pyogenes	69_Yersinia enterocolitica	70_Yersinia pseudotuberculosis	71_Str. pn Streptococcus pneumoniae	72_Franciscella philomiragia	73_Acinetobacter baumannii	74_Acinetobacter baumannii	75_Acinetobacter baumannii	76_Acinetobacter baumannii	77_Acinetobacter baumannii	78_Acinetobacter baumannii	91_Acinetobacter baumannii	92_Acinetobacter baumannii	93_Acinetobacter baumannii	94_Acinetobacter baumannii	95_Acinetobacter baumannii
1409	CD	2	6.929834843	9.524383545	9.075511932	7.785824776	7.150165081	7.020688534	7.137727737	6.929834843	6.929834843	9.010492325	8.639125824	6.986418724	9.188354492	7.257522583	7.616895676	8.360120773	9.280332565	9.090108871	6.929834843	9.752565384	8.701721191	7.368127823	10.16862106	9.714338303	6.993338108	6.929834843	9.212274551	9.454650879	7.335827351	8.933437347	9.174722672	6.929834843	6.929834843	8.488101959	6.929834843	10.27750015	8.730993271	7.77381897	12.29685593	11.87680054	6.929834843	12.03815079	8.31111908	8.614654541	8.82125473	9.03752327	9.228492737
1413	CD	2	6.975540161	11.41050243	8.598470688	7.424441338	6.975540161	7.874715805	7.728289127	6.975540161	8.192770958	9.381532669	7.408499718	6.975540161	9.626304626	7.018184662	7.13903904	7.177174091	7.445426464	10.09655571	6.975540161	8.719701767	8.297468185	7.644567013	12.06787491	8.998795509	8.667074203	8.086571693	8.262421608	10.02865124	7.214327335	8.577237129	8.476342201	7.238574505	6.975540161	7.086571693	8.014678955	8.453217506	8.331684113	7.419147015	8.991680145	10.14386177	6.975540161	10.12609959	6.975540161	7.471235275	7.471235275	7.291686058	8.403146744
1415	CD	2	7.397500992	10.13016319	9.817327499	7.475180626	6.164840698	8.122755051	6.164840698	6.164840698	8.971164703	9.104067802	7.742571831	7.302344322	9.295771599	7.472269058	7.14669323	8.374294281	7.344351768	8.184542656	8.938837051	8.414286613	8.836133957	8.683376312	11.98144054	10.70740891	9.041603088	7.475180626	8.983487129	9.499694824	8.008824348	8.476634979	8.79710865	7.02877903	7.071731567	7.400568008	8.870819092	11.11647511	9.25399971	8.860835075	11.20879745	10.44022083	6.164840698	9.867498398	10.65765572	11.33296108	11.43593025	11.72356796	11.95665455
1417	CD	2	6.830570698	10.92856026	9.62962532	6.709772587	6.514424801	6.789432049	6.598489285	6.514424801	8.717626572	9.096981049	7.827670574	6.514424801	8.759311676	6.690747738	6.658471107	7.703458786	8.070241928	9.979093552	7.833464622	8.897092819	10.18967628	7.622112751	10.74285889	10.35790634	8.656837463	7.768414021	7.645355701	9.147855759	7.89293623	9.175491333	9.358407974	7.050477982	8.070241928	7.700291634	8.70819664	12.87329674	7.947384357	8.781961441	8.992101669	9.172065735	6.514424801	8.11136055	8.077583313	8.598489761	8.399999619	8.878997803	9.398046494
1421	CD	2	8.103171349	10.33364677	8.119291306	8.278490067	7.086869717	7.830378056	7.070381641	6.686331749	8.483345032	9.832009315	9.04106617	7.227351189	9.714016914	8.05928421	6.949366093	9.394518852	9.380097389	9.595145226	8.151000023	8.98499012	9.826292038	8.604718208	11.87674904	8.74464798	9.043884277	7.646101952	9.185858727	9.785627365	6.912840366	9.891098976	9.876156807	8.395622253	6.686331749	7.807347298	7.546301365	10.32266617	9.57190609	9.355359077	9.075899124	10.1405077	6.894224644	8.067615509	8.397827148	9.170470238	9.226111412	9.070382118	9.629315376
1422	CD	2	7.034976006	9.198474884	8.379804611	7.034976006	7.034976006	8.236610413	7.034976006	7.034976006	7.165906906	7.739848137	7.914681911	7.034976006	8.169197083	7.034976006	7.419025898	8.571028709	9.400948524	9.201691628	7.034976006	9.011340141	8.692616463	7.112219334	11.00674915	8.748671532	7.056456089	7.034976006	9.936084747	8.374113083	8.806861877	9.445045471	8.798387527	7.034976006	7.112219334	7.291986942	7.034976006	13.17206955	7.084607124	7.53067112	8.105365753	8.60300827	7.034976006	7.922501564	7.034976006	7.034976006	7.034976006	7.407928467	8.753064156
1429	CD	2	6.971543789	9.743992805	8.805744171	8.7210989	7.820178986	8.108524323	8.01680851	6.643856049	7.857981205	10.27087975	7.679480076	8.022367477	9.539158821	6.67242527	6.781359673	8.799282074	8.984418869	9.388017654	6.882643223	9.56128788	10.39446259	7.592456818	12.07631493	8.724514008	7.870364666	6.643856049	10.2532568	9.584962845	6.643856049	9.477758408	8.751543999	6.826548576	7.519636154	8.722807884	7.027905941	10.60779285	8.428359985	7.144658089	8.243173599	9.002815247	6.643856049	6.643856049	6.832890034	7.539158821	7.748192787	8.126704216	8.95565033
1433	CD	2	6.67242527	11.02063274	9.495855331	7.392317295	6.643856049	8.60547924	7.523561954	6.643856049	6.643856049	9.815382957	6.857981205	6.643856049	8.616548538	6.643856049	6.800899982	6.73470974	7.022367954	8.033423424	6.643856049	9.02652359	10.13057041	7.027905941	11.08746243	9.782178879	6.839203835	6.839203835	8.495855331	8.372864723	7.519636154	8.071462631	8.503826141	6.693487167	6.960001945	6.954196453	8.21674633	9.574593544	8.207014084	7.35314703	9.969386101	9.450180054	6.643856049	7.810571671	7.3128829	8.139551163	8.139551163	8.552669525	9.755722046
1437	CD	2	5.920883656	10.10675049	9.18916893	7.960022449	5.920883656	7.580808163	6.116231441	5.920883656	10.98976898	9.455070496	6.26002121	5.920883656	9.234855652	8.536771774	9.080350876	7.315947056	6.321421623	9.413377762	7.048517227	9.436267853	9.045211792	8.043556213	11.53559303	8.701194763	6.973995209	7.201839924	10.10357666	9.242090225	6.728238583	8.567047119	8.85351181	7.028571606	7.337723255	7.42423296	7.95650816	10.8364048	8.659650803	9.982227325	9.160434723	11.01110268	5.920883656	10.5563488	9.379659653	9.276323318	9.450080872	9.90045166	10.44882965
1439	CD	2	7.10568428	9.947657585	9.350571632	7.10568428	7.10568428	8.767889977	7.10568428	7.10568428	7.10568428	7.819380283	7.10568428	7.10568428	7.533290386	7.10568428	7.62673521	7.230012417	7.243187904	7.761036396	7.10568428	8.433372498	8.814974785	7.243187904	10.65965939	8.797218323	7.301032066	7.10568428	8.282007217	8.702619553	7.313577175	7.484196186	9.043028831	7.456181526	7.10568428	7.203295231	8.639247894	10.77073574	9.661500931	9.685830116	9.324465752	9.984409332	7.10568428	10.1342535	7.879680634	8.035474777	7.71921587	8.447669983	9.411654472
1448	CD	2	5.94121933	9.41954422	8.784198761	5.94121933	5.94121933	7.807138443	6.14285326	5.94121933	7.626038551	9.34448719	9.434354782	7.915748596	9.706223488	8.17694664	9.166956902	7.654914856	9.767004967	9.567658424	8.459754944	8.122322083	9.26458931	9.065547943	11.60385227	9.081997871	8.524979591	7.6057024	10.30158329	10.22291756	9.893087387	9.253013611	8.897275925	6.973320484	8.002995491	8.033764839	8.286047935	10.58738232	9.91895771	9.104718208	10.51350307	9.571741104	5.94121933	5.94121933	9.31625843	9.852910995	9.843775749	10.18458366	10.83409595
1451	CD	1	6.630194187	9.614287376	9.29115963	7.748589039	6.895336151	8.061746597	6.739818573	6.441160202	8.2811203	10.49947643	10.22041988	7.698171139	11.21831703	7.673820972	6.598204136	8.146032333	9.177764893	9.133810997	8.970981598	8.978456497	8.501207352	8.404634476	11.96126842	10.30905724	8.283133507	7.903212547	10.25211716	9.955282211	8.200316429	9.576202393	8.604659081	7.293159008	7.483804703	7.591720104	9.980939865	8.748588562	9.016472816	8.450149536	10.21936893	10.67688751	6.441160202	9.842381477	8.675354958	8.864738464	9.052332878	9.129341125	9.66149044
1452	CD	1	7.044660091	9.679252625	9.080284119	7.044660091	7.044660091	9.255672455	7.044660091	7.044660091	7.653469563	8.142271042	7.059015751	7.044660091	7.514546394	9.8406353	7.477619648	7.283447266	7.188706398	7.059015751	7.044660091	7.943835735	8.532661438	8.722732544	12.54275131	8.488265991	8.724985123	7.555622101	7.864328384	7.044660091	7.53523016	7.745100021	7.797409058	7.896658897	7.227352619	7.220983028	9.57572937	7.810194969	7.258785248	9.291069031	10.19765472	10.50998116	7.044660091	10.3615303	9.712553024	9.028337479	9.484283447	9.55941391	9.911567688
1461	CD	1	6.643856049	10.55554771	9.935165405	8.477758408	6.643856049	8.67242527	6.643856049	6.643856049	7.511752605	8.184875488	9.22761631	6.643856049	8.154818535	8.103287697	7.94544363	9.004220009	6.965784073	7.558420658	7.96289587	8.935165405	8.813780785	7.54689455	11.33594894	8.509775162	7.592456818	6.748192787	9.121533394	8.339850426	6.754887581	7.56985569	8.449148178	7.813781261	6.643856049	6.643856049	9.25974369	12.83041573	7.577428818	6.658211708	9.681238174	10.01262474	6.643856049	9.356451988	9.846274376	10.03135681	9.948367119	10.25561905	10.48532581
1462	CD	1	6.662002563	9.961396217	9.749777794	7.468596458	7.099489212	7.331397057	8.130599976	6.223709106	9.325527191	9.711709976	7.459436417	6.879061699	7.610520363	6.223709106	6.591080666	6.651315689	7.351343155	8.488245964	7.377514839	8.892736435	8.965715408	7.941797256	11.4109621	9.16387558	7.980732918	6.656668663	8.945081711	9.290659904	6.823027611	8.88705349	8.168567657	6.223709106	8.223709106	7.874473572	6.910770416	8.994538307	7.724511147	11.15893364	9.71620369	9.304367065	6.223709106	8.390424728	7.245189667	7.565694809	7.238064766	7.930791855	8.818257332
1465	UC	1	6.80050087	11.00722218	9.005268097	6.80050087	6.80050087	8.798696518	8.84314537	6.80050087	8.285927773	8.816640854	6.93143177	6.80050087	8.874320984	6.80050087	6.904837608	6.80050087	7.321552277	8.10501194	7.139638901	9.766746521	9.779611588	7.786001205	12.23229122	10.61556435	7.644485474	8.293636322	7.934721947	9.056001663	7.500941277	10.25138187	9.845768929	7.59543705	6.938004494	7.321552277	6.80050087	10.09915924	8.707391739	7.259932518	7.51419735	9.999780655	6.80050087	8.743484497	8.090335846	8.516394615	8.439733505	8.437415123	9.162269592
1469	UC	1	7.070311546	9.623672485	8.982961655	7.070311546	7.070311546	8.516568184	7.070311546	7.070311546	7.476304054	8.69558239	10.29990005	7.070311546	8.448822975	7.070311546	7.374822617	7.481738091	7.840084076	8.007656097	7.070311546	9.08645153	8.470849991	7.454361916	12.7315197	8.871470451	7.426455498	7.070311546	7.91429615	8.256178856	7.070311546	9.816624641	9.709544182	7.454361916	7.861083984	7.519212723	8.508605003	12.05262089	9.043004036	7.961730957	9.264083862	12.26230812	7.070311546	12.11492443	7.161165237	8.386457443	8.730236053	8.324300766	9.044840813
1471	CD	1	6.915997505	11.60529709	9.309688568	6.915997505	6.944566727	8.388484955	7.130123138	6.915997505	6.915997505	8.683652878	6.915997505	6.915997505	7.311060905	7.343604088	7.364898682	6.915997505	6.915997505	9.291731834	6.965628624	9.214655876	10.31311607	7.767996788	10.76549625	8.527170181	7.338231087	8.426959991	8.555230141	7.385884285	9.319265366	9.131676674	8.899675369	7.638463974	7.249422073	8.073041916	7.948099136	12.44363117	7.370173454	6.986387253	12.11645508	11.6288681	6.915997505	11.02284813	6.915997505	7.969109535	7.332838058	7.343604088	9.700501442
1473	CD	1	7.098031998	10.77848816	9.044394493	6.936637878	6.67242527	7.744833946	6.787902355	6.643856049	8.100662231	9.337621689	8.422064781	6.794415951	8.980139732	7.426264763	6.870364666	8.238404274	8.192293167	9.005624771	7.066089153	9.188589096	7.344295979	7.693487167	11.06810665	9.467605591	7.870364666	6.930737495	7.861086845	9.276124001	9.523562431	7.129282951	9.178665161	7.948367119	7.491853237	8.14210701	7.960001945	10.08281422	8.743151665	10.24138737	8.231221199	11.45429897	6.643856049	11.16427803	8.169924736	9.072802544	8.970106125	9.217957497	9.896332741
1476	UC	1	6.804686069	10.22826385	10.20863533	6.804686069	6.804686069	7.672582626	7.370283604	6.804686069	7.10919714	10.38483238	7.676529884	6.804686069	8.801074982	6.804686069	6.915717602	7.320701122	8.425271988	10.08786774	6.804686069	9.162239075	9.229608536	8.021917343	11.96011162	8.699989319	7.221526146	8.076709747	9.699018478	8.914047241	7.644645691	8.698047638	8.340738297	6.987378597	7.216112614	7.221526146	7.664655685	9.600660324	7.955245972	9.292686462	10.49789429	10.09378242	6.804686069	8.775539398	10.0556469	9.96172905	9.999246597	10.58604622	10.96172905
1479	UC	1	6.810999393	9.899311066	9.610086441	6.810999393	6.810999393	7.725564003	8.175571442	6.810999393	7.254606247	8.342069626	6.810999393	6.810999393	8.422172546	6.928694725	7.091955662	7.183951855	7.332050323	8.23592186	6.810999393	8.827138901	9.060445786	7.381462574	12.14299202	8.72747612	6.867583275	6.93532753	9.956676483	8.662998199	8.332050323	8.44093895	9.304134369	7.043660164	6.993691921	8.316890717	7.597595692	10.68333626	8.06498909	8.646923065	10.46749496	10.90185356	6.810999393	10.20125389	7.662998199	8.262540817	8.314348221	8.968042374	9.770769119
1481	UC	1	6.72159481	11.27261639	9.700509071	7.162167549	6.628485203	9.118810654	6.72159481	6.558095932	6.908593178	8.689026833	7.099115372	6.558095932	8.238420486	6.648949623	7.133408546	7.484095573	7.254089832	8.116363525	7.449515343	9.168087006	8.472661018	7.414085865	12.77571487	8.936607361	7.23165226	7.453398705	7.611207485	8.306557655	6.558095932	7.52526474	9.196169853	6.558095932	6.9586339	7.429939747	6.991055489	10.98704243	8.931048393	7.418065548	12.14950657	10.98904991	6.558095932	10.40408802	8.988381386	9.339455605	9.314051628	9.580463409	10.31351757
1483	CD	1	6.643856049	10.81338024	9.587777138	7.647458553	6.643856049	8.419960022	6.643856049	6.643856049	6.851748943	8.902375221	6.900866985	6.643856049	8.741466522	8.157346725	8.159871101	6.643856049	7.810571671	9.815382957	6.643856049	8.882642746	8.95565033	7.550746918	13.19621754	10.02790642	7.924812317	6.73470974	10.62935638	8.469641685	7.738092422	7.93957901	9.809767723	6.988684654	7.519636154	7.67242527	7.854868412	10.26854229	8.074141502	7.807354927	12.53527546	8.594325066	6.643856049	6.643856049	7.204571247	8.20457077	8.027906418	8.503826141	9.708221436
1484	CD	1	6.70857811	10.33209419	9.680351257	6.70857811	6.730057716	7.37306118	6.70857811	6.70857811	8.450584412	8.731833458	6.70857811	6.70857811	8.37306118	6.70857811	7.74771595	6.977611542	7.872076988	10.08013725	6.70857811	8.979106903	10.25947857	7.152184486	10.45112324	9.55256176	7.592198372	7.345492363	9.218274117	8.865621567	6.941238403	8.562573433	8.388902664	8.286309242	6.865621567	7.283890724	6.878502846	9.554570198	6.977611542	6.953465462	9.562573433	12.10364151	6.70857811	11.66672516	7.829593658	7.919589996	7.959539413	8.312649727	8.936627388
1486	CD	1	7.703903675	10.15860939	8.688250542	9.060695648	6.679480076	8.449148178	6.67242527	6.845489979	7.129282951	10.31854248	10.19721699	8.25974369	10.4481163	8.049848557	7.640244961	8.182394028	11.26150703	9.562242508	8.511753082	8.546894073	8.67242527	8.409391403	12.16757488	9.670656204	7.810571671	7.487840176	11.06709862	10.84195709	8.932214737	9.981567383	9.337621689	6.693487167	7.845489979	8.283088684	8.67242527	9.154818535	10.17866516	8.861086845	8.878050804	11.44190693	6.643856049	10.92777824	8.068778038	9.096714973	8.700439453	8.861086845	9.526498795
1488	CD	1	6.53789711	10.61343002	9.503219604	7.745790005	6.648928642	7.736391544	6.53789711	6.53789711	7.103494644	8.691702843	7.098612309	6.53789711	7.294920444	7.373821259	7.611717701	7.206923962	7.714220047	7.184060097	7.425422668	8.930214882	8.211453438	7.894041061	12.80215263	9.099834442	7.894041061	7.475241661	8.03869915	8.93433094	7.083865643	6.794908047	9.704612732	7.229431629	7.23833704	7.03869915	8.461997032	9.579666138	9.745790482	10.766716	12.37445259	11.53586674	6.53789711	10.53564167	9.690080643	9.955411911	10.02461147	10.24994278	10.81922436
1489	UC	1	6.907423973	9.672959328	9.732192039	6.907423973	6.907423973	7.351031303	8.155351639	6.907423973	9.020124435	10.04000092	9.577584267	6.907423973	9.7147789	6.907423973	7.35632515	6.907423973	7.825810432	10.45462704	6.907423973	8.92890358	10.7059927	8.182431221	10.59616375	8.623317719	8.551280022	6.907423973	8.392850876	8.965740204	6.907423973	9.917308807	9.158385277	7.397994041	7.164435387	7.589997292	6.907423973	8.958796501	7.14008522	6.907423973	7.057984352	8.919992447	6.907423973	7.23511219	8.185409546	8.04164505	8.130846977	8.625512123	9.033405304
1504	UC	1	7.476777554	7.901093006	8.524833679	7.785615444	7.562596798	8.137290955	7.793109894	6.844509125	7.154849529	10.14463329	10.60366535	7.410106659	9.883647919	6.844509125	6.844509125	9.199243546	9.520325661	8.046142578	7.107543468	8.700498581	8.991815567	7.643596649	10.44084835	9.615338326	9.067932129	7.039856911	8.674358368	10.3724556	7.774300098	9.459218979	9.140232086	7.020832062	9.169320107	7.458040714	7.360524178	7.804279327	8.822705269	8.296050072	8.203468323	10.18507195	6.844509125	9.027201653	7.865989208	8.718322754	8.524833679	8.730083466	9.488365173
1505	UC	1	7.424753666	10.338974	7.863559246	8.014501572	6.932600975	8.26259613	7.919054508	6.925843716	9.13511467	9.422355652	9.45205307	7.294421673	9.235528946	7.809519291	6.834990025	7.813185692	9.504016876	9.191133499	8.412721634	8.566173553	8.638217926	8.299657822	12.57240677	8.779848099	8.99687767	8.390806198	7.678974152	9.735132217	7.030337811	9.82866478	9.530984879	8.115945816	8.561820984	6.834990025	9.127771378	9.198162079	8.519809723	7.127771854	8.322990417	10.11965179	6.834990025	9.443799973	7.794760227	8.568344116	8.566173553	8.847558975	8.776096344
1518	UC	1	6.976124763	10.37597942	9.847968102	6.976124763	6.976124763	8.340697289	8.398358345	6.976124763	8.764810562	8.756435394	7.060189247	6.976124763	8.7267313	7.080461502	6.976124763	6.976124763	7.053368092	8.29227066	6.976124763	8.709479332	9.508441925	7.456389904	9.805974007	9.214911461	7.836094379	7.512177944	8.018769264	8.443404198	6.976124763	9.938673973	8.32379055	7.403730869	7.303812504	7.42502594	9.131550789	8.645152092	7.268906593	9.977927208	9.201090813	11.81709194	6.976124763	11.27331638	7.113628387	8.414418221	7.803944111	8.11034584	9.534392357
1521	CD	1	6.979466438	9.972771645	9.152357101	7.070068359	6.868434906	8.551008224	6.868434906	6.868434906	8.343520164	9.459396362	7.66752243	6.868434906	9.030323029	7.394503593	6.868434906	7.625457764	6.868434906	7.675789833	7.399504662	9.062207222	8.809541702	7.414402962	10.75205612	9.87742424	7.509981155	8.196122169	8.431592941	8.640320778	9.480787277	8.546506882	9.294699669	7.893463135	6.882790565	7.113322258	8.340922356	11.19432545	10.0100317	7.736330986	8.516900063	11.06535721	6.868434906	10.75205612	8.104162216	9.230203629	9.600704193	8.742248535	9.432813644
1523	CD	1	6.783013344	9.740203857	9.543505669	8.797611237	6.359802246	7.329986572	6.639138222	6.326635361	7.520956993	9.535544395	8.641838074	7.025525093	9.899243355	7.753368378	8.579851151	8.986772537	9.850488663	9.655925751	9.044009209	8.129189491	8.935994148	8.565706253	12.63279247	9.649234772	7.575621605	7.185772896	9.329986572	10.19957829	8.035823822	7.467185974	8.617362022	6.816846848	8.5854702	7.891325951	8.992070198	9.579146385	8.649905205	11.07579517	11.98158741	9.508440971	6.222298622	7.900370598	8.153982162	8.982520103	9.470985413	9.397025108	9.528998375
7363	HC	1	6.243195534	10.39334106	9.21282196	6.988622665	6.214626312	8.594524384	6.471637726	6.214626312	7.522055626	8.096291542	7.030201912	6.338954926	7.390949249	6.813944817	6.92391777	7.086470604	7.530772209	8.337299347	6.390949249	9.396524429	9.9409132	7.612429619	10.33688545	9.340607643	7.516214371	7.136824608	8.084497452	7.978037834	7.453413963	8.150086403	9.24407959	6.765527725	7.702627182	7.425639153	9.077573776	10.00800228	8.220026016	7.44728756	9.854437828	11.09040642	6.214626312	10.52859783	7.623338699	8.438049316	8.187318802	8.627408028	9.903366089
7365	HC	1	7.441369057	11.08997917	9.658651352	7.682010651	7.280344009	7.412514687	6.842051506	6.842051506	9.01517868	8.984464645	8.027917862	6.842051506	8.501976013	7.373121262	8.105085373	8.237114906	7.93966198	8.535817146	7.450860977	8.557945251	9.902098656	8.215003967	11.70698071	8.388019562	8.071639061	8.611823082	8.760437965	8.455583572	9.145101547	8.146562576	9.613937378	8.143638611	7.0747118	7.483597755	8.549134254	11.40581989	8.09301281	7.464982033	9.406430244	8.134833336	6.842051506	6.9124403	7.049943924	8.198195457	7.280344009	7.752783775	8.673929214
7372	HC	1	7.017812252	8.328152657	9.356948853	7.017812252	7.017812252	7.161858559	8.716030121	7.017812252	7.017812252	9.80022049	10.63487625	7.017812252	10.28234863	7.017812252	7.155315876	7.461419106	11.14750671	9.247400284	7.017812252	8.60757637	8.135507584	7.682295322	9.771631241	9.613554001	7.20050478	7.231937408	9.465391159	10.83287621	7.958918571	8.793916702	7.709346771	7.225705147	7.017812252	7.148743153	7.122148991	8.174856186	9.755498886	8.379581451	9.491600037	11.47691536	7.017812252	10.70711136	7.563780785	8.445419312	8.498077393	8.791809082	9.323781967
7380	HC	1	7.008536816	9.429424286	8.930734634	7.008536816	7.178462029	9.984901428	7.979390621	7.008536816	8.778308868	8.504232407	8.142757416	7.008536816	8.882350922	7.14604044	7.008536816	7.381489277	7.926923275	7.31887722	7.626775742	8.271571159	7.731002808	7.786745548	10.66503334	9.871484756	8.152583122	7.008536816	7.848496437	9.208600998	8.022891998	8.607854843	9.13451767	7.529587746	7.008536816	7.058167934	8.722232819	8.256464005	8.953395844	9.515697479	10.48944855	10.21799088	7.008536816	9.238124847	8.650083542	9.426727295	8.973859787	9.363271713	9.914464951
7382	HC	1	7.253433704	10.81414795	9.316936493	7.253433704	7.253433704	8.510444641	7.371129036	7.253433704	8.014719009	10.15743637	9.426561356	7.253433704	9.423358917	7.253433704	7.410477638	7.253433704	7.253433704	7.804334641	7.253433704	9.308282852	9.563774109	7.575361729	9.271356583	8.911073685	7.253433704	7.371129036	8.904197693	7.253433704	7.253433704	7.702334881	9.566679001	7.289057732	7.473763943	7.461326599	8.190778732	9.67701149	7.852751732	9.253433228	7.93150568	11.14679527	7.253433704	11.10892487	7.267789364	7.31693697	7.289057732	7.377761841	7.936007023
7384	HC	1	7.058893204	11.28848171	8.45669651	7.058893204	7.196396828	8.965784073	7.058893204	7.058893204	7.058893204	9.572383881	7.398030758	7.058893204	9.351675034	7.058893204	7.142957687	7.215937138	7.459431171	8.926790237	7.058893204	9.064292908	9.513069153	7.502500057	10.01308918	8.781359673	7.426264286	7.058893204	7.386580944	9.762658119	9.293087959	8.926790237	9.623271942	7.266786098	7.549463272	7.539158344	7.285401821	11.86676311	7.544320107	8.546894073	8.78572464	11.59432411	7.058893204	11.09231663	7.176588535	8.282316208	8.403721809	8.026062012	8.805206299
7406	HC	1	6.377457619	11.06507874	9.001558304	6.591582775	6.377457619	8.151453972	9.056655884	6.377457619	8.097736359	9.370225906	6.928358555	6.377457619	9.464920998	6.46831131	7.005064487	8.628418922	9.340006828	7.104289055	8.540956497	9.339080811	9.232450485	7.540956497	11.90102005	9.791593552	7.988630295	6.628419399	9.010889053	9.385550499	7.032809734	9.061154366	8.87570858	6.377457619	7.591582775	7.172393322	8.168230057	10.20476913	8.897251129	10.39002609	8.902274132	10.84897041	6.377457619	10.09718895	11.07623196	10.77011871	11.39136696	11.64293194	12.01466179
7407	HC	1	6.87799263	10.32424927	8.811565399	7.158948898	7.20568037	8.751806259	6.87799263	6.87799263	7.047917843	9.28126049	7.188333035	6.87799263	8.775233269	6.87799263	6.87799263	7.054315567	7.423961163	8.822851181	7.37879467	9.139523506	10.06702614	8.158948898	12.18286896	8.86531353	8.06385994	8.147026062	7.273055553	8.711894989	7.300225735	9.41901207	9.128953934	7.834049225	7.769412041	7.041491508	8.396528244	10.46115112	8.347878456	9.660401344	11.81510162	11.18869686	6.87799263	11.07962704	8.458138466	8.982329369	8.719965935	8.703778267	9.166351318
7412	HC	1	6.826548576	10.52061844	9.96866703	8.01402092	8.044394493	7.87344408	9.719388962	6.643856049	7.794415951	8.930737495	7.76155138	6.643856049	9.136991501	6.643856049	6.900866985	7.67242527	6.714245319	8.280770302	7.918863297	8.74651432	8.829722404	8.556506157	12.14672756	10.27670574	8.519636154	7.219168663	8.583083153	9.43983078	6.686500549	6.820178986	9.514714241	7.189824581	7.044394016	7.149746895	7.495854855	7.487840176	8.159871101	7.611024857	10.60130692	10.88226128	6.643856049	10.45635414	7.124121189	8.194756508	7.897845268	8.301496506	9.499845505
7415	HC	1	6.200610161	10.06850719	9.737906456	6.522538185	6.200610161	7.775922775	6.493391991	6.200610161	9.177889824	10.38647652	7.92307663	7.49044466	9.781358719	6.691180229	7.218532085	8.248497963	9.427119255	10.4692688	6.573562622	9.37773037	10.84706116	8.050609589	10.83694458	9.042583466	8.308298111	7.920888901	10.12613487	10.53974724	7.766207695	9.697584152	7.874166489	6.522538185	8.642889977	8.428659439	7.036534309	10.10316658	8.394382477	10.63956833	10.98144531	9.446258545	6.200610161	7.667889595	7.484531879	8.572169304	8.493391991	8.96295929	9.701412201
7416	HC	1	6.318094254	10.1825285	9.469466209	6.318094254	6.318094254	9.276008606	7.108865738	6.318094254	6.685464859	9.154018402	7.76170063	6.318094254	9.88490963	6.94102478	7.009628296	7.100502968	7.274150848	10.29674721	7.027384758	10.55190563	10.48761845	7.699378014	11.29262352	10.11251068	8.513442039	6.599050522	10.70318031	9.471899986	9.413174629	9.496011734	8.410639763	6.318094254	9.245042801	8.952687263	7.740327835	10.25779152	9.44490242	7.610876083	10.10625839	9.90905571	6.318094254	8.699378014	7.332449913	8.738981247	8.251667023	8.844162941	9.692438126
[truncated: 214 more columns]
