# Supplementary material for: Disease-specific B cell clones are shared between patients with Crohn’s disease
Source: Nat Commun. 2025 Apr 17;16:3689. doi: 10.1038/s41467-025-58977-y (PMC12006383; doi:10.1038/s41467-025-58977-y)
Supplement: Supplementary file 13 — Source Data [file 41467_2025_58977_MOESM13_ESM.zip › Source_Data/Figure2f_convergence.csv]

	ID_diagnosis	diagnosis	Constant_group	Proportion
1	Healthy_C516_Healthy	Healthy	IgM_IgD	0
2	Healthy_C510_Healthy	Healthy	IgM_IgD	0
3	Healthy_C14_Healthy	Healthy	IgM_IgD	0
4	CD_1442_Crohns	Crohns	IgM_IgD	0
5	Healthy_C7_Healthy	Healthy	IgM_IgD	0
6	Healthy_C23_Healthy	Healthy	IgM_IgD	0
7	Healthy_C4_Healthy	Healthy	IgM_IgD	0
8	Healthy_C507_Healthy	Healthy	IgM_IgD	0
9	Healthy_C516_Healthy	Healthy	Class_switched	0
10	Healthy_C525_Healthy	Healthy	Class_switched	0
11	Healthy_C14_Healthy	Healthy	Class_switched	0
12	CD_1409_Crohns	Crohns	Class_switched	0.00198140527358634
13	CD_1409_Crohns	Crohns	IgM_IgD	0.000750911821497533
14	CD_1412_Crohns	Crohns	Class_switched	0.000538309707518392
15	CD_1412_Crohns	Crohns	IgM_IgD	0.000558191459670667
16	CD_1413_Crohns	Crohns	Class_switched	0.000749133814027531
17	CD_1413_Crohns	Crohns	IgM_IgD	0.000395256916996047
18	CD_1415_Crohns	Crohns	Class_switched	0.00211327134404058
19	CD_1415_Crohns	Crohns	IgM_IgD	0.00111441307578009
20	CD_1416_Crohns	Crohns	Class_switched	0.000365783560641689
21	CD_1416_Crohns	Crohns	IgM_IgD	0.000723414516517965
22	CD_1417_Crohns	Crohns	Class_switched	0.00128444652031761
23	CD_1417_Crohns	Crohns	IgM_IgD	0.000950828579190437
24	CD_1420_Crohns	Crohns	Class_switched	0.000863829118894299
25	CD_1420_Crohns	Crohns	IgM_IgD	0.000413650465356774
26	CD_1421_Crohns	Crohns	Class_switched	0.00148708936055157
27	CD_1421_Crohns	Crohns	IgM_IgD	0.00173260179035518
28	CD_1422_Crohns	Crohns	Class_switched	0.00121488230827639
29	CD_1422_Crohns	Crohns	IgM_IgD	0.000239654896948394
30	CD_1429_Crohns	Crohns	Class_switched	0.00069557152793879
31	CD_1429_Crohns	Crohns	IgM_IgD	0.00111982082866741
32	CD_1430_Crohns	Crohns	Class_switched	0.00104405930256839
33	CD_1430_Crohns	Crohns	IgM_IgD	0.00036697247706422
34	CD_1431_Crohns	Crohns	Class_switched	9.2824654228163e-05
35	CD_1431_Crohns	Crohns	IgM_IgD	0.000457456541628545
36	CD_1433_Crohns	Crohns	Class_switched	0.00163964292220805
37	CD_1433_Crohns	Crohns	IgM_IgD	0.000649772579597141
38	CD_1434_Crohns	Crohns	Class_switched	0.001000100010001
39	CD_1434_Crohns	Crohns	IgM_IgD	0.000745341614906832
40	CD_1435_Crohns	Crohns	Class_switched	0.000790409695692267
41	CD_1435_Crohns	Crohns	IgM_IgD	0.00109509034495346
42	CD_1437_Crohns	Crohns	Class_switched	0.00132696390658174
43	CD_1437_Crohns	Crohns	IgM_IgD	0.00118273211117682
44	CD_1439_Crohns	Crohns	Class_switched	0.000347383047707272
45	CD_1439_Crohns	Crohns	IgM_IgD	9.54562810232913e-05
46	CD_1442_Crohns	Crohns	Class_switched	0.000651465798045603
47	CD_1443_Crohns	Crohns	Class_switched	0.000496360026472535
48	CD_1443_Crohns	Crohns	IgM_IgD	0.00117739403453689
49	CD_1448_Crohns	Crohns	Class_switched	0.00106157112526539
50	CD_1448_Crohns	Crohns	IgM_IgD	0.000560014933731566
51	CD_1450_Crohns	Crohns	Class_switched	0.000458400183360073
52	CD_1450_Crohns	Crohns	IgM_IgD	0.00241157556270096
53	CD_1451_Crohns	Crohns	Class_switched	0.000683371298405467
54	CD_1451_Crohns	Crohns	IgM_IgD	0.0003382949932341
55	CD_1452_Crohns	Crohns	Class_switched	0.00100993098804915
56	CD_1452_Crohns	Crohns	IgM_IgD	0.00105838772270242
57	CD_1454_Crohns	Crohns	Class_switched	0.000852151682999574
58	CD_1454_Crohns	Crohns	IgM_IgD	0.000271591526344378
59	Healthy_C11_Healthy	Healthy	Class_switched	0.000677506775067751
60	Healthy_C11_Healthy	Healthy	IgM_IgD	0.000236686390532544
61	Healthy_C13_Healthy	Healthy	Class_switched	0.000706380974805745
62	Healthy_C13_Healthy	Healthy	IgM_IgD	0.000611807892321811
63	Healthy_C15_Healthy	Healthy	Class_switched	0.000346860908775581
64	Healthy_C15_Healthy	Healthy	IgM_IgD	0.000926211793763507
65	Healthy_C17_Healthy	Healthy	Class_switched	0.001230012300123
66	Healthy_C17_Healthy	Healthy	IgM_IgD	0.000705965407695023
67	Healthy_C20_Healthy	Healthy	Class_switched	0.000438620538406711
68	Healthy_C20_Healthy	Healthy	IgM_IgD	0.000441598586884522
69	Healthy_C21_Healthy	Healthy	Class_switched	0.000304924531178533
70	Healthy_C21_Healthy	Healthy	IgM_IgD	0.000251635631605435
71	Healthy_C22_Healthy	Healthy	Class_switched	0.000546687076317516
72	Healthy_C22_Healthy	Healthy	IgM_IgD	0.000193162062970833
73	Healthy_C23_Healthy	Healthy	Class_switched	0.000206590228282202
74	Healthy_C25_Healthy	Healthy	Class_switched	0.000462920099990742
75	Healthy_C25_Healthy	Healthy	IgM_IgD	0.000121124031007752
76	Healthy_C28_Healthy	Healthy	Class_switched	0.000450822751521527
77	Healthy_C28_Healthy	Healthy	IgM_IgD	0.000200762899016262
78	Healthy_C30_Healthy	Healthy	Class_switched	0.000435426282330401
79	Healthy_C30_Healthy	Healthy	IgM_IgD	0.000437636761487965
80	Healthy_C4_Healthy	Healthy	Class_switched	0.000572175903220533
81	Healthy_C502_Healthy	Healthy	Class_switched	0.000235566991628312
82	Healthy_C502_Healthy	Healthy	IgM_IgD	0.00015570988134907
83	Healthy_C504_Healthy	Healthy	Class_switched	0.0022140221402214
84	Healthy_C504_Healthy	Healthy	IgM_IgD	0.00106044538706257
85	Healthy_C505_Healthy	Healthy	Class_switched	0.000137589433131535
86	Healthy_C505_Healthy	Healthy	IgM_IgD	0.000206739714699194
87	Healthy_C507_Healthy	Healthy	Class_switched	0.000222222222222222
88	Healthy_C509_Healthy	Healthy	Class_switched	0.000534830859740607
89	Healthy_C509_Healthy	Healthy	IgM_IgD	0.000361768323565589
90	Healthy_C510_Healthy	Healthy	Class_switched	0.00178731009830206
91	Healthy_C513_Healthy	Healthy	Class_switched	0.000458505272810637
92	Healthy_C513_Healthy	Healthy	IgM_IgD	0.000504795557799091
93	Healthy_C514_Healthy	Healthy	Class_switched	0.000511639805576874
94	Healthy_C514_Healthy	Healthy	IgM_IgD	0.000222469410456062
95	Healthy_C517_Healthy	Healthy	Class_switched	0.000287047003946896
96	Healthy_C517_Healthy	Healthy	IgM_IgD	0.000213371266002845
97	Healthy_C520_Healthy	Healthy	Class_switched	0.00188781014023732
98	Healthy_C520_Healthy	Healthy	IgM_IgD	0.000217202432667246
99	Healthy_C521_Healthy	Healthy	Class_switched	0.000676018252492817
100	Healthy_C521_Healthy	Healthy	IgM_IgD	0.000184015211924186
101	Healthy_C525_Healthy	Healthy	IgM_IgD	0.00196656833824975
102	Healthy_C527_Healthy	Healthy	Class_switched	0.000263354255365843
103	Healthy_C527_Healthy	Healthy	IgM_IgD	0.000151699029126214
104	Healthy_C7_Healthy	Healthy	Class_switched	0.000192994306667953
105	Healthy_C8_Healthy	Healthy	Class_switched	0.000161690201573785
106	Healthy_C8_Healthy	Healthy	IgM_IgD	0.00020671834625323
