# Supplementary material for: Disease-specific B cell clones are shared between patients with Crohn’s disease
Source: Nat Commun. 2025 Apr 17;16:3689. doi: 10.1038/s41467-025-58977-y (PMC12006383; doi:10.1038/s41467-025-58977-y)
Supplement: Supplementary file 13 — Source Data [file 41467_2025_58977_MOESM13_ESM.zip › Source_Data/SuppFigure2a_Pie.csv]

	Var1	Freq
1	IGHV1-18	115
2	IGHV1-2	89
3	IGHV1-24	26
4	IGHV1-3	10
5	IGHV1-46	20
6	IGHV1-58	7
7	IGHV1-69	34
8	IGHV1-8	38
9	IGHV2-26	114
10	IGHV2-5	1118
11	IGHV2-70	261
12	IGHV3-11	149
13	IGHV3-13	182
14	IGHV3-15	416
15	IGHV3-20	34
16	IGHV3-21	467
17	IGHV3-23	2129
18	IGHV3-30	638
19	IGHV3-30-3	62
20	IGHV3-33	130
21	IGHV3-43	31
22	IGHV3-43D	8
23	IGHV3-48	372
24	IGHV3-49	63
25	IGHV3-52	2
26	IGHV3-53	202
27	IGHV3-64	100
28	IGHV3-64D	105
29	IGHV3-66	110
30	IGHV3-69-1	18
31	IGHV3-7	1642
32	IGHV3-72	88
33	IGHV3-73	80
34	IGHV3-74	1461
35	IGHV3-9	68
36	IGHV3-NL1	2
37	IGHV4-28	27
38	IGHV4-30-2	162
39	IGHV4-30-4	456
40	IGHV4-31	1059
41	IGHV4-34	1477
42	IGHV4-38-2	801
43	IGHV4-39	5104
44	IGHV4-4	2261
45	IGHV4-59	4728
46	IGHV4-61	1700
47	IGHV5-10-1	76
48	IGHV5-51	809
49	IGHV6-1	1312
50	IGHV7-4-1	2
