# Supplementary material for: Disease-specific B cell clones are shared between patients with Crohn’s disease
Source: Nat Commun. 2025 Apr 17;16:3689. doi: 10.1038/s41467-025-58977-y (PMC12006383; doi:10.1038/s41467-025-58977-y)
Supplement: Supplementary file 13 — Source Data [file 41467_2025_58977_MOESM13_ESM.zip › Source_Data/SuppFigure3d.csv]

	clones	Source	CDRaa_length
1	IGHV1-2_IGHJ6_AKGSGSYYNERAYYYGMDV	PBMC	21
2	IGHV1-8_IGHJ4_AREYYDFWSGYLDY	PBMC	16
3	IGHV1-8_IGHJ6_ARGNYYDSSGYYYRVGYYYYGMDV	PBMC	26
4	IGHV2-5_IGHJ4_AHGSGWLFDY	PBMC	12
5	IGHV2-5_IGHJ4_AHMESTVTTGYFDY	PBMC	16
6	IGHV3-15_IGHJ4_TTGYGSSWYG	PBMC	12
7	IGHV3-21_IGHJ3_ARDQAWGYCSGGSCYGSSDAFDI	PBMC	25
8	IGHV3-21_IGHJ3_ARVLLWFGESDAFDI	PBMC	17
9	IGHV3-23_IGHJ2_AKIGVIGLWYFDL	PBMC	15
10	IGHV3-23_IGHJ3_ATDPNGDYMGAFDF	PBMC	16
11	IGHV3-23_IGHJ4_AKDILSSGWYYFDY	PBMC	16
12	IGHV3-23_IGHJ4_AKDRVPDGRWNFDS	PBMC	16
13	IGHV3-23_IGHJ4_VKDRGAIFGDF	PBMC	13
14	IGHV3-30_IGHJ4_ARDSNYYDTRGSFDF	PBMC	17
15	IGHV3-30_IGHJ5_ARETGTSGRCGFFDP	PBMC	17
16	IGHV3-48_IGHJ3_ARDGYDILTGYRTDAFDI	PBMC	20
17	IGHV3-48_IGHJ4_ASPFDY	PBMC	8
18	IGHV3-72_IGHJ5_VRGYNSFDS	PBMC	11
19	IGHV3-74_IGHJ3_ARGDRGAFDL	PBMC	12
20	IGHV3-74_IGHJ4_ARGGGYSYGDFDY	PBMC	15
21	IGHV3-74_IGHJ4_ARGSGVGDY	PBMC	11
22	IGHV3-74_IGHJ4_ARSSYPYYFDY	PBMC	13
23	IGHV3-74_IGHJ4_VRGTSDWNGVDF	PBMC	14
24	IGHV3-7_IGHJ3_ARDPGYSSYDI	PBMC	13
25	IGHV3-7_IGHJ4_ARAGGSTSCDS	PBMC	13
26	IGHV3-7_IGHJ4_ARDAGRGGDFDF	PBMC	14
27	IGHV3-7_IGHJ4_AREIPHLAVDFDY	PBMC	15
28	IGHV3-7_IGHJ4_VGGSGWLPDI	PBMC	12
29	IGHV3-7_IGHJ4_VTGSGWLPDY	PBMC	12
30	IGHV4-34_IGHJ4_ARGGYSYGYGY	PBMC	13
31	IGHV4-34_IGHJ6_ARGRRTSYYYYYGMDV	PBMC	18
32	IGHV4-39_IGHJ4_ARHADSYGFPRFSDF	PBMC	17
33	IGHV4-39_IGHJ6_ARDPASYYYYGMDV	PBMC	16
34	IGHV4-4_IGHJ2_ARGDWGLGAWYFDI	PBMC	16
35	IGHV4-59_IGHJ3_ARDPNGDYIGAFDF	PBMC	16
36	IGHV4-59_IGHJ3_ARQPSGTAAFDI	PBMC	14
37	IGHV4-59_IGHJ4_ARTWDY	PBMC	8
38	IGHV4-59_IGHJ4_ARVYSSSWYPYYFDY	PBMC	17
39	IGHV5-51_IGHJ3_ARPMTTVTGGAFDI	PBMC	16
40	IGHV5-51_IGHJ4_ARREGYTSPADY	PBMC	14
41	IGHV5-51_IGHJ6_ARDYGGNSYYYYGMDV	PBMC	18
42	IGHV1-18_IGHJ2_ARENWYFDI	PBMC	11
43	IGHV1-18_IGHJ6_ARDDRYGDYYYYGMDV	PBMC	18
44	IGHV1-18_IGHJ6_ARGAYYDSSGYYTDYYYYGMDV	PBMC	24
45	IGHV1-2_IGHJ6_ARGRYGYSYGYYYYYGMDV	PBMC	21
46	IGHV2-5_IGHJ3_VRGCVDAFEI	PBMC	12
47	IGHV2-70_IGHJ3_VRGCVDAFEI	PBMC	12
48	IGHV2-70_IGHJ5_ARTRRYSSNRGWLDP	PBMC	17
49	IGHV3-21_IGHJ6_ARGHYGLDV	PBMC	11
50	IGHV3-23_IGHJ1_ANVRG	PBMC	7
51	IGHV3-23_IGHJ4_AKGGDSAYNYGYSDY	PBMC	17
52	IGHV3-23_IGHJ6_AKPTSAYYYYGMDV	PBMC	16
53	IGHV3-30_IGHJ6_AKAVGHYYYYGMDV	PBMC	16
54	IGHV3-33_IGHJ6_ARGHYGLDV	PBMC	11
55	IGHV3-48_IGHJ5_GREDCSSFKCYGGDDY	PBMC	18
56	IGHV3-53_IGHJ4_AREDY	PBMC	7
57	IGHV3-53_IGHJ4_ARFDY	PBMC	7
58	IGHV3-74_IGHJ4_ARDWYGSLEY	PBMC	12
59	IGHV3-7_IGHJ3_ARDPGFSAFDI	PBMC	13
60	IGHV3-7_IGHJ4_AKGGHCDY	PBMC	10
61	IGHV3-7_IGHJ4_ARDWSNKLSGRSFDS	PBMC	17
62	IGHV3-7_IGHJ4_AREGTGGFDN	PBMC	12
63	IGHV3-7_IGHJ4_ARGSRNVDF	PBMC	11
64	IGHV3-7_IGHJ4_ARGVYDSGWYPDYFDY	PBMC	18
65	IGHV3-7_IGHJ4_ARWRWHQSEFDY	PBMC	14
66	IGHV3-7_IGHJ4_ARYDSGHMDVDC	PBMC	14
67	IGHV3-7_IGHJ4_VGGTGWVFDY	PBMC	12
68	IGHV4-34_IGHJ4_AREYSSFEY	PBMC	11
69	IGHV4-34_IGHJ6_ARGSSYYGMDV	PBMC	13
70	IGHV4-39_IGHJ3_ARGRSSGWNDAFDI	PBMC	16
71	IGHV4-59_IGHJ4_AREEVAVAEIDY	PBMC	14
72	IGHV4-59_IGHJ4_AREYSAFEY	PBMC	11
73	IGHV4-59_IGHJ4_ARGGAPRPGY	PBMC	12
74	IGHV4-59_IGHJ4_TRGTAPRPGY	PBMC	12
75	IGHV6-1_IGHJ4_ARNLRPDFDY	PBMC	12
76	IGHV1-2_IGHJ3_ARGPSHGAFDI	PBMC	13
77	IGHV1-2_IGHJ6_ARDPGYCSSTSCYTEYYYYMDV	PBMC	24
78	IGHV1-2_IGHJ6_ARESGGYGDFEWGMDV	PBMC	18
79	IGHV1-8_IGHJ4_ARGRDY	PBMC	8
80	IGHV1-8_IGHJ6_ARGNIVVVPAALYYYYYYYMDV	PBMC	24
81	IGHV2-5_IGHJ4_AHRRREGSVTTGFDS	PBMC	17
82	IGHV2-5_IGHJ4_ARRLVSRGFDY	PBMC	13
83	IGHV2-5_IGHJ4_GHLVRVRRVTIMRYFDY	PBMC	19
84	IGHV2-5_IGHJ4_VHSKWSYRDFDY	PBMC	14
85	IGHV3-11_IGHJ6_AKDLHWYGMDV	PBMC	13
86	IGHV3-11_IGHJ6_ARSQGRDYYYYYYMDV	PBMC	18
87	IGHV3-15_IGHJ4_KQLGSFDY	PBMC	10
88	IGHV3-20_IGHJ6_TRDGPYYYFGMDV	PBMC	15
89	IGHV3-23_IGHJ4_AKGGHFSFFDY	PBMC	13
90	IGHV3-23_IGHJ4_AKGGHFSHYDY	PBMC	13
91	IGHV3-23_IGHJ4_ALEPVYNSGWAYFES	PBMC	17
92	IGHV3-23_IGHJ4_ARSLWPEDC	PBMC	11
93	IGHV3-23_IGHJ6_AKDLHWYGMDV	PBMC	13
94	IGHV3-30-3_IGHJ3_VRGSYSSGRCDVFDI	PBMC	17
95	IGHV3-33_IGHJ4_ARDLGYGLYFDY	PBMC	14
96	IGHV3-48_IGHJ4_ARAGSWRFDY	PBMC	12
97	IGHV3-48_IGHJ4_VRDVNWGFDS	PBMC	12
98	IGHV3-72_IGHJ4_ARSGSYLPFDN	PBMC	13
99	IGHV3-74_IGHJ4_ARAGSWRFDY	PBMC	12
100	IGHV3-74_IGHJ4_ARDGDGDYPIDY	PBMC	14
101	IGHV3-74_IGHJ4_ARGYRDF	PBMC	9
102	IGHV3-7_IGHJ4_AGGSGWLSDR	PBMC	12
103	IGHV3-7_IGHJ4_ARGDGRLVDY	PBMC	12
104	IGHV3-7_IGHJ4_ARGGGNFQY	PBMC	11
105	IGHV3-7_IGHJ4_ARSSGWLIDF	PBMC	12
106	IGHV3-7_IGHJ4_GRGSTGNYIGYSDY	PBMC	16
107	IGHV3-9_IGHJ4_TKDIRPGGLDH	PBMC	13
108	IGHV4-34_IGHJ5_ARGLLGGAAS	PBMC	12
109	IGHV4-39_IGHJ3_ASSYYDFWSGYHDAFDI	PBMC	19
110	IGHV4-39_IGHJ5_AREYSNGIQSLDWFDH	PBMC	18
111	IGHV5-51_IGHJ5_ARRGSSRDWFDP	PBMC	14
112	IGHV5-51_IGHJ6_ARDRGTYYYYGMDV	PBMC	16
113	IGHV1-8_IGHJ6_ARAPYYDFWSGYYNYYYGMDV	PBMC	23
114	IGHV3-23_IGHJ3_ARDCGSPDAFNI	PBMC	14
115	IGHV3-23_IGHJ4_AKDLYFWSACDY	PBMC	14
116	IGHV3-23_IGHJ4_ARDPNWGPGY	PBMC	12
117	IGHV3-30_IGHJ6_AKQWRDYYYYYGMDV	PBMC	17
118	IGHV3-33_IGHJ4_ANEEVPNDY	PBMC	11
119	IGHV3-74_IGHJ3_ARDCGSPDAFNI	PBMC	14
120	IGHV3-74_IGHJ4_AKEEVPNDC	PBMC	11
121	IGHV3-74_IGHJ4_ARGGVGSLDI	PBMC	12
122	IGHV3-74_IGHJ4_VRDGDHWNFDC	PBMC	13
123	IGHV3-7_IGHJ4_ARARDYAPY	PBMC	11
124	IGHV3-7_IGHJ4_VGGSGWYLDY	PBMC	12
125	IGHV3-9_IGHJ6_GKDLSPGGMDV	PBMC	13
126	IGHV4-39_IGHJ3_ARGQYYYDSSGYLDAFDI	PBMC	20
127	IGHV4-59_IGHJ4_ARGIAAAGRPFDY	PBMC	15
128	IGHV4-61_IGHJ4_ARDYYDSSGYRPGDY	PBMC	17
129	IGHV6-1_IGHJ4_ARGWLRSGGFAY	PBMC	14
130	IGHV6-1_IGHJ4_ARTFGYIDY	PBMC	11
131	IGHV6-1_IGHJ4_GRGWLRSGGFDY	PBMC	14
132	IGHV6-1_IGHJ6_ARGDYGDYYYYGMDV	PBMC	17
133	IGHV1-18_IGHJ4_ARGQYFDT	PBMC	10
134	IGHV1-18_IGHJ4_ARGWYGDY	PBMC	10
135	IGHV2-5_IGHJ4_AHRRGGDFDY	PBMC	12
136	IGHV2-5_IGHJ4_AHRRRYCSGGSCSLPFDY	PBMC	20
137	IGHV3-13_IGHJ2_ARGGGYGGNPNYWYFDL	PBMC	19
138	IGHV3-13_IGHJ6_ARASGSYRGKDYYGLDV	PBMC	19
139	IGHV3-15_IGHJ4_TTAYSYGYFDY	PBMC	13
140	IGHV3-21_IGHJ4_ARRRYFDY	PBMC	10
141	IGHV3-21_IGHJ4_VRGDQRDV	PBMC	10
142	IGHV3-21_IGHJ5_ARLGWELS	PBMC	10
143	IGHV3-23_IGHJ4_AKDITIFGVVRYFDY	PBMC	17
144	IGHV3-23_IGHJ4_AKDREGDSSGFYSFDY	PBMC	18
145	IGHV3-23_IGHJ4_AKEYRPNDY	PBMC	11
146	IGHV3-23_IGHJ5_AKPNWNYKADWFDP	PBMC	16
147	IGHV3-23_IGHJ5_ARPHWNYVADWFDP	PBMC	16
148	IGHV3-30-3_IGHJ2_ARGGYRYFGL	PBMC	12
149	IGHV3-30-3_IGHJ4_ARAESSAWHNFDY	PBMC	15
150	IGHV3-30-3_IGHJ4_ARAPNSAWHNFDY	PBMC	15
151	IGHV3-30-3_IGHJ4_ARAPSNSWHTLDY	PBMC	15
152	IGHV3-30-3_IGHJ4_ARAPSSSWHDFDY	PBMC	15
153	IGHV3-30-3_IGHJ4_ARVSSSGWYYFDY	PBMC	15
154	IGHV3-30-3_IGHJ4_VRSKSSSWHNFDY	PBMC	15
155	IGHV3-30_IGHJ4_ASRSPALDY	PBMC	11
156	IGHV3-30_IGHJ4_VKDINGGWSFDY	PBMC	14
157	IGHV3-33_IGHJ4_ARGGLALAGIDY	PBMC	14
158	IGHV3-33_IGHJ4_ASGSGWVFDS	PBMC	12
159	IGHV3-33_IGHJ6_ARAHSRTTVTKGGMDV	PBMC	18
160	IGHV3-48_IGHJ4_AREARSCGGDCLDY	PBMC	16
161	IGHV3-53_IGHJ6_AGDPGLPNGMDV	PBMC	14
162	IGHV3-73_IGHJ4_TRRGYGGNSGADY	PBMC	15
163	IGHV3-74_IGHJ4_AGGLGDY	PBMC	9
164	IGHV3-74_IGHJ4_ARDLSWGSADY	PBMC	13
165	IGHV3-74_IGHJ4_VSYNWNYPLY	PBMC	12
166	IGHV3-74_IGHJ6_ARASGSYRGKDYYGLDV	PBMC	19
167	IGHV3-74_IGHJ6_ARGIGVVVAGGMDV	PBMC	16
168	IGHV3-7_IGHJ2_ARGGYRYFGL	PBMC	12
169	IGHV3-7_IGHJ4_ARAYY	PBMC	7
170	IGHV3-7_IGHJ4_ARGPDYGARSDYLDY	PBMC	17
171	IGHV3-7_IGHJ4_ARGPDYGDRSDYFDC	PBMC	17
172	IGHV3-7_IGHJ4_ARVDYADEGLGY	PBMC	14
173	IGHV3-7_IGHJ4_ASGSGWVFDS	PBMC	12
174	IGHV3-7_IGHJ5_ARDGPNYSPTSGWFDP	PBMC	18
175	IGHV3-7_IGHJ6_ARGNAMDV	PBMC	10
176	IGHV3-9_IGHJ6_TKDTSPGGADV	PBMC	13
177	IGHV4-34_IGHJ4_VRVDWNPDY	PBMC	11
178	IGHV4-38-2_IGHJ4_ARINWIPDY	PBMC	11
179	IGHV4-4_IGHJ4_ASSSGWWRIDN	PBMC	13
180	IGHV4-59_IGHJ3_AREWSGFDV	PBMC	11
181	IGHV4-59_IGHJ4_ARDGPYGSGSYYFDY	PBMC	17
182	IGHV4-59_IGHJ4_ATGGASSKYFDY	PBMC	14
183	IGHV4-59_IGHJ5_ARGSTGQYDP	PBMC	12
184	IGHV4-59_IGHJ6_ARGYYGMGV	PBMC	11
185	IGHV4-61_IGHJ3_ARDGGGAFDY	PBMC	12
186	IGHV5-51_IGHJ6_ARHDHCSSTSCPAYYYYGMDV	PBMC	23
187	IGHV6-1_IGHJ3_ARGWALDF	PBMC	10
188	IGHV6-1_IGHJ6_ARDTMRYGMDV	PBMC	13
189	IGHV1-2_IGHJ4_ARDSAGPSAIDY	PBMC	14
190	IGHV2-5_IGHJ2_ARTYDSSGYHHWYFDL	PBMC	18
191	IGHV2-5_IGHJ4_AHRPRSDLDWYYFDY	PBMC	17
192	IGHV2-5_IGHJ5_VHRQQFGYGDLI	PBMC	14
193	IGHV3-15_IGHJ3_ATWVHDSSCKWCAFDI	PBMC	18
194	IGHV3-21_IGHJ4_ARGLCGGDCYDC	PBMC	14
195	IGHV3-21_IGHJ4_TREVDYGDYSDS	PBMC	14
196	IGHV3-23_IGHJ2_AKDRRGPAAGTWYFDL	PBMC	18
197	IGHV3-23_IGHJ4_AKDGGIIRQNWYINN	PBMC	17
198	IGHV3-23_IGHJ4_AKDPTSRETQFNGYDNYFDY	PBMC	22
199	IGHV3-23_IGHJ4_AKEGQLGYFDY	PBMC	13
200	IGHV3-23_IGHJ4_AKESPYTSGRLYYFDS	PBMC	18
201	IGHV3-23_IGHJ4_AKGTLPWCSGGSCYPLDH	PBMC	20
202	IGHV3-23_IGHJ4_AKKLRPTGMSPLDY	PBMC	16
203	IGHV3-23_IGHJ4_AKKSGNAVVPFDY	PBMC	15
204	IGHV3-23_IGHJ4_AKRLVVSGNWASAFDL	PBMC	18
205	IGHV3-23_IGHJ4_TKGWWTLDY	PBMC	11
206	IGHV3-23_IGHJ6_AKRCCGSVTSLPTMDV	PBMC	18
207	IGHV3-33_IGHJ3_VRGRRGVDI	PBMC	11
208	IGHV3-33_IGHJ4_ARDNIEGVYYFDY	PBMC	15
209	IGHV3-33_IGHJ4_ARGRAVDY	PBMC	10
210	IGHV3-48_IGHJ3_ARGWRHNSFDM	PBMC	13
211	IGHV3-48_IGHJ4_TRDQEWHCSGGSCFADY	PBMC	19
212	IGHV3-48_IGHJ4_VRDRDWAFDY	PBMC	12
213	IGHV3-53_IGHJ4_ARGGGWKDYFDY	PBMC	14
214	IGHV3-72_IGHJ4_ARDNWGLDY	PBMC	11
215	IGHV3-74_IGHJ4_VRDGDHYDFDY	PBMC	13
216	IGHV3-74_IGHJ5_ARDRPHNWYDP	PBMC	13
217	IGHV3-7_IGHJ3_AREALWFGEDDASDI	PBMC	17
218	IGHV3-7_IGHJ4_AGGGGWVFDY	PBMC	12
219	IGHV3-7_IGHJ4_AGGSGWLIRS	PBMC	12
220	IGHV3-7_IGHJ4_AGGSGYIIDY	PBMC	12
221	IGHV3-7_IGHJ4_AKESPYTSGRLYYFDS	PBMC	18
222	IGHV3-7_IGHJ4_ARDRGWYHFDY	PBMC	13
223	IGHV3-7_IGHJ4_ARDVNGGYFDS	PBMC	13
224	IGHV3-7_IGHJ4_ARGRAVDY	PBMC	10
225	IGHV3-7_IGHJ4_ATHLDWAFDH	PBMC	12
226	IGHV3-7_IGHJ4_GHGSGWIFDY	PBMC	12
227	IGHV3-7_IGHJ4_GRGSRSDY	PBMC	10
228	IGHV3-7_IGHJ4_VGGSGWLPHY	PBMC	12
229	IGHV3-7_IGHJ4_VRSVSRSIDC	PBMC	12
230	IGHV3-7_IGHJ5_ARDGDGTNFNWFGP	PBMC	16
231	IGHV4-34_IGHJ3_ARHNPLRAGAFDI	PBMC	15
232	IGHV4-34_IGHJ3_ARVSLSLGAFDT	PBMC	14
233	IGHV4-39_IGHJ3_ARHNPLRAGAFDI	PBMC	15
234	IGHV4-39_IGHJ3_ARSLGDRYNYEAFDI	PBMC	17
235	IGHV4-39_IGHJ4_ARGGGSGWYYFDY	PBMC	15
236	IGHV4-39_IGHJ4_ARHYYDSSRRPFDQ	PBMC	16
237	IGHV4-39_IGHJ4_ARRGYYFDRSGYCCFDY	PBMC	19
238	IGHV4-4_IGHJ3_GREKNSPGQADALDI	PBMC	17
239	IGHV4-4_IGHJ4_ARGPDHGDYGSGDN	PBMC	16
240	IGHV4-4_IGHJ5_ARGPDHGDYGSGDN	PBMC	16
241	IGHV4-59_IGHJ3_ARHNPLRAGAFDI	PBMC	15
242	IGHV4-59_IGHJ4_ARDRWLDY	PBMC	10
243	IGHV4-59_IGHJ4_ARGAGWYEY	PBMC	11
244	IGHV5-51_IGHJ4_ARNYYDSSGYYFFDY	PBMC	17
245	IGHV1-18_IGHJ1_ARESSGWPPDYFQH	PBMC	16
246	IGHV1-18_IGHJ4_ARAGYCSGGSCSRYFDY	PBMC	19
247	IGHV1-18_IGHJ4_ARANGDLDY	PBMC	11
248	IGHV1-18_IGHJ4_ARDGRVVTFGGVVDY	PBMC	17
249	IGHV1-18_IGHJ4_ARVITFGGVIVADDY	PBMC	17
250	IGHV1-18_IGHJ4_ARVMGYCSGVRCDSDWRFDY	PBMC	22
251	IGHV1-18_IGHJ4_ARVSPSLYIQGGLAY	PBMC	17
252	IGHV1-18_IGHJ6_AREGYYSGSGTYSPPNYYGMDV	PBMC	24
253	IGHV1-2_IGHJ3_ARDGVYTRDFDAFDI	PBMC	17
254	IGHV1-2_IGHJ3_AREGDYNIQHRAFDI	PBMC	17
255	IGHV1-2_IGHJ4_ARDLGSVYGSGSFYDF	PBMC	18
256	IGHV1-2_IGHJ4_AREYYYS	PBMC	9
257	IGHV1-2_IGHJ4_ATEGVADKWKALDY	PBMC	16
258	IGHV1-2_IGHJ4_VRDFGFEY	PBMC	10
259	IGHV1-2_IGHJ4_VRDSSERQLDLDY	PBMC	15
260	IGHV1-2_IGHJ4_VRELGPGTTVADY	PBMC	15
261	IGHV1-2_IGHJ4_VRELGSGTTVADY	PBMC	15
262	IGHV1-2_IGHJ4_VREVAPGTTIGDY	PBMC	15
263	IGHV1-2_IGHJ5_ARVAYCGGSSCNVLNWFDP	PBMC	21
264	IGHV1-2_IGHJ5_VRDMGFDN	PBMC	10
265	IGHV1-2_IGHJ6_ARAGAYDFRSGAYGLDV	PBMC	19
266	IGHV1-2_IGHJ6_ARNGYYYGLDV	PBMC	13
267	IGHV1-8_IGHJ5_ARDTAVAGSNWFDP	PBMC	16
268	IGHV1-8_IGHJ5_TRGADRVAGNLPNYFDA	PBMC	19
269	IGHV1-8_IGHJ6_ARGGGSYYYYGLDV	PBMC	16
270	IGHV1-8_IGHJ6_ARRGPDSNYRYFGLDV	PBMC	18
271	IGHV1-8_IGHJ6_ARRSSHCRGGSCYLHYYGMDV	PBMC	23
272	IGHV2-5_IGHJ4_AHKPNYCSGHSCFDY	PBMC	17
273	IGHV2-5_IGHJ4_AHRKRESTVTTGFDY	PBMC	17
274	IGHV2-5_IGHJ4_AHRPYGDYETCFDN	PBMC	16
275	IGHV2-5_IGHJ4_AHSVRGDSCRGGNCYYFDF	PBMC	21
276	IGHV2-5_IGHJ4_AHTSSRPGEDFDS	PBMC	15
277	IGHV2-5_IGHJ5_AHKPLVDSRLDP	PBMC	14
278	IGHV2-5_IGHJ5_AHRGWFGDLSSLKWFDP	PBMC	19
279	IGHV2-5_IGHJ5_ALRNWIANSPRWFDP	PBMC	17
280	IGHV2-5_IGHJ6_AHRTTYHTGVDV	PBMC	14
281	IGHV3-11_IGHJ5_ARVHTFAYDGSGYPRLPDR	PBMC	21
282	IGHV3-13_IGHJ3_ARVRGWSQGRAFDI	PBMC	16
283	IGHV3-13_IGHJ4_ARGSYGQFDY	PBMC	12
284	IGHV3-15_IGHJ4_FGVLTNNFFFTY	PBMC	14
285	IGHV3-15_IGHJ5_FTDRYSSPVDK	PBMC	13
286	IGHV3-21_IGHJ3_ARVRGWSQGRAFDI	PBMC	16
287	IGHV3-21_IGHJ4_AKEIRPNDY	PBMC	11
288	IGHV3-21_IGHJ4_ARFETLGGDHGKIDY	PBMC	17
289	IGHV3-21_IGHJ4_ARGAHYYDSSGYNY	PBMC	16
290	IGHV3-23_IGHJ1_AKDKLAGGLPYFQH	PBMC	16
291	IGHV3-23_IGHJ2_AKAPSTTDTRHFDL	PBMC	16
292	IGHV3-23_IGHJ2_AKLAAGTVTTIWYFDL	PBMC	18
293	IGHV3-23_IGHJ3_ARLWGARYSSGWNDAFDI	PBMC	20
294	IGHV3-23_IGHJ4_AKDLYNFWGFSDS	PBMC	15
295	IGHV3-23_IGHJ4_AKGGGGDHGN	PBMC	12
296	IGHV3-23_IGHJ4_AKGLHESGSLFTD	PBMC	15
297	IGHV3-23_IGHJ4_AKGPRYYDSSENPYYFDF	PBMC	20
298	IGHV3-23_IGHJ4_AKGSHSGYVDFDY	PBMC	15
299	IGHV3-23_IGHJ4_AKSAAVTTTFFDD	PBMC	15
300	IGHV3-23_IGHJ4_AKSSAVTTTFFDY	PBMC	15
301	IGHV3-23_IGHJ4_AKVGNLFYTGGSYYFDD	PBMC	19
302	IGHV3-23_IGHJ4_ANGGIALTGLDY	PBMC	14
303	IGHV3-23_IGHJ4_ARRPGTAAAGSRYLDY	PBMC	18
304	IGHV3-23_IGHJ4_GSSVASGY	PBMC	10
305	IGHV3-23_IGHJ4_TKDRVPDDGWNFDS	PBMC	16
306	IGHV3-23_IGHJ4_TTWITAHFDY	PBMC	12
307	IGHV3-23_IGHJ5_AKWGGR	PBMC	8
308	IGHV3-23_IGHJ5_ARSPSQITGWFDF	PBMC	15
309	IGHV3-23_IGHJ5_GIKIPPNGWYVY	PBMC	14
310	IGHV3-23_IGHJ6_AKDGGGMEV	PBMC	11
311	IGHV3-23_IGHJ6_AKNSGLHHYSYYMDV	PBMC	17
312	IGHV3-23_IGHJ6_AKQYVDC	PBMC	9
313	IGHV3-30_IGHJ4_AKDHRGYCSGGSCYIDY	PBMC	19
314	IGHV3-30_IGHJ5_GIKIPPNGWYVY	PBMC	14
315	IGHV3-33_IGHJ4_AKDQCGGDCYERGGFDF	PBMC	19
316	IGHV3-33_IGHJ4_ARACAGGVGCFYMDH	PBMC	17
317	IGHV3-33_IGHJ4_ARSSGYDYKGSDY	PBMC	15
318	IGHV3-33_IGHJ6_ARDRGRWGQLPYGLDV	PBMC	18
319	IGHV3-43_IGHJ6_AKDEPFTVFGLITSLPVVPRLGR	PBMC	25
320	IGHV3-48_IGHJ3_TRDLYTGSRIEAFDI	PBMC	17
321	IGHV3-49_IGHJ4_TRDWRGMARPVDY	PBMC	15
322	IGHV3-53_IGHJ3_AKGDYYDSFPRT	PBMC	14
323	IGHV3-53_IGHJ4_AKWIDGGAAVFDY	PBMC	15
324	IGHV3-53_IGHJ5_ARHDWFDP	PBMC	10
325	IGHV3-64D_IGHJ4_THLGRDSSWSGETH	PBMC	16
326	IGHV3-64D_IGHJ4_VRHYCDSSGYCYYDY	PBMC	17
327	IGHV3-64_IGHJ4_ARALYCGGDCHRQIDY	PBMC	18
328	IGHV3-64_IGHJ4_ASQLLGRTDY	PBMC	12
329	IGHV3-64_IGHJ5_ARCAGICSSTSWYDS	PBMC	17
330	IGHV3-64_IGHJ5_AREINIAAAGTRWFDP	PBMC	18
331	IGHV3-66_IGHJ3_VSESGSYSVGFDI	PBMC	15
332	IGHV3-66_IGHJ4_AGYKPRYNSGWSLFDY	PBMC	18
333	IGHV3-66_IGHJ4_VAYVPRRDTGWYFLDY	PBMC	18
334	IGHV3-72_IGHJ4_VRAQSEDHPAFDS	PBMC	15
335	IGHV3-72_IGHJ4_VRGSYCSGITNCHFDY	PBMC	18
336	IGHV3-72_IGHJ4_VRGSYCSGLINCHFDF	PBMC	18
337	IGHV3-72_IGHJ5_VRGASIRDEPYGTYYGLDR	PBMC	21
338	IGHV3-72_IGHJ6_ARGARYEENNYNGMDV	PBMC	18
339	IGHV3-72_IGHJ6_TRGQIRAGAKNFYGWNV	PBMC	19
340	IGHV3-73_IGHJ6_IKQAYDSPFYHAMED	PBMC	17
341	IGHV3-74_IGHJ3_TRIRFWSGQRAAFDF	PBMC	17
342	IGHV3-74_IGHJ3_VRQLVVVNGNDALDM	PBMC	17
343	IGHV3-74_IGHJ4_AKDYTRGYSYGALDY	PBMC	17
344	IGHV3-74_IGHJ4_AKPLSSGIAAAGTFDY	PBMC	18
345	IGHV3-74_IGHJ4_AKSSTGGYFDS	PBMC	13
346	IGHV3-74_IGHJ4_ARDLGGSGPTPIDY	PBMC	16
347	IGHV3-74_IGHJ4_ARDLQSSSWD	PBMC	12
348	IGHV3-74_IGHJ4_ARERDYGDYSLGY	PBMC	15
349	IGHV3-74_IGHJ5_VRDRPHTCFDP	PBMC	13
350	IGHV3-74_IGHJ6_ARETYCYGTPCYVNPPMDV	PBMC	21
351	IGHV3-7_IGHJ4_AGDRGHCTNGVCYMILDN	PBMC	20
352	IGHV3-7_IGHJ4_ARDVRRPDI	PBMC	11
353	IGHV3-7_IGHJ4_ARGLLGYGSILDF	PBMC	15
354	IGHV3-7_IGHJ4_ARGMGSGAWLVDS	PBMC	15
355	IGHV3-7_IGHJ4_ARYGSSWAQLDY	PBMC	14
356	IGHV3-7_IGHJ4_ASSLHCVSTSCSPSEQ	PBMC	18
357	IGHV3-7_IGHJ4_ASSWDCVSTSCSLSDQ	PBMC	18
358	IGHV3-7_IGHJ4_ATSSDCVSTSCSPSDQ	PBMC	18
359	IGHV3-7_IGHJ4_VRDVI	PBMC	7
360	IGHV3-7_IGHJ4_VRGGMLYGAD	PBMC	12
361	IGHV3-7_IGHJ5_AKEITEQPETRRFDP	PBMC	17
362	IGHV3-9_IGHJ4_ARDRAAVIASNFDT	PBMC	16
363	IGHV4-34_IGHJ4_ARGLYGGASV	PBMC	12
364	IGHV4-34_IGHJ5_ARGLYGGAAN	PBMC	12
365	IGHV4-34_IGHJ5_ARRNPRSPNRLDP	PBMC	15
366	IGHV4-34_IGHJ6_ATSPDSPPLFAGQYNYYGMDV	PBMC	23
367	IGHV4-39_IGHJ3_ARWIRGPDAFDI	PBMC	14
368	IGHV4-39_IGHJ4_AGQGDCGGDCWYFFDY	PBMC	18
369	IGHV4-39_IGHJ4_ARGSKTGTTQLDY	PBMC	15
370	IGHV4-39_IGHJ4_ARHDTDLGGDSSFFPH	PBMC	18
371	IGHV4-39_IGHJ4_ARHPLFGELPDYFDY	PBMC	17
372	IGHV4-39_IGHJ4_ARHYYDTGRHPFDS	PBMC	16
373	IGHV4-39_IGHJ4_ATPSIEHSTSFYHFDH	PBMC	18
374	IGHV4-39_IGHJ5_AGHGYSSGWSLWFDP	PBMC	17
375	IGHV4-39_IGHJ5_ARGGDWRFDF	PBMC	12
376	IGHV4-39_IGHJ5_ARRIQGIVGAATQGTGNCFDP	PBMC	23
377	IGHV4-39_IGHJ5_TRRDAIPGANWFDP	PBMC	16
378	IGHV4-39_IGHJ5_VRQPTGYPNWFDA	PBMC	15
379	IGHV4-39_IGHJ6_AGGRFKGGGLKV	PBMC	14
380	IGHV4-4_IGHJ4_AREMLREEGLFDY	PBMC	15
381	IGHV4-4_IGHJ4_ARETLREEGLFHY	PBMC	15
382	IGHV4-4_IGHJ4_ARGGDWTLDY	PBMC	12
383	IGHV4-4_IGHJ4_ARHIAVLGTRGFDS	PBMC	16
384	IGHV4-4_IGHJ5_ARILGGCSATSCYLDP	PBMC	18
385	IGHV4-59_IGHJ1_VKGAGWYPY	PBMC	11
386	IGHV4-59_IGHJ2_ARKDGDH	PBMC	9
387	IGHV4-59_IGHJ3_AKNRGRSEGFDI	PBMC	14
388	IGHV4-59_IGHJ3_ARQSKLDSRAYQDAFDI	PBMC	19
389	IGHV4-59_IGHJ4_AGGSGWLTEY	PBMC	12
390	IGHV4-59_IGHJ4_ARDRYTGSYYDY	PBMC	14
391	IGHV4-59_IGHJ4_ARGGASSRYLGP	PBMC	14
392	IGHV4-59_IGHJ4_ARGWSRSWYYFDY	PBMC	15
393	IGHV4-59_IGHJ4_ARHPGASFDF	PBMC	12
394	IGHV4-59_IGHJ4_SRGAGWYPY	PBMC	11
395	IGHV4-59_IGHJ4_VKGAGWYPY	PBMC	11
396	IGHV4-59_IGHJ6_ARDNCSGGSCYWDYYYGMDV	PBMC	22
397	IGHV4-59_IGHJ6_ARGGTYYDILTGYYPSYGMDV	PBMC	23
398	IGHV4-59_IGHJ6_ARHSGISVARGVNSYDMDV	PBMC	21
399	IGHV4-61_IGHJ4_ARDYWGSLDY	PBMC	12
400	IGHV4-61_IGHJ4_ARMTGSGVFDS	PBMC	13
401	IGHV5-51_IGHJ1_ARHEGFDYDNSHYRAIQH	PBMC	20
402	IGHV5-51_IGHJ2_SRRVRVDCSGGNCYVKLRYFDL	PBMC	24
403	IGHV5-51_IGHJ3_ARQTVSHASSADAFDI	PBMC	18
404	IGHV5-51_IGHJ4_ALGYCSGGSCYSSGAGYFDY	PBMC	22
405	IGHV5-51_IGHJ4_ARAEWMYNVGLDY	PBMC	15
406	IGHV5-51_IGHJ4_ARAQTLAECDVASCFVIGDRWFDH	PBMC	26
407	IGHV5-51_IGHJ4_ARGTWRASAVLTGYRPYLLDY	PBMC	23
408	IGHV5-51_IGHJ4_ARLPRAVVYCGGVCSNYFDY	PBMC	22
409	IGHV5-51_IGHJ4_ARLPSLVRAAARFFDD	PBMC	18
410	IGHV5-51_IGHJ4_ARMPTYSSGWYGGGFDY	PBMC	19
411	IGHV5-51_IGHJ5_AGRKAEAKVNWFDS	PBMC	16
412	IGHV5-51_IGHJ5_ARAETLEECSSSSCYSIGDRWFGP	PBMC	26
413	IGHV5-51_IGHJ5_ARAQTLAECDVASCFVIGDRWFDH	PBMC	26
414	IGHV5-51_IGHJ5_ARAQTLAECSSASCYTIGDRWFDH	PBMC	26
415	IGHV5-51_IGHJ5_ARAQTLEGCSDSSCSRIGDRWFGP	PBMC	26
416	IGHV5-51_IGHJ5_ARAQTSADCSSSSCYTIGDRWFGP	PBMC	26
417	IGHV6-1_IGHJ3_ARGRFSSFDV	PBMC	12
418	IGHV6-1_IGHJ4_ARGDCSGGSCYPDY	PBMC	16
419	IGHV6-1_IGHJ4_ARIAQQVVHY	PBMC	12
420	IGHV1-18_IGHJ4_ARPAQYHLAYYFDY	PBMC	16
421	IGHV1-18_IGHJ4_ASSIAVSASFDY	PBMC	14
422	IGHV1-2_IGHJ3_ATSSPSMTPALVDAFAI	PBMC	19
423	IGHV1-2_IGHJ6_AREGIVVVPAGQVNYYGMDV	PBMC	22
424	IGHV1-8_IGHJ6_ARVPRGRGYYYYGMDV	PBMC	18
425	IGHV2-5_IGHJ5_AHRPAVAAGLNWFDP	PBMC	17
426	IGHV3-21_IGHJ3_ARSFCGGGVCFGFEAFDI	PBMC	20
427	IGHV3-23_IGHJ4_AKGAWPDN	PBMC	10
428	IGHV3-23_IGHJ4_AKYYYDSGYYRGTLDY	PBMC	18
429	IGHV3-30_IGHJ4_AKASPLF	PBMC	9
430	IGHV3-30_IGHJ4_AKVRNSGWYNDYLDS	PBMC	17
431	IGHV3-43_IGHJ4_TKEGGTIFFDS	PBMC	13
432	IGHV3-48_IGHJ4_AKGAWLDY	PBMC	10
433	IGHV3-48_IGHJ5_ARDGSGWLNWFDP	PBMC	15
434	IGHV3-53_IGHJ5_GRDVGP	PBMC	8
435	IGHV3-72_IGHJ6_SGGYCVGSSCQYPMDV	PBMC	18
436	IGHV3-73_IGHJ4_TRHGWLRDGYLFDY	PBMC	16
437	IGHV3-74_IGHJ4_ARDGGLGTPFDS	PBMC	14
438	IGHV3-74_IGHJ4_ARDGGSGTPFDQ	PBMC	14
439	IGHV3-74_IGHJ4_VRGTLFQGATVLFDY	PBMC	17
440	IGHV3-74_IGHJ6_ARGGGGCSSASCLHYYYGMDV	PBMC	23
441	IGHV3-7_IGHJ2_AGGIGWHFDL	PBMC	12
442	IGHV3-7_IGHJ4_ARDLGWNSLDY	PBMC	13
443	IGHV3-7_IGHJ4_TKYKPDTSLHGDAFDY	PBMC	18
444	IGHV3-7_IGHJ5_ARVREWGWFDP	PBMC	13
445	IGHV3-7_IGHJ6_GRWNYAMDV	PBMC	11
446	IGHV3-9_IGHJ4_GKDKSGDLDS	PBMC	12
447	IGHV4-31_IGHJ4_ARVGDYIFGS	PBMC	12
448	IGHV4-34_IGHJ3_ARGLLGGAAS	PBMC	12
449	IGHV4-34_IGHJ3_ARLQDHNIDSGLVGDAFDV	PBMC	21
450	IGHV4-34_IGHJ4_ARGLMGGAAL	PBMC	12
451	IGHV4-34_IGHJ4_ARGRLGGGAD	PBMC	12
452	IGHV4-34_IGHJ5_ARGIYGGAAI	PBMC	12
453	IGHV4-34_IGHJ5_ARGLHGGAAV	PBMC	12
454	IGHV4-34_IGHJ5_ARGRYGGAAN	PBMC	12
455	IGHV4-34_IGHJ6_ARGRYGGAAN	PBMC	12
456	IGHV4-39_IGHJ3_ARGLLGGAAS	PBMC	12
457	IGHV4-39_IGHJ6_ARHGFRSGTSERFV	PBMC	16
458	IGHV4-4_IGHJ5_ARGLLGGAAS	PBMC	12
459	IGHV4-4_IGHJ5_ARVRGGCSASSCYFDP	PBMC	18
460	IGHV4-4_IGHJ6_ARTGHSYGSYYYYYYGMDV	PBMC	21
461	IGHV4-59_IGHJ3_AREWSAFDI	PBMC	11
462	IGHV4-59_IGHJ4_ARDGGTPNKDYEFDY	PBMC	17
463	IGHV4-59_IGHJ4_ARGGWYEDY	PBMC	11
464	IGHV4-59_IGHJ5_ARGLLGGAAS	PBMC	12
465	IGHV4-59_IGHJ6_ARDPGATGNHYYYGMDV	PBMC	19
466	IGHV6-1_IGHJ4_ARSVDTDIGY	PBMC	12
467	IGHV6-1_IGHJ5_ARGTLLLWFRELEGDWFDP	PBMC	21
468	IGHV6-1_IGHJ6_AKHSSTLDEHYYYGMDV	PBMC	19
469	IGHV1-18_IGHJ4_ARDGGSSWAFDY	PBMC	14
470	IGHV1-2_IGHJ3_ARVRVTGVINDAFEF	PBMC	17
471	IGHV1-2_IGHJ6_ARDYYYGMDV	PBMC	12
472	IGHV1-2_IGHJ6_AREYSSSSSPYYYYYYGMDV	PBMC	22
473	IGHV2-5_IGHJ5_AHRLYNGYDF	PBMC	12
474	IGHV3-11_IGHJ4_ARDHDYGGNSEFFY	PBMC	16
475	IGHV3-13_IGHJ6_AREGVLGGMDV	PBMC	13
476	IGHV3-15_IGHJ5_TTGYLGGFDP	PBMC	12
477	IGHV3-21_IGHJ3_ARSYCIGGVCYGFEAFDI	PBMC	20
478	IGHV3-21_IGHJ4_ARDTSVGSTRQYYFDY	PBMC	18
479	IGHV3-21_IGHJ4_ARRYCSGGSCYYGFDN	PBMC	18
480	IGHV3-21_IGHJ6_ARVRDCSSTSCYNYYYYGMDV	PBMC	23
481	IGHV3-23_IGHJ4_AKGHGDWGGNYLDY	PBMC	16
482	IGHV3-23_IGHJ4_AKGHGDWGGVYFDN	PBMC	16
483	IGHV3-23_IGHJ4_AKGRVGYYDSSGYYTFDY	PBMC	20
484	IGHV3-23_IGHJ4_AKRPAGADRNYYFDY	PBMC	17
485	IGHV3-23_IGHJ5_ARSDWLDS	PBMC	10
486	IGHV3-23_IGHJ6_AKALAARSYYYGMDV	PBMC	17
487	IGHV3-30-3_IGHJ4_ARSSGGSYPNFDY	PBMC	15
488	IGHV3-30_IGHJ4_ARALGATGGPVS	PBMC	14
489	IGHV3-30_IGHJ4_TREGRTGGDWGYFDY	PBMC	17
490	IGHV3-33_IGHJ4_ARDGPEMATSNGVFDY	PBMC	18
491	IGHV3-48_IGHJ4_ARDSNWAFDY	PBMC	12
492	IGHV3-48_IGHJ4_VRDCYYDISGENSVHACPLE	PBMC	22
493	IGHV3-48_IGHJ4_VRDKDWAFDY	PBMC	12
494	IGHV3-74_IGHJ4_AGSRDFDY	PBMC	10
495	IGHV3-9_IGHJ6_GKDIRPGGMDV	PBMC	13
496	IGHV3-9_IGHJ6_GKDLTPGGLDV	PBMC	13
497	IGHV4-39_IGHJ2_ARHVGKYCSNGICPIGGPRPSYWYFDL	PBMC	29
498	IGHV4-39_IGHJ5_ARSGGYSDSSRWFDP	PBMC	17
499	IGHV4-39_IGHJ6_ARPVGASHGMDV	PBMC	14
500	IGHV4-59_IGHJ3_ARLNVLDGTDTFDV	PBMC	16
501	IGHV4-59_IGHJ4_ARREKDKTFVDY	PBMC	14
502	IGHV4-59_IGHJ6_ARVQPFFDMDV	PBMC	13
503	IGHV4-59_IGHJ6_VRVVAVAGNYYYYYGMDV	PBMC	20
504	IGHV4-61_IGHJ4_ARGGYDFWSGYSFDY	PBMC	17
505	IGHV4-61_IGHJ4_ARGRGYGYGIDS	PBMC	14
506	IGHV5-51_IGHJ2_ARRVEVDCSGADCYTRFRYFDL	PBMC	24
507	IGHV5-51_IGHJ4_ARRGYYDSGGYSFDY	PBMC	17
508	IGHV5-51_IGHJ6_ARQGYYYGVDV	PBMC	13
509	IGHV1-18_IGHJ4_ARDGELGDY	PBMC	11
510	IGHV1-24_IGHJ4_TTDGSSGRLFVTGGGRFDF	PBMC	21
511	IGHV1-24_IGHJ4_TTQGWIKRRYSSGSYYEFDH	PBMC	22
512	IGHV1-2_IGHJ4_ARDEGQLDLDY	PBMC	13
513	IGHV1-8_IGHJ5_ARGFWFDP	PBMC	10
514	IGHV1-8_IGHJ5_ARGITYYDFWSGYYQDWFDP	PBMC	22
515	IGHV3-15_IGHJ3_TTGSQLLYDFVWGSHRDWDGLHI	PBMC	25
516	IGHV3-21_IGHJ3_ARGGMGATKDDTFDI	PBMC	17
517	IGHV3-21_IGHJ6_ARPTGYYYYYGMDV	PBMC	16
518	IGHV3-23_IGHJ3_ARGGMGATKDDTFDI	PBMC	17
519	IGHV3-23_IGHJ4_AKRDYYDSSGYAPLFDY	PBMC	19
520	IGHV3-33_IGHJ4_ARDVSWGDSTKSPLLLFDY	PBMC	21
521	IGHV3-33_IGHJ4_ARSATTSLYYFDY	PBMC	15
522	IGHV3-33_IGHJ6_ARDGQDLAPYGMDV	PBMC	16
523	IGHV3-48_IGHJ4_ARDLNWAFDY	PBMC	12
524	IGHV3-48_IGHJ4_VRDRFWAFDY	PBMC	12
525	IGHV3-66_IGHJ4_AREPDSSNSGGYNAVLAGRY	PBMC	22
526	IGHV3-72_IGHJ4_ATDIGASVGTY	PBMC	13
527	IGHV3-74_IGHJ4_ARDRDGYNF	PBMC	11
528	IGHV3-74_IGHJ6_ARGDRGYCSSTRCPPYYNQYYMDV	PBMC	26
529	IGHV3-74_IGHJ6_ARGNYGLDY	PBMC	11
530	IGHV3-74_IGHJ6_ARSGKNMGGVLDV	PBMC	15
531	IGHV3-7_IGHJ4_ASEYRCGL	PBMC	10
532	IGHV3-9_IGHJ6_AKGVGRYYYYYGMDV	PBMC	17
533	IGHV4-34_IGHJ6_ARVEKGTQVWSYPGPKFYYYGMDV	PBMC	26
534	IGHV4-39_IGHJ4_ARQDSSGWYGY	PBMC	13
535	IGHV4-39_IGHJ5_ARHDSGYGDYVWGWFDP	PBMC	19
536	IGHV4-39_IGHJ6_AGGPYYYYGMDV	PBMC	14
537	IGHV4-59_IGHJ3_AKWEEPRNAFDI	PBMC	14
538	IGHV4-59_IGHJ3_ARSYSNTWGDAFDI	PBMC	16
539	IGHV4-59_IGHJ4_ARAGELDTSGVFDS	PBMC	16
540	IGHV4-59_IGHJ4_ARVTGRGSVSYYPYYFDY	PBMC	20
541	IGHV4-59_IGHJ5_VRSVLRGLVLSPFGA	PBMC	17
542	IGHV4-61_IGHJ3_GRATPKSGSYLGAFDI	PBMC	18
543	IGHV4-61_IGHJ4_ANRRSGWTSYFFAY	PBMC	16
544	IGHV5-10-1_IGHJ4_ASLRGTNCYEDPDAPTTLCDF	PBMC	23
545	IGHV5-51_IGHJ4_ARRDSYNRDNKYYFDI	PBMC	18
546	IGHV5-51_IGHJ6_ARVVNRDGYTSYYHSMDV	PBMC	20
547	IGHV6-1_IGHJ2_ARTQGYIDL	PBMC	11
548	IGHV6-1_IGHJ4_ARGGTWNLDY	PBMC	12
549	IGHV6-1_IGHJ4_ASGWALRT	PBMC	10
550	IGHV1-18_IGHJ3_ARVSGVQGVPRPLDF	PBMC	17
551	IGHV1-18_IGHJ4_VRGYCSTTSCSEGSGFDY	PBMC	20
552	IGHV1-2_IGHJ1_ARGLGSSTWYLPAWFLHH	PBMC	20
553	IGHV1-46_IGHJ4_ATEQKGTCNGRRCYVFEY	PBMC	20
554	IGHV1-8_IGHJ4_ARGIDAGVDY	PBMC	12
555	IGHV2-5_IGHJ1_VHSRALGHFPL	PBMC	13
556	IGHV3-15_IGHJ6_TTGVSYDSSGYYLWYYYAMDA	PBMC	23
557	IGHV3-15_IGHJ6_TTIGTYYDFWSGYYYYYGMDV	PBMC	23
558	IGHV3-23_IGHJ4_AKDRWPDGIWDIDY	PBMC	16
559	IGHV3-30_IGHJ4_AKSVAPVGYHIDQ	PBMC	15
560	IGHV3-30_IGHJ5_AKDLYSNGWYNYFDP	PBMC	17
561	IGHV3-33_IGHJ3_ARDSHALGKAFDM	PBMC	15
562	IGHV3-33_IGHJ4_ARAITTLDL	PBMC	11
563	IGHV3-33_IGHJ4_ARDKGTRYLDY	PBMC	13
564	IGHV3-74_IGHJ5_AILPPGD	PBMC	9
565	IGHV3-7_IGHJ4_ATDLNWANY	PBMC	11
566	IGHV4-30-4_IGHJ4_ARSRKSNYNFLTGYCDHDY	PBMC	21
567	IGHV4-34_IGHJ4_GTAKRWNAGGHFDH	PBMC	16
568	IGHV4-34_IGHJ6_AREKQTSGDYGSSSPSDSFFYMDV	PBMC	26
569	IGHV4-39_IGHJ4_ARANRVGPYLYYFDY	PBMC	17
570	IGHV4-39_IGHJ4_ARHNGARDFWTPFDY	PBMC	17
571	IGHV4-39_IGHJ5_ARLLAGSWAWFDP	PBMC	15
572	IGHV4-4_IGHJ3_ATRTPGPI	PBMC	10
573	IGHV4-4_IGHJ6_ARLEKHQLPGYHNYFYNYMDV	PBMC	23
574	IGHV4-59_IGHJ4_ARGAQTGDPVPYFDY	PBMC	17
575	IGHV4-59_IGHJ4_ARHWGPGHVFDN	PBMC	14
576	IGHV4-59_IGHJ4_STQHGPGTWGFQY	PBMC	15
577	IGHV4-59_IGHJ5_ARLPYYYDSSGYYYLWFDP	PBMC	21
578	IGHV4-59_IGHJ6_ARLTSSWPAYYYYIGV	PBMC	18
579	IGHV4-59_IGHJ6_ERGRSGSGTYSSPTSYYYYYMDV	PBMC	25
580	IGHV5-51_IGHJ3_ASGRTYGIAPSLDAFDI	PBMC	19
581	IGHV6-1_IGHJ4_AREVTLVRGVVNHIDY	PBMC	18
582	IGHV1-2_IGHJ4_ARDPDTAMVGIDY	PBMC	15
583	IGHV1-2_IGHJ6_ARGRYCSSTSCYYYYYYYMDV	PBMC	23
584	IGHV1-8_IGHJ4_AIGEPQQWLLVSDYFDY	PBMC	19
585	IGHV1-8_IGHJ4_ARDPDTAMVGIDY	PBMC	15
586	IGHV1-8_IGHJ5_ARGGSSSWYTNWFDP	PBMC	17
587	IGHV1-8_IGHJ6_ARGYYYYYGMDV	PBMC	14
588	IGHV2-70_IGHJ6_ARDRGYYGMDV	PBMC	13
589	IGHV3-20_IGHJ4_VRVYSSGWYGAFAY	PBMC	16
590	IGHV3-21_IGHJ4_ARGETLGPTTGFDY	PBMC	16
591	IGHV3-21_IGHJ6_ARTDCSGGSCYYYYYGMDV	PBMC	21
592	IGHV3-23_IGHJ3_VKATLEYCSSTSCGFDV	PBMC	19
593	IGHV3-23_IGHJ4_AKGGSSGWYPY	PBMC	13
594	IGHV3-23_IGHJ4_AQGPLHEETTYFDY	PBMC	16
595	IGHV3-23_IGHJ5_TRDCPGYSAYDWRYCSGATKRRFDF	PBMC	27
596	IGHV3-30_IGHJ6_AKDTYDNWTGLYGMDV	PBMC	18
597	IGHV3-49_IGHJ6_TREGWDYYYYYGMDV	PBMC	17
598	IGHV3-73_IGHJ4_TRQTVSCHDF	PBMC	12
599	IGHV3-7_IGHJ4_ARDPAFGAADY	PBMC	13
600	IGHV3-7_IGHJ4_AREGIAAATDY	PBMC	13
601	IGHV3-7_IGHJ6_VRWNFAMDV	PBMC	11
602	IGHV3-9_IGHJ4_AKGQFGSGTSPFDY	PBMC	16
603	IGHV3-9_IGHJ4_IFAPYLGSSSGLHF	PBMC	16
604	IGHV4-39_IGHJ4_ARLSSAWTTPLDF	PBMC	15
605	IGHV4-4_IGHJ6_VRFSYSGTSSYGTDV	PBMC	17
606	IGHV4-59_IGHJ1_ARVGEGAAKD	PBMC	12
607	IGHV4-59_IGHJ4_ARRYCPNGVCHIDY	PBMC	16
608	IGHV4-61_IGHJ6_ARDSRGLHCNVENCLAPYYYGMDV	PBMC	26
609	IGHV5-51_IGHJ3_VRGGATVGYGAFDF	PBMC	16
610	IGHV5-51_IGHJ6_AVGDYYYYGMDV	PBMC	14
611	IGHV6-1_IGHJ4_ARDLHGAYYFDS	PBMC	14
612	IGHV6-1_IGHJ6_ARVDYYYGMDV	PBMC	13
613	IGHV2-5_IGHJ4_AHTRVAVAGTFDF	PBMC	15
614	IGHV2-5_IGHJ5_ARKSQPNWFDP	PBMC	13
615	IGHV3-21_IGHJ4_ARDGDVLTGRRFDY	PBMC	16
616	IGHV3-30_IGHJ4_AKETIPVAGPNYFDF	PBMC	17
617	IGHV3-30_IGHJ6_ARDRGTYYYYGMDV	PBMC	16
618	IGHV3-33_IGHJ1_SRDTSAAGTGYLEH	PBMC	16
619	IGHV3-74_IGHJ2_ARDLGEDGHDWYFDL	PBMC	17
620	IGHV3-74_IGHJ4_QVRNLFLESALDH	PBMC	15
621	IGHV3-7_IGHJ4_ARDSPGYGAYEY	PBMC	14
622	IGHV4-34_IGHJ4_ARVQGSSYGHQSFSIDS	PBMC	19
623	IGHV4-38-2_IGHJ4_ARGGALDF	PBMC	10
624	IGHV4-39_IGHJ4_ARHWGRGGCSDGICYPATILN	PBMC	23
625	IGHV4-39_IGHJ6_ASPFRYCSSTDCYTNYYYALDV	PBMC	24
626	IGHV4-61_IGHJ4_ATYLVGRGGTGY	PBMC	14
627	IGHV5-51_IGHJ4_ARAPVPGNGYNFFYFDY	PBMC	19
628	IGHV5-51_IGHJ4_ARRSRSPNCDTDSDSCYGEGDDY	PBMC	25
629	IGHV5-51_IGHJ6_ARRYSSSWYGMDV	PBMC	15
630	IGHV6-1_IGHJ4_ARDTGWYRFDS	PBMC	13
631	IGHV2-70_IGHJ4_ARSRGGATFDY	PBMC	13
632	IGHV3-13_IGHJ2_ARGIRLRFLEWVPSHWYFDL	PBMC	22
633	IGHV3-21_IGHJ3_VRGGKGATRDDTLDL	PBMC	17
634	IGHV3-23_IGHJ4_AKDPPDYSNPYYFDY	PBMC	17
635	IGHV3-23_IGHJ4_AKDSDLWIGYYDRHFDY	PBMC	19
636	IGHV3-23_IGHJ4_ARGSGYSYGYPLDY	PBMC	16
637	IGHV3-30_IGHJ2_AKSFGTYTSSLRGPHWHFHL	PBMC	22
638	IGHV3-30_IGHJ3_ARDVYDGRLDGLDI	PBMC	16
639	IGHV3-30_IGHJ4_AKDSPVYSSSWTPDFDY	PBMC	19
640	IGHV3-30_IGHJ4_ARGDSSSWSFDY	PBMC	14
641	IGHV3-33_IGHJ4_ARDRAGYSSGWYYFDY	PBMC	18
642	IGHV3-48_IGHJ5_VRERSARLCNRGNCSTLNWFDP	PBMC	24
643	IGHV3-73_IGHJ4_TIIQHPFDY	PBMC	11
644	IGHV3-74_IGHJ5_ARGTTGYSSSWHDS	PBMC	16
645	IGHV3-7_IGHJ3_TRDPGWGALDI	PBMC	13
646	IGHV3-7_IGHJ4_AGGSGWLWDS	PBMC	12
647	IGHV3-7_IGHJ4_ARDIGWYRIDC	PBMC	13
648	IGHV3-7_IGHJ4_VRDYVWGTPNPDY	PBMC	15
649	IGHV4-34_IGHJ4_ARDEYYYDSSGYYGY	PBMC	17
650	IGHV4-38-2_IGHJ4_AREHGGSYSGYDWAFDY	PBMC	19
651	IGHV4-59_IGHJ4_ARGDYHNSRRSVGVDF	PBMC	18
652	IGHV4-59_IGHJ4_TSRAHTYDSPWDY	PBMC	15
653	IGHV6-1_IGHJ5_VRLVGNSWLDF	PBMC	13
654	IGHV1-2_IGHJ4_ARDPPRLYCTNGECPFDQ	PBMC	20
655	IGHV3-23_IGHJ4_AKDIRGPMAGTWYFAY	PBMC	18
656	IGHV3-23_IGHJ4_AKDLSARGVSTVTGDFDS	PBMC	20
657	IGHV3-23_IGHJ4_VKVPVEMATIGSFDY	PBMC	17
658	IGHV3-30_IGHJ4_ARDLNWVFDL	PBMC	12
659	IGHV3-33_IGHJ4_AREGYCSGGICESDY	PBMC	17
660	IGHV3-48_IGHJ3_ARDLSYAFDI	PBMC	12
661	IGHV3-64D_IGHJ3_VKDVDCSSTRCDDAFDV	PBMC	19
662	IGHV3-7_IGHJ4_TRGHYEAY	PBMC	10
663	IGHV3-7_IGHJ4_VKVADS	PBMC	8
664	IGHV3-7_IGHJ6_ARDTGAMDV	PBMC	11
665	IGHV4-34_IGHJ6_ARGPVGGGLYYYGMDV	PBMC	18
666	IGHV4-39_IGHJ4_ARDQFVVAPAAMFKRKGDRYFDY	PBMC	25
667	IGHV4-4_IGHJ4_ATYYDSSGYRFDY	PBMC	15
668	IGHV4-59_IGHJ6_ARISRGYCSSTSCYGMDV	PBMC	20
669	IGHV5-51_IGHJ4_ARDAYYHNNNYDYN	PBMC	16
670	IGHV1-18_IGHJ4_ARTWDYPPRSTLDS	PBMC	16
671	IGHV1-2_IGHJ3_ARDGSPHYDFWSGYYTVHAFDI	PBMC	24
672	IGHV3-11_IGHJ4_ARARGLGPGGHFDL	PBMC	16
673	IGHV3-21_IGHJ4_ARDSSGWSRDM	PBMC	13
674	IGHV3-23_IGHJ4_AKDPNWGSGY	PBMC	12
675	IGHV3-30_IGHJ4_ARDISGSYSLDY	PBMC	14
676	IGHV3-7_IGHJ4_ARFRAGGKLSEDLDY	PBMC	17
677	IGHV4-34_IGHJ3_ARGRFGGAAH	PBMC	12
678	IGHV4-39_IGHJ3_ARGRFGGAAH	PBMC	12
679	IGHV4-39_IGHJ4_ARERMVYGPCDF	PBMC	14
680	IGHV4-4_IGHJ4_ARDSSGWRDFDY	PBMC	14
681	IGHV4-4_IGHJ4_ARSPGWYYFDY	PBMC	13
682	IGHV5-51_IGHJ4_ARPHYGSAEY	PBMC	12
683	IGHV5-51_IGHJ6_ARRGYYYYYMDV	PBMC	14
684	IGHV6-1_IGHJ3_ARGNAFDY	PBMC	10
685	IGHV6-1_IGHJ4_AKGTYGSGTYYLPF	PBMC	16
686	IGHV3-11_IGHJ6_ATPADTAMVPPPYYYYYGMDV	PBMC	23
687	IGHV3-23_IGHJ4_TKDPNWAPYY	PBMC	12
688	IGHV3-30_IGHJ6_AKDEATYCGGDCYSYYYYYGMDV	PBMC	25
689	IGHV3-48_IGHJ3_ARDHAYAFDI	PBMC	12
690	IGHV3-48_IGHJ4_AREDFFDF	PBMC	10
691	IGHV3-53_IGHJ5_AKEHWLAN	PBMC	10
692	IGHV3-7_IGHJ4_VRDGWGSLLDY	PBMC	13
693	IGHV4-34_IGHJ5_ARVDIVTTNWFDP	PBMC	15
694	IGHV4-34_IGHJ6_ARRRGYYYGMDV	PBMC	14
695	IGHV5-51_IGHJ6_ARYHYYYYYMDV	PBMC	14
696	IGHV2-5_IGHJ4_AHRYSSSWYYFDY	PBMC	15
697	IGHV2-5_IGHJ4_THKGRGIPAYDY	PBMC	14
698	IGHV3-21_IGHJ6_ARVEDYADYGVFWYYYMDV	PBMC	21
699	IGHV3-23_IGHJ3_AKDLLDSGGYATVIGAFDV	PBMC	21
700	IGHV3-23_IGHJ6_AHSIWLNHGMDV	PBMC	14
701	IGHV3-30_IGHJ5_AKDVGSGREDLLLDP	PBMC	17
702	IGHV3-53_IGHJ5_ARVGGTPAAMEYNWFDP	PBMC	19
703	IGHV3-7_IGHJ4_ARWRWQQSEFDC	PBMC	14
704	IGHV3-7_IGHJ6_VRDFFAYPTSSHRPMDV	PBMC	19
705	IGHV4-38-2_IGHJ4_ARENYYDSSGPLAIWLF	PBMC	19
706	IGHV4-39_IGHJ4_ARQAGGDYYTVEDY	PBMC	16
707	IGHV4-61_IGHJ4_AASRGGYPFDH	PBMC	13
708	IGHV1-18_IGHJ3_ARDLIEVGGMGDAFDI	PBMC	18
709	IGHV2-5_IGHJ3_AHRRVGRGQHSFDV	PBMC	16
710	IGHV3-7_IGHJ4_ATESYWRSDY	PBMC	12
711	IGHV1-8_IGHJ4_ARGPRNWGFDN	PBMC	13
712	IGHV1-8_IGHJ4_VRAPRNWGFDY	PBMC	13
713	IGHV3-33_IGHJ4_ARDSCSSPSCYDY	PBMC	15
714	IGHV3-48_IGHJ6_ARDALGYYGMDV	PBMC	14
715	IGHV3-74_IGHJ4_ARDTPGVGIDI	PBMC	13
716	IGHV1-2_IGHJ4_ANIERSSDF	PBMC	11
717	IGHV1-8_IGHJ2_ARDASHPQWYFDL	PBMC	15
718	IGHV3-11_IGHJ1_TFHRRITTEYFQQ	PBMC	15
719	IGHV3-23_IGHJ4_AKNGGNLDH	PBMC	11
720	IGHV3-23_IGHJ4_VKDEGTSLLFDY	PBMC	14
721	IGHV3-53_IGHJ6_ARDGGTGYPDYDKYFGMDV	PBMC	21
722	IGHV3-74_IGHJ3_ARGGYSHAFDV	PBMC	13
723	IGHV3-7_IGHJ4_ARCRGDASCYLGVGYFDY	PBMC	20
724	IGHV3-7_IGHJ4_ARDGQLREMATISIGDY	PBMC	19
725	IGHV4-34_IGHJ2_ARGRWVSFGVGRRNWYFDL	PBMC	21
726	IGHV4-4_IGHJ3_ARAPPSKAPGPGDGAFDI	PBMC	20
727	IGHV4-59_IGHJ3_ARMAGSAFDV	PBMC	12
728	IGHV4-59_IGHJ4_ATSRFGGWYGFDY	PBMC	15
729	IGHV1-8_IGHJ4_ARGCVNCPPRDY	PBMC	14
730	IGHV1-8_IGHJ4_ARVTSPMVYAMADFDY	PBMC	18
731	IGHV3-21_IGHJ4_ARDHWHDRPGFDY	PBMC	15
732	IGHV3-23_IGHJ3_ARDHWDSSGSYWTAYDV	PBMC	19
733	IGHV3-23_IGHJ4_AKSPWGAYSSPRINGLCFDY	PBMC	22
734	IGHV3-23_IGHJ5_ANHGGGIVGTIDT	PBMC	15
735	IGHV3-23_IGHJ6_AKLKYSNYYYGMDV	PBMC	16
736	IGHV3-33_IGHJ3_ARDDLRRGNAFDL	PBMC	15
737	IGHV3-33_IGHJ4_ARARDGYNHGLGY	PBMC	15
738	IGHV3-33_IGHJ6_AGGAADGTLLGYHGMEI	PBMC	19
739	IGHV3-43D_IGHJ4_AKERPRGAGAGSMCLDS	PBMC	19
740	IGHV3-53_IGHJ4_ATHEGPAAAGKVFDH	PBMC	17
741	IGHV3-53_IGHJ4_VSLEGY	PBMC	8
742	IGHV3-74_IGHJ3_ARDHSGYDADAFNV	PBMC	16
743	IGHV3-7_IGHJ4_ARDGDYAPLDY	PBMC	13
744	IGHV3-7_IGHJ4_ARVRGIEQWPRVYFDY	PBMC	18
745	IGHV3-7_IGHJ4_VGGPSNDY	PBMC	10
746	IGHV4-4_IGHJ5_ARDDYTGSGGKNWFDY	PBMC	18
747	IGHV4-4_IGHJ6_ARVAADTWGAKDV	PBMC	15
748	IGHV4-59_IGHJ4_ARFWSGFDY	PBMC	11
749	IGHV5-51_IGHJ4_ARRGGYCSGGSCELDY	PBMC	18
750	IGHV6-1_IGHJ3_AREPDYYGSFDI	PBMC	14
751	IGHV6-1_IGHJ4_ARISYAEIPY	PBMC	12
752	IGHV6-1_IGHJ4_VRGVGATGMDY	PBMC	13
753	IGHV3-15_IGHJ4_NVIRLANCGGDCYDY	PBMC	17
754	IGHV3-23_IGHJ4_AKYLSTAPGPGFRNFDC	PBMC	19
755	IGHV3-23_IGHJ4_VKMQKQHLES	PBMC	12
756	IGHV3-23_IGHJ5_AKGPYSSPGWWFDP	PBMC	16
757	IGHV3-64_IGHJ4_ARGNTVTLGGVRSPWFDC	PBMC	20
758	IGHV3-74_IGHJ3_VGVRLGFDL	PBMC	11
759	IGHV3-74_IGHJ3_VRDATVRLADAFDF	PBMC	16
760	IGHV3-7_IGHJ2_ARPSAEVDKSWYFDL	PBMC	17
761	IGHV3-7_IGHJ4_ARRIAESNTGGYFDC	PBMC	17
762	IGHV4-39_IGHJ3_ARHRSVSCYGCAFDI	PBMC	17
763	IGHV4-39_IGHJ4_ARRKYDSSGYPLGLDY	PBMC	18
764	IGHV4-59_IGHJ4_ARRGFLDV	PBMC	10
765	IGHV4-59_IGHJ4_ARRGYLDV	PBMC	10
766	IGHV1-18_IGHJ2_ARDHGGWPRPNNWYFDL	LN	19
767	IGHV1-18_IGHJ3_ARAGARGDAFDI	LN	14
768	IGHV1-18_IGHJ3_ARDHRDFYGRVPGFDI	LN	18
769	IGHV1-18_IGHJ4_AKSLSYDFIWVSYRSGVVGDFDN	LN	25
770	IGHV1-18_IGHJ4_ARDERDSCSGGTCGYFDY	LN	20
771	IGHV1-18_IGHJ4_ARDRWYSLDY	LN	12
772	IGHV1-24_IGHJ5_VTAGLVVSARVANWFDP	LN	19
773	IGHV1-24_IGHJ6_AIMTGPLGLDV	LN	13
774	IGHV1-24_IGHJ6_ATHTPTGDPGYYHFYGMDV	LN	21
775	IGHV1-46_IGHJ3_AKDRRSMSKYTYGPADGFDI	LN	22
776	IGHV1-69_IGHJ1_ARDRKGDKATIMET	LN	16
777	IGHV1-69_IGHJ5_ARDHFMVRGVMVPSYNWFDP	LN	22
778	IGHV1-69_IGHJ6_ARDLYYYGIAGSPIYFHFGLDM	LN	24
779	IGHV1-8_IGHJ3_ARYRSNFGFDT	LN	13
780	IGHV1-8_IGHJ6_ARGDISGALHYGLDV	LN	17
781	IGHV2-26_IGHJ3_ARAYDFWTGPRAFDI	LN	17
782	IGHV2-26_IGHJ3_ARMANSPFFWSGYYRTVDAFDV	LN	24
783	IGHV2-26_IGHJ4_AREWLRFSLDGESRYYFDY	LN	21
784	IGHV2-26_IGHJ4_ARMSSGYPPDY	LN	13
785	IGHV2-26_IGHJ4_ARTRYHDFWSGSYWGPFDY	LN	21
786	IGHV2-26_IGHJ4_VRTEGGSSWSGHYFHDS	LN	19
787	IGHV2-26_IGHJ5_ARGDGSFYRWFDS	LN	15
788	IGHV2-26_IGHJ6_ARDNSTTRHGRNYAMDV	LN	19
789	IGHV2-26_IGHJ6_ARIAELKSGARGIFPTYYSYSAVDV	LN	27
790	IGHV2-26_IGHJ6_ARITFWNAHFYYYYYLDV	LN	20
791	IGHV2-5_IGHJ1_AHLMSSEYFQH	LN	13
792	IGHV2-5_IGHJ1_VHRVTARCISGRCYPYEYFQD	LN	23
793	IGHV2-5_IGHJ1_VSCSGWPKYFQH	LN	14
794	IGHV2-5_IGHJ3_AATGQQLPDDAFDI	LN	16
795	IGHV2-5_IGHJ3_AHAHNGFWSGYPLFDI	LN	18
796	IGHV2-5_IGHJ3_AHRGYFQGSGYEDAFDF	LN	19
797	IGHV2-5_IGHJ3_AHRRAGSWGNEAFDI	LN	17
798	IGHV2-5_IGHJ3_AHRRLREGDTVVRGVTVTYFDAFDV	LN	27
799	IGHV2-5_IGHJ3_AHSARSLEWLLLDGFDI	LN	19
800	IGHV2-5_IGHJ3_AHTSEGLTRQDPFDV	LN	17
801	IGHV2-5_IGHJ3_APSSGWHEGAFDI	LN	15
802	IGHV2-5_IGHJ3_ARGRLTYFAFDI	LN	14
803	IGHV2-5_IGHJ3_SYAAFITPTDMACFDI	LN	18
804	IGHV2-5_IGHJ3_VHIRNWSSLFSGFDI	LN	17
805	IGHV2-5_IGHJ3_VHRLPGYQPFDI	LN	14
806	IGHV2-5_IGHJ3_VHVYDFWNGDDLCDAFDI	LN	20
807	IGHV2-5_IGHJ4_AHAYDSGLFFFDY	LN	15
808	IGHV2-5_IGHJ4_AHFTLRPGGYLAEY	LN	16
809	IGHV2-5_IGHJ4_AHGSGWLLDY	LN	12
810	IGHV2-5_IGHJ4_AHIRQLPNYIDY	LN	14
811	IGHV2-5_IGHJ4_AHISRPRSDILATVGFDY	LN	20
812	IGHV2-5_IGHJ4_AHKRRNQQPHHLYDY	LN	17
813	IGHV2-5_IGHJ4_AHKRVGAVPSYHFDR	LN	17
814	IGHV2-5_IGHJ4_AHLHYGDLRDYFDY	LN	16
815	IGHV2-5_IGHJ4_AHLPPYCSSIICSYFDY	LN	19
816	IGHV2-5_IGHJ4_AHLTTVVTNAFDY	LN	15
817	IGHV2-5_IGHJ4_AHQSGDSRGWSFDN	LN	16
818	IGHV2-5_IGHJ4_AHRAYAKVEFDY	LN	14
819	IGHV2-5_IGHJ4_AHRERSTFDY	LN	12
820	IGHV2-5_IGHJ4_AHRGLYNLFDF	LN	13
821	IGHV2-5_IGHJ4_AHRPGGTAWSSFDY	LN	16
822	IGHV2-5_IGHJ4_AHRRITSSTTSYDF	LN	16
823	IGHV2-5_IGHJ4_AHRRSGYTWSDAHFDY	LN	18
824	IGHV2-5_IGHJ4_AHRSGYYDFWGGYNSNYFDY	LN	22
825	IGHV2-5_IGHJ4_AHRSMYTYDY	LN	12
826	IGHV2-5_IGHJ4_AHRSYESSGNFDY	LN	15
827	IGHV2-5_IGHJ4_AHRSYYSSGYFDY	LN	15
828	IGHV2-5_IGHJ4_AHSAPKPGFDY	LN	13
829	IGHV2-5_IGHJ4_AHSAPLDYGDYIDY	LN	16
830	IGHV2-5_IGHJ4_AHSPVQLERWEYFDY	LN	17
831	IGHV2-5_IGHJ4_AHSRITVRDFDC	LN	14
832	IGHV2-5_IGHJ4_AHSSGYSTSWSFNY	LN	16
833	IGHV2-5_IGHJ4_AHSSGYTTSWSFDY	LN	16
834	IGHV2-5_IGHJ4_AHTNNWNYFFDY	LN	14
835	IGHV2-5_IGHJ4_AHTPGYTSTWAFDS	LN	16
836	IGHV2-5_IGHJ4_AHTPRKIGASGPGADWDY	LN	20
837	IGHV2-5_IGHJ4_AHVHYFFGGDSFPFDF	LN	18
838	IGHV2-5_IGHJ4_ARNWYGSSGYYIPYLDY	LN	19
839	IGHV2-5_IGHJ4_ARRDTISGWDDVIYFDY	LN	19
840	IGHV2-5_IGHJ4_ARRLIAARPAAGYFDY	LN	18
841	IGHV2-5_IGHJ4_ARRLVAGGFDY	LN	13
842	IGHV2-5_IGHJ4_ARRPEVTTWAFDF	LN	15
843	IGHV2-5_IGHJ4_ARRYCGGLSCYEDY	LN	16
844	IGHV2-5_IGHJ4_ARTPYYYDSGGYSRHFDY	LN	20
845	IGHV2-5_IGHJ4_ARTRGYSIAWALDS	LN	16
846	IGHV2-5_IGHJ4_GHSYRRQSCSGGTCYVFDQ	LN	21
847	IGHV2-5_IGHJ4_IHRSPLNGGYSFGWVPDY	LN	20
848	IGHV2-5_IGHJ4_THTQSRGHIVVVPADGTGYFDY	LN	24
849	IGHV2-5_IGHJ4_VHATFERGYNIGKFDY	LN	18
850	IGHV2-5_IGHJ4_VHRPSPGYNYGGVLTALDY	LN	21
851	IGHV2-5_IGHJ4_VHRRGDTSTGGIFDY	LN	17
852	IGHV2-5_IGHJ5_AHRRAGHYFDWLDVSWFDP	LN	21
853	IGHV2-5_IGHJ6_AHQLSYSGYDDYHYYMDV	LN	20
854	IGHV2-5_IGHJ6_AHTYCGGDCRHSYYYGMDV	LN	21
855	IGHV2-5_IGHJ6_ALNSPRGASYGGGYDYFGFDV	LN	23
856	IGHV2-5_IGHJ6_ARLGIYSHNYFMDV	LN	16
857	IGHV2-5_IGHJ6_ARLGVYSHNYYMDV	LN	16
858	IGHV2-5_IGHJ6_ARSGADTVATIMGWYYYYMDV	LN	23
859	IGHV2-5_IGHJ6_ARSRTISGFYALDV	LN	16
860	IGHV2-5_IGHJ6_THRREFWSGYWGMDV	LN	17
861	IGHV2-5_IGHJ6_VHSSNMQCSGDICYYYYYAMDV	LN	24
862	IGHV2-70_IGHJ2_ARSSYYYGSGSEKIGWYSDL	LN	22
863	IGHV2-70_IGHJ3_ARDGQYPDRLTAFNI	LN	17
864	IGHV2-70_IGHJ3_ARELADRTGWWGSAFDV	LN	19
865	IGHV2-70_IGHJ3_ARIAVVGAMSDAFDI	LN	17
866	IGHV2-70_IGHJ4_ARINLRGGNPNPFDY	LN	17
867	IGHV2-70_IGHJ4_ARIRSNFYDDSGQTGGYFDY	LN	22
868	IGHV2-70_IGHJ4_ARISRSGSFDY	LN	13
869	IGHV2-70_IGHJ4_ARLRIAAAGRLIDY	LN	16
870	IGHV2-70_IGHJ4_ARMDAWTFYVDS	LN	14
871	IGHV2-70_IGHJ4_ARMSHYYYYDSSGDYFDY	LN	20
872	IGHV2-70_IGHJ4_ARMVYFDGSAYAYLDY	LN	18
873	IGHV2-70_IGHJ4_ARRQGWSPFDY	LN	13
874	IGHV2-70_IGHJ4_ARTTALGDLSYFDY	LN	16
875	IGHV2-70_IGHJ4_ARTTAVVTPEGEAVEQFYFDN	LN	23
876	IGHV2-70_IGHJ4_ARTTDWGNDY	LN	12
877	IGHV2-70_IGHJ5_AQTAGRDDNWFDP	LN	15
878	IGHV2-70_IGHJ5_AREYCSGKSCYTWYDP	LN	18
879	IGHV2-70_IGHJ5_ARMLPYYYGSRTYSKEGWFDA	LN	23
880	IGHV2-70_IGHJ6_ARTPSRGDGMDV	LN	14
881	IGHV2-70_IGHJ6_TRDSYYFHYMDV	LN	14
882	IGHV3-11_IGHJ3_ARFDSGFQLPNAFDM	LN	17
883	IGHV3-11_IGHJ3_ARSYLGVGDPFDI	LN	15
884	IGHV3-11_IGHJ4_ARGVFGAYFYFDY	LN	15
885	IGHV3-11_IGHJ4_ATDGGYCSDATCYSDF	LN	18
886	IGHV3-11_IGHJ4_TSDSPQSDY	LN	11
887	IGHV3-11_IGHJ4_VRDLHWAFDY	LN	12
888	IGHV3-11_IGHJ5_ARDGAPTGHNWFDP	LN	16
889	IGHV3-11_IGHJ6_TRDISPTARGMDV	LN	15
890	IGHV3-13_IGHJ2_ARDPGGDYGQGDRVWYFDL	LN	21
891	IGHV3-13_IGHJ2_AREGYSSSWNNWYFDL	LN	18
892	IGHV3-13_IGHJ2_ARGGGSYCGGDCFPMRWWYFEL	LN	24
893	IGHV3-13_IGHJ2_VRAVVAAGYCSRTPCHASERGGWYFDL	LN	29
894	IGHV3-13_IGHJ3_ARDEFGPADAFDV	LN	15
895	IGHV3-13_IGHJ3_ARDNYGASDPFDI	LN	15
896	IGHV3-13_IGHJ3_AREVNGRGDAFDI	LN	15
897	IGHV3-13_IGHJ3_AREVNRRGDAFDI	LN	15
898	IGHV3-13_IGHJ3_ARRRRHSQSYSDAFDI	LN	18
899	IGHV3-13_IGHJ3_TRKIYGDGFDL	LN	13
900	IGHV3-13_IGHJ4_ARATSCRGNECLNSPFDF	LN	20
901	IGHV3-13_IGHJ4_ARGVPGSRIDY	LN	13
902	IGHV3-13_IGHJ4_VAHYFASPSYHHY	LN	15
903	IGHV3-13_IGHJ4_VKGRSGKYNDGHDHYPY	LN	19
904	IGHV3-13_IGHJ5_VRGSDWSLSAFDP	LN	15
905	IGHV3-13_IGHJ6_AREDGGAYDFLDV	LN	15
906	IGHV3-13_IGHJ6_VKEACSIGGMCYGWDYMDV	LN	21
907	IGHV3-13_IGHJ6_VRDRYGMDV	LN	11
908	IGHV3-15_IGHJ3_AASRRTPGGFDL	LN	14
909	IGHV3-15_IGHJ3_ATDDFGDLRGRYFEASFDAFDI	LN	24
910	IGHV3-15_IGHJ4_ATCPGFYDRCPFDF	LN	16
911	IGHV3-15_IGHJ4_ATYYGDYGSWGY	LN	14
912	IGHV3-15_IGHJ4_GTTWYYYDDRTFGRVVAFDH	LN	22
913	IGHV3-15_IGHJ4_ITDAPLTGMVRFDY	LN	16
914	IGHV3-15_IGHJ4_LTIYRDY	LN	9
915	IGHV3-15_IGHJ4_TAGIWSPGATDY	LN	14
916	IGHV3-15_IGHJ4_THNDHWFAHNNPWFADEGAGGIHS	LN	26
917	IGHV3-15_IGHJ4_TTDGGLTTGGEFDF	LN	16
918	IGHV3-15_IGHJ4_TTDRDCTSTSCYGHYFDY	LN	20
919	IGHV3-15_IGHJ4_TTLTMILVHHDY	LN	14
920	IGHV3-15_IGHJ4_TWDATGWPRPPNDY	LN	16
921	IGHV3-15_IGHJ4_VSYYGDYEAWGF	LN	14
922	IGHV3-15_IGHJ5_ITVSISPPA	LN	11
923	IGHV3-15_IGHJ5_TTDSTEP	LN	9
924	IGHV3-15_IGHJ5_TTGSIFGVDTHGEDF	LN	17
925	IGHV3-15_IGHJ5_TVAVYTGGDS	LN	12
926	IGHV3-20_IGHJ3_ARDKGWDHDAFDI	LN	15
927	IGHV3-20_IGHJ4_ARNRGYDYDSGGSTGYFDY	LN	21
928	IGHV3-20_IGHJ4_VRDPCPDATLFCEPDY	LN	18
929	IGHV3-20_IGHJ4_VREGHNYYDSSGLYYIDY	LN	20
930	IGHV3-21_IGHJ1_ARGDYPRL	LN	10
931	IGHV3-21_IGHJ2_VREAIASRDWYFDL	LN	16
932	IGHV3-21_IGHJ3_AKERDSGGTRDAVDI	LN	17
933	IGHV3-21_IGHJ3_ARPPPGSHNAFDI	LN	15
934	IGHV3-21_IGHJ3_ARQGFYGSRSPDAFDL	LN	18
935	IGHV3-21_IGHJ3_ARSIFGEIFNAFDI	LN	16
936	IGHV3-21_IGHJ3_ARTRGGGEQSGLNAFDI	LN	19
937	IGHV3-21_IGHJ4_ARDASGWSRDY	LN	13
938	IGHV3-21_IGHJ4_ARDDAGDGTNWPFDY	LN	17
939	IGHV3-21_IGHJ4_ARDRRSSGWFEDY	LN	15
940	IGHV3-21_IGHJ4_AREEKSGTMRHRDY	LN	16
941	IGHV3-21_IGHJ4_AREGGRGMSSEDYFDS	LN	18
942	IGHV3-21_IGHJ4_ARPIGGGTTETSGSFDH	LN	19
943	IGHV3-21_IGHJ4_ARSKPTFGRNWDGAEY	LN	18
944	IGHV3-21_IGHJ4_ARSKPTFGRSWDGADF	LN	18
945	IGHV3-21_IGHJ4_ARSLPSYGSSKWPWDH	LN	18
946	IGHV3-21_IGHJ4_ARSPPCPPTSCYPIDS	LN	18
947	IGHV3-21_IGHJ4_ARVRVVGGHGDYDY	LN	16
948	IGHV3-21_IGHJ4_SRDLSLGSPLGFDY	LN	16
949	IGHV3-21_IGHJ4_VRDRHRYSFGYFDY	LN	16
950	IGHV3-21_IGHJ5_AGSVMPQYSTGWVNWFDP	LN	20
951	IGHV3-21_IGHJ5_ANSSGWPHTWFGP	LN	15
952	IGHV3-21_IGHJ5_ARGGTAVTRWFDP	LN	15
953	IGHV3-21_IGHJ6_ARDVGYGAAGYGMDV	LN	17
954	IGHV3-21_IGHJ6_ARGGCSTICAYSMDV	LN	17
955	IGHV3-21_IGHJ6_ARGPEDLDLWSGYYNYYYYSLDV	LN	25
956	IGHV3-21_IGHJ6_ARNSTVLDV	LN	11
957	IGHV3-21_IGHJ6_ARSLPGNGMDV	LN	13
958	IGHV3-21_IGHJ6_ASPSHTMVRWEYGMDV	LN	18
959	IGHV3-21_IGHJ6_VRGGAGRGAAFITRWNGMDA	LN	22
960	IGHV3-23_IGHJ1_AKKEANYFQF	LN	12
961	IGHV3-23_IGHJ1_ARALRNYGSGFNGEVRH	LN	19
962	IGHV3-23_IGHJ1_ATVPYDVSGYYGYFQH	LN	18
963	IGHV3-23_IGHJ2_AKERLPTPSCRGDCRGYFAL	LN	22
964	IGHV3-23_IGHJ2_AKVHNRDRYWYFDL	LN	16
965	IGHV3-23_IGHJ2_AREGYCRRGSCADWHFDL	LN	20
966	IGHV3-23_IGHJ2_ARGKKDSGSYLLRDWLFDV	LN	21
967	IGHV3-23_IGHJ2_VDMGRWLQLDNLEKNWYFDV	LN	22
968	IGHV3-23_IGHJ2_VREMGSYATGRYFDL	LN	17
969	IGHV3-23_IGHJ3_AKDEGTDYTSPARAFDI	LN	19
970	IGHV3-23_IGHJ3_AKGFATSCLGARCYSLDV	LN	20
971	IGHV3-23_IGHJ3_AKPQQIRGILTSGFDI	LN	18
972	IGHV3-23_IGHJ3_AKSRSGSDSAFDI	LN	15
973	IGHV3-23_IGHJ3_AKSTFSRGGIEAFDV	LN	17
974	IGHV3-23_IGHJ3_AKVHCSGGSCRYDAFDI	LN	19
975	IGHV3-23_IGHJ3_ARDRTPGDWDHRGNASDI	LN	20
976	IGHV3-23_IGHJ3_AREGYNSGYCGAFDT	LN	17
977	IGHV3-23_IGHJ3_ASNSSGIYSHALDV	LN	16
978	IGHV3-23_IGHJ3_VGREWAFDI	LN	11
979	IGHV3-23_IGHJ3_VKHVIPVTGAYDI	LN	15
980	IGHV3-23_IGHJ4_AAKQPGMAVADGDF	LN	16
981	IGHV3-23_IGHJ4_AGRIGDFLGVLDF	LN	15
982	IGHV3-23_IGHJ4_AISTRDLKYTAMALGDY	LN	19
983	IGHV3-23_IGHJ4_AKAAGSGWSTDYFDY	LN	17
984	IGHV3-23_IGHJ4_AKATVGTSGSDY	LN	14
985	IGHV3-23_IGHJ4_AKDRASGRLIADDIDL	LN	18
986	IGHV3-23_IGHJ4_AKDRGAYSAAGGGLDY	LN	18
987	IGHV3-23_IGHJ4_AKDRGFSEYSYANFDY	LN	18
988	IGHV3-23_IGHJ4_AKDRSERGICFDN	LN	15
989	IGHV3-23_IGHJ4_AKDSLRDSNGYYYVAYFDY	LN	21
990	IGHV3-23_IGHJ4_AKDVDRYGWEPDY	LN	15
991	IGHV3-23_IGHJ4_AKDVLQDSALFIQPLLAFDS	LN	22
992	IGHV3-23_IGHJ4_AKEGYTTSWYCEA	LN	15
993	IGHV3-23_IGHJ4_AKEIAAIGSPLFDF	LN	16
994	IGHV3-23_IGHJ4_AKEKSRSGYFDY	LN	14
995	IGHV3-23_IGHJ4_AKELGHARPCDY	LN	14
996	IGHV3-23_IGHJ4_AKERYFGELTSPDY	LN	16
997	IGHV3-23_IGHJ4_AKGAVSGWNYFEY	LN	15
998	IGHV3-23_IGHJ4_AKGFQRTRSGSYYSTGHFDH	LN	22
999	IGHV3-23_IGHJ4_AKGGHFSFFDY	LN	13
1000	IGHV3-23_IGHJ4_AKGGHMSPFDY	LN	13
1001	IGHV3-23_IGHJ4_AKGGHVSHFDY	LN	13
1002	IGHV3-23_IGHJ4_AKGGPAVTKGRYYFDY	LN	18
1003	IGHV3-23_IGHJ4_AKGGSGRQYYVDY	LN	15
1004	IGHV3-23_IGHJ4_AKGLKFASFS	LN	12
1005	IGHV3-23_IGHJ4_AKGLRVAEDHPSHIDS	LN	18
1006	IGHV3-23_IGHJ4_AKGQFYHDSGSYVDY	LN	17
1007	IGHV3-23_IGHJ4_AKGRSAVVQAAFNY	LN	16
1008	IGHV3-23_IGHJ4_AKGWGGGRRPFDY	LN	15
1009	IGHV3-23_IGHJ4_AKGWVVTATSPIVY	LN	16
1010	IGHV3-23_IGHJ4_AKIASSLVYAPEY	LN	15
1011	IGHV3-23_IGHJ4_AKIPSVLTARQ	LN	13
1012	IGHV3-23_IGHJ4_AKLREMRGRNEKFDS	LN	17
1013	IGHV3-23_IGHJ4_AKQESMVFENYYSDY	LN	17
1014	IGHV3-23_IGHJ4_AKQYVNV	LN	9
1015	IGHV3-23_IGHJ4_AKRGVQQLAQKYFDS	LN	17
1016	IGHV3-23_IGHJ4_AKRPAYNSGPFDY	LN	15
1017	IGHV3-23_IGHJ4_AKRRNPNNSYFDY	LN	15
1018	IGHV3-23_IGHJ4_AKRYYSDTDGYLGSIDY	LN	19
1019	IGHV3-23_IGHJ4_AKVFKVWGLIDPFDY	LN	17
1020	IGHV3-23_IGHJ4_AKVLRGSYFDS	LN	13
1021	IGHV3-23_IGHJ4_AKVQQPSTTNMFFDS	LN	17
1022	IGHV3-23_IGHJ4_AMDPEGIGPAFAH	LN	15
1023	IGHV3-23_IGHJ4_ANGGTTEQADF	LN	13
1024	IGHV3-23_IGHJ4_ANKWGGEWEIPYFDF	LN	17
1025	IGHV3-23_IGHJ4_ANLLITMVRGVIEG	LN	16
1026	IGHV3-23_IGHJ4_ARAPPAILGYFDF	LN	15
1027	IGHV3-23_IGHJ4_ARDGPGSHIVVAPAAERGFYYFHF	LN	26
1028	IGHV3-23_IGHJ4_ARDLGGTYHS	LN	12
1029	IGHV3-23_IGHJ4_ARDMALVPPPNFDYYDY	LN	19
1030	IGHV3-23_IGHJ4_ARDVHAVPGRPSHYFKY	LN	19
1031	IGHV3-23_IGHJ4_AREKWLRDGHTRRQPPDF	LN	20
1032	IGHV3-23_IGHJ4_ARGGGCTPTSCYYPDY	LN	18
1033	IGHV3-23_IGHJ4_ARGLSYSASSDMDH	LN	16
1034	IGHV3-23_IGHJ4_ARGTTSADFWSGTEY	LN	17
1035	IGHV3-23_IGHJ4_ATEASSIGVPCFEY	LN	16
1036	IGHV3-23_IGHJ4_GKDWYAAAWGSLY	LN	15
1037	IGHV3-23_IGHJ4_GKRGWNPGRVASPPVDH	LN	19
1038	IGHV3-23_IGHJ4_LQLSRFCTSDRCGGDN	LN	18
1039	IGHV3-23_IGHJ4_SKGAIFGVLYYIDL	LN	16
1040	IGHV3-23_IGHJ4_VKWNGYGHN	LN	11
1041	IGHV3-23_IGHJ4_VKYTIEEWMGES	LN	14
1042	IGHV3-23_IGHJ4_VRGGGQSMDY	LN	12
1043	IGHV3-23_IGHJ4_VTKWGGEWEFPYFDF	LN	17
1044	IGHV3-23_IGHJ5_ADSLTP	LN	8
1045	IGHV3-23_IGHJ5_AKAGYNSHQSNNWFDH	LN	18
1046	IGHV3-23_IGHJ5_AKAGYNYHESNNWFDH	LN	18
1047	IGHV3-23_IGHJ5_AKEGSGYCTSTDCNTNWFDP	LN	22
1048	IGHV3-23_IGHJ5_AKGALSTWIDS	LN	13
1049	IGHV3-23_IGHJ5_AKGGIAAAGWFDP	LN	15
1050	IGHV3-23_IGHJ5_AKGRASGLIDWFDP	LN	16
1051	IGHV3-23_IGHJ5_AKLVPPETSHWLDP	LN	16
1052	IGHV3-23_IGHJ5_AKRKWREGARNGNWFDS	LN	19
1053	IGHV3-23_IGHJ5_AREMSDSWYDNYFDP	LN	17
1054	IGHV3-23_IGHJ5_ARQMLPAIP	LN	11
1055	IGHV3-23_IGHJ5_TKAAGWDL	LN	10
1056	IGHV3-23_IGHJ5_VKRASYTREWGLFDP	LN	17
1057	IGHV3-23_IGHJ5_VQRWGDY	LN	9
1058	IGHV3-23_IGHJ6_AKDKEDGDPRYYYYGMDV	LN	20
1059	IGHV3-23_IGHJ6_AKDTMGVFAPLGYYGMDV	LN	20
1060	IGHV3-23_IGHJ6_AKGLGEHTPYYYYGMDV	LN	19
1061	IGHV3-23_IGHJ6_AKGPYDDILSGSLRYYMDV	LN	21
1062	IGHV3-23_IGHJ6_AKGRRITGVADGMDV	LN	17
1063	IGHV3-23_IGHJ6_AKHPWSDYRHGMDV	LN	16
1064	IGHV3-23_IGHJ6_AKMQYQVPHYMDF	LN	15
1065	IGHV3-23_IGHJ6_AKMRGMRLPQYHMNV	LN	17
1066	IGHV3-23_IGHJ6_AKVMTTDHSFWYGLDV	LN	18
1067	IGHV3-23_IGHJ6_ARDPIV	LN	8
1068	IGHV3-23_IGHJ6_AYYSDRPLDYYYGLDG	LN	18
1069	IGHV3-30-3_IGHJ4_ARDQYMGCCGGPHAS	LN	17
1070	IGHV3-30-3_IGHJ4_ARPHRPLPRLSSFDS	LN	17
1071	IGHV3-30-3_IGHJ4_TRDAGKMVDFDY	LN	14
1072	IGHV3-30-3_IGHJ6_ARDSLITKDDQSVDGMDL	LN	20
1073	IGHV3-30_IGHJ2_TKEALSTPSQNWYFDL	LN	18
1074	IGHV3-30_IGHJ3_AKPYSSGWHAFHI	LN	15
1075	IGHV3-30_IGHJ3_ARYPAAARSFDI	LN	14
1076	IGHV3-30_IGHJ4_AKDLTTGWSLDY	LN	14
1077	IGHV3-30_IGHJ4_AKDMATIRLDY	LN	13
1078	IGHV3-30_IGHJ4_AKEPDRSAYFDS	LN	14
1079	IGHV3-30_IGHJ4_AKEREIRGSLDYFDH	LN	17
1080	IGHV3-30_IGHJ4_AKERQTYYSHGWHVLDS	LN	19
1081	IGHV3-30_IGHJ4_AKGCSTGDNCFIADY	LN	17
1082	IGHV3-30_IGHJ4_AKIPAGRHVSGRKGAPTEEHY	LN	23
1083	IGHV3-30_IGHJ4_AKPVGGFTQFRAYFDS	LN	18
1084	IGHV3-30_IGHJ4_ARDIGDCSGGRCYSDYIDF	LN	21
1085	IGHV3-30_IGHJ4_AREKDRSGYFDL	LN	14
1086	IGHV3-30_IGHJ4_ARGDYDIMTDDYFFDY	LN	18
1087	IGHV3-30_IGHJ4_ARQNFYDIHFDN	LN	14
1088	IGHV3-30_IGHJ4_ARQSYYDIHFDN	LN	14
1089	IGHV3-30_IGHJ4_SKGCGGSTTCYIIDH	LN	17
1090	IGHV3-30_IGHJ5_AKDDVPGATRCWFDP	LN	17
1091	IGHV3-30_IGHJ5_AKDFGSSGWYNWFDP	LN	17
1092	IGHV3-30_IGHJ5_AKDWGSNGWYNWFDP	LN	17
1093	IGHV3-30_IGHJ5_AKDWRYCGGGRCQSRIGDRVDP	LN	24
1094	IGHV3-30_IGHJ5_AQGRQQLVLS	LN	12
1095	IGHV3-30_IGHJ5_VKGGGLPAAATFDP	LN	16
1096	IGHV3-30_IGHJ6_AKDSLTGVSPTRDYYFYGVDA	LN	23
1097	IGHV3-30_IGHJ6_AKEVWGGNKGMDV	LN	15
1098	IGHV3-30_IGHJ6_AKTSVGNTWINHGMDV	LN	18
1099	IGHV3-33_IGHJ3_ARELMRTSAYDI	LN	14
1100	IGHV3-33_IGHJ3_ARSVYGGYDERHDAFDI	LN	19
1101	IGHV3-33_IGHJ4_ARDNNRDYFDL	LN	13
1102	IGHV3-33_IGHJ4_AREHLAARPDPCTIDY	LN	18
1103	IGHV3-33_IGHJ4_AREWGGPYGFDY	LN	14
1104	IGHV3-33_IGHJ4_ASTLGRLLDQIEY	LN	15
1105	IGHV3-33_IGHJ4_VRYCSGGSCFSGTFDY	LN	18
1106	IGHV3-43_IGHJ4_ARGFSSSSRSYFDY	LN	16
1107	IGHV3-43_IGHJ4_VKEAQFCGSPKCFFDY	LN	18
1108	IGHV3-48_IGHJ2_ARAYYDSVPWDL	LN	14
1109	IGHV3-48_IGHJ2_AREVDDDGDWFFDL	LN	16
1110	IGHV3-48_IGHJ3_ARDDNLIRGIIPRVDVFDI	LN	21
1111	IGHV3-48_IGHJ3_ARDHYGDSTFDL	LN	14
1112	IGHV3-48_IGHJ3_ARDRSFDDALDL	LN	14
1113	IGHV3-48_IGHJ3_ARGTGEYLRSDGFDV	LN	17
1114	IGHV3-48_IGHJ4_AAHGGFDY	LN	10
1115	IGHV3-48_IGHJ4_AIIGGPEY	LN	10
1116	IGHV3-48_IGHJ4_ARADDYGDFFFDY	LN	15
1117	IGHV3-48_IGHJ4_ARAWKFDY	LN	10
1118	IGHV3-48_IGHJ4_ARDQAPTYYYDPHYYPHFDY	LN	22
1119	IGHV3-48_IGHJ4_ARDRDGEEEFDY	LN	14
1120	IGHV3-48_IGHJ4_AREPPIAAAYDY	LN	14
1121	IGHV3-48_IGHJ4_AREWKFDY	LN	10
1122	IGHV3-48_IGHJ4_ARGEGISHWLIDS	LN	15
1123	IGHV3-48_IGHJ4_ARGGGCHGDACYYPDY	LN	18
1124	IGHV3-48_IGHJ4_ARGYEMVRGIHY	LN	14
1125	IGHV3-48_IGHJ4_VRAAHGSAYGYGY	LN	15
1126	IGHV3-48_IGHJ4_VRDESWAFQN	LN	12
1127	IGHV3-48_IGHJ4_VRDGLLPEYTNGRSRIPYYFDY	LN	24
1128	IGHV3-48_IGHJ6_ATKLSGYFLGIYNYGLDV	LN	20
1129	IGHV3-48_IGHJ6_TRGSLYCTSTSCYVIGGHYYMDV	LN	25
1130	IGHV3-49_IGHJ4_ARAKLNSGPYYFDY	LN	16
1131	IGHV3-49_IGHJ5_SRDRVKEDSSGYLSSDF	LN	19
1132	IGHV3-53_IGHJ3_AGSRGWHAFDV	LN	13
1133	IGHV3-53_IGHJ3_ARDPVAGDGVAFDV	LN	16
1134	IGHV3-53_IGHJ3_ARGIGVRYFDTSGLDDAFDV	LN	22
1135	IGHV3-53_IGHJ4_ALYCTSISCPTALGY	LN	17
1136	IGHV3-53_IGHJ4_ARDPPGIAASGIYK	LN	16
1137	IGHV3-53_IGHJ4_ARLKGAATPRFDQ	LN	15
1138	IGHV3-53_IGHJ4_ARSRRDGYSNFDY	LN	15
1139	IGHV3-53_IGHJ6_AGDPGFRNGPDV	LN	14
1140	IGHV3-53_IGHJ6_AGDPGLRNGADV	LN	14
1141	IGHV3-53_IGHJ6_AGDPGVRNGPDV	LN	14
1142	IGHV3-53_IGHJ6_ARDRTGEGGMDV	LN	14
1143	IGHV3-53_IGHJ6_ARDWPDADGKHGNHYGMDV	LN	21
1144	IGHV3-53_IGHJ6_ARERTPNYYYYYLDV	LN	17
1145	IGHV3-53_IGHJ6_ASVIAPRDSYYFYGLDV	LN	19
1146	IGHV3-64D_IGHJ4_ASCPRAAAGPPFDY	LN	16
1147	IGHV3-64D_IGHJ4_VKPDNGYGYGGYFDS	LN	17
1148	IGHV3-64D_IGHJ6_VKDEGYCGTGDCPHYYGMEV	LN	22
1149	IGHV3-64_IGHJ3_VRDFYAGRSGGNDVFDI	LN	19
1150	IGHV3-64_IGHJ3_VRDLYGGKSGGNDAFDL	LN	19
1151	IGHV3-64_IGHJ4_AREGASRRTQLDY	LN	15
1152	IGHV3-64_IGHJ4_AREGTAGTADY	LN	13
1153	IGHV3-64_IGHJ6_AREVNYYYMDV	LN	13
1154	IGHV3-66_IGHJ3_TRDRRAINGNTMGFDI	LN	18
1155	IGHV3-66_IGHJ4_ARDGNYHGSR	LN	12
1156	IGHV3-66_IGHJ4_ARDIGGGYCNRNSCAGS	LN	19
1157	IGHV3-66_IGHJ4_ARKTDSSGKGDY	LN	14
1158	IGHV3-66_IGHJ5_AGRRSNNWYDN	LN	13
1159	IGHV3-66_IGHJ5_ARDTFDP	LN	9
1160	IGHV3-66_IGHJ6_ARGLVRNYYYYYGLDV	LN	18
1161	IGHV3-69-1_IGHJ4_ATDNDYAFDY	LN	12
1162	IGHV3-72_IGHJ4_VCWIRGRAY	LN	11
1163	IGHV3-72_IGHJ4_VRDGDDWNLDY	LN	13
1164	IGHV3-73_IGHJ3_TRRIDYLGTFDI	LN	14
1165	IGHV3-73_IGHJ4_AKPGTGNYYTS	LN	13
1166	IGHV3-73_IGHJ4_ARQTDSCHDY	LN	12
1167	IGHV3-73_IGHJ4_TRMNCGGDCPNNDY	LN	16
1168	IGHV3-74_IGHJ2_ARDPGSYGHDWYFDL	LN	17
1169	IGHV3-74_IGHJ2_ARDRGISGHDWYFDL	LN	17
1170	IGHV3-74_IGHJ2_ARGRKVGGSHWYFDL	LN	17
1171	IGHV3-74_IGHJ3_ARATWSSSTGRGYGFDV	LN	19
1172	IGHV3-74_IGHJ3_ARDPHGGAGNDPHDAFDV	LN	20
1173	IGHV3-74_IGHJ3_ARDSRLLGYLGSFDI	LN	17
1174	IGHV3-74_IGHJ3_ARGGHEHSFDV	LN	13
1175	IGHV3-74_IGHJ3_ARGHLRAPRSTMDV	LN	16
1176	IGHV3-74_IGHJ3_ARGYLSVPRSAFDI	LN	16
1177	IGHV3-74_IGHJ3_ATLVGPTPYNAFDI	LN	16
1178	IGHV3-74_IGHJ3_GRDPHGSGGSPHDALDI	LN	19
1179	IGHV3-74_IGHJ3_GRDWGSAGI	LN	11
1180	IGHV3-74_IGHJ3_LGHSVIVGYARDAFDI	LN	18
1181	IGHV3-74_IGHJ3_VRDRAPITMVRCEAFDI	LN	19
1182	IGHV3-74_IGHJ4_AAGMEYDSSRPGRW	LN	16
1183	IGHV3-74_IGHJ4_ACWGDTSGPI	LN	12
1184	IGHV3-74_IGHJ4_AMRGDSGSHHFFEY	LN	16
1185	IGHV3-74_IGHJ4_ARDANIGAAGKLFDY	LN	17
1186	IGHV3-74_IGHJ4_ARDAVRSFDH	LN	12
1187	IGHV3-74_IGHJ4_ARDIASDVYASPGDDFDY	LN	20
1188	IGHV3-74_IGHJ4_ARDKDWVLFDY	LN	13
1189	IGHV3-74_IGHJ4_ARDLASNTYASPGDDFDH	LN	20
1190	IGHV3-74_IGHJ4_ARDLNWKLFDY	LN	13
1191	IGHV3-74_IGHJ4_ARDLNWVLFDY	LN	13
1192	IGHV3-74_IGHJ4_ARDLSGPQDS	LN	12
1193	IGHV3-74_IGHJ4_ARDLSGRSDQ	LN	12
1194	IGHV3-74_IGHJ4_ARDMALVPPPNFDYYDY	LN	19
1195	IGHV3-74_IGHJ4_ARDRFYYGSGASPGYFDD	LN	20
1196	IGHV3-74_IGHJ4_ARDRGASSNYATFDH	LN	17
1197	IGHV3-74_IGHJ4_ARDRGGSGPTTFNY	LN	16
1198	IGHV3-74_IGHJ4_ARDWGAASNYATFDY	LN	17
1199	IGHV3-74_IGHJ4_ARDYYYSISH	LN	12
1200	IGHV3-74_IGHJ4_ARGAGGLDY	LN	11
1201	IGHV3-74_IGHJ4_ARGHVPGSIRHFAE	LN	16
1202	IGHV3-74_IGHJ4_ARGLLSGRGLDS	LN	14
1203	IGHV3-74_IGHJ4_ARGSQFGGVIADDY	LN	16
1204	IGHV3-74_IGHJ4_ARNSDS	LN	8
1205	IGHV3-74_IGHJ4_ARVRGYSYGPIDY	LN	15
1206	IGHV3-74_IGHJ4_ARVRRDTYLSGWYDWGLDY	LN	21
1207	IGHV3-74_IGHJ4_ARVVALAGTSPFDY	LN	16
1208	IGHV3-74_IGHJ4_ASGWITTKTPGLY	LN	15
1209	IGHV3-74_IGHJ4_ASLLTTLGGS	LN	12
1210	IGHV3-74_IGHJ4_ATSKGANGRELGFDY	LN	17
1211	IGHV3-74_IGHJ4_ATYNWGIPADY	LN	13
1212	IGHV3-74_IGHJ4_SKDTYGPTDY	LN	12
1213	IGHV3-74_IGHJ4_TRDTFGPHDS	LN	12
1214	IGHV3-74_IGHJ4_TRDVNWLFFDY	LN	13
1215	IGHV3-74_IGHJ4_TRGQINYSFFDF	LN	14
1216	IGHV3-74_IGHJ4_TRGQPGYSSSYLDY	LN	16
1217	IGHV3-74_IGHJ4_TRTTILAGTGPHFEY	LN	17
1218	IGHV3-74_IGHJ4_VREAVVVPALTHNLDF	LN	18
1219	IGHV3-74_IGHJ4_VREGWSGSLDY	LN	13
1220	IGHV3-74_IGHJ4_VRGRIGLGDY	LN	12
1221	IGHV3-74_IGHJ4_VRGVGWYAQGHSVTHFDY	LN	20
1222	IGHV3-74_IGHJ4_VRVGAPIAARPYFDY	LN	17
1223	IGHV3-74_IGHJ4_VTYNWGNPADY	LN	13
1224	IGHV3-74_IGHJ5_ACFGARSPT	LN	11
1225	IGHV3-74_IGHJ5_AKEEWWLPD	LN	11
1226	IGHV3-74_IGHJ5_ARAGGYNWNDA	LN	13
1227	IGHV3-74_IGHJ5_ARDRPHRRLDP	LN	13
1228	IGHV3-74_IGHJ5_ARGGDRGLTY	LN	12
1229	IGHV3-74_IGHJ5_ARGVSTTVDYYRLDP	LN	17
1230	IGHV3-74_IGHJ5_ATWGNH	LN	8
1231	IGHV3-74_IGHJ5_GRVISYYDSSGYSAWVDP	LN	20
1232	IGHV3-74_IGHJ5_SRAQGPEGVSQDNCFDP	LN	19
1233	IGHV3-74_IGHJ6_AEDVWGGSHYGMDV	LN	16
1234	IGHV3-74_IGHJ6_AGGGF	LN	7
1235	IGHV3-74_IGHJ6_ARAPDCGGGSCYSFYYYGMDV	LN	23
1236	IGHV3-74_IGHJ6_AREGRLRWYPGGSYFYHAMDV	LN	23
1237	IGHV3-74_IGHJ6_ARGEGDSVYYGMDV	LN	16
1238	IGHV3-74_IGHJ6_ARGSSFGVAFGDV	LN	15
1239	IGHV3-74_IGHJ6_ARLYCGADCNYYYYYGMDV	LN	21
1240	IGHV3-74_IGHJ6_ASARDCGGGSCNGFHYYGMDV	LN	23
1241	IGHV3-74_IGHJ6_ASGDYASIYSMDV	LN	15
1242	IGHV3-74_IGHJ6_TRPYDHVWGGYRYRGFYGLDV	LN	23
1243	IGHV3-74_IGHJ6_TRSFRQWLAMDV	LN	14
1244	IGHV3-74_IGHJ6_VKDSNFYYTDV	LN	13
1245	IGHV3-7_IGHJ1_AKDNFSI	LN	9
1246	IGHV3-7_IGHJ1_AKDQK	LN	7
1247	IGHV3-7_IGHJ1_ARDWL	LN	7
1248	IGHV3-7_IGHJ1_ARDWR	LN	7
1249	IGHV3-7_IGHJ1_ARDYK	LN	7
1250	IGHV3-7_IGHJ1_ARGAGWEQQD	LN	12
1251	IGHV3-7_IGHJ1_ASSVVAAGGTRYFQY	LN	17
1252	IGHV3-7_IGHJ1_ATRNLLQH	LN	10
1253	IGHV3-7_IGHJ2_ARGDGWLSSL	LN	12
1254	IGHV3-7_IGHJ2_TRAKWQWLHDL	LN	13
1255	IGHV3-7_IGHJ2_VRDTYTPYKRSVALFPTDWKFDL	LN	25
1256	IGHV3-7_IGHJ3_AKNLLLPSGWSRDAFDV	LN	19
1257	IGHV3-7_IGHJ3_AKNQWLKYDVFNL	LN	15
1258	IGHV3-7_IGHJ3_ARDESPNCGSNCWYDAFDI	LN	21
1259	IGHV3-7_IGHJ3_ARDFSPSSGTTLYYDAFDI	LN	21
1260	IGHV3-7_IGHJ3_ARDLSPTCGAKCWLDALDV	LN	21
1261	IGHV3-7_IGHJ3_ARDPYYNDGRDFYYGAFDL	LN	21
1262	IGHV3-7_IGHJ3_ARDSSPSSDDFYWDAFDI	LN	20
1263	IGHV3-7_IGHJ3_ARDVSPLYDSIWTDAFDI	LN	20
1264	IGHV3-7_IGHJ3_ARDYSPKSGSNYYDAFDV	LN	20
1265	IGHV3-7_IGHJ3_AREGVSGRTVDDSFDI	LN	18
1266	IGHV3-7_IGHJ3_ASGVPTAMRSALDL	LN	16
1267	IGHV3-7_IGHJ3_TRDWGYKTFDL	LN	13
1268	IGHV3-7_IGHJ3_VRDFGGRYSSGYFDAFDI	LN	20
1269	IGHV3-7_IGHJ3_VRFSWAAYALDI	LN	14
1270	IGHV3-7_IGHJ3_VSDLHGSDAFDI	LN	14
1271	IGHV3-7_IGHJ4_AKCSGWVGRTTPTVDY	LN	18
1272	IGHV3-7_IGHJ4_AKDPDHGAIDY	LN	13
1273	IGHV3-7_IGHJ4_AKEGW	LN	7
1274	IGHV3-7_IGHJ4_AKEHWGPEY	LN	11
1275	IGHV3-7_IGHJ4_ALGNHFDY	LN	10
1276	IGHV3-7_IGHJ4_ARAAW	LN	7
1277	IGHV3-7_IGHJ4_ARAYGSGTYPLDYFDY	LN	18
1278	IGHV3-7_IGHJ4_ARDEGYYEN	LN	11
1279	IGHV3-7_IGHJ4_ARDFSAGRTDY	LN	13
1280	IGHV3-7_IGHJ4_ARDFVYTDGGFNQCYFDY	LN	20
1281	IGHV3-7_IGHJ4_ARDGDRHTNWCS	LN	14
1282	IGHV3-7_IGHJ4_ARDGGWHKFDY	LN	13
1283	IGHV3-7_IGHJ4_ARDGWGNLLDF	LN	13
1284	IGHV3-7_IGHJ4_ARDSGRFYIDY	LN	13
1285	IGHV3-7_IGHJ4_ARDWGVALYDF	LN	13
1286	IGHV3-7_IGHJ4_ARDWGWNRYDY	LN	13
1287	IGHV3-7_IGHJ4_AREEVLVPALTHNLDF	LN	18
1288	IGHV3-7_IGHJ4_AREGWSTFLDY	LN	13
1289	IGHV3-7_IGHJ4_ARESPGRYCNGGSCLYY	LN	19
1290	IGHV3-7_IGHJ4_ARGLGKGTADY	LN	13
1291	IGHV3-7_IGHJ4_ARGQWLVF	LN	10
1292	IGHV3-7_IGHJ4_ARGRGKGTADY	LN	13
1293	IGHV3-7_IGHJ4_ARGRWLVF	LN	10
1294	IGHV3-7_IGHJ4_ARGTTSADFWSGTEY	LN	17
1295	IGHV3-7_IGHJ4_ARIIGRDEGAGN	LN	14
1296	IGHV3-7_IGHJ4_ARITAPHTPGD	LN	13
1297	IGHV3-7_IGHJ4_ARITFSHTPGD	LN	13
1298	IGHV3-7_IGHJ4_ARSFAGGHYFDY	LN	14
1299	IGHV3-7_IGHJ4_ARSVGEE	LN	9
1300	IGHV3-7_IGHJ4_ARSYGSGSYPLDYFDY	LN	18
1301	IGHV3-7_IGHJ4_ARVDYRDDGLAH	LN	14
1302	IGHV3-7_IGHJ4_ARVRVAETDSGY	LN	14
1303	IGHV3-7_IGHJ4_ARVWGVRTSSGWTECLDY	LN	20
1304	IGHV3-7_IGHJ4_ARYSQGGDYNFWSSYLEYFDL	LN	23
1305	IGHV3-7_IGHJ4_ASEDFFRSSY	LN	12
1306	IGHV3-7_IGHJ4_ASMYCSSTICYQGDLAIFDS	LN	22
1307	IGHV3-7_IGHJ4_ASPSGNWNGDGY	LN	14
1308	IGHV3-7_IGHJ4_ATDGYGGKKIES	LN	14
1309	IGHV3-7_IGHJ4_ATDPGWFRLDS	LN	13
1310	IGHV3-7_IGHJ4_ATNSLDGDRQWLQGY	LN	17
1311	IGHV3-7_IGHJ4_ATTNAMSY	LN	10
1312	IGHV3-7_IGHJ4_GREGWGSLLDY	LN	13
1313	IGHV3-7_IGHJ4_GRNGRTDF	LN	10
1314	IGHV3-7_IGHJ4_GTGGGWGIDF	LN	12
1315	IGHV3-7_IGHJ4_MTTTRSASFDY	LN	13
1316	IGHV3-7_IGHJ4_SRITIPHTPVE	LN	13
1317	IGHV3-7_IGHJ4_SRWAFSHCGGPTCYNDY	LN	19
1318	IGHV3-7_IGHJ4_TKFSRTSEVY	LN	12
1319	IGHV3-7_IGHJ4_TRDETSTWFPDY	LN	14
1320	IGHV3-7_IGHJ4_TREGYNAFDLLVLDQ	LN	17
1321	IGHV3-7_IGHJ4_TRGPHTTATSY	LN	13
1322	IGHV3-7_IGHJ4_VGGRGWLPDY	LN	12
1323	IGHV3-7_IGHJ4_VRDGSSGWHFDF	LN	14
1324	IGHV3-7_IGHJ4_VRDSPVWTS	LN	11
1325	IGHV3-7_IGHJ4_VREEADCGDGCYSVFDY	LN	19
1326	IGHV3-7_IGHJ4_VRGGGQSMDY	LN	12
1327	IGHV3-7_IGHJ4_VRNGGSVDF	LN	11
1328	IGHV3-7_IGHJ4_VRSNIWASFDY	LN	13
1329	IGHV3-7_IGHJ4_VTDHWASFEH	LN	12
1330	IGHV3-7_IGHJ5_AAWGGSCS	LN	10
1331	IGHV3-7_IGHJ5_AKDLSFSYCGGDCPSPNWFDP	LN	23
1332	IGHV3-7_IGHJ5_AKFEGYCSGGSCPNWFDP	LN	20
1333	IGHV3-7_IGHJ5_ARAGL	LN	7
1334	IGHV3-7_IGHJ5_ARDLDSAFDY	LN	12
1335	IGHV3-7_IGHJ5_ARGFLAA	LN	9
1336	IGHV3-7_IGHJ5_ARIWGHSGQSAGWNDCFDP	LN	21
1337	IGHV3-7_IGHJ5_ARSPQTTVTTYSYFDP	LN	18
1338	IGHV3-7_IGHJ5_ARVDYRDDGLAH	LN	14
1339	IGHV3-7_IGHJ5_ARYCSGNNCRNWFDP	LN	17
1340	IGHV3-7_IGHJ5_ASHHRGSSWDH	LN	13
1341	IGHV3-7_IGHJ5_TTENWGPAE	LN	11
1342	IGHV3-7_IGHJ5_VRDSEGGLGP	LN	12
1343	IGHV3-7_IGHJ6_AKVEYHLNGMDV	LN	14
1344	IGHV3-7_IGHJ6_ARDGYDSGSMDV	LN	14
1345	IGHV3-7_IGHJ6_ARDYHGPPPPHGYGR	LN	17
1346	IGHV3-7_IGHJ6_AREGYYYMDV	LN	12
1347	IGHV3-7_IGHJ6_ARGNWNSALTDV	LN	14
1348	IGHV3-7_IGHJ6_ARGVKYGDFMGAMDV	LN	17
1349	IGHV3-7_IGHJ6_ARHLIREVAGGHGMDV	LN	18
1350	IGHV3-7_IGHJ6_ARLVRSGPYPYYYYAMDV	LN	20
1351	IGHV3-7_IGHJ6_ARRGLTLLWGHLAGWGWGMDV	LN	23
1352	IGHV3-7_IGHJ6_ARVRGYSSTWYAYYGFDV	LN	20
1353	IGHV3-9_IGHJ3_VKDYVRRGGLWDAFDV	LN	18
1354	IGHV3-9_IGHJ6_IRDMTPGGADV	LN	13
1355	IGHV4-30-2_IGHJ2_ARDYYDSRAYPDFWYFDL	LN	20
1356	IGHV4-30-2_IGHJ3_AARVCPICGFDF	LN	14
1357	IGHV4-30-2_IGHJ3_ARAANWGSGGTFDI	LN	16
1358	IGHV4-30-2_IGHJ3_ARGVARGAFDI	LN	13
1359	IGHV4-30-2_IGHJ4_ARDALSYTNSLDY	LN	15
1360	IGHV4-30-2_IGHJ4_ARGPDYGDATYFDV	LN	16
1361	IGHV4-30-2_IGHJ4_ASLNHDYGDYGPFDY	LN	17
1362	IGHV4-30-2_IGHJ5_AREVALHYSVSGSYIDP	LN	19
1363	IGHV4-30-2_IGHJ5_ARVWAREGWFDS	LN	14
1364	IGHV4-30-2_IGHJ6_ARDYSDSSGSYYGMDV	LN	18
1365	IGHV4-30-2_IGHJ6_ARGPFNEYGYYGMDV	LN	17
1366	IGHV4-30-4_IGHJ2_ARDRRITFKWYFDL	LN	16
1367	IGHV4-30-4_IGHJ2_VRLHLVGFCSSARCQPGYFDL	LN	23
1368	IGHV4-30-4_IGHJ3_ARCNLADYSFAL	LN	14
1369	IGHV4-30-4_IGHJ3_AREVIATTTSDAFDV	LN	17
1370	IGHV4-30-4_IGHJ3_AREVIQERDSDAFDM	LN	17
1371	IGHV4-30-4_IGHJ3_AREVIVAGDTDGFDI	LN	17
1372	IGHV4-30-4_IGHJ3_AREVKAVAETDAFDI	LN	17
1373	IGHV4-30-4_IGHJ3_AREVNRPTPTSDAFDL	LN	18
1374	IGHV4-30-4_IGHJ3_AREVNVPTAESDAFDI	LN	18
1375	IGHV4-30-4_IGHJ4_ARDSGRMRATDS	LN	14
1376	IGHV4-30-4_IGHJ4_ARRMIDTTIFKNYFNS	LN	18
1377	IGHV4-30-4_IGHJ4_ARSDIEWLRLYYFRY	LN	17
1378	IGHV4-30-4_IGHJ4_ARSHRTIFGVGNFDY	LN	17
1379	IGHV4-30-4_IGHJ4_TGGRDSAKLGY	LN	13
1380	IGHV4-30-4_IGHJ5_ARALNYYDSSVSSVFRDNWFDP	LN	24
1381	IGHV4-30-4_IGHJ5_ARDWARQEESYCGSARCYVS	LN	22
1382	IGHV4-30-4_IGHJ6_ARDRGGYKYYYGMDV	LN	17
1383	IGHV4-30-4_IGHJ6_ARERHSFLRDRPGFWSNFQYYNGLDV	LN	28
1384	IGHV4-30-4_IGHJ6_ARGGQVLRFVDWPRRDQYYPMDV	LN	25
1385	IGHV4-30-4_IGHJ6_ARGGSPDTVYDYYYHGMDV	LN	21
1386	IGHV4-30-4_IGHJ6_ARGIHYYYYMDV	LN	14
1387	IGHV4-30-4_IGHJ6_ATNTTYSDFWSGQGPSYYYAMDV	LN	25
1388	IGHV4-31_IGHJ2_AREISSGWIFYYFDL	LN	17
1389	IGHV4-31_IGHJ2_ARQGWRYWYFDL	LN	14
1390	IGHV4-31_IGHJ2_ARRGYGSEKRYFDL	LN	16
1391	IGHV4-31_IGHJ3_ANKGGTVRTTIGNDVFDI	LN	20
1392	IGHV4-31_IGHJ3_ARAPSVTMFRGYRAFDV	LN	19
1393	IGHV4-31_IGHJ3_ARGDRSLGVGTESPGSFDV	LN	21
1394	IGHV4-31_IGHJ3_SRGATRHRFTFDI	LN	15
1395	IGHV4-31_IGHJ4_AGKLTGLDY	LN	11
1396	IGHV4-31_IGHJ4_ARAKRIEYYDGDGWWTDRFAPANGMFDC	LN	30
1397	IGHV4-31_IGHJ4_ARAYSEDSDCKFFDY	LN	17
1398	IGHV4-31_IGHJ4_ARERGPYKWNFDY	LN	15
1399	IGHV4-31_IGHJ4_ARGEFRSDSYRPDYFDS	LN	19
1400	IGHV4-31_IGHJ4_ARGGDGPDF	LN	11
1401	IGHV4-31_IGHJ4_ARGITSSHYSESSGNFDY	LN	20
1402	IGHV4-31_IGHJ4_ARGTSGHTWSLDLDD	LN	17
1403	IGHV4-31_IGHJ4_ARGYDSTKTGY	LN	13
1404	IGHV4-31_IGHJ4_ARGYGAGTPGY	LN	13
1405	IGHV4-31_IGHJ4_ARSKGSVSGDYY	LN	14
1406	IGHV4-31_IGHJ4_ARSPRGPLLVAFTGGYFDP	LN	21
1407	IGHV4-31_IGHJ4_ARVMGWLQLHFDY	LN	15
1408	IGHV4-31_IGHJ4_ATSDGMTGFFEY	LN	14
1409	IGHV4-31_IGHJ4_GRDLRGGTYFDY	LN	14
1410	IGHV4-31_IGHJ4_MRGGLFPAAIHN	LN	14
1411	IGHV4-31_IGHJ5_ARARRSLGIWFDP	LN	15
1412	IGHV4-31_IGHJ5_ARGERDCTQGVCSRYWFDP	LN	21
1413	IGHV4-31_IGHJ5_ARGYCTSTTCYLFRAGWFDP	LN	22
1414	IGHV4-31_IGHJ5_ARIFLGLGNWFDP	LN	15
1415	IGHV4-31_IGHJ5_ARQWGGDIVVVSGPQDIWFDP	LN	23
1416	IGHV4-31_IGHJ5_ARRLDDSGDHYYNWFDP	LN	19
1417	IGHV4-31_IGHJ5_ARSSGGLHTGWYPSTDL	LN	19
1418	IGHV4-31_IGHJ5_ARVPDSGNYYGWLDS	LN	17
1419	IGHV4-31_IGHJ5_ASALRLKLVAAGHWWFDP	LN	20
1420	IGHV4-31_IGHJ5_ASSRCTTCYGFTPHWFDP	LN	20
1421	IGHV4-31_IGHJ5_ATYYGSGIYYNSVPSWFDS	LN	21
1422	IGHV4-31_IGHJ5_TRRPYDSSDYRNYFAP	LN	18
1423	IGHV4-31_IGHJ5_VKARMFRGAIAPTWFDP	LN	19
1424	IGHV4-31_IGHJ6_ARDLVGPNNYYYGMDV	LN	18
1425	IGHV4-31_IGHJ6_ARSYGPAVGGMDV	LN	15
1426	IGHV4-31_IGHJ6_ASGNYDFWSGYQYYSYAMDV	LN	22
1427	IGHV4-31_IGHJ6_TRRTITMIVGVDNIMDV	LN	19
1428	IGHV4-34_IGHJ1_ARGLRTGTPTY	LN	13
1429	IGHV4-34_IGHJ2_ARVRVPGIASTGGLYWIFDL	LN	22
1430	IGHV4-34_IGHJ3_AKGMAHKVGVMEI	LN	15
1431	IGHV4-34_IGHJ3_ANIYYGDTKGVI	LN	14
1432	IGHV4-34_IGHJ3_AREYCDNGNCPYDAMDI	LN	19
1433	IGHV4-34_IGHJ3_ARGGFYYDRSGYKSNPFDI	LN	21
1434	IGHV4-34_IGHJ3_ARGGSVYGRELNGLDV	LN	18
1435	IGHV4-34_IGHJ3_ARGHYGDYVQAIIGAGAFDV	LN	22
1436	IGHV4-34_IGHJ3_ARGPRLGGTHRVLQENYGLDV	LN	23
1437	IGHV4-34_IGHJ3_ARGPSTITMFGVGTDAFDV	LN	21
1438	IGHV4-34_IGHJ3_ARGSRHIRN	LN	11
1439	IGHV4-34_IGHJ3_ARHCGGDKCSHAFDI	LN	17
1440	IGHV4-34_IGHJ3_ARKPDYGGNFTRNAFDI	LN	19
1441	IGHV4-34_IGHJ3_ARLRPTGLGPVTDKGVFDA	LN	21
1442	IGHV4-34_IGHJ3_ARPPYSFGFDL	LN	13
1443	IGHV4-34_IGHJ3_ARREVVPPRRDGFDI	LN	17
1444	IGHV4-34_IGHJ3_ARRRLGQQLIRSLGNYGFDS	LN	22
1445	IGHV4-34_IGHJ3_ARTRLTIATAGVFDL	LN	17
1446	IGHV4-34_IGHJ3_SRRAFCATFNCYFSQSMPRAFDI	LN	25
1447	IGHV4-34_IGHJ4_AGQGIAGGFDY	LN	13
1448	IGHV4-34_IGHJ4_AIIYGDYSDFES	LN	14
1449	IGHV4-34_IGHJ4_AIIYGGYSDFDS	LN	14
1450	IGHV4-34_IGHJ4_AKEMPGDRTFDY	LN	14
1451	IGHV4-34_IGHJ4_ARALYGSGQSYNGYYFDL	LN	20
1452	IGHV4-34_IGHJ4_ARDFEI	LN	8
1453	IGHV4-34_IGHJ4_ARGAVATTREFEY	LN	15
1454	IGHV4-34_IGHJ4_ARGERYNRMPGLTIWTQFFDF	LN	23
1455	IGHV4-34_IGHJ4_ARGHDIVVVPPAHGTLHFVH	LN	22
1456	IGHV4-34_IGHJ4_ARGNLFEWFN	LN	12
1457	IGHV4-34_IGHJ4_ARGPFELPGGYFDY	LN	16
1458	IGHV4-34_IGHJ4_ARGQDRCKQCY	LN	13
1459	IGHV4-34_IGHJ4_ARGQDSCKSCY	LN	13
1460	IGHV4-34_IGHJ4_ARGRGYDISAGYYYPRSFDY	LN	22
1461	IGHV4-34_IGHJ4_ARGRPHITIFEIIMHVGSFDS	LN	23
1462	IGHV4-34_IGHJ4_ARGRPRDN	LN	10
1463	IGHV4-34_IGHJ4_ARGRRSCDGTSCLFDY	LN	18
1464	IGHV4-34_IGHJ4_ARGSVTLGESSRLDKIKRRKPIHTYYFDY	LN	31
1465	IGHV4-34_IGHJ4_ARQKAGYSYTAGVSYFFDS	LN	21
1466	IGHV4-34_IGHJ4_ARRFVLMVVTYDS	LN	15
1467	IGHV4-34_IGHJ4_ATHGGWHFWP	LN	12
1468	IGHV4-34_IGHJ4_TRGRGYPLRHTREFDT	LN	18
1469	IGHV4-34_IGHJ4_VKGNYYIWGNDDC	LN	15
1470	IGHV4-34_IGHJ4_VRSPYGWIFDF	LN	13
1471	IGHV4-34_IGHJ5_AALSYRDTP	LN	11
1472	IGHV4-34_IGHJ5_AKEGQRFREVLYRGNWFDP	LN	21
1473	IGHV4-34_IGHJ5_AKNGSDTSQLEGGRWFDP	LN	20
1474	IGHV4-34_IGHJ5_AQTRGVQCDGGNCYSNGNYFDP	LN	24
1475	IGHV4-34_IGHJ5_ARALHGDYAFDI	LN	14
1476	IGHV4-34_IGHJ5_ARCSGVSIFGVVTSWRWFDS	LN	22
1477	IGHV4-34_IGHJ5_ARGGSMMGLGFDP	LN	15
1478	IGHV4-34_IGHJ5_ARGKPARLAAHYFDP	LN	17
1479	IGHV4-34_IGHJ5_ARGLDGGSTNWPLKSYRWFDP	LN	23
1480	IGHV4-34_IGHJ5_ARGLFGGAAH	LN	12
1481	IGHV4-34_IGHJ5_ARHPNADYD	LN	11
1482	IGHV4-34_IGHJ5_ARIDWLDYYEKGWFDP	LN	18
1483	IGHV4-34_IGHJ5_ARLRIVVVTAISAQPGGWFDS	LN	23
1484	IGHV4-34_IGHJ5_ARSSGGLHTGWYPSTDL	LN	19
1485	IGHV4-34_IGHJ5_ATEGGNWFGP	LN	12
1486	IGHV4-34_IGHJ6_AGGGYWRMDV	LN	12
1487	IGHV4-34_IGHJ6_AKAFSSSQTFHNYDYMDV	LN	20
1488	IGHV4-34_IGHJ6_ARAIRRVSPDAAPNFYYYFYMDV	LN	25
1489	IGHV4-34_IGHJ6_ARDPFCTNGVCQRGYLDV	LN	20
1490	IGHV4-34_IGHJ6_AREHGFLPRFLTSLYRKEYYMDV	LN	25
1491	IGHV4-34_IGHJ6_AREKWFTILGVRTYYYYYMDV	LN	23
1492	IGHV4-34_IGHJ6_ARGFHRKVSGMITPYFYHMDV	LN	23
1493	IGHV4-34_IGHJ6_ARGGGGFWSGYYRRRENYYYYGMDV	LN	27
1494	IGHV4-34_IGHJ6_ARGLIPPNTYCSTGSCYGLDV	LN	23
1495	IGHV4-34_IGHJ6_ARGPQRPMRRPFPYYHGLDV	LN	22
1496	IGHV4-34_IGHJ6_ARGSAGSYYGMDV	LN	15
1497	IGHV4-34_IGHJ6_ARGVGRFLEWLSYGSYIDV	LN	21
1498	IGHV4-34_IGHJ6_ARGYHRRESGIITPYFYHMDV	LN	23
1499	IGHV4-34_IGHJ6_ARLRARLGRNFFGPFVRGRYHMDV	LN	26
1500	IGHV4-34_IGHJ6_ASPGNDMANIYYYMAMDV	LN	20
1501	IGHV4-34_IGHJ6_ASPLQRPPPGRRRVGPYYYGMDV	LN	25
1502	IGHV4-34_IGHJ6_ATGDYDLRGYSYFWDYYGLDI	LN	23
1503	IGHV4-38-2_IGHJ1_VIDLTLGDYSG	LN	13
1504	IGHV4-38-2_IGHJ3_ARAQDYYDTSGYPRPTEALDI	LN	23
1505	IGHV4-38-2_IGHJ3_AREMGRSFGYDI	LN	14
1506	IGHV4-38-2_IGHJ3_ARGKNVIITSPKHLDDGFDV	LN	22
1507	IGHV4-38-2_IGHJ4_AGVAPAPDWVGDDF	LN	16
1508	IGHV4-38-2_IGHJ4_ARCADIAVLPAAN	LN	15
1509	IGHV4-38-2_IGHJ4_ARETIGSSNWFDS	LN	15
1510	IGHV4-38-2_IGHJ4_ARMGGNYQVPILDL	LN	16
1511	IGHV4-38-2_IGHJ4_ARNSSGNYFDG	LN	13
1512	IGHV4-38-2_IGHJ4_ARRERGWELPN	LN	13
1513	IGHV4-38-2_IGHJ4_ARTLISSGYFAY	LN	14
1514	IGHV4-38-2_IGHJ4_ASGRGSLSYSLFDY	LN	16
1515	IGHV4-38-2_IGHJ4_ASNDESADYRYFFDC	LN	17
1516	IGHV4-38-2_IGHJ4_TREFREIGGGTTPGFDH	LN	19
1517	IGHV4-38-2_IGHJ5_ARDISINWFYY	LN	13
1518	IGHV4-38-2_IGHJ5_ARVVRTNWFDL	LN	13
1519	IGHV4-38-2_IGHJ5_GSCPRDTSGLWGYNWFDP	LN	20
1520	IGHV4-38-2_IGHJ6_ARLYSRGRDYYYMDV	LN	17
1521	IGHV4-38-2_IGHJ6_ARPFTSNHPRYGLDV	LN	17
1522	IGHV4-39_IGHJ1_AKVSGRGDSDWA	LN	14
1523	IGHV4-39_IGHJ1_ALSLDWWDKYFLP	LN	15
1524	IGHV4-39_IGHJ1_ALSLDWWDKYIVA	LN	15
1525	IGHV4-39_IGHJ1_ARHGYCFSGSCYSYTEYFQD	LN	22
1526	IGHV4-39_IGHJ1_ARHVSQGLHFDP	LN	14
1527	IGHV4-39_IGHJ1_ARLHIVLPPAALLPVA	LN	18
1528	IGHV4-39_IGHJ1_ARRPAAAGRRNEYFEH	LN	18
1529	IGHV4-39_IGHJ2_ARDQIGYFDL	LN	12
1530	IGHV4-39_IGHJ2_ARHDLPPPDWYFDL	LN	16
1531	IGHV4-39_IGHJ2_ARIKPYHSRPSGYYSPWYFDL	LN	23
1532	IGHV4-39_IGHJ2_ARLSFYYDFSNYTLTAWYFDL	LN	23
1533	IGHV4-39_IGHJ2_ARLVSNVSTRIWYFDL	LN	18
1534	IGHV4-39_IGHJ2_ARNFVGLPFDL	LN	13
1535	IGHV4-39_IGHJ2_ARRGDWWYFDL	LN	13
1536	IGHV4-39_IGHJ2_ARRRGLSGWGSDWYFDL	LN	19
1537	IGHV4-39_IGHJ2_ATIKPYHYDSNGYYSPRYFDV	LN	23
1538	IGHV4-39_IGHJ2_ATSKYSVGWTILITYFDL	LN	20
1539	IGHV4-39_IGHJ2_ATSRYTIGWTVIISYFHL	LN	20
1540	IGHV4-39_IGHJ2_SRNISFIGVSNNGLPRYFDV	LN	22
1541	IGHV4-39_IGHJ2_TGLRREAGGFYLDL	LN	16
1542	IGHV4-39_IGHJ2_VVGADYWYFDL	LN	13
1543	IGHV4-39_IGHJ3_AKNGTTFFGVVRTATETFDV	LN	22
1544	IGHV4-39_IGHJ3_ARAPLEQLERAFDV	LN	16
1545	IGHV4-39_IGHJ3_ARGEHPEELRIVSWHLDDPFDI	LN	24
1546	IGHV4-39_IGHJ3_ARGEHPEGTTIVSWHLDDGFDI	LN	24
1547	IGHV4-39_IGHJ3_ARGRSGYYYGVFEM	LN	16
1548	IGHV4-39_IGHJ3_ARGRYYDFWSGYRTYDAFDI	LN	22
1549	IGHV4-39_IGHJ3_ARHDWYIAARRNAFTV	LN	18
1550	IGHV4-39_IGHJ3_ARHEGSGYLLSAFDI	LN	17
1551	IGHV4-39_IGHJ3_ARHHGHCSQSDCYYNAFDI	LN	21
1552	IGHV4-39_IGHJ3_ARHLFSPDSGSPLDV	LN	17
1553	IGHV4-39_IGHJ3_ARHLIGRWDYWTNSLRSEILAVDV	LN	26
1554	IGHV4-39_IGHJ3_ARHLRHWSDVGGFDL	LN	17
1555	IGHV4-39_IGHJ3_ARHPGSESYYNVNVFDL	LN	19
1556	IGHV4-39_IGHJ3_ARHRLIGGVVLSDDGFDL	LN	20
1557	IGHV4-39_IGHJ3_ARHWEVIITIDDGFDI	LN	18
1558	IGHV4-39_IGHJ3_ARLNSGGSKGDDAFDI	LN	18
1559	IGHV4-39_IGHJ3_ARLYVSPNAFDI	LN	14
1560	IGHV4-39_IGHJ3_ARMGDDNWIIFAFDV	LN	17
1561	IGHV4-39_IGHJ3_ARNSSAADGTGKPSHPFDV	LN	21
1562	IGHV4-39_IGHJ3_ARNSTRVNVKIGERNDVFDV	LN	22
1563	IGHV4-39_IGHJ3_ARPALTAAGIDAFEI	LN	17
1564	IGHV4-39_IGHJ3_ARPPYSFGFDL	LN	13
1565	IGHV4-39_IGHJ3_ARRDIMIRAFDF	LN	14
1566	IGHV4-39_IGHJ3_ARREVGAPRLDGFDI	LN	17
1567	IGHV4-39_IGHJ3_ARREVGGAPRLDGFDI	LN	18
1568	IGHV4-39_IGHJ3_ARREVVPPRRDGFDI	LN	17
1569	IGHV4-39_IGHJ3_ARRRRAAGTLSAFDI	LN	17
1570	IGHV4-39_IGHJ3_ARTLVEFLYPGAFQI	LN	17
1571	IGHV4-39_IGHJ3_ARYGPFGVTTVGAYDL	LN	18
1572	IGHV4-39_IGHJ3_ARYITMIGGLDAFDM	LN	17
1573	IGHV4-39_IGHJ3_ASLDCTTTSCLPKRSTFDI	LN	21
1574	IGHV4-39_IGHJ3_ASWEAIHRAFDI	LN	14
1575	IGHV4-39_IGHJ3_ATGGGIAVSHG	LN	13
1576	IGHV4-39_IGHJ3_MRWRSGIVIAPAAYGMDV	LN	20
1577	IGHV4-39_IGHJ3_SRHGGYYTNRLYAFDI	LN	18
1578	IGHV4-39_IGHJ3_TREDKVNTIEGLRLDAFDI	LN	21
1579	IGHV4-39_IGHJ3_TRNATRLVGETQSNVFDI	LN	20
1580	IGHV4-39_IGHJ3_VGRHSDGCSRANCLDDGFDI	LN	22
1581	IGHV4-39_IGHJ3_VRHGPTGSYFAFDI	LN	16
1582	IGHV4-39_IGHJ3_VRNDDFYAFDM	LN	13
1583	IGHV4-39_IGHJ3_VRQKASHGEWAFDL	LN	16
1584	IGHV4-39_IGHJ3_VRRQYCNSNNCLGAFHI	LN	19
1585	IGHV4-39_IGHJ3_VRSFYDILTGHHNLFDI	LN	19
1586	IGHV4-39_IGHJ4_AGAPGSGSAWISPFDY	LN	18
1587	IGHV4-39_IGHJ4_AGKGYTPFDY	LN	12
1588	IGHV4-39_IGHJ4_AGQTWDFDY	LN	11
1589	IGHV4-39_IGHJ4_AKFGRNLYSGYVDY	LN	16
1590	IGHV4-39_IGHJ4_AKHSPREYSTGSFDL	LN	17
1591	IGHV4-39_IGHJ4_AKSWGPDSSRRGYYD	LN	17
1592	IGHV4-39_IGHJ4_ARAAVTIPQTTHFDY	LN	17
1593	IGHV4-39_IGHJ4_ARAQYDDSPRTSNFDY	LN	18
1594	IGHV4-39_IGHJ4_ARCRRGSSGDHYFFDQ	LN	18
1595	IGHV4-39_IGHJ4_ARDFWSGYYPLYYFDN	LN	18
1596	IGHV4-39_IGHJ4_AREAERVGATVDC	LN	15
1597	IGHV4-39_IGHJ4_ARELLKHGAYDSGAY	LN	17
1598	IGHV4-39_IGHJ4_ARFIIVEPTATVSELSTQQLNDY	LN	25
1599	IGHV4-39_IGHJ4_ARGQSPNYFDY	LN	13
1600	IGHV4-39_IGHJ4_ARGRWNWGSDY	LN	13
1601	IGHV4-39_IGHJ4_ARGSRHCSGASCPTLFDS	LN	20
1602	IGHV4-39_IGHJ4_ARGVGRFSSNLDN	LN	15
1603	IGHV4-39_IGHJ4_ARGYYYNTWYD	LN	13
1604	IGHV4-39_IGHJ4_ARHAFTIFAIDY	LN	14
1605	IGHV4-39_IGHJ4_ARHATDLSGYFPDYFDF	LN	19
1606	IGHV4-39_IGHJ4_ARHDSGNYYAADY	LN	15
1607	IGHV4-39_IGHJ4_ARHENANYLWGNYRPGLAPEDS	LN	24
1608	IGHV4-39_IGHJ4_ARHENDYGDYEDY	LN	15
1609	IGHV4-39_IGHJ4_ARHESDWSGYFPDYFDF	LN	19
1610	IGHV4-39_IGHJ4_ARHGHFGETVITNGIWDY	LN	20
1611	IGHV4-39_IGHJ4_ARHGYYYHPSGYFGY	LN	17
1612	IGHV4-39_IGHJ4_ARHPRAYSGYDWAGDWGY	LN	20
1613	IGHV4-39_IGHJ4_ARHQPDRNGYFPDYFDD	LN	19
1614	IGHV4-39_IGHJ4_ARHQVLGGTIPFDY	LN	16
1615	IGHV4-39_IGHJ4_ARHRERNYGDYFDF	LN	16
1616	IGHV4-39_IGHJ4_ARHRGGVGAAFDF	LN	15
1617	IGHV4-39_IGHJ4_ARHRHSIDYFDY	LN	14
1618	IGHV4-39_IGHJ4_ARHRLGDYYNPSDL	LN	16
1619	IGHV4-39_IGHJ4_ARHRYGDYYRSFDY	LN	16
1620	IGHV4-39_IGHJ4_ARHRYNYDDRIDY	LN	15
1621	IGHV4-39_IGHJ4_ARHSGYDSGYPRYFDD	LN	18
1622	IGHV4-39_IGHJ4_ARHSWGTGYNEGPPNY	LN	18
1623	IGHV4-39_IGHJ4_ARHTGFSNIWPNFDN	LN	17
1624	IGHV4-39_IGHJ4_ARHVDVVDLRTRLPTNYLDR	LN	22
1625	IGHV4-39_IGHJ4_ARHVIPKSAFDY	LN	14
1626	IGHV4-39_IGHJ4_ARIVNSSGNKGGTDY	LN	17
1627	IGHV4-39_IGHJ4_ARIYKNYYDSSRTQITPYYFDS	LN	24
1628	IGHV4-39_IGHJ4_ARKGFYGAPKYAVDY	LN	17
1629	IGHV4-39_IGHJ4_ARKSGSYYDS	LN	12
1630	IGHV4-39_IGHJ4_ARLAIGQPFDY	LN	13
1631	IGHV4-39_IGHJ4_ARLDPYDFWSGYFDY	LN	17
1632	IGHV4-39_IGHJ4_ARLGDWERGGGFDS	LN	16
1633	IGHV4-39_IGHJ4_ARLGLDSRPH	LN	12
1634	IGHV4-39_IGHJ4_ARLGWLWSGDS	LN	13
1635	IGHV4-39_IGHJ4_ARLLGRQGGFDY	LN	14
1636	IGHV4-39_IGHJ4_ARLPQRRYWYDTSGYYEA	LN	20
1637	IGHV4-39_IGHJ4_ARMSSKALAVFDH	LN	15
1638	IGHV4-39_IGHJ4_ARNDSTPRKGFDY	LN	15
1639	IGHV4-39_IGHJ4_ARNDSTTRKGLDY	LN	15
1640	IGHV4-39_IGHJ4_ARNDTTPRKGFDY	LN	15
1641	IGHV4-39_IGHJ4_ARNGTAGGYYDY	LN	14
1642	IGHV4-39_IGHJ4_ARNMTAPRKGFDH	LN	15
1643	IGHV4-39_IGHJ4_ARNNSAYAFDT	LN	13
1644	IGHV4-39_IGHJ4_ARNSSNGDFGFGFFDD	LN	18
1645	IGHV4-39_IGHJ4_ARNSSSGWFDN	LN	13
1646	IGHV4-39_IGHJ4_ARNSTAPRKGFDY	LN	15
1647	IGHV4-39_IGHJ4_ARNSTGSHFDS	LN	13
1648	IGHV4-39_IGHJ4_ARNSTGWYFDA	LN	13
1649	IGHV4-39_IGHJ4_ARNSTSSPFFDN	LN	14
1650	IGHV4-39_IGHJ4_ARNSTSSYFDS	LN	13
1651	IGHV4-39_IGHJ4_ARNSTTPRKGFDV	LN	15
1652	IGHV4-39_IGHJ4_ARNSTWSPYFDS	LN	14
1653	IGHV4-39_IGHJ4_ARNTSAPRKGFDY	LN	15
1654	IGHV4-39_IGHJ4_ARNTTAPRKGFDS	LN	15
1655	IGHV4-39_IGHJ4_ARNTTVPRKGFDY	LN	15
1656	IGHV4-39_IGHJ4_ARPALNSGWFEVYFDA	LN	18
1657	IGHV4-39_IGHJ4_ARPGSAHGWYYFDY	LN	16
1658	IGHV4-39_IGHJ4_ARPGSTSGWYYFDF	LN	16
1659	IGHV4-39_IGHJ4_ARPLTGSAAQGYDY	LN	16
1660	IGHV4-39_IGHJ4_ARPSITIRGIIINGFDY	LN	19
1661	IGHV4-39_IGHJ4_ARQGKAIFGVSVRRYFDF	LN	20
1662	IGHV4-39_IGHJ4_ARQGSGWTFDY	LN	13
1663	IGHV4-39_IGHJ4_ARQIWDSSGWFDY	LN	15
1664	IGHV4-39_IGHJ4_ARQPQYVSGWPGLLDS	LN	18
1665	IGHV4-39_IGHJ4_ARQPVRFLDWF	LN	13
1666	IGHV4-39_IGHJ4_ARQPYWGSSSTRPSIDY	LN	19
1667	IGHV4-39_IGHJ4_ARQQNLWIQLWSH	LN	15
1668	IGHV4-39_IGHJ4_ARQQNVWIQLWSH	LN	15
1669	IGHV4-39_IGHJ4_ARQQWQWPLDY	LN	13
1670	IGHV4-39_IGHJ4_ARQSKTYDALTGYTKRLYYFDY	LN	24
1671	IGHV4-39_IGHJ4_ARQTHNMIFGVRTPTPRGGSHFDH	LN	26
1672	IGHV4-39_IGHJ4_ARQVKHCRTSPCSVGEGREV	LN	22
1673	IGHV4-39_IGHJ4_ARQYGDCDTISCAYYFDT	LN	20
1674	IGHV4-39_IGHJ4_ARRGGGCENGVCYCFDY	LN	19
1675	IGHV4-39_IGHJ4_ARRGTAFDL	LN	11
1676	IGHV4-39_IGHJ4_ARRHDYVNSGYHSFDF	LN	18
1677	IGHV4-39_IGHJ4_ARRLVVVPTIDS	LN	14
1678	IGHV4-39_IGHJ4_ARRPLTLLATVYYFDY	LN	18
1679	IGHV4-39_IGHJ4_ARRPNFPPNWSEHFDS	LN	18
1680	IGHV4-39_IGHJ4_ARRPRVGGATMIREAFDN	LN	20
1681	IGHV4-39_IGHJ4_ARRPVIVLVSASLPHPGGFFDY	LN	24
1682	IGHV4-39_IGHJ4_ARRQRGFRFLDS	LN	14
1683	IGHV4-39_IGHJ4_ARRRVTFGGVNRFDY	LN	17
1684	IGHV4-39_IGHJ4_ARRSGYDMDY	LN	12
1685	IGHV4-39_IGHJ4_ARRSKPRGMPYYFDY	LN	17
1686	IGHV4-39_IGHJ4_ARRSTIAGPVD	LN	13
1687	IGHV4-39_IGHJ4_ARRSVVAGRTFDY	LN	15
1688	IGHV4-39_IGHJ4_ARRTFAYHSFEY	LN	14
1689	IGHV4-39_IGHJ4_ARRYGSGSYNERGSIGY	LN	19
1690	IGHV4-39_IGHJ4_ARRYGSLFDY	LN	12
1691	IGHV4-39_IGHJ4_ARTGWIQFWMY	LN	13
1692	IGHV4-39_IGHJ4_ARVNHLGRGFNY	LN	14
1693	IGHV4-39_IGHJ4_ARYRLTTPFDY	LN	13
1694	IGHV4-39_IGHJ4_ASDPGDVDTVDY	LN	14
1695	IGHV4-39_IGHJ4_ASDPGNVDTVDY	LN	14
1696	IGHV4-39_IGHJ4_ASLPPYSNPFPLFDA	LN	17
1697	IGHV4-39_IGHJ4_ASPNGEH	LN	9
1698	IGHV4-39_IGHJ4_ASPRTYGVGPFDS	LN	15
1699	IGHV4-39_IGHJ4_ATCQAYCSGGDCQCHFDY	LN	20
1700	IGHV4-39_IGHJ4_ATNSSLPRKGFDS	LN	15
1701	IGHV4-39_IGHJ4_ATYRPGSRSMFDY	LN	15
1702	IGHV4-39_IGHJ4_GARGYSSAWVDF	LN	14
1703	IGHV4-39_IGHJ4_GCLSQILRTGY	LN	13
1704	IGHV4-39_IGHJ4_GKHIMWFSGLQW	LN	14
1705	IGHV4-39_IGHJ4_GRFPYYDWAIDY	LN	14
1706	IGHV4-39_IGHJ4_MRHGKGGPHDY	LN	13
1707	IGHV4-39_IGHJ4_SRHVGTNSWPFHS	LN	15
1708	IGHV4-39_IGHJ4_TGELAGTTVEY	LN	13
1709	IGHV4-39_IGHJ4_TRELAGTTVEH	LN	13
1710	IGHV4-39_IGHJ4_TRGWGQVSPGE	LN	13
1711	IGHV4-39_IGHJ4_TRHAGGSNPWHYFDS	LN	17
1712	IGHV4-39_IGHJ4_TRHTNYYGSGGQEPYFDH	LN	20
1713	IGHV4-39_IGHJ4_VGQHAVYSNGWSFYDY	LN	18
1714	IGHV4-39_IGHJ4_VRGLSSPQAAGV	LN	14
1715	IGHV4-39_IGHJ4_VRHAFQLLSIDS	LN	14
1716	IGHV4-39_IGHJ4_VRHGFGKYASSSGRGSFDY	LN	21
1717	IGHV4-39_IGHJ4_VRHMEYGGSPSFDF	LN	16
1718	IGHV4-39_IGHJ4_VRHPGSSSFDQ	LN	13
1719	IGHV4-39_IGHJ4_VRHQADRSGYFPDYFDY	LN	19
1720	IGHV4-39_IGHJ4_VRHQPDSSGFFPDYFDY	LN	19
1721	IGHV4-39_IGHJ4_VRHVLSNPRGGDFDF	LN	17
1722	IGHV4-39_IGHJ4_VRRDAVDIVATRDFDY	LN	18
1723	IGHV4-39_IGHJ4_VVQHPGDF	LN	10
1724	IGHV4-39_IGHJ4_VYGGNPFEK	LN	11
1725	IGHV4-39_IGHJ4_WTESSYSFWSGYSSVDS	LN	19
1726	IGHV4-39_IGHJ5_AAQVGVSGWFDP	LN	14
1727	IGHV4-39_IGHJ5_AKNGSDISHLEGGRWFDH	LN	20
1728	IGHV4-39_IGHJ5_AKNGSDISNRDGGRWFDP	LN	20
1729	IGHV4-39_IGHJ5_AKNGSDTSQLEGGRWFDP	LN	20
1730	IGHV4-39_IGHJ5_AKNGSHFAHLEGGRWFDP	LN	20
1731	IGHV4-39_IGHJ5_AKNGSHISQLEGGRWFDS	LN	20
1732	IGHV4-39_IGHJ5_ARGWEVNWFDP	LN	13
1733	IGHV4-39_IGHJ5_ARHAFYGSGNNWFDP	LN	17
1734	IGHV4-39_IGHJ5_ARHAGSALFWSDHFPFGWFDP	LN	23
1735	IGHV4-39_IGHJ5_ARHANGINGYFDP	LN	15
1736	IGHV4-39_IGHJ5_ARHDFARLDDTVGWFDP	LN	19
1737	IGHV4-39_IGHJ5_ARHDHHDFGDPNWFDP	LN	18
1738	IGHV4-39_IGHJ5_ARHDVVDWRFDP	LN	14
1739	IGHV4-39_IGHJ5_ARHFSGASTWSGYYELALEENWFDP	LN	27
1740	IGHV4-39_IGHJ5_ARHLDLWSGQGLDL	LN	16
1741	IGHV4-39_IGHJ5_ARHPPYAPFDI	LN	13
1742	IGHV4-39_IGHJ5_ARHQDLVRADLNWFDP	LN	18
1743	IGHV4-39_IGHJ5_ARHSYPNSATCWFGP	LN	17
1744	IGHV4-39_IGHJ5_ARLDTKSSSDH	LN	13
1745	IGHV4-39_IGHJ5_ARLRRGGSYYSGSQGFRFDS	LN	22
1746	IGHV4-39_IGHJ5_ARMIVRGYILGIAY	LN	16
1747	IGHV4-39_IGHJ5_ARMSGGVVWSGYHGSHDP	LN	20
1748	IGHV4-39_IGHJ5_ARNASQSCDDNGCYRGAWFAP	LN	23
1749	IGHV4-39_IGHJ5_ARNGSEISLPVRGGWFDA	LN	20
1750	IGHV4-39_IGHJ5_ARNGSGISQLEGGRWFDP	LN	20
1751	IGHV4-39_IGHJ5_ARNGSHISRMEGGRWFDP	LN	20
1752	IGHV4-39_IGHJ5_ARNGSHVPQLGVGRWFDP	LN	20
1753	IGHV4-39_IGHJ5_ARNLPTRSAAGTYNWFDP	LN	20
1754	IGHV4-39_IGHJ5_ARNSTMSSMSVAGGLPQVSSLPDS	LN	26
1755	IGHV4-39_IGHJ5_ARNTSEGRGWFAP	LN	15
1756	IGHV4-39_IGHJ5_ARNTTEGRGWFAS	LN	15
1757	IGHV4-39_IGHJ5_ARNVSLRISGLLYNRFDP	LN	20
1758	IGHV4-39_IGHJ5_ARNVSVTVSGLIYRRFDP	LN	20
1759	IGHV4-39_IGHJ5_ARNVTMVTKNNVEKYNWFDP	LN	22
1760	IGHV4-39_IGHJ5_ARPRKISNHYDP	LN	14
1761	IGHV4-39_IGHJ5_ARQADGDYLGGWWFAP	LN	18
1762	IGHV4-39_IGHJ5_ARQCAHSCWFDP	LN	14
1763	IGHV4-39_IGHJ5_ARQDHLDYGAPNWFDP	LN	18
1764	IGHV4-39_IGHJ5_ARQGDYYSHSSGFYSRWFDP	LN	22
1765	IGHV4-39_IGHJ5_ARQIRGVVNWFDP	LN	15
1766	IGHV4-39_IGHJ5_ARQSELVSWFDL	LN	14
1767	IGHV4-39_IGHJ5_ARQTAIYWGGPPAWFDP	LN	19
1768	IGHV4-39_IGHJ5_ARQTSDITLFGVTPSNWFDP	LN	22
1769	IGHV4-39_IGHJ5_ARQVVGATTNWFDP	LN	16
1770	IGHV4-39_IGHJ5_ARRDFWNGSFQSNWFDP	LN	19
1771	IGHV4-39_IGHJ5_ARRDTFGGLGDWFDP	LN	17
1772	IGHV4-39_IGHJ5_ARRGDYGSGWFDA	LN	15
1773	IGHV4-39_IGHJ5_ARRLTMDRGTKGAGFDP	LN	19
1774	IGHV4-39_IGHJ5_ARRSFGVRHGGWFDP	LN	17
1775	IGHV4-39_IGHJ5_ARRTIGGSWL	LN	12
1776	IGHV4-39_IGHJ5_ARRTIVGSWL	LN	12
1777	IGHV4-39_IGHJ5_ARSPFRSTGGNFYDP	LN	17
1778	IGHV4-39_IGHJ5_ARVIPQTASRPGLWFDP	LN	19
1779	IGHV4-39_IGHJ5_ARVTMMYSTRWFDT	LN	16
1780	IGHV4-39_IGHJ5_ATNTSSSRWFDP	LN	14
1781	IGHV4-39_IGHJ5_GRTRGRSWSLST	LN	14
1782	IGHV4-39_IGHJ5_TALGSLIFPATLQTSWFDP	LN	21
1783	IGHV4-39_IGHJ5_TKIGMGYGNGGQFDS	LN	17
1784	IGHV4-39_IGHJ5_VTSDSTTVTKWFDP	LN	16
1785	IGHV4-39_IGHJ6_AKLTPYGVPLGVFRGVDSDGLDV	LN	25
1786	IGHV4-39_IGHJ6_AKQIEQDNDCFDV	LN	15
1787	IGHV4-39_IGHJ6_AKYSYGRTYYYGMDV	LN	17
1788	IGHV4-39_IGHJ6_ANTYCGGRSCSGMGYYYMDV	LN	22
1789	IGHV4-39_IGHJ6_ANTYCSLSSCSGIGYYYMDV	LN	22
1790	IGHV4-39_IGHJ6_ARAIRRVSPDAAPNFYYYFYMDV	LN	25
1791	IGHV4-39_IGHJ6_ARAITYDEFRDSSYTVGGYYMDV	LN	25
1792	IGHV4-39_IGHJ6_ARAYGGDYAYYMDV	LN	16
1793	IGHV4-39_IGHJ6_ARGLKGSFYYYCLDV	LN	17
1794	IGHV4-39_IGHJ6_ARGRTPPALFYFYYPMDV	LN	20
1795	IGHV4-39_IGHJ6_ARHEPGGTWYRDFYYAVDV	LN	21
1796	IGHV4-39_IGHJ6_ARHFAPETFIRGVMKNSYFYGLDL	LN	26
1797	IGHV4-39_IGHJ6_ARHHDFWSGYGMDV	LN	16
1798	IGHV4-39_IGHJ6_ARHLIGRYDYWSNSRRSEILALDV	LN	26
1799	IGHV4-39_IGHJ6_ARHPYSYYFDIDEGMDV	LN	19
1800	IGHV4-39_IGHJ6_ARHRGGLGSHFYYGVDV	LN	19
1801	IGHV4-39_IGHJ6_ARLYGLDDYGVIDRGYYVRL	LN	22
1802	IGHV4-39_IGHJ6_ARNITVVTPVYYNYFDV	LN	19
1803	IGHV4-39_IGHJ6_ARQDITMISYYMNV	LN	16
1804	IGHV4-39_IGHJ6_ARQGRVAVFGHHVHIDL	LN	19
1805	IGHV4-39_IGHJ6_ARQRVFGGGRIMDV	LN	16
1806	IGHV4-39_IGHJ6_ARQTGDHRDYYFSLDV	LN	18
1807	IGHV4-39_IGHJ6_ARRVGLTAVSGWGYRMDV	LN	20
1808	IGHV4-39_IGHJ6_ARSWRVATAQNYYHYGLDV	LN	21
1809	IGHV4-39_IGHJ6_ARVAARPDPNYYYYYGLDL	LN	21
1810	IGHV4-39_IGHJ6_ASHPHSNSWRTVGLDV	LN	18
1811	IGHV4-39_IGHJ6_ATQKGFYYDTSGYYPPYSDGMDV	LN	25
1812	IGHV4-39_IGHJ6_FEVTAAQLATYYYYFDMEF	LN	21
1813	IGHV4-39_IGHJ6_LEVTAAALATYYYYFGVEF	LN	21
1814	IGHV4-39_IGHJ6_VRHSGPGRWYRDYYYYDGMDV	LN	23
1815	IGHV4-4_IGHJ2_ARDSRGRDPWYFDV	LN	16
1816	IGHV4-4_IGHJ2_ARGGFWHFDL	LN	12
1817	IGHV4-4_IGHJ3_AAPNYPGSFGL	LN	13
1818	IGHV4-4_IGHJ3_ARAPPHFIAIRDAFDI	LN	18
1819	IGHV4-4_IGHJ3_ARDGFTPRPIVVRIWGFEI	LN	21
1820	IGHV4-4_IGHJ3_ARDGVYGGIRMAV	LN	15
1821	IGHV4-4_IGHJ3_ARDIHCVGGSCYSDALDI	LN	20
1822	IGHV4-4_IGHJ3_ARDPRASGTGTFDF	LN	16
1823	IGHV4-4_IGHJ3_AREAVFTDRPDDAFDI	LN	18
1824	IGHV4-4_IGHJ3_ARGHYGDYVQAIIGAGAFDV	LN	22
1825	IGHV4-4_IGHJ3_ARHYGDSKLTELGAFDI	LN	19
1826	IGHV4-4_IGHJ3_ARKEEIPLVAAGGTHFSVDFDI	LN	24
1827	IGHV4-4_IGHJ3_ARLPDSYEIFGVFITNGFDI	LN	22
1828	IGHV4-4_IGHJ3_ARNWAYCSGGDCYLNAFDL	LN	21
1829	IGHV4-4_IGHJ3_ARTVTLRGGGYVMDV	LN	17
1830	IGHV4-4_IGHJ3_ARVLERGHTGYEHGYDI	LN	19
1831	IGHV4-4_IGHJ3_ARVVWPALTGAFDI	LN	16
1832	IGHV4-4_IGHJ3_ARYCSGSSCYDDAFDI	LN	18
1833	IGHV4-4_IGHJ3_ATPSPYFGSGTYVFVDTFDI	LN	22
1834	IGHV4-4_IGHJ4_AANRGVGAYFDN	LN	14
1835	IGHV4-4_IGHJ4_AGDSSGRGTMKY	LN	14
1836	IGHV4-4_IGHJ4_AGHGWYSIEN	LN	12
1837	IGHV4-4_IGHJ4_AGRGPSSGWSFDY	LN	15
1838	IGHV4-4_IGHJ4_AGVVMTALYYFDY	LN	15
1839	IGHV4-4_IGHJ4_AGWKWSRPEDY	LN	13
1840	IGHV4-4_IGHJ4_AKHLSVSHGY	LN	12
1841	IGHV4-4_IGHJ4_AKLNTNGGNEDI	LN	14
1842	IGHV4-4_IGHJ4_ALNPGTNYEGY	LN	13
1843	IGHV4-4_IGHJ4_ANKDGDYLYYGGFYFDQ	LN	19
1844	IGHV4-4_IGHJ4_ARAIYIQTIAKGPFDC	LN	18
1845	IGHV4-4_IGHJ4_ARALAMPGLYYFDS	LN	16
1846	IGHV4-4_IGHJ4_ARAWATVGPFCDY	LN	15
1847	IGHV4-4_IGHJ4_ARDHLRHTSTVVTPFDC	LN	19
1848	IGHV4-4_IGHJ4_ARDPFNGDNGGY	LN	14
1849	IGHV4-4_IGHJ4_ARDSGGGWLPQYYFDY	LN	18
1850	IGHV4-4_IGHJ4_AREAWTQTVTGYDY	LN	16
1851	IGHV4-4_IGHJ4_AREGVGATPFDH	LN	14
1852	IGHV4-4_IGHJ4_AREGVGTTPFDH	LN	14
1853	IGHV4-4_IGHJ4_ARETRGPGYCSSVNCYTLYYFDY	LN	25
1854	IGHV4-4_IGHJ4_ARETVYTTEKKGEFDY	LN	18
1855	IGHV4-4_IGHJ4_ARGDVREAAAGIFLDH	LN	18
1856	IGHV4-4_IGHJ4_ARGGVQAMPFDR	LN	14
1857	IGHV4-4_IGHJ4_ARGSGGDYGHILPYLDY	LN	19
1858	IGHV4-4_IGHJ4_ARITYYYFNY	LN	12
1859	IGHV4-4_IGHJ4_ARQEGNILLAYAPPDH	LN	18
1860	IGHV4-4_IGHJ4_ARQIGYSYDY	LN	12
1861	IGHV4-4_IGHJ4_ARQRGPYQDF	LN	12
1862	IGHV4-4_IGHJ4_ARRFGSGSYFSTRYHNPKFGLDY	LN	25
1863	IGHV4-4_IGHJ4_ARVAGSRHIDS	LN	13
1864	IGHV4-4_IGHJ4_ARVPHGWGGNPHFDY	LN	17
1865	IGHV4-4_IGHJ4_ARYCSSNTCYHFDL	LN	16
1866	IGHV4-4_IGHJ4_ASLPHCSRGSCFDY	LN	16
1867	IGHV4-4_IGHJ4_ASREHSGPTGRPF	LN	15
1868	IGHV4-4_IGHJ4_ASSTGWWRIDN	LN	13
1869	IGHV4-4_IGHJ4_ATGGLGATPFDR	LN	14
1870	IGHV4-4_IGHJ4_ATGGLGDSPFDR	LN	14
1871	IGHV4-4_IGHJ4_ATGGLGTTPLDH	LN	14
1872	IGHV4-4_IGHJ4_ATGGVETMPFDR	LN	14
1873	IGHV4-4_IGHJ4_ATHRVGIANRYFHH	LN	16
1874	IGHV4-4_IGHJ4_ATSAVVDSFNYDH	LN	15
1875	IGHV4-4_IGHJ4_GDPPSNI	LN	9
1876	IGHV4-4_IGHJ4_GKTELFFVPIDG	LN	14
1877	IGHV4-4_IGHJ4_TRVLGGCSRTSCYHLD	LN	18
1878	IGHV4-4_IGHJ4_VARPHQSRGILLSYFLDY	LN	20
1879	IGHV4-4_IGHJ4_VKIPGGCSRSSCYLSD	LN	18
1880	IGHV4-4_IGHJ4_VREHGRGLQGH	LN	13
1881	IGHV4-4_IGHJ4_VRHLDTNSGHSSSWSFDY	LN	20
1882	IGHV4-4_IGHJ4_VVSPGFFRIDS	LN	13
1883	IGHV4-4_IGHJ5_AKASETPESCCWLDP	LN	17
1884	IGHV4-4_IGHJ5_ARDLCDMTSCSVSRFDP	LN	19
1885	IGHV4-4_IGHJ5_AREGWNYPNWFDL	LN	15
1886	IGHV4-4_IGHJ5_ARGFRSGWYVYDP	LN	15
1887	IGHV4-4_IGHJ5_ARGGNWFDT	LN	11
1888	IGHV4-4_IGHJ5_ARKSCTRTNCFQPFDS	LN	18
1889	IGHV4-4_IGHJ5_ARRPVESAPISVDNWFDS	LN	20
1890	IGHV4-4_IGHJ5_ATGGLGDTPFDR	LN	14
1891	IGHV4-4_IGHJ5_GRIFGSEIDP	LN	12
1892	IGHV4-4_IGHJ5_TKDEWVCTKTICYSWFDP	LN	20
1893	IGHV4-4_IGHJ5_VMSTSTSRQYRGRWLDP	LN	19
1894	IGHV4-4_IGHJ5_VREADYYYDNSGDKFDP	LN	19
1895	IGHV4-4_IGHJ5_VSHGYNYDYWFDP	LN	15
1896	IGHV4-4_IGHJ6_AKFESKQHYFYGNDL	LN	17
1897	IGHV4-4_IGHJ6_AKNMDV	LN	8
1898	IGHV4-4_IGHJ6_ARDGVYGGIRMAV	LN	15
1899	IGHV4-4_IGHJ6_AREEDRGTGDRGYYMDV	LN	19
1900	IGHV4-4_IGHJ6_AREGTGDNQTDYYMDV	LN	18
1901	IGHV4-4_IGHJ6_ARGDRSSWFPQPWNYYGLDV	LN	22
1902	IGHV4-4_IGHJ6_ARGGQPLPLSSGYSYYYYGLDV	LN	24
1903	IGHV4-4_IGHJ6_ARGRNLGVRGGVAQYLYSGMDV	LN	24
1904	IGHV4-4_IGHJ6_ARGTKGPYRDYYYQIDV	LN	19
1905	IGHV4-4_IGHJ6_ARGVDGYDDILTGYFRGYYYYMDV	LN	26
1906	IGHV4-4_IGHJ6_ARHYHYSQNV	LN	12
1907	IGHV4-4_IGHJ6_ARLWGDVVMMEFATPPPPYYYMDV	LN	26
1908	IGHV4-4_IGHJ6_ARNILIGFGMEV	LN	14
1909	IGHV4-4_IGHJ6_ARREIRAKGGGMDV	LN	16
1910	IGHV4-4_IGHJ6_ARVFAGSWGGKDV	LN	15
1911	IGHV4-4_IGHJ6_ARVLRYFDWLSQSTYYYYMDV	LN	23
1912	IGHV4-4_IGHJ6_ARVPVASNYYYYGVDV	LN	18
1913	IGHV4-4_IGHJ6_ATFYTGVAIIPNYFYYGMHV	LN	22
1914	IGHV4-4_IGHJ6_TRDSSYVTRGNYSFVPDV	LN	20
1915	IGHV4-4_IGHJ6_VRGKAVDYYYKYMDV	LN	17
1916	IGHV4-59_IGHJ1_AASVAGSPH	LN	11
1917	IGHV4-59_IGHJ1_ARDSDFGLI	LN	11
1918	IGHV4-59_IGHJ1_ARDYYGSGSPQG	LN	14
1919	IGHV4-59_IGHJ1_AREVSWSGYFEY	LN	14
1920	IGHV4-59_IGHJ1_ATSVAGTPH	LN	11
1921	IGHV4-59_IGHJ2_AKRPLGESDDWYFDL	LN	17
1922	IGHV4-59_IGHJ2_ARAVAGHWFFDL	LN	14
1923	IGHV4-59_IGHJ2_ARGWSFDL	LN	10
1924	IGHV4-59_IGHJ2_ARLARGPWNFDY	LN	14
1925	IGHV4-59_IGHJ2_ARNNTRTQKGPQSRDDWYFDV	LN	23
1926	IGHV4-59_IGHJ2_ARPATVKSNWARIPYWYFDV	LN	22
1927	IGHV4-59_IGHJ2_ARSANDYHAWHLDL	LN	16
1928	IGHV4-59_IGHJ2_ARSGPIAAAGTWYFDL	LN	18
1929	IGHV4-59_IGHJ2_ARVVPNLGVPRYFEV	LN	17
1930	IGHV4-59_IGHJ2_ATGIPAAVVDWYFDF	LN	17
1931	IGHV4-59_IGHJ2_TRDSSRLRWFV	LN	13
1932	IGHV4-59_IGHJ3_AERGGGH	LN	9
1933	IGHV4-59_IGHJ3_AGDSVTTTSNAFDI	LN	16
1934	IGHV4-59_IGHJ3_AKADPGIRPTLPEDDAFEI	LN	21
1935	IGHV4-59_IGHJ3_AKDLRGAGWRDAFDV	LN	17
1936	IGHV4-59_IGHJ3_ARALIASSTLAPGD	LN	16
1937	IGHV4-59_IGHJ3_ARDHFDRERGFDAFDL	LN	18
1938	IGHV4-59_IGHJ3_ARDLEGPGVI	LN	12
1939	IGHV4-59_IGHJ3_ARDRPFGAVTMYAFDF	LN	18
1940	IGHV4-59_IGHJ3_ARDSEHSYGFGAFNV	LN	17
1941	IGHV4-59_IGHJ3_ARDTFYYDNGAWDDVFDI	LN	20
1942	IGHV4-59_IGHJ3_ARDTYYYETGAWDDTFDM	LN	20
1943	IGHV4-59_IGHJ3_ARDYFGSEKNYVALDI	LN	18
1944	IGHV4-59_IGHJ3_ARDYFGSGRNYVAFDL	LN	18
1945	IGHV4-59_IGHJ3_ARDYFGSGSSYLAFDI	LN	18
1946	IGHV4-59_IGHJ3_ARFVAAAEWVGGFDI	LN	17
1947	IGHV4-59_IGHJ3_ARGAQALTAVDAFDI	LN	17
1948	IGHV4-59_IGHJ3_ARGGKLVSWGIDGFDL	LN	18
1949	IGHV4-59_IGHJ3_ARHKAVFDAFDI	LN	14
1950	IGHV4-59_IGHJ3_ARHRRRLDVGASVGGLDV	LN	20
1951	IGHV4-59_IGHJ3_ARREVGGAPRLDGFDI	LN	18
1952	IGHV4-59_IGHJ3_ARSIGNIFVAFDV	LN	15
1953	IGHV4-59_IGHJ3_ARSSSGLDSGDI	LN	14
1954	IGHV4-59_IGHJ3_ARSYVVVPTAPLPDYDGFDI	LN	22
1955	IGHV4-59_IGHJ3_ARVSSRNDGNAFDV	LN	16
1956	IGHV4-59_IGHJ3_ARWWEPFRAFHI	LN	14
1957	IGHV4-59_IGHJ3_ASDTNMSTAFDV	LN	14
1958	IGHV4-59_IGHJ3_ATTTNDAFDI	LN	12
1959	IGHV4-59_IGHJ3_TRLKLEMNRGYGAFDI	LN	18
1960	IGHV4-59_IGHJ3_VRGSDNGGLSPNRAFDI	LN	19
1961	IGHV4-59_IGHJ4_AAGLAAADFDY	LN	13
1962	IGHV4-59_IGHJ4_AAISLGGGYHY	LN	13
1963	IGHV4-59_IGHJ4_AANSGWYVHDY	LN	13
1964	IGHV4-59_IGHJ4_AASLAGAPH	LN	11
1965	IGHV4-59_IGHJ4_AGDARGTDH	LN	11
1966	IGHV4-59_IGHJ4_AGGQDGDYAEY	LN	13
1967	IGHV4-59_IGHJ4_AGRNNNTPKGPIDY	LN	16
1968	IGHV4-59_IGHJ4_AGRTNNTPIGPFDY	LN	16
1969	IGHV4-59_IGHJ4_AKDIGYGLNPFDS	LN	15
1970	IGHV4-59_IGHJ4_AKIRRPNSGYEDY	LN	15
1971	IGHV4-59_IGHJ4_AKSFFDLQTGHSVPFDS	LN	19
1972	IGHV4-59_IGHJ4_AKSTNYRTIHFDA	LN	15
1973	IGHV4-59_IGHJ4_ANLPAQGSEAPLGY	LN	16
1974	IGHV4-59_IGHJ4_ARAAGASRRQDR	LN	14
1975	IGHV4-59_IGHJ4_ARAGRGSPLFIDY	LN	15
1976	IGHV4-59_IGHJ4_ARALGDFYDSSTYDPKYFDY	LN	22
1977	IGHV4-59_IGHJ4_ARAYCSGGACWTFDY	LN	17
1978	IGHV4-59_IGHJ4_ARCSGYDWFYFDY	LN	15
1979	IGHV4-59_IGHJ4_ARDLGMAARGLSMDV	LN	17
1980	IGHV4-59_IGHJ4_ARDLPWGY	LN	10
1981	IGHV4-59_IGHJ4_ARDPGRYFDL	LN	12
1982	IGHV4-59_IGHJ4_ARDPPGDPGIYFDS	LN	16
1983	IGHV4-59_IGHJ4_AREEGSVGTYIGY	LN	15
1984	IGHV4-59_IGHJ4_AREGSESYDTTQGIDY	LN	18
1985	IGHV4-59_IGHJ4_AREVWGSLDY	LN	12
1986	IGHV4-59_IGHJ4_ARFKVSGGIDY	LN	13
1987	IGHV4-59_IGHJ4_ARFLRGTGWYYLDY	LN	16
1988	IGHV4-59_IGHJ4_ARGDSSGYYEDV	LN	14
1989	IGHV4-59_IGHJ4_ARGGDIIVPLDY	LN	14
1990	IGHV4-59_IGHJ4_ARGIEGYDRTGLTY	LN	16
1991	IGHV4-59_IGHJ4_ARGRNNFRI	LN	11
1992	IGHV4-59_IGHJ4_ARGVQPGTGDY	LN	13
1993	IGHV4-59_IGHJ4_ARGWSAGDY	LN	11
1994	IGHV4-59_IGHJ4_ARGYGAVAEKFDY	LN	15
1995	IGHV4-59_IGHJ4_ARGYPSDH	LN	10
1996	IGHV4-59_IGHJ4_ARGYPSHH	LN	10
1997	IGHV4-59_IGHJ4_ARHCDRGDTCRDLDH	LN	17
1998	IGHV4-59_IGHJ4_ARHGGIGAHSVDH	LN	15
1999	IGHV4-59_IGHJ4_ARHGNLGIWFGAT	LN	15
[truncated: 10,874 more rows]
