# Supplementary material for: Disease-specific B cell clones are shared between patients with Crohn’s disease
Source: Nat Commun. 2025 Apr 17;16:3689. doi: 10.1038/s41467-025-58977-y (PMC12006383; doi:10.1038/s41467-025-58977-y)
Supplement: Supplementary file 13 — Source Data [file 41467_2025_58977_MOESM13_ESM.zip › Source_Data/SuppFigure3b_convergence.csv]

	ID_diagnosis	diagnosis	Constant_group	Proportion
8	BCR_46_Inflamed	Inflamed	IgM_IgD	0
9	BCR_47_Inflamed	Inflamed	IgM_IgD	0
10	BCR_48_Inflamed	Inflamed	IgM_IgD	0
11	BCR_11_Inflamed	Inflamed	IgM_IgD	0
12	BCR_13_Inflamed	Inflamed	IgM_IgD	0
13	BCR_16_Inflamed	Inflamed	IgM_IgD	0
14	BCR_29_Inflamed	Inflamed	IgM_IgD	0
24	BCR_22_Inflamed	Inflamed	IgM_IgD	0
25	BCR_9_Inflamed	Inflamed	IgM_IgD	0
26	BCR_1_Inflamed	Inflamed	IgM_IgD	0
27	BCR_15_Inflamed	Inflamed	IgM_IgD	0
28	BCR_24_Inflamed	Inflamed	IgM_IgD	0
29	BCR_28_Inflamed	Inflamed	IgM_IgD	0
30	BCR_5_Inflamed	Inflamed	IgM_IgD	0
31	BCR_6_Inflamed	Inflamed	IgM_IgD	0
32	BCR_8_Inflamed	Inflamed	IgM_IgD	0
39	BCR_10_Inflamed	Inflamed	Class_switched	0.000842105263157895
40	BCR_10_Inflamed	Inflamed	IgM_IgD	0.000534188034188034
43	BCR_11_Inflamed	Inflamed	Class_switched	0.00101916021198532
45	BCR_12_Inflamed	Inflamed	Class_switched	0.0010211027910143
46	BCR_12_Inflamed	Inflamed	IgM_IgD	0.000764525993883792
49	BCR_13_Inflamed	Inflamed	Class_switched	0.0019485580670304
51	BCR_14_Inflamed	Inflamed	Class_switched	0.00168444693992139
52	BCR_14_Inflamed	Inflamed	IgM_IgD	0.00408163265306122
55	BCR_15_Inflamed	Inflamed	Class_switched	0.000940291490362012
57	BCR_16_Inflamed	Inflamed	Class_switched	0.00107894263621651
59	BCR_1_Inflamed	Inflamed	Class_switched	0.0006328112640405
61	BCR_22_Inflamed	Inflamed	Class_switched	0.000216778668978972
62	BCR_23_Inflamed	Inflamed	Class_switched	0.00198183319570603
63	BCR_23_Inflamed	Inflamed	IgM_IgD	0.000888888888888889
66	BCR_24_Inflamed	Inflamed	Class_switched	0.000261711593823606
69	BCR_26_Inflamed	Inflamed	Class_switched	0.000455477112275108
70	BCR_26_Inflamed	Inflamed	IgM_IgD	0.0008110300081103
71	BCR_27_Inflamed	Inflamed	Class_switched	0.000706464146944543
72	BCR_27_Inflamed	Inflamed	IgM_IgD	0.00220264317180617
75	BCR_28_Inflamed	Inflamed	Class_switched	0.000665409781523788
77	BCR_29_Inflamed	Inflamed	Class_switched	0.000662910175671197
79	BCR_30_Inflamed	Inflamed	Class_switched	0.00113327289211242
80	BCR_30_Inflamed	Inflamed	IgM_IgD	0.00180831826401447
81	BCR_41_Inflamed	Inflamed	Class_switched	0.000978952520802741
82	BCR_41_Inflamed	Inflamed	IgM_IgD	0.00146842878120411
84	BCR_46_Inflamed	Inflamed	Class_switched	0.000837871805613741
86	BCR_47_Inflamed	Inflamed	Class_switched	0.00219023779724656
88	BCR_48_Inflamed	Inflamed	Class_switched	0.00151630022744503
90	BCR_5_Inflamed	Inflamed	Class_switched	0.0013271400132714
91	BCR_6_Inflamed	Inflamed	Class_switched	0.000877289176444786
93	BCR_8_Inflamed	Inflamed	Class_switched	0.00123653064829535
95	BCR_9_Inflamed	Inflamed	Class_switched	0.000401606425702811
97	BCR_Donor1_MSLN	MSLN	Class_switched	0.000208107883126613
98	BCR_Donor1_MSLN	MSLN	IgM_IgD	7.16145833333333e-05
99	BCR_Donor2_MSLN	MSLN	Class_switched	6.5080862972243e-05
100	BCR_Donor2_MSLN	MSLN	IgM_IgD	0.000202656357174035
101	BCR_Donor3_MSLN	MSLN	Class_switched	0.000223476171853176
102	BCR_Donor3_MSLN	MSLN	IgM_IgD	0.000208363385744739
103	BCR_Donor4_MSLN	MSLN	Class_switched	4.87258198119183e-05
104	BCR_Donor4_MSLN	MSLN	IgM_IgD	8.14605883490993e-05
105	BCR_Donor5_MSLN	MSLN	Class_switched	0.000166861338227933
106	BCR_Donor5_MSLN	MSLN	IgM_IgD	0.000269372362395618
107	BCR_Donor6_MSLN	MSLN	Class_switched	0.000173778416720643
108	BCR_Donor6_MSLN	MSLN	IgM_IgD	0.000387216686457742
109	BCR_Donor7_MSLN	MSLN	Class_switched	7.69278109422118e-05
110	BCR_Donor7_MSLN	MSLN	IgM_IgD	7.22987383870152e-05
111	BCR_Donor8_MSLN	MSLN	Class_switched	8.09094219021805e-05
112	BCR_Donor8_MSLN	MSLN	IgM_IgD	0.000120581201390703
