# Supplementary material for: Disease-specific B cell clones are shared between patients with Crohn’s disease
Source: Nat Commun. 2025 Apr 17;16:3689. doi: 10.1038/s41467-025-58977-y (PMC12006383; doi:10.1038/s41467-025-58977-y)
Supplement: Supplementary file 13 — Source Data [file 41467_2025_58977_MOESM13_ESM.zip › Source_Data/SuppFigure5f_g.csv]

	ID	Diagnosis	Status	Constant_group	GI_Tissue	Proportion
6	FR-A3-Constant-A11	CD	Inflamed	IgM_IgD	Colon	0
14	FR-A4-Constant-A6	CD	Inflamed	IgM_IgD	Ileum	0
16	FR-A4-Constant-A8	CD	Inflamed	IgM_IgD	Colon	0
24	FR-A7-Constant-A10	CD	Inflamed	IgM_IgD	Colon	0
27	FR-A7-Constant-A6	CD	Inflamed	IgM_IgD	Colon	0
47	FR-A1-Constant-A11	CD	Inflamed	Class_switched	Colon	0.00083986562150056
48	FR-A1-Constant-A11	CD	Inflamed	IgM_IgD	Colon	0.000946073793755913
63	FR-A2-Constant-A10	CD	Inflamed	Class_switched	Colon	0.00393700787401575
64	FR-A2-Constant-A10	CD	Inflamed	IgM_IgD	Colon	0.00192184497117233
65	FR-A2-Constant-A11	CD	Inflamed	Class_switched	Colon	0.00159489633173844
66	FR-A2-Constant-A11	CD	Inflamed	IgM_IgD	Colon	0.000697836706210747
73	FR-A2-Constant-A5	CD	Inflamed	Class_switched	Colon	0.000622923588039867
74	FR-A2-Constant-A5	CD	Inflamed	IgM_IgD	Colon	0.000723065798987708
85	FR-A3-Constant-A11	CD	Inflamed	Class_switched	Colon	0.000658978583196046
89	FR-A3-Constant-A3	CD	Inflamed	Class_switched	Colon	0.00191518467852257
90	FR-A3-Constant-A3	CD	Inflamed	IgM_IgD	Colon	0.00312744331508991
96	FR-A3-Constant-A7	CD	Inflamed	Class_switched	Colon	0.000626370184779205
97	FR-A3-Constant-A7	CD	Inflamed	IgM_IgD	Colon	0.00772200772200772
100	FR-A3-Constant-A9	CD	Inflamed	Class_switched	Ileum	0.00138169257340242
101	FR-A3-Constant-A9	CD	Inflamed	IgM_IgD	Ileum	0.000979671809943669
110	FR-A4-Constant-A4	CD	Inflamed	Class_switched	Colon	0.000951474785918173
111	FR-A4-Constant-A4	CD	Inflamed	IgM_IgD	Colon	0.00165562913907285
113	FR-A4-Constant-A6	CD	Inflamed	Class_switched	Ileum	0.00344299923488906
115	FR-A4-Constant-A8	CD	Inflamed	Class_switched	Colon	0.00143334925943622
133	FR-A5-Constant-A7	CD	Inflamed	Class_switched	Colon	0.00238095238095238
134	FR-A5-Constant-A7	CD	Inflamed	IgM_IgD	Colon	0.00176470588235294
136	FR-A6-Constant-A1	CD	Inflamed	Class_switched	Colon	0.00258983489802525
137	FR-A6-Constant-A1	CD	Inflamed	IgM_IgD	Colon	0.00140845070422535
140	FR-A6-Constant-A11	CD	Inflamed	Class_switched	Colon	0.00377833753148615
141	FR-A6-Constant-A11	CD	Inflamed	IgM_IgD	Colon	0.00151057401812689
149	FR-A6-Constant-A5	CD	Inflamed	Class_switched	Ileum	0.00425038639876352
150	FR-A6-Constant-A5	CD	Inflamed	IgM_IgD	Ileum	0.00153139356814701
153	FR-A6-Constant-A7	CD	Inflamed	Class_switched	Colon	0.00308505949757602
154	FR-A6-Constant-A7	CD	Inflamed	IgM_IgD	Colon	0.0043731778425656
158	FR-A7-Constant-A1	CD	Inflamed	Class_switched	Colon	0.00180635838150289
159	FR-A7-Constant-A1	CD	Inflamed	IgM_IgD	Colon	0.00123762376237624
160	FR-A7-Constant-A10	CD	Inflamed	Class_switched	Colon	0.000922509225092251
161	FR-A7-Constant-A12	CD	Inflamed	Class_switched	Ileum	0.00175175175175175
162	FR-A7-Constant-A12	CD	Inflamed	IgM_IgD	Ileum	0.000776196636481242
166	FR-A7-Constant-A4	CD	Inflamed	Class_switched	Ileum	0.00438459129345443
167	FR-A7-Constant-A4	CD	Inflamed	IgM_IgD	Ileum	0.000206996481059822
170	FR-A7-Constant-A6	CD	Inflamed	Class_switched	Colon	0.0035650623885918
173	FR-A7-Constant-A8	CD	Inflamed	Class_switched	Ileum	0.000376506024096386
174	FR-A7-Constant-A8	CD	Inflamed	IgM_IgD	Ileum	0.00102599179206566
183	FR-A8-Constant-A2	CD	Inflamed	Class_switched	Colon	0.00073394495412844
184	FR-A8-Constant-A2	CD	Inflamed	IgM_IgD	Colon	0.00188590287600189
187	FR-A8-Constant-A4	CD	Inflamed	Class_switched	Ileum	0.00159337157425112
188	FR-A8-Constant-A4	CD	Inflamed	IgM_IgD	Ileum	0.00155763239875389
189	FR-A8-Constant-A5	CD	Inflamed	Class_switched	Colon	0.00258175559380379
190	FR-A8-Constant-A5	CD	Inflamed	IgM_IgD	Colon	0.00606060606060606
205	FR-A9-Constant-A7	CD	Inflamed	Class_switched	Colon	0.000758533501896334
206	FR-A9-Constant-A7	CD	Inflamed	IgM_IgD	Colon	0.00167224080267559
209	FR-A9-Constant-A9	CD	Inflamed	Class_switched	Colon	0.00176056338028169
210	FR-A9-Constant-A9	CD	Inflamed	IgM_IgD	Colon	0.00355871886120996
