# Supplementary material for: Disease-specific B cell clones are shared between patients with Crohn’s disease
Source: Nat Commun. 2025 Apr 17;16:3689. doi: 10.1038/s41467-025-58977-y (PMC12006383; doi:10.1038/s41467-025-58977-y)
Supplement: Supplementary file 13 — Source Data [file 41467_2025_58977_MOESM13_ESM.zip › Source_Data/Figure3c_SHMshared_clones.csv]

	Patient_ID	Diagnosis	Crohn_clones	c_call	mu_freq_cdr_r
1	1462	IBD_CD	non_CD_clone	IGHA1	0.0980392156862745
2	1462	IBD_CD	non_CD_clone	IGHA2	0.0625
3	1462	IBD_CD	non_CD_clone	IGHA2	0.133333333333333
4	1462	IBD_CD	non_CD_clone	IGHA2	0.137254901960784
5	1462	IBD_CD	non_CD_clone	IGHM	0.0588235294117647
6	1462	IBD_CD	non_CD_clone	IGHM	0.0588235294117647
7	1462	IBD_CD	non_CD_clone	IGHM	0.0833333333333333
8	1462	IBD_CD	non_CD_clone	IGHM	0.0625
9	1462	IBD_CD	non_CD_clone	IGHM	0.0625
10	1462	IBD_CD	non_CD_clone	IGHM	0.0833333333333333
11	1462	IBD_CD	non_CD_clone	IGHM	0.0625
12	1462	IBD_CD	non_CD_clone	IGHM	0.0625
13	1462	IBD_CD	non_CD_clone	IGHA1	0.12280701754386
14	1462	IBD_CD	non_CD_clone	IGHA1	0.104166666666667
15	1462	IBD_CD	non_CD_clone	IGHM	0.0833333333333333
16	1462	IBD_CD	non_CD_clone	IGHA1	0.0208333333333333
17	1462	IBD_CD	non_CD_clone	IGHA2	0.0444444444444444
18	1462	IBD_CD	non_CD_clone	IGHA1	0.137254901960784
19	1462	IBD_CD	non_CD_clone	IGHM	0.137254901960784
20	1462	IBD_CD	non_CD_clone	IGHA1	0.137254901960784
21	1462	IBD_CD	non_CD_clone	IGHA1	0.215686274509804
22	1462	IBD_CD	non_CD_clone	IGHA2	0.176470588235294
23	1462	IBD_CD	non_CD_clone	IGHA1	0.215686274509804
24	1462	IBD_CD	non_CD_clone	IGHA1	0.176470588235294
25	1462	IBD_CD	non_CD_clone	IGHA1	0.137254901960784
26	1462	IBD_CD	non_CD_clone	IGHA1	0.215686274509804
27	1462	IBD_CD	non_CD_clone	IGHA1	0.137254901960784
28	1462	IBD_CD	non_CD_clone	IGHA1	0.215686274509804
29	1462	IBD_CD	non_CD_clone	IGHA1	0.137254901960784
30	1462	IBD_CD	non_CD_clone	IGHA1	0.117647058823529
31	1462	IBD_CD	non_CD_clone	IGHA1	0.111111111111111
32	1462	IBD_CD	non_CD_clone	IGHA1	0.111111111111111
33	1462	IBD_CD	non_CD_clone	IGHA1	0.111111111111111
34	1462	IBD_CD	non_CD_clone	IGHA1	0.111111111111111
35	1462	IBD_CD	non_CD_clone	IGHA2	0.104166666666667
36	1462	IBD_CD	non_CD_clone	IGHA2	0.104166666666667
37	1462	IBD_CD	non_CD_clone	IGHA1	0.1875
38	1462	IBD_CD	non_CD_clone	IGHM	0.0588235294117647
39	1462	IBD_CD	non_CD_clone	IGHA1	0.133333333333333
40	1462	IBD_CD	non_CD_clone	IGHA1	0.155555555555556
41	1462	IBD_CD	non_CD_clone	IGHA1	0.155555555555556
42	1462	IBD_CD	non_CD_clone	IGHA1	0.133333333333333
43	1462	IBD_CD	non_CD_clone	IGHA1	0.0888888888888889
44	1462	IBD_CD	non_CD_clone	IGHA1	0.0888888888888889
45	1462	IBD_CD	non_CD_clone	IGHA1	0.133333333333333
46	1462	IBD_CD	non_CD_clone	IGHA1	0.133333333333333
47	1462	IBD_CD	non_CD_clone	IGHG2	0.111111111111111
48	1462	IBD_CD	non_CD_clone	IGHG2	0.111111111111111
49	1462	IBD_CD	non_CD_clone	IGHG2	0.111111111111111
50	1462	IBD_CD	non_CD_clone	IGHG2	0.111111111111111
51	1462	IBD_CD	non_CD_clone	IGHG2	0.111111111111111
52	1462	IBD_CD	non_CD_clone	IGHG2	0.111111111111111
53	1462	IBD_CD	non_CD_clone	IGHG2	0.111111111111111
54	1462	IBD_CD	non_CD_clone	IGHG2	0.111111111111111
55	1462	IBD_CD	non_CD_clone	IGHG2	0.0888888888888889
56	1462	IBD_CD	non_CD_clone	IGHG2	0.111111111111111
57	1462	IBD_CD	non_CD_clone	IGHG2	0.111111111111111
58	1462	IBD_CD	non_CD_clone	IGHA2	0.155555555555556
59	1462	IBD_CD	non_CD_clone	IGHA2	0.155555555555556
60	1462	IBD_CD	non_CD_clone	IGHA2	0.155555555555556
61	1462	IBD_CD	non_CD_clone	IGHA2	0.155555555555556
62	1462	IBD_CD	non_CD_clone	IGHA1	0.111111111111111
63	1462	IBD_CD	non_CD_clone	IGHM	0
64	1462	IBD_CD	non_CD_clone	IGHA1	0.155555555555556
65	1462	IBD_CD	non_CD_clone	IGHA1	0.111111111111111
66	1462	IBD_CD	non_CD_clone	IGHA2	0.0888888888888889
67	1462	IBD_CD	non_CD_clone	IGHA2	0.0666666666666667
68	1462	IBD_CD	non_CD_clone	IGHA2	0.0666666666666667
69	1462	IBD_CD	non_CD_clone	IGHA2	0.111111111111111
70	1462	IBD_CD	non_CD_clone	IGHA1	0.155555555555556
71	1462	IBD_CD	non_CD_clone	IGHM	0.166666666666667
72	1462	IBD_CD	non_CD_clone	IGHM	0.166666666666667
73	1462	IBD_CD	non_CD_clone	IGHA1	0.0833333333333333
74	1462	IBD_CD	non_CD_clone	IGHA1	0.104166666666667
75	1462	IBD_CD	non_CD_clone	IGHA1	0.0833333333333333
76	1462	IBD_CD	non_CD_clone	IGHA1	0.0833333333333333
77	1462	IBD_CD	non_CD_clone	IGHA1	0.0833333333333333
78	1462	IBD_CD	non_CD_clone	IGHA1	0.0833333333333333
79	1462	IBD_CD	non_CD_clone	IGHA1	0.0833333333333333
80	1462	IBD_CD	non_CD_clone	IGHA1	0.145833333333333
81	1462	IBD_CD	non_CD_clone	IGHA1	0.25
82	1462	IBD_CD	non_CD_clone	IGHA2	0.0833333333333333
83	1462	IBD_CD	non_CD_clone	IGHA2	0.0625
84	1462	IBD_CD	non_CD_clone	IGHA1	0.145833333333333
85	1462	IBD_CD	non_CD_clone	IGHA2	0.104166666666667
86	1462	IBD_CD	non_CD_clone	IGHA2	0.104166666666667
87	1462	IBD_CD	non_CD_clone	IGHA2	0.145833333333333
88	1462	IBD_CD	non_CD_clone	IGHA2	0.145833333333333
89	1462	IBD_CD	non_CD_clone	IGHA1	0.125
90	1462	IBD_CD	non_CD_clone	IGHM	0.133333333333333
91	1462	IBD_CD	non_CD_clone	IGHM	0.133333333333333
92	1462	IBD_CD	non_CD_clone	IGHA1	0.133333333333333
93	1462	IBD_CD	non_CD_clone	IGHA1	0.235294117647059
94	1462	IBD_CD	non_CD_clone	IGHA1	0
95	1462	IBD_CD	non_CD_clone	IGHA1	0
96	1462	IBD_CD	non_CD_clone	IGHA1	0.117647058823529
97	1462	IBD_CD	non_CD_clone	IGHA1	0.117647058823529
98	1462	IBD_CD	non_CD_clone	IGHA1	0.117647058823529
99	1462	IBD_CD	non_CD_clone	IGHA1	0.117647058823529
100	1462	IBD_CD	non_CD_clone	IGHA2	0.117647058823529
101	1462	IBD_CD	non_CD_clone	IGHM	0.0784313725490196
102	1462	IBD_CD	non_CD_clone	IGHA1	0.0588235294117647
103	1462	IBD_CD	non_CD_clone	IGHA1	0.0588235294117647
104	1462	IBD_CD	non_CD_clone	IGHM	0
105	1462	IBD_CD	non_CD_clone	IGHM	0
106	1462	IBD_CD	non_CD_clone	IGHM	0
107	1462	IBD_CD	non_CD_clone	IGHM	0
108	1462	IBD_CD	non_CD_clone	IGHA1	0.111111111111111
109	1462	IBD_CD	non_CD_clone	IGHA1	0.111111111111111
110	1462	IBD_CD	non_CD_clone	IGHA1	0.0444444444444444
111	1462	IBD_CD	non_CD_clone	IGHA1	0.0588235294117647
112	1462	IBD_CD	non_CD_clone	IGHA1	0.125
113	1462	IBD_CD	non_CD_clone	IGHA1	0.104166666666667
114	1462	IBD_CD	non_CD_clone	IGHA1	0
115	1462	IBD_CD	non_CD_clone	IGHA1	0
116	1462	IBD_CD	non_CD_clone	IGHA1	0
117	1462	IBD_CD	non_CD_clone	IGHA1	0
118	1462	IBD_CD	non_CD_clone	IGHA2	0.0444444444444444
119	1462	IBD_CD	non_CD_clone	IGHA2	0.0444444444444444
120	1462	IBD_CD	non_CD_clone	IGHA2	0
121	1462	IBD_CD	non_CD_clone	IGHA2	0.125
122	1462	IBD_CD	non_CD_clone	IGHG2	0.125
123	1462	IBD_CD	non_CD_clone	IGHA2	0.125
124	1462	IBD_CD	non_CD_clone	IGHA2	0.145833333333333
125	1462	IBD_CD	non_CD_clone	IGHG2	0.125
126	1462	IBD_CD	non_CD_clone	IGHG2	0.125
127	1462	IBD_CD	non_CD_clone	IGHA2	0.0833333333333333
128	1462	IBD_CD	non_CD_clone	IGHA2	0.0833333333333333
129	1462	IBD_CD	non_CD_clone	IGHA2	0.0833333333333333
130	1462	IBD_CD	non_CD_clone	IGHA2	0.0833333333333333
131	1462	IBD_CD	non_CD_clone	IGHA2	0.0833333333333333
132	1462	IBD_CD	non_CD_clone	IGHA1	0.177777777777778
133	1462	IBD_CD	non_CD_clone	IGHA1	0.177777777777778
134	1462	IBD_CD	non_CD_clone	IGHA1	0.177777777777778
135	1462	IBD_CD	non_CD_clone	IGHA1	0.177777777777778
136	1462	IBD_CD	non_CD_clone	IGHA1	0.177777777777778
137	1462	IBD_CD	non_CD_clone	IGHA1	0.177777777777778
138	1462	IBD_CD	non_CD_clone	IGHA1	0.177777777777778
139	1462	IBD_CD	non_CD_clone	IGHA1	0.2
140	1462	IBD_CD	non_CD_clone	IGHA1	0.177777777777778
141	1462	IBD_CD	non_CD_clone	IGHA1	0.177777777777778
142	1462	IBD_CD	non_CD_clone	IGHA2	0.155555555555556
143	1462	IBD_CD	non_CD_clone	IGHA1	0.133333333333333
144	1462	IBD_CD	non_CD_clone	IGHA1	0.2
145	1462	IBD_CD	non_CD_clone	IGHA1	0.2
146	1462	IBD_CD	non_CD_clone	IGHA2	0.133333333333333
147	1462	IBD_CD	non_CD_clone	IGHA2	0.133333333333333
148	1462	IBD_CD	non_CD_clone	IGHA2	0.133333333333333
149	1462	IBD_CD	non_CD_clone	IGHA2	0.155555555555556
150	1462	IBD_CD	non_CD_clone	IGHA2	0.155555555555556
151	1462	IBD_CD	non_CD_clone	IGHA2	0.133333333333333
152	1462	IBD_CD	non_CD_clone	IGHA1	0.155555555555556
153	1462	IBD_CD	non_CD_clone	IGHA1	0.155555555555556
154	1462	IBD_CD	non_CD_clone	IGHA1	0.155555555555556
155	1462	IBD_CD	non_CD_clone	IGHA1	0.155555555555556
156	1462	IBD_CD	non_CD_clone	IGHA2	0.133333333333333
157	1462	IBD_CD	non_CD_clone	IGHA2	0.133333333333333
158	1462	IBD_CD	non_CD_clone	IGHA2	0.133333333333333
159	1462	IBD_CD	non_CD_clone	IGHA2	0.133333333333333
160	1462	IBD_CD	non_CD_clone	IGHA2	0.133333333333333
161	1462	IBD_CD	non_CD_clone	IGHA2	0.133333333333333
162	1462	IBD_CD	non_CD_clone	IGHA2	0.133333333333333
163	1462	IBD_CD	non_CD_clone	IGHA2	0.155555555555556
164	1462	IBD_CD	non_CD_clone	IGHM	0.145833333333333
165	1462	IBD_CD	non_CD_clone	IGHM	0.145833333333333
166	1462	IBD_CD	non_CD_clone	IGHM	0.229166666666667
167	1462	IBD_CD	non_CD_clone	IGHM	0.25
168	1462	IBD_CD	non_CD_clone	IGHA2	0.270833333333333
169	1462	IBD_CD	non_CD_clone	IGHA2	0.270833333333333
170	1462	IBD_CD	non_CD_clone	IGHA1	0.156862745098039
171	1462	IBD_CD	non_CD_clone	IGHA1	0.117647058823529
172	1462	IBD_CD	non_CD_clone	IGHA1	0.117647058823529
173	1462	IBD_CD	non_CD_clone	IGHA1	0.117647058823529
174	1462	IBD_CD	non_CD_clone	IGHA1	0.117647058823529
175	1462	IBD_CD	non_CD_clone	IGHA1	0.0980392156862745
176	1462	IBD_CD	non_CD_clone	IGHA1	0.0980392156862745
177	1462	IBD_CD	non_CD_clone	IGHA1	0.0980392156862745
178	1462	IBD_CD	non_CD_clone	IGHM	0
179	1462	IBD_CD	non_CD_clone	IGHM	0.0980392156862745
180	1462	IBD_CD	non_CD_clone	IGHM	0.0980392156862745
181	1462	IBD_CD	non_CD_clone	IGHA1	0.137254901960784
182	1462	IBD_CD	non_CD_clone	IGHA1	0.137254901960784
183	1462	IBD_CD	non_CD_clone	IGHA1	0.137254901960784
184	1462	IBD_CD	non_CD_clone	IGHA1	0.137254901960784
185	1462	IBD_CD	non_CD_clone	IGHA1	0.137254901960784
186	1462	IBD_CD	non_CD_clone	IGHA1	0.137254901960784
187	1462	IBD_CD	non_CD_clone	IGHA1	0.137254901960784
188	1462	IBD_CD	non_CD_clone	IGHA2	0.137254901960784
189	1462	IBD_CD	non_CD_clone	IGHA2	0.156862745098039
190	1462	IBD_CD	non_CD_clone	IGHA2	0.137254901960784
191	1462	IBD_CD	non_CD_clone	IGHA2	0.117647058823529
192	1462	IBD_CD	non_CD_clone	IGHA1	0.156862745098039
193	1462	IBD_CD	non_CD_clone	IGHA1	0.156862745098039
194	1462	IBD_CD	non_CD_clone	IGHA1	0.156862745098039
195	1462	IBD_CD	non_CD_clone	IGHA1	0
196	1462	IBD_CD	non_CD_clone	IGHA1	0.0980392156862745
197	1462	IBD_CD	non_CD_clone	IGHA1	0.0980392156862745
198	1462	IBD_CD	non_CD_clone	IGHA1	0.0980392156862745
199	1462	IBD_CD	non_CD_clone	IGHA1	0.0980392156862745
200	1462	IBD_CD	non_CD_clone	IGHA2	0.137254901960784
201	1462	IBD_CD	non_CD_clone	IGHA1	0.104166666666667
202	1462	IBD_CD	non_CD_clone	IGHA1	0.0833333333333333
203	1462	IBD_CD	non_CD_clone	IGHA1	0.235294117647059
204	1462	IBD_CD	non_CD_clone	IGHA1	0.215686274509804
205	1462	IBD_CD	non_CD_clone	IGHA1	0.215686274509804
206	1462	IBD_CD	non_CD_clone	IGHA1	0.215686274509804
207	1462	IBD_CD	non_CD_clone	IGHA1	0.215686274509804
208	1462	IBD_CD	non_CD_clone	IGHA2	0
209	1462	IBD_CD	non_CD_clone	IGHA2	0.0980392156862745
210	1462	IBD_CD	non_CD_clone	IGHA2	0.0980392156862745
211	1462	IBD_CD	non_CD_clone	IGHA2	0.0980392156862745
212	1462	IBD_CD	non_CD_clone	IGHA2	0.0980392156862745
213	1462	IBD_CD	non_CD_clone	IGHA1	0.0784313725490196
214	1462	IBD_CD	non_CD_clone	IGHA1	0.0784313725490196
215	1462	IBD_CD	non_CD_clone	IGHA1	0.0784313725490196
216	1462	IBD_CD	non_CD_clone	IGHA1	0.0784313725490196
217	1462	IBD_CD	non_CD_clone	IGHA1	0.0784313725490196
218	1462	IBD_CD	non_CD_clone	IGHA1	0.137254901960784
219	1462	IBD_CD	non_CD_clone	IGHA1	0.137254901960784
220	1462	IBD_CD	non_CD_clone	IGHA1	0.0588235294117647
221	1462	IBD_CD	non_CD_clone	IGHA1	0.0588235294117647
222	1462	IBD_CD	non_CD_clone	IGHA1	0.137254901960784
223	1462	IBD_CD	non_CD_clone	IGHA2	0.156862745098039
224	1462	IBD_CD	non_CD_clone	IGHA2	0.156862745098039
225	1462	IBD_CD	non_CD_clone	IGHA2	0.156862745098039
226	1462	IBD_CD	non_CD_clone	IGHA2	0.156862745098039
227	1462	IBD_CD	non_CD_clone	IGHA2	0.156862745098039
228	1462	IBD_CD	non_CD_clone	IGHG2	0.215686274509804
229	1462	IBD_CD	non_CD_clone	IGHA2	0.104166666666667
230	1462	IBD_CD	non_CD_clone	IGHA2	0.104166666666667
231	1462	IBD_CD	non_CD_clone	IGHA2	0.104166666666667
232	1462	IBD_CD	non_CD_clone	IGHM	0.0980392156862745
233	1462	IBD_CD	non_CD_clone	IGHM	0.0980392156862745
234	1462	IBD_CD	non_CD_clone	IGHA1	0.137254901960784
235	1462	IBD_CD	non_CD_clone	IGHM	0
236	1462	IBD_CD	non_CD_clone	IGHM	0
237	1462	IBD_CD	non_CD_clone	IGHA2	0.0980392156862745
238	1462	IBD_CD	non_CD_clone	IGHA2	0.156862745098039
239	1462	IBD_CD	non_CD_clone	IGHA2	0.104166666666667
240	1462	IBD_CD	non_CD_clone	IGHG1	0.229166666666667
241	1462	IBD_CD	non_CD_clone	IGHA1	0.0888888888888889
242	1462	IBD_CD	non_CD_clone	IGHA1	0.0444444444444444
243	1462	IBD_CD	non_CD_clone	IGHA1	0.0444444444444444
244	1462	IBD_CD	non_CD_clone	IGHA1	0.2
245	1462	IBD_CD	non_CD_clone	IGHG2	0.0833333333333333
246	1462	IBD_CD	non_CD_clone	IGHA1	0.125
247	1462	IBD_CD	non_CD_clone	IGHA1	0.125
248	1462	IBD_CD	non_CD_clone	IGHA1	0.156862745098039
249	1462	IBD_CD	non_CD_clone	IGHA2	0.105263157894737
250	1462	IBD_CD	non_CD_clone	IGHA2	0.087719298245614
251	1462	IBD_CD	non_CD_clone	IGHA2	0.087719298245614
252	1462	IBD_CD	non_CD_clone	IGHA2	0.087719298245614
253	1462	IBD_CD	non_CD_clone	IGHA2	0.087719298245614
254	1462	IBD_CD	non_CD_clone	IGHA1	0.0701754385964912
255	1462	IBD_CD	non_CD_clone	IGHA1	0.0701754385964912
256	1462	IBD_CD	non_CD_clone	IGHA2	0.087719298245614
257	1462	IBD_CD	non_CD_clone	IGHA2	0.087719298245614
258	1462	IBD_CD	non_CD_clone	IGHA2	0.087719298245614
259	1462	IBD_CD	non_CD_clone	IGHA2	0.105263157894737
260	1462	IBD_CD	non_CD_clone	IGHA2	0.087719298245614
261	1462	IBD_CD	non_CD_clone	IGHA2	0.087719298245614
262	1462	IBD_CD	non_CD_clone	IGHA2	0.087719298245614
263	1462	IBD_CD	non_CD_clone	IGHA2	0.087719298245614
264	1462	IBD_CD	non_CD_clone	IGHA2	0.087719298245614
265	1462	IBD_CD	non_CD_clone	IGHA2	0.087719298245614
266	1462	IBD_CD	non_CD_clone	IGHA2	0.087719298245614
267	1462	IBD_CD	non_CD_clone	IGHA2	0.087719298245614
268	1462	IBD_CD	non_CD_clone	IGHA2	0.0526315789473684
269	1462	IBD_CD	non_CD_clone	IGHM	0.0888888888888889
270	1462	IBD_CD	non_CD_clone	IGHM	0.0888888888888889
271	1462	IBD_CD	non_CD_clone	IGHA2	0.125
272	1462	IBD_CD	non_CD_clone	IGHA2	0.229166666666667
273	1462	IBD_CD	non_CD_clone	IGHA1	0.104166666666667
274	1462	IBD_CD	non_CD_clone	IGHA2	0.125
275	1462	IBD_CD	non_CD_clone	IGHM	0.0392156862745098
276	1462	IBD_CD	non_CD_clone	IGHM	0.0392156862745098
277	1462	IBD_CD	non_CD_clone	IGHM	0.0392156862745098
278	1462	IBD_CD	non_CD_clone	IGHM	0.0392156862745098
279	1462	IBD_CD	non_CD_clone	IGHM	0.0392156862745098
280	1462	IBD_CD	non_CD_clone	IGHA2	0.0625
281	1462	IBD_CD	non_CD_clone	IGHM	0.0196078431372549
282	1462	IBD_CD	non_CD_clone	IGHM	0.0588235294117647
283	1462	IBD_CD	non_CD_clone	IGHA1	0.0588235294117647
284	1462	IBD_CD	non_CD_clone	IGHA1	0.0555555555555556
285	1462	IBD_CD	non_CD_clone	IGHA1	0.145833333333333
286	1462	IBD_CD	non_CD_clone	IGHA1	0.125
287	1462	IBD_CD	non_CD_clone	IGHA1	0.166666666666667
288	1462	IBD_CD	non_CD_clone	IGHA1	0
289	1462	IBD_CD	non_CD_clone	IGHM	0
290	1462	IBD_CD	non_CD_clone	IGHM	0
291	1462	IBD_CD	non_CD_clone	IGHM	0
292	1462	IBD_CD	non_CD_clone	IGHM	0
293	1462	IBD_CD	non_CD_clone	IGHA1	0.0784313725490196
294	1462	IBD_CD	non_CD_clone	IGHA2	0.1875
295	1462	IBD_CD	non_CD_clone	IGHA1	0.0222222222222222
296	1462	IBD_CD	non_CD_clone	IGHA1	0.133333333333333
297	1462	IBD_CD	non_CD_clone	IGHA1	0.111111111111111
298	1462	IBD_CD	non_CD_clone	IGHA1	0.111111111111111
299	1462	IBD_CD	non_CD_clone	IGHA1	0.111111111111111
300	1462	IBD_CD	non_CD_clone	IGHA1	0.0222222222222222
301	1462	IBD_CD	non_CD_clone	IGHA1	0.0222222222222222
302	1462	IBD_CD	non_CD_clone	IGHA2	0.133333333333333
303	1462	IBD_CD	non_CD_clone	IGHA2	0.133333333333333
304	1462	IBD_CD	non_CD_clone	IGHA2	0.133333333333333
305	1462	IBD_CD	non_CD_clone	IGHA2	0.133333333333333
306	1462	IBD_CD	non_CD_clone	IGHA2	0.133333333333333
307	1462	IBD_CD	non_CD_clone	IGHA2	0.155555555555556
308	1462	IBD_CD	non_CD_clone	IGHA1	0.0196078431372549
309	1462	IBD_CD	non_CD_clone	IGHM	0
310	1462	IBD_CD	non_CD_clone	IGHA1	0.104166666666667
311	1462	IBD_CD	non_CD_clone	IGHM	0.0666666666666667
312	1462	IBD_CD	non_CD_clone	IGHM	0.0666666666666667
313	1462	IBD_CD	non_CD_clone	IGHM	0.0666666666666667
314	1462	IBD_CD	non_CD_clone	IGHM	0.0666666666666667
315	1462	IBD_CD	non_CD_clone	IGHM	0.0666666666666667
316	1462	IBD_CD	non_CD_clone	IGHM	0.0666666666666667
317	1462	IBD_CD	non_CD_clone	IGHA1	0
318	1462	IBD_CD	non_CD_clone	IGHA1	0.0833333333333333
319	1462	IBD_CD	non_CD_clone	IGHA1	0.0833333333333333
320	1462	IBD_CD	non_CD_clone	IGHA1	0.0625
321	1462	IBD_CD	non_CD_clone	IGHA1	0.0625
322	1462	IBD_CD	non_CD_clone	IGHA1	0.0833333333333333
323	1462	IBD_CD	non_CD_clone	IGHA1	0.0625
324	1462	IBD_CD	non_CD_clone	IGHA1	0.0625
325	1462	IBD_CD	non_CD_clone	IGHA1	0.0833333333333333
326	1462	IBD_CD	non_CD_clone	IGHA1	0.0833333333333333
327	1462	IBD_CD	non_CD_clone	IGHM	0
328	1462	IBD_CD	non_CD_clone	IGHA2	0.133333333333333
329	1462	IBD_CD	non_CD_clone	IGHA1	0.145833333333333
330	1462	IBD_CD	non_CD_clone	IGHA1	0.0833333333333333
331	1462	IBD_CD	non_CD_clone	IGHA2	0.0888888888888889
332	1462	IBD_CD	non_CD_clone	IGHA1	0.0588235294117647
333	1462	IBD_CD	non_CD_clone	IGHA1	0.0588235294117647
334	1462	IBD_CD	non_CD_clone	IGHA2	0.0588235294117647
335	1462	IBD_CD	non_CD_clone	IGHM	0.0196078431372549
336	1462	IBD_CD	non_CD_clone	IGHM	0.0196078431372549
337	1462	IBD_CD	non_CD_clone	IGHM	0.0392156862745098
338	1462	IBD_CD	non_CD_clone	IGHM	0.0588235294117647
339	1462	IBD_CD	non_CD_clone	IGHM	0.0196078431372549
340	1462	IBD_CD	non_CD_clone	IGHM	0.0196078431372549
341	1462	IBD_CD	non_CD_clone	IGHM	0.0196078431372549
342	1462	IBD_CD	non_CD_clone	IGHM	0.0392156862745098
343	1462	IBD_CD	non_CD_clone	IGHM	0.0196078431372549
344	1462	IBD_CD	non_CD_clone	IGHM	0.0196078431372549
345	1462	IBD_CD	non_CD_clone	IGHM	0.0196078431372549
346	1462	IBD_CD	non_CD_clone	IGHM	0.0196078431372549
347	1462	IBD_CD	non_CD_clone	IGHA1	0.0196078431372549
348	1462	IBD_CD	non_CD_clone	IGHA1	0.125
349	1462	IBD_CD	non_CD_clone	IGHA1	0.125
350	1462	IBD_CD	non_CD_clone	IGHA1	0.0222222222222222
351	1462	IBD_CD	non_CD_clone	IGHM	0.0222222222222222
352	1462	IBD_CD	non_CD_clone	IGHM	0.0222222222222222
353	1462	IBD_CD	non_CD_clone	IGHM	0.0222222222222222
354	1462	IBD_CD	non_CD_clone	IGHM	0.0454545454545455
355	1462	IBD_CD	non_CD_clone	IGHM	0.0222222222222222
356	1462	IBD_CD	non_CD_clone	IGHM	0.0222222222222222
357	1462	IBD_CD	non_CD_clone	IGHA1	0.229166666666667
358	1462	IBD_CD	non_CD_clone	IGHA1	0.229166666666667
359	1462	IBD_CD	non_CD_clone	IGHA1	0.104166666666667
360	1462	IBD_CD	non_CD_clone	IGHA1	0.166666666666667
361	1462	IBD_CD	non_CD_clone	IGHA1	0.0625
362	1462	IBD_CD	non_CD_clone	IGHA1	0.0625
363	1462	IBD_CD	non_CD_clone	IGHA1	0.0625
364	1462	IBD_CD	non_CD_clone	IGHA1	0.0625
365	1462	IBD_CD	non_CD_clone	IGHA1	0.104166666666667
366	1462	IBD_CD	non_CD_clone	IGHA1	0.0833333333333333
367	1462	IBD_CD	non_CD_clone	IGHA1	0.125
368	1462	IBD_CD	non_CD_clone	IGHG1	0.125
369	1462	IBD_CD	non_CD_clone	IGHM	0
370	1462	IBD_CD	non_CD_clone	IGHA1	0.0784313725490196
371	1462	IBD_CD	non_CD_clone	IGHA1	0.0784313725490196
372	1462	IBD_CD	non_CD_clone	IGHA1	0.0784313725490196
373	1462	IBD_CD	non_CD_clone	IGHA1	0.0222222222222222
374	1462	IBD_CD	non_CD_clone	IGHA1	0.0444444444444444
375	1462	IBD_CD	non_CD_clone	IGHA1	0.0444444444444444
376	1462	IBD_CD	non_CD_clone	IGHA1	0.0444444444444444
377	1462	IBD_CD	non_CD_clone	IGHA1	0.0444444444444444
378	1462	IBD_CD	non_CD_clone	IGHA1	0.0444444444444444
379	1462	IBD_CD	non_CD_clone	IGHA1	0.0444444444444444
380	1462	IBD_CD	non_CD_clone	IGHA1	0.0444444444444444
381	1462	IBD_CD	non_CD_clone	IGHA1	0.0444444444444444
382	1462	IBD_CD	non_CD_clone	IGHA1	0.0444444444444444
383	1462	IBD_CD	non_CD_clone	IGHA1	0.155555555555556
384	1462	IBD_CD	non_CD_clone	IGHA1	0.155555555555556
385	1462	IBD_CD	non_CD_clone	IGHA1	0.155555555555556
386	1462	IBD_CD	non_CD_clone	IGHA2	0.0666666666666667
387	1462	IBD_CD	non_CD_clone	IGHA1	0.0784313725490196
388	1462	IBD_CD	non_CD_clone	IGHA1	0
389	1462	IBD_CD	non_CD_clone	IGHA1	0.06
390	1462	IBD_CD	non_CD_clone	IGHA1	0.0784313725490196
391	1462	IBD_CD	non_CD_clone	IGHA1	0.0784313725490196
392	1462	IBD_CD	non_CD_clone	IGHA1	0.0784313725490196
393	1462	IBD_CD	non_CD_clone	IGHA1	0.0784313725490196
394	1462	IBD_CD	non_CD_clone	IGHA1	0.0784313725490196
395	1462	IBD_CD	non_CD_clone	IGHA1	0.0980392156862745
396	1462	IBD_CD	non_CD_clone	IGHA2	0.176470588235294
397	1462	IBD_CD	non_CD_clone	IGHA2	0.235294117647059
398	1462	IBD_CD	non_CD_clone	IGHA2	0.235294117647059
399	1462	IBD_CD	non_CD_clone	IGHA2	0.235294117647059
400	1462	IBD_CD	non_CD_clone	IGHA2	0.156862745098039
401	1462	IBD_CD	non_CD_clone	IGHA2	0.156862745098039
402	1462	IBD_CD	non_CD_clone	IGHA2	0.156862745098039
403	1462	IBD_CD	non_CD_clone	IGHA2	0.176470588235294
404	1462	IBD_CD	non_CD_clone	IGHA2	0.156862745098039
405	1462	IBD_CD	non_CD_clone	IGHA2	0.156862745098039
406	1462	IBD_CD	non_CD_clone	IGHA2	0.156862745098039
407	1462	IBD_CD	non_CD_clone	IGHA1	0.156862745098039
408	1462	IBD_CD	non_CD_clone	IGHA2	0.156862745098039
409	1462	IBD_CD	non_CD_clone	IGHA2	0.156862745098039
410	1462	IBD_CD	non_CD_clone	IGHA2	0.176470588235294
411	1462	IBD_CD	non_CD_clone	IGHA2	0.156862745098039
412	1462	IBD_CD	non_CD_clone	IGHA2	0.156862745098039
413	1462	IBD_CD	non_CD_clone	IGHA2	0.215686274509804
414	1462	IBD_CD	non_CD_clone	IGHA2	0.196078431372549
415	1462	IBD_CD	non_CD_clone	IGHA2	0.196078431372549
416	1462	IBD_CD	non_CD_clone	IGHA2	0.196078431372549
417	1462	IBD_CD	non_CD_clone	IGHA2	0.196078431372549
418	1462	IBD_CD	non_CD_clone	IGHA2	0.254901960784314
419	1462	IBD_CD	non_CD_clone	IGHA1	0.254901960784314
420	1462	IBD_CD	non_CD_clone	IGHA2	0.254901960784314
421	1462	IBD_CD	non_CD_clone	IGHA2	0.176470588235294
422	1462	IBD_CD	non_CD_clone	IGHA2	0.156862745098039
423	1462	IBD_CD	non_CD_clone	IGHA2	0.176470588235294
424	1462	IBD_CD	non_CD_clone	IGHA2	0.156862745098039
425	1462	IBD_CD	non_CD_clone	IGHA1	0.156862745098039
426	1462	IBD_CD	non_CD_clone	IGHA1	0.133333333333333
427	1462	IBD_CD	non_CD_clone	IGHA1	0.155555555555556
428	1462	IBD_CD	non_CD_clone	IGHA1	0.0625
429	1462	IBD_CD	non_CD_clone	IGHA1	0.125
430	1462	IBD_CD	non_CD_clone	IGHA1	0.0196078431372549
431	1462	IBD_CD	non_CD_clone	IGHA1	0.166666666666667
432	1462	IBD_CD	non_CD_clone	IGHA1	0.145833333333333
433	1462	IBD_CD	non_CD_clone	IGHA1	0.145833333333333
434	1462	IBD_CD	non_CD_clone	IGHG1	0.133333333333333
435	1462	IBD_CD	non_CD_clone	IGHA1	0.0833333333333333
436	1462	IBD_CD	non_CD_clone	IGHA1	0.125
437	1462	IBD_CD	non_CD_clone	IGHA1	0.0625
438	1462	IBD_CD	non_CD_clone	IGHA1	0.0625
439	1462	IBD_CD	non_CD_clone	IGHA1	0.166666666666667
440	1462	IBD_CD	non_CD_clone	IGHA1	0.125
441	1462	IBD_CD	non_CD_clone	IGHA1	0.1875
442	1462	IBD_CD	non_CD_clone	IGHA1	0.0625
443	1462	IBD_CD	non_CD_clone	IGHA1	0.145833333333333
444	1462	IBD_CD	non_CD_clone	IGHA1	0.0208333333333333
445	1462	IBD_CD	non_CD_clone	IGHA1	0.104166666666667
446	1462	IBD_CD	non_CD_clone	IGHA1	0.133333333333333
447	1462	IBD_CD	non_CD_clone	IGHA1	0.133333333333333
448	1462	IBD_CD	non_CD_clone	IGHA1	0.0625
449	1462	IBD_CD	non_CD_clone	IGHA2	0.104166666666667
450	1462	IBD_CD	non_CD_clone	IGHA1	0.117647058823529
451	1462	IBD_CD	non_CD_clone	IGHA1	0.0980392156862745
452	1462	IBD_CD	non_CD_clone	IGHA1	0.0980392156862745
453	1462	IBD_CD	non_CD_clone	IGHA1	0.0980392156862745
454	1462	IBD_CD	non_CD_clone	IGHA1	0.117647058823529
455	1462	IBD_CD	non_CD_clone	IGHA1	0.117647058823529
456	1462	IBD_CD	non_CD_clone	IGHA2	0.0888888888888889
457	1462	IBD_CD	non_CD_clone	IGHA1	0.125
458	1462	IBD_CD	non_CD_clone	IGHA1	0.166666666666667
459	1462	IBD_CD	non_CD_clone	IGHA2	0.0416666666666667
460	1462	IBD_CD	non_CD_clone	IGHM	0.0208333333333333
461	1462	IBD_CD	non_CD_clone	IGHM	0.0208333333333333
462	1462	IBD_CD	non_CD_clone	IGHM	0
463	1462	IBD_CD	non_CD_clone	IGHM	0.0392156862745098
464	1462	IBD_CD	non_CD_clone	IGHM	0.0392156862745098
465	1462	IBD_CD	non_CD_clone	IGHM	0.0392156862745098
466	1462	IBD_CD	non_CD_clone	IGHA1	0.0833333333333333
467	1462	IBD_CD	non_CD_clone	IGHA1	0.117647058823529
468	1462	IBD_CD	non_CD_clone	IGHA1	0.117647058823529
469	1462	IBD_CD	non_CD_clone	IGHA1	0.117647058823529
470	1462	IBD_CD	non_CD_clone	IGHA1	0.104166666666667
471	1462	IBD_CD	non_CD_clone	IGHA1	0.0833333333333333
472	1462	IBD_CD	non_CD_clone	IGHA1	0.0833333333333333
473	1462	IBD_CD	non_CD_clone	IGHA1	0.0833333333333333
474	1462	IBD_CD	non_CD_clone	IGHA2	0.156862745098039
475	1462	IBD_CD	non_CD_clone	IGHA1	0.0444444444444444
476	1462	IBD_CD	non_CD_clone	IGHA1	0.0833333333333333
477	1462	IBD_CD	non_CD_clone	IGHA1	0.104166666666667
478	1462	IBD_CD	non_CD_clone	IGHA2	0.166666666666667
479	1462	IBD_CD	non_CD_clone	IGHM	0.166666666666667
480	1462	IBD_CD	non_CD_clone	IGHA1	0.0625
481	1462	IBD_CD	non_CD_clone	IGHA1	0.0833333333333333
482	1462	IBD_CD	non_CD_clone	IGHA1	0.166666666666667
483	1462	IBD_CD	non_CD_clone	IGHA1	0.145833333333333
484	1462	IBD_CD	non_CD_clone	IGHA1	0.166666666666667
485	1462	IBD_CD	non_CD_clone	IGHA1	0.125
486	1462	IBD_CD	non_CD_clone	IGHA1	0.333333333333333
487	1462	IBD_CD	non_CD_clone	IGHA2	0.270833333333333
488	1462	IBD_CD	non_CD_clone	IGHA2	0.270833333333333
489	1462	IBD_CD	non_CD_clone	IGHA2	0.270833333333333
490	1462	IBD_CD	non_CD_clone	IGHG2	0.25
491	1462	IBD_CD	non_CD_clone	IGHG2	0.25
492	1462	IBD_CD	non_CD_clone	IGHA2	0.270833333333333
493	1462	IBD_CD	non_CD_clone	IGHA2	0.333333333333333
494	1462	IBD_CD	non_CD_clone	IGHA2	0.291666666666667
495	1462	IBD_CD	non_CD_clone	IGHA2	0.291666666666667
496	1462	IBD_CD	non_CD_clone	IGHA2	0.291666666666667
497	1462	IBD_CD	non_CD_clone	IGHA2	0.291666666666667
498	1462	IBD_CD	non_CD_clone	IGHA2	0.291666666666667
499	1462	IBD_CD	non_CD_clone	IGHA2	0.270833333333333
500	1462	IBD_CD	non_CD_clone	IGHA2	0.291666666666667
501	1462	IBD_CD	non_CD_clone	IGHA2	0.229166666666667
502	1462	IBD_CD	non_CD_clone	IGHA2	0.270833333333333
503	1462	IBD_CD	non_CD_clone	IGHA2	0.229166666666667
504	1462	IBD_CD	non_CD_clone	IGHA1	0.145833333333333
505	1462	IBD_CD	non_CD_clone	IGHA1	0.166666666666667
506	1462	IBD_CD	non_CD_clone	IGHA2	0.270833333333333
507	1462	IBD_CD	non_CD_clone	IGHA2	0.145833333333333
508	1462	IBD_CD	non_CD_clone	IGHM	0.0208333333333333
509	1462	IBD_CD	non_CD_clone	IGHM	0.0208333333333333
510	1462	IBD_CD	non_CD_clone	IGHM	0.0208333333333333
511	1462	IBD_CD	non_CD_clone	IGHA2	0.0208333333333333
512	1462	IBD_CD	non_CD_clone	IGHM	0.0416666666666667
513	1462	IBD_CD	non_CD_clone	IGHM	0.0416666666666667
514	1462	IBD_CD	non_CD_clone	IGHA1	0.166666666666667
515	1462	IBD_CD	non_CD_clone	IGHA1	0.166666666666667
516	1462	IBD_CD	non_CD_clone	IGHA1	0.208333333333333
517	1462	IBD_CD	non_CD_clone	IGHM	0.0416666666666667
518	1462	IBD_CD	non_CD_clone	IGHA2	0.145833333333333
519	1462	IBD_CD	non_CD_clone	IGHA1	0.125
520	1462	IBD_CD	non_CD_clone	IGHA1	0.0714285714285714
521	1462	IBD_CD	non_CD_clone	IGHA1	0.0416666666666667
522	1462	IBD_CD	non_CD_clone	IGHM	0.104166666666667
523	1462	IBD_CD	non_CD_clone	IGHM	0
524	1462	IBD_CD	non_CD_clone	IGHA2	0.104166666666667
525	1462	IBD_CD	non_CD_clone	IGHA2	0.104166666666667
526	1462	IBD_CD	non_CD_clone	IGHA2	0.125
527	1462	IBD_CD	non_CD_clone	IGHA2	0.104166666666667
528	1462	IBD_CD	non_CD_clone	IGHA2	0.0833333333333333
529	1462	IBD_CD	non_CD_clone	IGHM	0.0416666666666667
530	1462	IBD_CD	non_CD_clone	IGHA1	0.111111111111111
531	1462	IBD_CD	non_CD_clone	IGHA1	0.111111111111111
532	1462	IBD_CD	non_CD_clone	IGHA1	0.155555555555556
533	1462	IBD_CD	non_CD_clone	IGHA1	0.155555555555556
534	1462	IBD_CD	non_CD_clone	IGHA1	0.155555555555556
535	1462	IBD_CD	non_CD_clone	IGHA1	0.0666666666666667
536	1462	IBD_CD	non_CD_clone	IGHA1	0.0666666666666667
537	1462	IBD_CD	non_CD_clone	IGHA1	0.111111111111111
538	1462	IBD_CD	non_CD_clone	IGHA1	0.111111111111111
539	1462	IBD_CD	non_CD_clone	IGHA1	0.111111111111111
540	1462	IBD_CD	non_CD_clone	IGHG1	0.0888888888888889
541	1462	IBD_CD	non_CD_clone	IGHA1	0
542	1462	IBD_CD	non_CD_clone	IGHA2	0.0588235294117647
543	1462	IBD_CD	non_CD_clone	IGHA2	0.0392156862745098
544	1462	IBD_CD	non_CD_clone	IGHA2	0.0392156862745098
545	1462	IBD_CD	non_CD_clone	IGHA2	0.0784313725490196
546	1462	IBD_CD	non_CD_clone	IGHA1	0.0980392156862745
547	1462	IBD_CD	non_CD_clone	IGHA2	0
548	1462	IBD_CD	non_CD_clone	IGHA2	0.229166666666667
549	1462	IBD_CD	non_CD_clone	IGHA2	0.229166666666667
550	1462	IBD_CD	non_CD_clone	IGHA2	0.229166666666667
551	1462	IBD_CD	non_CD_clone	IGHG2	0.1875
552	1462	IBD_CD	non_CD_clone	IGHA2	0.19047619047619
553	1462	IBD_CD	non_CD_clone	IGHA2	0.111111111111111
554	1462	IBD_CD	non_CD_clone	IGHA2	0.0925925925925926
555	1462	IBD_CD	non_CD_clone	IGHA2	0.111111111111111
556	1462	IBD_CD	non_CD_clone	IGHA1	0.145833333333333
557	1462	IBD_CD	non_CD_clone	IGHA2	0.208333333333333
558	1462	IBD_CD	non_CD_clone	IGHA2	0.1875
559	1462	IBD_CD	non_CD_clone	IGHA1	0.0625
560	1462	IBD_CD	non_CD_clone	IGHA2	0.133333333333333
561	1462	IBD_CD	non_CD_clone	IGHA2	0.133333333333333
562	1462	IBD_CD	non_CD_clone	IGHA2	0.133333333333333
563	1462	IBD_CD	non_CD_clone	IGHA2	0.133333333333333
564	1462	IBD_CD	non_CD_clone	IGHA1	0.125
565	1462	IBD_CD	non_CD_clone	IGHA1	0.125
566	1462	IBD_CD	non_CD_clone	IGHA1	0.125
567	1462	IBD_CD	non_CD_clone	IGHA1	0.125
568	1462	IBD_CD	non_CD_clone	IGHA1	0.222222222222222
569	1462	IBD_CD	non_CD_clone	IGHA1	0.222222222222222
570	1462	IBD_CD	non_CD_clone	IGHA1	0.1875
571	1462	IBD_CD	non_CD_clone	IGHM	0.0666666666666667
572	1462	IBD_CD	non_CD_clone	IGHM	0
573	1462	IBD_CD	non_CD_clone	IGHM	0.0208333333333333
574	1462	IBD_CD	non_CD_clone	IGHA1	0.0784313725490196
575	1462	IBD_CD	non_CD_clone	IGHA1	0.0784313725490196
576	1462	IBD_CD	non_CD_clone	IGHA1	0.0392156862745098
577	1462	IBD_CD	non_CD_clone	IGHA1	0.0666666666666667
578	1462	IBD_CD	non_CD_clone	IGHA1	0.0666666666666667
579	1462	IBD_CD	non_CD_clone	IGHA1	0.0888888888888889
580	1462	IBD_CD	non_CD_clone	IGHA1	0.0888888888888889
581	1462	IBD_CD	non_CD_clone	IGHA1	0.0625
582	1462	IBD_CD	non_CD_clone	IGHM	0.104166666666667
583	1462	IBD_CD	non_CD_clone	IGHM	0.104166666666667
584	1462	IBD_CD	non_CD_clone	IGHM	0.145833333333333
585	1462	IBD_CD	non_CD_clone	IGHM	0.104166666666667
586	1462	IBD_CD	non_CD_clone	IGHM	0.104166666666667
587	1462	IBD_CD	non_CD_clone	IGHG2	0.0625
588	1462	IBD_CD	non_CD_clone	IGHM	0.125
589	1462	IBD_CD	non_CD_clone	IGHA1	0.125
590	1462	IBD_CD	non_CD_clone	IGHA1	0.0416666666666667
591	1462	IBD_CD	non_CD_clone	IGHA1	0.0208333333333333
592	1462	IBD_CD	non_CD_clone	IGHA1	0.0833333333333333
593	1462	IBD_CD	non_CD_clone	IGHA1	0.0833333333333333
594	1462	IBD_CD	non_CD_clone	IGHG2	0.166666666666667
595	1462	IBD_CD	non_CD_clone	IGHG2	0.166666666666667
596	1462	IBD_CD	non_CD_clone	IGHM	0.0416666666666667
597	1462	IBD_CD	non_CD_clone	IGHM	0
598	1462	IBD_CD	non_CD_clone	IGHM	0.0208333333333333
599	1462	IBD_CD	non_CD_clone	IGHA1	0.104166666666667
600	1462	IBD_CD	non_CD_clone	IGHM	0
601	1462	IBD_CD	non_CD_clone	IGHA2	0.0625
602	1462	IBD_CD	non_CD_clone	IGHA2	0.0625
603	1462	IBD_CD	non_CD_clone	IGHA2	0.0625
604	1462	IBD_CD	non_CD_clone	IGHA2	0.0625
605	1462	IBD_CD	non_CD_clone	IGHG2	0.145833333333333
606	1462	IBD_CD	non_CD_clone	IGHG2	0.145833333333333
607	1462	IBD_CD	non_CD_clone	IGHG2	0.1875
608	1462	IBD_CD	non_CD_clone	IGHA1	0.0208333333333333
609	1462	IBD_CD	non_CD_clone	IGHA1	0.0208333333333333
610	1462	IBD_CD	non_CD_clone	IGHA1	0.145833333333333
611	1462	IBD_CD	non_CD_clone	IGHA2	0.208333333333333
612	1462	IBD_CD	non_CD_clone	IGHA1	0.125
613	1462	IBD_CD	non_CD_clone	IGHA1	0.125
614	1462	IBD_CD	non_CD_clone	IGHA1	0.104166666666667
615	1462	IBD_CD	non_CD_clone	IGHA2	0.145833333333333
616	1462	IBD_CD	non_CD_clone	IGHA2	0.125
617	1462	IBD_CD	non_CD_clone	IGHA1	0.0277777777777778
618	1462	IBD_CD	non_CD_clone	IGHA1	0.0625
619	1462	IBD_CD	non_CD_clone	IGHM	0
620	1462	IBD_CD	non_CD_clone	IGHA2	0.0416666666666667
621	1462	IBD_CD	non_CD_clone	IGHM	0.0416666666666667
622	1462	IBD_CD	non_CD_clone	IGHG2	0.0833333333333333
623	1462	IBD_CD	non_CD_clone	IGHM	0.0416666666666667
624	1462	IBD_CD	non_CD_clone	IGHM	0.0416666666666667
625	1462	IBD_CD	non_CD_clone	IGHM	0.0416666666666667
626	1462	IBD_CD	non_CD_clone	IGHM	0.0416666666666667
627	1462	IBD_CD	non_CD_clone	IGHM	0.0416666666666667
628	1462	IBD_CD	non_CD_clone	IGHM	0.208333333333333
629	1462	IBD_CD	non_CD_clone	IGHA1	0.125
630	1462	IBD_CD	non_CD_clone	IGHA1	0.104166666666667
631	1462	IBD_CD	non_CD_clone	IGHA2	0.235294117647059
632	1462	IBD_CD	non_CD_clone	IGHA2	0.235294117647059
633	1462	IBD_CD	non_CD_clone	IGHA1	0.176470588235294
634	1462	IBD_CD	non_CD_clone	IGHA1	0.176470588235294
635	1462	IBD_CD	non_CD_clone	IGHA1	0.176470588235294
636	1462	IBD_CD	non_CD_clone	IGHA1	0.235294117647059
637	1462	IBD_CD	non_CD_clone	IGHA1	0.235294117647059
638	1462	IBD_CD	non_CD_clone	IGHA1	0.0625
639	1462	IBD_CD	non_CD_clone	IGHA1	0.0196078431372549
640	1462	IBD_CD	non_CD_clone	IGHA1	0.0196078431372549
641	1462	IBD_CD	non_CD_clone	IGHA1	0.117647058823529
642	1462	IBD_CD	non_CD_clone	IGHA1	0.117647058823529
643	1462	IBD_CD	non_CD_clone	IGHA1	0.117647058823529
644	1462	IBD_CD	non_CD_clone	IGHA1	0.215686274509804
645	1462	IBD_CD	non_CD_clone	IGHA1	0.215686274509804
646	1462	IBD_CD	non_CD_clone	IGHA1	0.0784313725490196
647	1462	IBD_CD	non_CD_clone	IGHM	0
648	1462	IBD_CD	non_CD_clone	IGHA1	0.215686274509804
649	1462	IBD_CD	non_CD_clone	IGHA1	0
650	1462	IBD_CD	non_CD_clone	IGHA1	0.0625
651	1462	IBD_CD	non_CD_clone	IGHG2	0.125
652	1462	IBD_CD	non_CD_clone	IGHG2	0.104166666666667
653	1462	IBD_CD	non_CD_clone	IGHA2	0.0625
654	1462	IBD_CD	non_CD_clone	IGHA1	0.156862745098039
655	1462	IBD_CD	non_CD_clone	IGHA1	0.156862745098039
656	1462	IBD_CD	non_CD_clone	IGHA1	0.156862745098039
657	1462	IBD_CD	non_CD_clone	IGHA2	0.0666666666666667
658	1462	IBD_CD	non_CD_clone	IGHA1	0.0666666666666667
659	1462	IBD_CD	non_CD_clone	IGHA1	0.222222222222222
660	1462	IBD_CD	non_CD_clone	IGHA1	0.0666666666666667
661	1462	IBD_CD	non_CD_clone	IGHA2	0
662	1462	IBD_CD	non_CD_clone	IGHM	0.166666666666667
663	1462	IBD_CD	non_CD_clone	IGHM	0.111111111111111
664	1462	IBD_CD	non_CD_clone	IGHA1	0.0666666666666667
665	1462	IBD_CD	non_CD_clone	IGHA1	0.0666666666666667
666	1462	IBD_CD	non_CD_clone	IGHA1	0.0666666666666667
667	1462	IBD_CD	non_CD_clone	IGHA1	0.0666666666666667
668	1462	IBD_CD	non_CD_clone	IGHA1	0.111111111111111
669	1462	IBD_CD	non_CD_clone	IGHA1	0.0888888888888889
670	1462	IBD_CD	non_CD_clone	IGHG2	0.2
671	1462	IBD_CD	non_CD_clone	IGHA1	0.0666666666666667
672	1462	IBD_CD	non_CD_clone	IGHM	0
673	1462	IBD_CD	non_CD_clone	IGHA2	0.0851063829787234
674	1462	IBD_CD	non_CD_clone	IGHA2	0.0833333333333333
675	1462	IBD_CD	non_CD_clone	IGHA2	0.0833333333333333
676	1462	IBD_CD	non_CD_clone	IGHA1	0.104166666666667
677	1462	IBD_CD	non_CD_clone	IGHA2	0.138888888888889
678	1462	IBD_CD	non_CD_clone	IGHA1	0.037037037037037
679	1462	IBD_CD	non_CD_clone	IGHA1	0.037037037037037
680	1462	IBD_CD	non_CD_clone	IGHA1	0.037037037037037
681	1462	IBD_CD	non_CD_clone	IGHA1	0.0925925925925926
682	1462	IBD_CD	non_CD_clone	IGHA1	0.111111111111111
683	1462	IBD_CD	non_CD_clone	IGHA1	0.0925925925925926
684	1462	IBD_CD	non_CD_clone	IGHG1	0.148148148148148
685	1462	IBD_CD	non_CD_clone	IGHA1	0.0444444444444444
686	1462	IBD_CD	non_CD_clone	IGHA2	0.166666666666667
687	1462	IBD_CD	non_CD_clone	IGHA2	0.1875
688	1462	IBD_CD	non_CD_clone	IGHG2	0.145833333333333
689	1462	IBD_CD	non_CD_clone	IGHA1	0.12962962962963
690	1462	IBD_CD	non_CD_clone	IGHA1	0.037037037037037
691	1462	IBD_CD	non_CD_clone	IGHA2	0.1875
692	1462	IBD_CD	non_CD_clone	IGHG1	0.125
693	1462	IBD_CD	non_CD_clone	IGHG1	0.125
694	1462	IBD_CD	non_CD_clone	IGHG1	0.125
695	1462	IBD_CD	non_CD_clone	IGHA2	0.0444444444444444
696	1462	IBD_CD	non_CD_clone	IGHA1	0.0444444444444444
697	1462	IBD_CD	non_CD_clone	IGHA1	0.0666666666666667
698	1462	IBD_CD	non_CD_clone	IGHA1	0.0444444444444444
699	1462	IBD_CD	non_CD_clone	IGHA1	0.0444444444444444
700	1462	IBD_CD	non_CD_clone	IGHA2	0.0666666666666667
701	1462	IBD_CD	non_CD_clone	IGHA2	0.0444444444444444
702	1462	IBD_CD	non_CD_clone	IGHA1	0.0444444444444444
703	1462	IBD_CD	non_CD_clone	IGHA1	0.0444444444444444
704	1462	IBD_CD	non_CD_clone	IGHA1	0.0444444444444444
705	1462	IBD_CD	non_CD_clone	IGHA1	0.0444444444444444
706	1462	IBD_CD	non_CD_clone	IGHA1	0.0444444444444444
707	1462	IBD_CD	non_CD_clone	IGHA1	0.133333333333333
708	1462	IBD_CD	non_CD_clone	IGHA1	0.133333333333333
709	1462	IBD_CD	non_CD_clone	IGHA2	0.222222222222222
710	1462	IBD_CD	non_CD_clone	IGHA2	0.244444444444444
711	1462	IBD_CD	non_CD_clone	IGHA2	0.0833333333333333
712	1462	IBD_CD	non_CD_clone	IGHA2	0.0833333333333333
713	1462	IBD_CD	non_CD_clone	IGHM	0.0980392156862745
714	1462	IBD_CD	non_CD_clone	IGHM	0.0980392156862745
715	1462	IBD_CD	non_CD_clone	IGHM	0.156862745098039
716	1462	IBD_CD	non_CD_clone	IGHM	0.0980392156862745
717	1462	IBD_CD	non_CD_clone	IGHM	0.0980392156862745
718	1462	IBD_CD	non_CD_clone	IGHM	0.0980392156862745
719	1462	IBD_CD	non_CD_clone	IGHM	0.0980392156862745
720	1462	IBD_CD	non_CD_clone	IGHM	0.0980392156862745
721	1462	IBD_CD	non_CD_clone	IGHM	0.0980392156862745
722	1462	IBD_CD	non_CD_clone	IGHM	0.0980392156862745
723	1462	IBD_CD	non_CD_clone	IGHA1	0.0980392156862745
724	1462	IBD_CD	non_CD_clone	IGHA1	0.0980392156862745
725	1462	IBD_CD	non_CD_clone	IGHA1	0.1875
726	1462	IBD_CD	non_CD_clone	IGHA1	0.166666666666667
727	1462	IBD_CD	non_CD_clone	IGHA1	0.0980392156862745
728	1462	IBD_CD	non_CD_clone	IGHA1	0.166666666666667
729	1462	IBD_CD	non_CD_clone	IGHA1	0.176470588235294
730	1462	IBD_CD	non_CD_clone	IGHA1	0.156862745098039
731	1462	IBD_CD	non_CD_clone	IGHA1	0.156862745098039
732	1462	IBD_CD	non_CD_clone	IGHA1	0.156862745098039
733	1462	IBD_CD	non_CD_clone	IGHA1	0.156862745098039
734	1462	IBD_CD	non_CD_clone	IGHA1	0.215686274509804
735	1462	IBD_CD	non_CD_clone	IGHA1	0.215686274509804
736	1462	IBD_CD	non_CD_clone	IGHA1	0.215686274509804
737	1462	IBD_CD	non_CD_clone	IGHA1	0.215686274509804
738	1462	IBD_CD	non_CD_clone	IGHA1	0.0784313725490196
739	1462	IBD_CD	non_CD_clone	IGHA2	0.117647058823529
740	1462	IBD_CD	non_CD_clone	IGHG1	0.0416666666666667
741	1462	IBD_CD	non_CD_clone	IGHA1	0.104166666666667
742	1462	IBD_CD	non_CD_clone	IGHA1	0.125
743	1462	IBD_CD	non_CD_clone	IGHA1	0.104166666666667
744	1462	IBD_CD	non_CD_clone	IGHA1	0.0833333333333333
745	1462	IBD_CD	non_CD_clone	IGHA1	0.0625
746	1462	IBD_CD	non_CD_clone	IGHA1	0.0833333333333333
747	1462	IBD_CD	non_CD_clone	IGHA1	0.0833333333333333
748	1462	IBD_CD	non_CD_clone	IGHA1	0.0784313725490196
749	1462	IBD_CD	non_CD_clone	IGHA1	0.0784313725490196
750	1462	IBD_CD	non_CD_clone	IGHA1	0.0784313725490196
751	1462	IBD_CD	non_CD_clone	IGHA1	0.0784313725490196
752	1462	IBD_CD	non_CD_clone	IGHA1	0.0784313725490196
753	1462	IBD_CD	non_CD_clone	IGHA1	0.0784313725490196
754	1462	IBD_CD	non_CD_clone	IGHA1	0.0784313725490196
755	1462	IBD_CD	non_CD_clone	IGHA1	0.0980392156862745
756	1462	IBD_CD	non_CD_clone	IGHA1	0.117647058823529
757	1462	IBD_CD	non_CD_clone	IGHA1	0.0980392156862745
758	1462	IBD_CD	non_CD_clone	IGHA1	0.0980392156862745
759	1462	IBD_CD	non_CD_clone	IGHA1	0.0980392156862745
760	1462	IBD_CD	non_CD_clone	IGHA1	0.117647058823529
761	1462	IBD_CD	non_CD_clone	IGHA1	0.0980392156862745
762	1462	IBD_CD	non_CD_clone	IGHA1	0.117647058823529
763	1462	IBD_CD	non_CD_clone	IGHA1	0.0980392156862745
764	1462	IBD_CD	non_CD_clone	IGHA1	0.0980392156862745
765	1462	IBD_CD	non_CD_clone	IGHA1	0.117647058823529
766	1462	IBD_CD	non_CD_clone	IGHA1	0.0980392156862745
767	1462	IBD_CD	non_CD_clone	IGHA1	0.0980392156862745
768	1462	IBD_CD	non_CD_clone	IGHA1	0.176470588235294
769	1462	IBD_CD	non_CD_clone	IGHG2	0.111111111111111
770	1462	IBD_CD	non_CD_clone	IGHA1	0.104166666666667
771	1462	IBD_CD	non_CD_clone	IGHA1	0.177777777777778
772	1462	IBD_CD	non_CD_clone	IGHA1	0.177777777777778
773	1462	IBD_CD	non_CD_clone	IGHA1	0.177777777777778
774	1462	IBD_CD	non_CD_clone	IGHG2	0.177777777777778
775	1462	IBD_CD	non_CD_clone	IGHA1	0.177777777777778
776	1462	IBD_CD	non_CD_clone	IGHA1	0.177777777777778
777	1462	IBD_CD	non_CD_clone	IGHA2	0.133333333333333
778	1462	IBD_CD	non_CD_clone	IGHA2	0.177777777777778
779	1462	IBD_CD	non_CD_clone	IGHA2	0.177777777777778
780	1462	IBD_CD	non_CD_clone	IGHA2	0.177777777777778
781	1462	IBD_CD	non_CD_clone	IGHA2	0.177777777777778
782	1462	IBD_CD	non_CD_clone	IGHG2	0.2
783	1462	IBD_CD	non_CD_clone	IGHA1	0.125
784	1462	IBD_CD	non_CD_clone	IGHA1	0.0888888888888889
785	1462	IBD_CD	non_CD_clone	IGHA1	0.0888888888888889
786	1462	IBD_CD	non_CD_clone	IGHG1	0.0888888888888889
787	1462	IBD_CD	non_CD_clone	IGHA2	0.0888888888888889
788	1462	IBD_CD	non_CD_clone	IGHA1	0.0888888888888889
789	1462	IBD_CD	non_CD_clone	IGHA1	0.0444444444444444
790	1462	IBD_CD	non_CD_clone	IGHA2	0
791	1462	IBD_CD	non_CD_clone	IGHA1	0.0444444444444444
792	1462	IBD_CD	non_CD_clone	IGHA2	0.0888888888888889
793	1462	IBD_CD	non_CD_clone	IGHA1	0.104166666666667
794	1462	IBD_CD	non_CD_clone	IGHA2	0.25
795	1462	IBD_CD	non_CD_clone	IGHA2	0.166666666666667
796	1462	IBD_CD	non_CD_clone	IGHA2	0.25
797	1462	IBD_CD	non_CD_clone	IGHM	0.0625
798	1462	IBD_CD	non_CD_clone	IGHM	0.0625
799	1462	IBD_CD	non_CD_clone	IGHM	0.0625
800	1462	IBD_CD	non_CD_clone	IGHA1	0.0625
801	1462	IBD_CD	non_CD_clone	IGHM	0
802	1462	IBD_CD	non_CD_clone	IGHG2	0.0888888888888889
803	1462	IBD_CD	non_CD_clone	IGHA2	0.0888888888888889
804	1462	IBD_CD	non_CD_clone	IGHA2	0.0888888888888889
805	1462	IBD_CD	non_CD_clone	IGHA2	0.0888888888888889
806	1462	IBD_CD	non_CD_clone	IGHA2	0.111111111111111
807	1462	IBD_CD	non_CD_clone	IGHG2	0.111111111111111
808	1462	IBD_CD	non_CD_clone	IGHG2	0.111111111111111
809	1462	IBD_CD	non_CD_clone	IGHA2	0.0888888888888889
810	1462	IBD_CD	non_CD_clone	IGHA2	0.0888888888888889
811	1462	IBD_CD	non_CD_clone	IGHA2	0.155555555555556
812	1462	IBD_CD	non_CD_clone	IGHA2	0.0888888888888889
813	1462	IBD_CD	non_CD_clone	IGHA1	0.177777777777778
814	1462	IBD_CD	non_CD_clone	IGHA1	0.0666666666666667
815	1462	IBD_CD	non_CD_clone	IGHA1	0.0666666666666667
816	1462	IBD_CD	non_CD_clone	IGHA1	0.0666666666666667
817	1462	IBD_CD	non_CD_clone	IGHA1	0.133333333333333
818	1462	IBD_CD	non_CD_clone	IGHA1	0.133333333333333
819	1462	IBD_CD	non_CD_clone	IGHA2	0.0666666666666667
820	1462	IBD_CD	non_CD_clone	IGHA1	0.177777777777778
821	1462	IBD_CD	non_CD_clone	IGHM	0.0208333333333333
822	1462	IBD_CD	non_CD_clone	IGHM	0.0208333333333333
823	1462	IBD_CD	non_CD_clone	IGHM	0.0416666666666667
824	1462	IBD_CD	non_CD_clone	IGHA1	0
825	1462	IBD_CD	non_CD_clone	IGHA1	0
826	1462	IBD_CD	non_CD_clone	IGHA1	0
827	1462	IBD_CD	non_CD_clone	IGHA1	0
828	1462	IBD_CD	non_CD_clone	IGHA1	0.0208333333333333
829	1462	IBD_CD	non_CD_clone	IGHA2	0.145833333333333
830	1462	IBD_CD	non_CD_clone	IGHA2	0.145833333333333
831	1462	IBD_CD	non_CD_clone	IGHA2	0.125
832	1462	IBD_CD	non_CD_clone	IGHA2	0.125
833	1462	IBD_CD	non_CD_clone	IGHA2	0.125
834	1462	IBD_CD	non_CD_clone	IGHA1	0.0625
835	1462	IBD_CD	non_CD_clone	IGHA1	0.0833333333333333
836	1462	IBD_CD	non_CD_clone	IGHA1	0.0625
837	1462	IBD_CD	non_CD_clone	IGHA1	0.0625
838	1462	IBD_CD	non_CD_clone	IGHA1	0.0625
839	1462	IBD_CD	non_CD_clone	IGHA2	0.1875
840	1462	IBD_CD	non_CD_clone	IGHA2	0.166666666666667
841	1462	IBD_CD	non_CD_clone	IGHA1	0.0416666666666667
842	1462	IBD_CD	non_CD_clone	IGHA1	0.0208333333333333
843	1462	IBD_CD	non_CD_clone	IGHA2	0.0625
844	1462	IBD_CD	non_CD_clone	IGHA1	0.229166666666667
845	1462	IBD_CD	non_CD_clone	IGHA1	0.25
846	1462	IBD_CD	non_CD_clone	IGHA1	0.229166666666667
847	1462	IBD_CD	non_CD_clone	IGHA2	0.229166666666667
848	1462	IBD_CD	non_CD_clone	IGHA1	0.229166666666667
849	1462	IBD_CD	non_CD_clone	IGHA1	0.229166666666667
850	1462	IBD_CD	non_CD_clone	IGHA1	0
851	1462	IBD_CD	non_CD_clone	IGHA1	0.133333333333333
852	1462	IBD_CD	non_CD_clone	IGHA1	0.133333333333333
853	1462	IBD_CD	non_CD_clone	IGHA1	0.133333333333333
854	1462	IBD_CD	non_CD_clone	IGHA1	0.133333333333333
855	1462	IBD_CD	non_CD_clone	IGHG1	0.0888888888888889
856	1462	IBD_CD	non_CD_clone	IGHG1	0
857	1462	IBD_CD	non_CD_clone	IGHA1	0.0833333333333333
858	1462	IBD_CD	non_CD_clone	IGHA1	0.0666666666666667
859	1462	IBD_CD	non_CD_clone	IGHA1	0.0888888888888889
860	1462	IBD_CD	non_CD_clone	IGHA1	0.0666666666666667
861	1462	IBD_CD	non_CD_clone	IGHA1	0.0666666666666667
862	1462	IBD_CD	non_CD_clone	IGHA1	0.111111111111111
863	1462	IBD_CD	non_CD_clone	IGHA1	0.111111111111111
864	1462	IBD_CD	non_CD_clone	IGHM	0.111111111111111
865	1462	IBD_CD	non_CD_clone	IGHM	0.0888888888888889
866	1462	IBD_CD	non_CD_clone	IGHM	0.0888888888888889
867	1462	IBD_CD	non_CD_clone	IGHM	0.0909090909090909
868	1462	IBD_CD	non_CD_clone	IGHM	0.0888888888888889
869	1462	IBD_CD	non_CD_clone	IGHM	0.0888888888888889
870	1462	IBD_CD	non_CD_clone	IGHA1	0.2
871	1462	IBD_CD	non_CD_clone	IGHA2	0.2
872	1462	IBD_CD	non_CD_clone	IGHM	0.133333333333333
873	1462	IBD_CD	non_CD_clone	IGHA2	0.2
874	1462	IBD_CD	non_CD_clone	IGHA2	0.0888888888888889
875	1462	IBD_CD	non_CD_clone	IGHA1	0.133333333333333
876	1462	IBD_CD	non_CD_clone	IGHA1	0.196078431372549
877	1462	IBD_CD	non_CD_clone	IGHM	0.0784313725490196
878	1462	IBD_CD	non_CD_clone	IGHM	0.0784313725490196
879	1462	IBD_CD	non_CD_clone	IGHM	0.137254901960784
880	1462	IBD_CD	non_CD_clone	IGHM	0.0784313725490196
881	1462	IBD_CD	non_CD_clone	IGHM	0.0784313725490196
882	1462	IBD_CD	non_CD_clone	IGHM	0.0784313725490196
883	1462	IBD_CD	non_CD_clone	IGHM	0.0784313725490196
884	1462	IBD_CD	non_CD_clone	IGHM	0.0740740740740741
885	1462	IBD_CD	non_CD_clone	IGHM	0.0740740740740741
886	1462	IBD_CD	non_CD_clone	IGHM	0.104166666666667
887	1462	IBD_CD	non_CD_clone	IGHM	0.0392156862745098
888	1462	IBD_CD	non_CD_clone	IGHA1	0.0588235294117647
889	1462	IBD_CD	non_CD_clone	IGHA1	0.0444444444444444
890	1462	IBD_CD	non_CD_clone	IGHA1	0.2
891	1462	IBD_CD	non_CD_clone	IGHA1	0.2
892	1462	IBD_CD	non_CD_clone	IGHM	0.166666666666667
893	1462	IBD_CD	non_CD_clone	IGHA1	0.0833333333333333
894	1462	IBD_CD	non_CD_clone	IGHM	0.0444444444444444
895	1462	IBD_CD	non_CD_clone	IGHM	0.0222222222222222
896	1462	IBD_CD	non_CD_clone	IGHA1	0.0833333333333333
897	1462	IBD_CD	non_CD_clone	IGHA1	0.0392156862745098
898	1462	IBD_CD	non_CD_clone	IGHA1	0.0392156862745098
899	1462	IBD_CD	non_CD_clone	IGHM	0.0444444444444444
900	1462	IBD_CD	non_CD_clone	IGHA1	0.0888888888888889
901	1462	IBD_CD	non_CD_clone	IGHA1	0.0888888888888889
902	1462	IBD_CD	non_CD_clone	IGHA1	0.0888888888888889
903	1462	IBD_CD	non_CD_clone	IGHA1	0.0888888888888889
904	1462	IBD_CD	non_CD_clone	IGHA1	0.0888888888888889
905	1462	IBD_CD	non_CD_clone	IGHG1	0.0666666666666667
906	1462	IBD_CD	non_CD_clone	IGHG1	0.0666666666666667
907	1462	IBD_CD	non_CD_clone	IGHG1	0.0666666666666667
908	1462	IBD_CD	non_CD_clone	IGHA1	0.0888888888888889
909	1462	IBD_CD	non_CD_clone	IGHA1	0.0888888888888889
910	1462	IBD_CD	non_CD_clone	IGHA2	0.0888888888888889
911	1462	IBD_CD	non_CD_clone	IGHM	0.0666666666666667
912	1462	IBD_CD	non_CD_clone	IGHA1	0.137254901960784
913	1462	IBD_CD	non_CD_clone	IGHA1	0.117647058823529
914	1462	IBD_CD	non_CD_clone	IGHM	0
915	1462	IBD_CD	non_CD_clone	IGHA1	0.133333333333333
916	1462	IBD_CD	non_CD_clone	IGHA1	0.235294117647059
917	1462	IBD_CD	non_CD_clone	IGHA1	0.235294117647059
918	1462	IBD_CD	non_CD_clone	IGHA1	0.235294117647059
919	1462	IBD_CD	non_CD_clone	IGHA1	0.235294117647059
920	1462	IBD_CD	non_CD_clone	IGHA1	0.235294117647059
921	1462	IBD_CD	non_CD_clone	IGHA1	0.235294117647059
922	1462	IBD_CD	non_CD_clone	IGHG1	0.117647058823529
923	1462	IBD_CD	non_CD_clone	IGHA1	0.0588235294117647
924	1462	IBD_CD	non_CD_clone	IGHM	0.0588235294117647
925	1462	IBD_CD	non_CD_clone	IGHM	0.0588235294117647
926	1462	IBD_CD	non_CD_clone	IGHM	0.0588235294117647
927	1462	IBD_CD	non_CD_clone	IGHM	0.0588235294117647
928	1462	IBD_CD	non_CD_clone	IGHM	0.0588235294117647
929	1462	IBD_CD	non_CD_clone	IGHM	0.0208333333333333
930	1462	IBD_CD	non_CD_clone	IGHG2	0.155555555555556
931	1462	IBD_CD	non_CD_clone	IGHG2	0.155555555555556
932	1462	IBD_CD	non_CD_clone	IGHM	0
933	1462	IBD_CD	non_CD_clone	IGHA2	0.0444444444444444
934	1462	IBD_CD	non_CD_clone	IGHG2	0.0444444444444444
935	1462	IBD_CD	non_CD_clone	IGHA2	0.0444444444444444
936	1462	IBD_CD	non_CD_clone	IGHA2	0.0444444444444444
937	1462	IBD_CD	non_CD_clone	IGHG2	0.0444444444444444
938	1462	IBD_CD	non_CD_clone	IGHG2	0.0444444444444444
939	1462	IBD_CD	non_CD_clone	IGHA2	0.0444444444444444
940	1462	IBD_CD	non_CD_clone	IGHG2	0.156862745098039
941	1462	IBD_CD	non_CD_clone	IGHG1	0.176470588235294
942	1462	IBD_CD	non_CD_clone	IGHG1	0.176470588235294
943	1462	IBD_CD	non_CD_clone	IGHA2	0.244444444444444
944	1462	IBD_CD	non_CD_clone	IGHA2	0.244444444444444
945	1462	IBD_CD	non_CD_clone	IGHA2	0.244444444444444
946	1462	IBD_CD	non_CD_clone	IGHM	0.0222222222222222
947	1462	IBD_CD	non_CD_clone	IGHM	0.0222222222222222
948	1462	IBD_CD	non_CD_clone	IGHM	0.0444444444444444
949	1462	IBD_CD	non_CD_clone	IGHM	0.0222222222222222
950	1462	IBD_CD	non_CD_clone	IGHA1	0.133333333333333
951	1462	IBD_CD	non_CD_clone	IGHA1	0.133333333333333
952	1462	IBD_CD	non_CD_clone	IGHA1	0.133333333333333
953	1462	IBD_CD	non_CD_clone	IGHA1	0.133333333333333
954	1462	IBD_CD	non_CD_clone	IGHA1	0.155555555555556
955	1462	IBD_CD	non_CD_clone	IGHA1	0.155555555555556
956	1462	IBD_CD	non_CD_clone	IGHA1	0.155555555555556
957	1462	IBD_CD	non_CD_clone	IGHM	0.288888888888889
958	1462	IBD_CD	non_CD_clone	IGHA2	0.166666666666667
959	1462	IBD_CD	non_CD_clone	IGHA1	0.0980392156862745
960	1462	IBD_CD	non_CD_clone	IGHA1	0.0980392156862745
961	1462	IBD_CD	non_CD_clone	IGHM	0
962	1462	IBD_CD	non_CD_clone	IGHA2	0.111111111111111
963	1462	IBD_CD	non_CD_clone	IGHA2	0.111111111111111
964	1462	IBD_CD	non_CD_clone	IGHA2	0.111111111111111
965	1462	IBD_CD	non_CD_clone	IGHA1	0.0784313725490196
966	1462	IBD_CD	non_CD_clone	IGHA1	0.0784313725490196
967	1462	IBD_CD	non_CD_clone	IGHA1	0.0784313725490196
968	1462	IBD_CD	non_CD_clone	IGHA1	0.0666666666666667
969	1462	IBD_CD	non_CD_clone	IGHA2	0.0888888888888889
970	1462	IBD_CD	non_CD_clone	IGHA2	0.117647058823529
971	1462	IBD_CD	non_CD_clone	IGHA1	0.254901960784314
972	1462	IBD_CD	non_CD_clone	IGHA1	0.0888888888888889
973	1462	IBD_CD	non_CD_clone	IGHG2	0.145833333333333
974	1462	IBD_CD	non_CD_clone	IGHG2	0.145833333333333
975	1462	IBD_CD	non_CD_clone	IGHA2	0.145833333333333
976	1462	IBD_CD	non_CD_clone	IGHA1	0.104166666666667
977	1462	IBD_CD	non_CD_clone	IGHA1	0.0784313725490196
978	1462	IBD_CD	non_CD_clone	IGHA1	0.0784313725490196
979	1462	IBD_CD	non_CD_clone	IGHA1	0.0784313725490196
980	1462	IBD_CD	non_CD_clone	IGHA1	0.0784313725490196
981	1462	IBD_CD	non_CD_clone	IGHA1	0.0784313725490196
982	1462	IBD_CD	non_CD_clone	IGHA1	0.03125
983	1462	IBD_CD	non_CD_clone	IGHM	0.117647058823529
984	1462	IBD_CD	non_CD_clone	IGHM	0.0980392156862745
985	1462	IBD_CD	non_CD_clone	IGHM	0.137254901960784
986	1462	IBD_CD	non_CD_clone	IGHM	0.117647058823529
987	1462	IBD_CD	non_CD_clone	IGHM	0.117647058823529
988	1462	IBD_CD	non_CD_clone	IGHM	0.0980392156862745
989	1462	IBD_CD	non_CD_clone	IGHM	0.0980392156862745
990	1462	IBD_CD	non_CD_clone	IGHM	0.0980392156862745
991	1462	IBD_CD	non_CD_clone	IGHM	0.0980392156862745
992	1462	IBD_CD	non_CD_clone	IGHM	0.117647058823529
993	1462	IBD_CD	non_CD_clone	IGHM	0.137254901960784
994	1462	IBD_CD	non_CD_clone	IGHM	0.0980392156862745
995	1462	IBD_CD	non_CD_clone	IGHA2	0.0980392156862745
996	1462	IBD_CD	non_CD_clone	IGHA1	0.0784313725490196
997	1462	IBD_CD	non_CD_clone	IGHA1	0.0980392156862745
998	1462	IBD_CD	non_CD_clone	IGHA1	0.1875
999	1462	IBD_CD	non_CD_clone	IGHA1	0.1875
1000	1462	IBD_CD	non_CD_clone	IGHA1	0.208333333333333
1001	1462	IBD_CD	non_CD_clone	IGHA1	0.166666666666667
1002	1462	IBD_CD	non_CD_clone	IGHA1	0.166666666666667
1003	1462	IBD_CD	non_CD_clone	IGHA1	0.1875
1004	1462	IBD_CD	non_CD_clone	IGHA1	0.166666666666667
1005	1462	IBD_CD	non_CD_clone	IGHA1	0.1875
1006	1462	IBD_CD	non_CD_clone	IGHA1	0.229166666666667
1007	1462	IBD_CD	non_CD_clone	IGHA2	0.229166666666667
1008	1462	IBD_CD	non_CD_clone	IGHA2	0.208333333333333
1009	1462	IBD_CD	non_CD_clone	IGHA2	0.208333333333333
1010	1462	IBD_CD	non_CD_clone	IGHA2	0.229166666666667
1011	1462	IBD_CD	non_CD_clone	IGHA2	0.229166666666667
1012	1462	IBD_CD	non_CD_clone	IGHA2	0.208333333333333
1013	1462	IBD_CD	non_CD_clone	IGHA1	0.166666666666667
1014	1462	IBD_CD	non_CD_clone	IGHA1	0.229166666666667
1015	1462	IBD_CD	non_CD_clone	IGHA1	0.166666666666667
1016	1462	IBD_CD	non_CD_clone	IGHA2	0.166666666666667
1017	1462	IBD_CD	non_CD_clone	IGHA1	0.1875
1018	1462	IBD_CD	non_CD_clone	IGHA1	0.208333333333333
1019	1462	IBD_CD	non_CD_clone	IGHA2	0.125
1020	1462	IBD_CD	non_CD_clone	IGHA2	0.145833333333333
1021	1462	IBD_CD	non_CD_clone	IGHA2	0.125
1022	1462	IBD_CD	non_CD_clone	IGHA1	0.0833333333333333
1023	1462	IBD_CD	non_CD_clone	IGHA1	0.125
1024	1462	IBD_CD	non_CD_clone	IGHA1	0.125
1025	1462	IBD_CD	non_CD_clone	IGHA1	0.125
1026	1462	IBD_CD	non_CD_clone	IGHA1	0
1027	1462	IBD_CD	non_CD_clone	IGHA1	0.0833333333333333
1028	1462	IBD_CD	non_CD_clone	IGHA1	0.111111111111111
1029	1462	IBD_CD	non_CD_clone	IGHA1	0.111111111111111
1030	1462	IBD_CD	non_CD_clone	IGHA1	0.133333333333333
1031	1462	IBD_CD	non_CD_clone	IGHA1	0.155555555555556
1032	1462	IBD_CD	non_CD_clone	IGHA2	0.0588235294117647
1033	1462	IBD_CD	non_CD_clone	IGHA2	0.0392156862745098
1034	1462	IBD_CD	non_CD_clone	IGHA2	0.0392156862745098
1035	1462	IBD_CD	non_CD_clone	IGHA1	0.0784313725490196
1036	1462	IBD_CD	non_CD_clone	IGHA1	0.0980392156862745
1037	1462	IBD_CD	non_CD_clone	IGHA1	0.0784313725490196
1038	1462	IBD_CD	non_CD_clone	IGHA2	0.0784313725490196
1039	1462	IBD_CD	non_CD_clone	IGHA2	0.117647058823529
1040	1462	IBD_CD	non_CD_clone	IGHA2	0.104166666666667
1041	1462	IBD_CD	non_CD_clone	IGHA2	0.145833333333333
1042	1462	IBD_CD	non_CD_clone	IGHA2	0.145833333333333
1043	1462	IBD_CD	non_CD_clone	IGHA1	0.145833333333333
1044	1462	IBD_CD	non_CD_clone	IGHA2	0.145833333333333
1045	1462	IBD_CD	non_CD_clone	IGHA2	0.1875
1046	1462	IBD_CD	non_CD_clone	IGHA1	0.104166666666667
1047	1462	IBD_CD	non_CD_clone	IGHG1	0.0833333333333333
1048	1462	IBD_CD	non_CD_clone	IGHA1	0.1875
1049	1462	IBD_CD	non_CD_clone	IGHA1	0.1875
1050	1462	IBD_CD	non_CD_clone	IGHA1	0.1875
1051	1462	IBD_CD	non_CD_clone	IGHA1	0.1875
1052	1462	IBD_CD	non_CD_clone	IGHA1	0.1875
1053	1462	IBD_CD	non_CD_clone	IGHA1	0.1875
1054	1462	IBD_CD	non_CD_clone	IGHA1	0.104166666666667
1055	1462	IBD_CD	non_CD_clone	IGHA1	0.104166666666667
1056	1462	IBD_CD	non_CD_clone	IGHA1	0.104166666666667
1057	1462	IBD_CD	non_CD_clone	IGHA1	0.104166666666667
1058	1462	IBD_CD	non_CD_clone	IGHA1	0.145833333333333
1059	1462	IBD_CD	non_CD_clone	IGHA1	0.104166666666667
1060	1462	IBD_CD	non_CD_clone	IGHA1	0.104166666666667
1061	1462	IBD_CD	non_CD_clone	IGHA2	0.229166666666667
1062	1462	IBD_CD	non_CD_clone	IGHM	0.0833333333333333
1063	1462	IBD_CD	non_CD_clone	IGHG1	0.166666666666667
1064	1462	IBD_CD	non_CD_clone	IGHG1	0.166666666666667
1065	1462	IBD_CD	non_CD_clone	IGHG1	0.166666666666667
1066	1462	IBD_CD	non_CD_clone	IGHA2	0.0555555555555556
1067	1462	IBD_CD	non_CD_clone	IGHM	0.0833333333333333
1068	1462	IBD_CD	non_CD_clone	IGHA1	0.270833333333333
1069	1462	IBD_CD	non_CD_clone	IGHA1	0.176470588235294
1070	1462	IBD_CD	non_CD_clone	IGHA1	0.145833333333333
1071	1462	IBD_CD	non_CD_clone	IGHA2	0.0208333333333333
1072	1462	IBD_CD	non_CD_clone	IGHG1	0.0625
1073	1462	IBD_CD	non_CD_clone	IGHG1	0.0625
1074	1462	IBD_CD	non_CD_clone	IGHA1	0.0625
1075	1462	IBD_CD	non_CD_clone	IGHA2	0.0625
1076	1462	IBD_CD	non_CD_clone	IGHA1	0.0833333333333333
1077	1462	IBD_CD	non_CD_clone	IGHA1	0.229166666666667
1078	1462	IBD_CD	non_CD_clone	IGHA1	0.0625
1079	1462	IBD_CD	non_CD_clone	IGHA1	0.0625
1080	1462	IBD_CD	non_CD_clone	IGHA1	0.0625
1081	1462	IBD_CD	non_CD_clone	IGHA1	0.0625
1082	1462	IBD_CD	non_CD_clone	IGHG1	0.0833333333333333
1083	1462	IBD_CD	non_CD_clone	IGHG1	0.0833333333333333
1084	1462	IBD_CD	non_CD_clone	IGHA1	0.125
1085	1462	IBD_CD	non_CD_clone	IGHA1	0.125
1086	1462	IBD_CD	non_CD_clone	IGHA1	0.125
1087	1462	IBD_CD	non_CD_clone	IGHA2	0.176470588235294
1088	1462	IBD_CD	non_CD_clone	IGHA1	0.0625
1089	1462	IBD_CD	non_CD_clone	IGHA1	0.0625
1090	1462	IBD_CD	non_CD_clone	IGHA1	0.0416666666666667
1091	1462	IBD_CD	non_CD_clone	IGHA1	0.0625
1092	1462	IBD_CD	non_CD_clone	IGHA1	0.0625
1093	1462	IBD_CD	non_CD_clone	IGHA1	0.0625
1094	1462	IBD_CD	non_CD_clone	IGHA1	0.166666666666667
1095	1462	IBD_CD	non_CD_clone	IGHA1	0.104166666666667
1096	1462	IBD_CD	non_CD_clone	IGHG2	0.137254901960784
1097	1462	IBD_CD	non_CD_clone	IGHG1	0.0588235294117647
1098	1462	IBD_CD	non_CD_clone	IGHA1	0.145833333333333
1099	1462	IBD_CD	non_CD_clone	IGHM	0.0416666666666667
1100	1462	IBD_CD	non_CD_clone	IGHA1	0.0833333333333333
1101	1462	IBD_CD	non_CD_clone	IGHA1	0.0833333333333333
1102	1462	IBD_CD	non_CD_clone	IGHA2	0.0625
1103	1462	IBD_CD	non_CD_clone	IGHA2	0.0833333333333333
1104	1462	IBD_CD	non_CD_clone	IGHM	0.0625
1105	1462	IBD_CD	non_CD_clone	IGHG1	0.0625
1106	1462	IBD_CD	non_CD_clone	IGHA1	0.229166666666667
1107	1462	IBD_CD	non_CD_clone	IGHA2	0.0208333333333333
1108	1462	IBD_CD	non_CD_clone	IGHA2	0.0208333333333333
1109	1462	IBD_CD	non_CD_clone	IGHG2	0.1875
1110	1462	IBD_CD	non_CD_clone	IGHG2	0.1875
1111	1462	IBD_CD	non_CD_clone	IGHA1	0.0416666666666667
1112	1462	IBD_CD	non_CD_clone	IGHA1	0.104166666666667
1113	1462	IBD_CD	non_CD_clone	IGHA1	0.166666666666667
1114	1462	IBD_CD	non_CD_clone	IGHG1	0.0208333333333333
1115	1462	IBD_CD	non_CD_clone	IGHG1	0.0208333333333333
1116	1462	IBD_CD	non_CD_clone	IGHG1	0.145833333333333
1117	1462	IBD_CD	non_CD_clone	IGHM	0.0208333333333333
1118	1462	IBD_CD	non_CD_clone	IGHM	0
1119	1462	IBD_CD	non_CD_clone	IGHM	0
1120	1462	IBD_CD	non_CD_clone	IGHA2	0.145833333333333
1121	1462	IBD_CD	non_CD_clone	IGHA1	0
1122	1462	IBD_CD	non_CD_clone	IGHA1	0.104166666666667
1123	1462	IBD_CD	non_CD_clone	IGHA2	0.1875
1124	1462	IBD_CD	non_CD_clone	IGHM	0.119047619047619
1125	1462	IBD_CD	non_CD_clone	IGHA1	0.1875
1126	1462	IBD_CD	non_CD_clone	IGHA1	0.1875
1127	1462	IBD_CD	non_CD_clone	IGHM	0.111111111111111
1128	1462	IBD_CD	non_CD_clone	IGHA2	0.104166666666667
1129	1462	IBD_CD	non_CD_clone	IGHA1	0.125
1130	1462	IBD_CD	non_CD_clone	IGHA2	0.104166666666667
1131	1462	IBD_CD	non_CD_clone	IGHA2	0.0208333333333333
1132	1462	IBD_CD	non_CD_clone	IGHA2	0.0208333333333333
1133	1462	IBD_CD	non_CD_clone	IGHA2	0.125
1134	1462	IBD_CD	non_CD_clone	IGHA2	0.125
1135	1462	IBD_CD	non_CD_clone	IGHA2	0.166666666666667
1136	1462	IBD_CD	non_CD_clone	IGHA1	0.125
1137	1462	IBD_CD	non_CD_clone	IGHM	0.170212765957447
1138	1462	IBD_CD	non_CD_clone	IGHM	0.166666666666667
1139	1462	IBD_CD	non_CD_clone	IGHM	0.125
1140	1462	IBD_CD	non_CD_clone	IGHM	0.125
1141	1462	IBD_CD	non_CD_clone	IGHA1	0.1875
1142	1462	IBD_CD	non_CD_clone	IGHA1	0.1875
1143	1462	IBD_CD	non_CD_clone	IGHM	0.0625
1144	1462	IBD_CD	non_CD_clone	IGHA1	0.208333333333333
1145	1462	IBD_CD	non_CD_clone	IGHA1	0.208333333333333
1146	1462	IBD_CD	non_CD_clone	IGHA1	0.166666666666667
1147	1462	IBD_CD	non_CD_clone	IGHA1	0.166666666666667
1148	1462	IBD_CD	non_CD_clone	IGHA1	0.166666666666667
1149	1462	IBD_CD	non_CD_clone	IGHA1	0.166666666666667
1150	1462	IBD_CD	non_CD_clone	IGHA1	0.1875
1151	1462	IBD_CD	non_CD_clone	IGHA1	0.1875
1152	1462	IBD_CD	non_CD_clone	IGHA1	0.125
1153	1462	IBD_CD	non_CD_clone	IGHA1	0.0208333333333333
1154	1462	IBD_CD	non_CD_clone	IGHA1	0.0208333333333333
1155	1462	IBD_CD	non_CD_clone	IGHM	0
1156	1462	IBD_CD	non_CD_clone	IGHM	0
1157	1462	IBD_CD	non_CD_clone	IGHA2	0.125
1158	1462	IBD_CD	non_CD_clone	IGHA2	0.166666666666667
1159	1462	IBD_CD	non_CD_clone	IGHA2	0.0416666666666667
1160	1462	IBD_CD	non_CD_clone	IGHA1	0.0416666666666667
1161	1462	IBD_CD	non_CD_clone	IGHA1	0.0416666666666667
1162	1462	IBD_CD	non_CD_clone	IGHA1	0.208333333333333
1163	1462	IBD_CD	non_CD_clone	IGHA1	0.1875
1164	1462	IBD_CD	non_CD_clone	IGHG2	0.1875
1165	1462	IBD_CD	non_CD_clone	IGHA2	0.0833333333333333
1166	1462	IBD_CD	non_CD_clone	IGHA1	0.145833333333333
1167	1462	IBD_CD	non_CD_clone	IGHG2	0.155555555555556
1168	1462	IBD_CD	non_CD_clone	IGHM	0.0833333333333333
1169	1462	IBD_CD	non_CD_clone	IGHM	0.0833333333333333
1170	1462	IBD_CD	non_CD_clone	IGHM	0.0833333333333333
1171	1462	IBD_CD	non_CD_clone	IGHM	0.0833333333333333
1172	1462	IBD_CD	non_CD_clone	IGHA1	0.0888888888888889
1173	1462	IBD_CD	non_CD_clone	IGHA1	0.0888888888888889
1174	1462	IBD_CD	non_CD_clone	IGHA1	0.0888888888888889
1175	1462	IBD_CD	non_CD_clone	IGHM	0.0888888888888889
1176	1462	IBD_CD	non_CD_clone	IGHA1	0.0888888888888889
1177	1462	IBD_CD	non_CD_clone	IGHA1	0.0888888888888889
1178	1462	IBD_CD	non_CD_clone	IGHA1	0.0888888888888889
1179	1462	IBD_CD	non_CD_clone	IGHA1	0.0888888888888889
1180	1462	IBD_CD	non_CD_clone	IGHA1	0.270833333333333
1181	1462	IBD_CD	non_CD_clone	IGHA1	0.0625
1182	1462	IBD_CD	non_CD_clone	IGHA1	0.0833333333333333
1183	1462	IBD_CD	non_CD_clone	IGHM	0.125
1184	1462	IBD_CD	non_CD_clone	IGHA1	0.125
1185	1462	IBD_CD	non_CD_clone	IGHG2	0.125
1186	1462	IBD_CD	non_CD_clone	IGHG2	0.104166666666667
1187	1462	IBD_CD	non_CD_clone	IGHA1	0.145833333333333
1188	1462	IBD_CD	non_CD_clone	IGHA2	0.166666666666667
1189	1462	IBD_CD	non_CD_clone	IGHA2	0.166666666666667
1190	1462	IBD_CD	non_CD_clone	IGHG2	0.229166666666667
1191	1462	IBD_CD	non_CD_clone	IGHA1	0.1875
1192	1462	IBD_CD	non_CD_clone	IGHA1	0.125
1193	1462	IBD_CD	non_CD_clone	IGHM	0.0444444444444444
1194	1462	IBD_CD	non_CD_clone	IGHM	0.0444444444444444
1195	1462	IBD_CD	non_CD_clone	IGHA2	0.0833333333333333
1196	1462	IBD_CD	non_CD_clone	IGHM	0
1197	1462	IBD_CD	non_CD_clone	IGHA2	0.0625
1198	1462	IBD_CD	non_CD_clone	IGHA1	0.145833333333333
1199	1462	IBD_CD	non_CD_clone	IGHA1	0.155555555555556
1200	1462	IBD_CD	non_CD_clone	IGHA1	0.145833333333333
1201	1462	IBD_CD	non_CD_clone	IGHA1	0.145833333333333
1202	1462	IBD_CD	non_CD_clone	IGHA1	0.104166666666667
1203	1462	IBD_CD	non_CD_clone	IGHA1	0.125
1204	1462	IBD_CD	non_CD_clone	IGHA1	0.145833333333333
1205	1462	IBD_CD	non_CD_clone	IGHA1	0.145833333333333
1206	1462	IBD_CD	non_CD_clone	IGHA1	0.166666666666667
1207	1462	IBD_CD	non_CD_clone	IGHM	0.0416666666666667
1208	1462	IBD_CD	non_CD_clone	IGHM	0.0416666666666667
1209	1462	IBD_CD	non_CD_clone	IGHM	0.0625
1210	1462	IBD_CD	non_CD_clone	IGHM	0.0416666666666667
1211	1462	IBD_CD	non_CD_clone	IGHA1	0.229166666666667
1212	1462	IBD_CD	non_CD_clone	IGHA1	0.229166666666667
1213	1462	IBD_CD	non_CD_clone	IGHA1	0.229166666666667
1214	1462	IBD_CD	non_CD_clone	IGHG2	0.0625
1215	1462	IBD_CD	non_CD_clone	IGHA2	0.0416666666666667
1216	1462	IBD_CD	non_CD_clone	IGHG2	0
1217	1462	IBD_CD	non_CD_clone	IGHA1	0.0625
1218	1462	IBD_CD	non_CD_clone	IGHA1	0.0625
1219	1462	IBD_CD	non_CD_clone	IGHA2	0.111111111111111
1220	1462	IBD_CD	non_CD_clone	IGHA2	0.111111111111111
1221	1462	IBD_CD	non_CD_clone	IGHA1	0.145833333333333
1222	1462	IBD_CD	non_CD_clone	IGHA1	0.166666666666667
1223	1462	IBD_CD	non_CD_clone	IGHA2	0.0625
1224	1462	IBD_CD	non_CD_clone	IGHA2	0.0416666666666667
1225	1462	IBD_CD	non_CD_clone	IGHA2	0.0416666666666667
1226	1462	IBD_CD	non_CD_clone	IGHA2	0.0416666666666667
1227	1462	IBD_CD	non_CD_clone	IGHA2	0.0416666666666667
1228	1462	IBD_CD	non_CD_clone	IGHA2	0.0416666666666667
1229	1462	IBD_CD	non_CD_clone	IGHA2	0.0416666666666667
1230	1462	IBD_CD	non_CD_clone	IGHA2	0.0416666666666667
1231	1462	IBD_CD	non_CD_clone	IGHA2	0.0416666666666667
1232	1462	IBD_CD	non_CD_clone	IGHA2	0.0416666666666667
1233	1462	IBD_CD	non_CD_clone	IGHA2	0.0625
1234	1462	IBD_CD	non_CD_clone	IGHM	0.0416666666666667
1235	1462	IBD_CD	non_CD_clone	IGHA2	0.229166666666667
1236	1462	IBD_CD	non_CD_clone	IGHA1	0.229166666666667
1237	1462	IBD_CD	non_CD_clone	IGHA2	0.229166666666667
1238	1462	IBD_CD	non_CD_clone	IGHA1	0.229166666666667
1239	1462	IBD_CD	non_CD_clone	IGHA2	0.1875
1240	1462	IBD_CD	non_CD_clone	IGHA2	0.1875
1241	1462	IBD_CD	non_CD_clone	IGHA1	0.125
1242	1462	IBD_CD	non_CD_clone	IGHA1	0.125
1243	1462	IBD_CD	non_CD_clone	IGHM	0.0416666666666667
1244	1462	IBD_CD	non_CD_clone	IGHM	0.0208333333333333
1245	1462	IBD_CD	non_CD_clone	IGHA1	0.104166666666667
1246	1462	IBD_CD	non_CD_clone	IGHA1	0.0833333333333333
1247	1462	IBD_CD	non_CD_clone	IGHA2	0.127659574468085
1248	1462	IBD_CD	non_CD_clone	IGHA2	0.127659574468085
1249	1462	IBD_CD	non_CD_clone	IGHA2	0.127659574468085
1250	1462	IBD_CD	non_CD_clone	IGHG1	0.0222222222222222
1251	1462	IBD_CD	non_CD_clone	IGHA1	0.145833333333333
1252	1462	IBD_CD	non_CD_clone	IGHA2	0.0833333333333333
1253	1462	IBD_CD	non_CD_clone	IGHA1	0.104166666666667
1254	1462	IBD_CD	non_CD_clone	IGHA2	0.0833333333333333
1255	1462	IBD_CD	non_CD_clone	IGHA1	0.104166666666667
1256	1462	IBD_CD	non_CD_clone	IGHA1	0.125
1257	1462	IBD_CD	non_CD_clone	IGHA2	0.104166666666667
1258	1462	IBD_CD	non_CD_clone	IGHA1	0.104166666666667
1259	1462	IBD_CD	non_CD_clone	IGHA1	0.104166666666667
1260	1462	IBD_CD	non_CD_clone	IGHA1	0.104166666666667
1261	1462	IBD_CD	non_CD_clone	IGHA1	0.166666666666667
1262	1462	IBD_CD	non_CD_clone	IGHA1	0.1875
1263	1462	IBD_CD	non_CD_clone	IGHA1	0.166666666666667
1264	1462	IBD_CD	non_CD_clone	IGHA1	0.166666666666667
1265	1462	IBD_CD	non_CD_clone	IGHA1	0.166666666666667
1266	1462	IBD_CD	non_CD_clone	IGHA1	0.166666666666667
1267	1462	IBD_CD	non_CD_clone	IGHA1	0.166666666666667
1268	1462	IBD_CD	non_CD_clone	IGHA1	0.208333333333333
1269	1462	IBD_CD	non_CD_clone	IGHA1	0.0416666666666667
1270	1462	IBD_CD	non_CD_clone	IGHA1	0
1271	1462	IBD_CD	non_CD_clone	IGHA1	0.145833333333333
1272	1462	IBD_CD	non_CD_clone	IGHA1	0.145833333333333
1273	1462	IBD_CD	non_CD_clone	IGHA2	0.1875
1274	1462	IBD_CD	non_CD_clone	IGHM	0.0666666666666667
1275	1462	IBD_CD	non_CD_clone	IGHA2	0.0833333333333333
1276	1462	IBD_CD	non_CD_clone	IGHA1	0.0625
1277	1462	IBD_CD	non_CD_clone	IGHG1	0.145833333333333
1278	1462	IBD_CD	non_CD_clone	IGHM	0.0526315789473684
1279	1462	IBD_CD	non_CD_clone	IGHG1	0.0350877192982456
1280	1462	IBD_CD	non_CD_clone	IGHG1	0.0350877192982456
1281	1462	IBD_CD	non_CD_clone	IGHG1	0.0350877192982456
1282	1462	IBD_CD	non_CD_clone	IGHG1	0.0350877192982456
1283	1462	IBD_CD	non_CD_clone	IGHA1	0.0350877192982456
1284	1462	IBD_CD	non_CD_clone	IGHA1	0.0350877192982456
1285	1462	IBD_CD	non_CD_clone	IGHM	0
1286	1462	IBD_CD	non_CD_clone	IGHA2	0.087719298245614
1287	1462	IBD_CD	non_CD_clone	IGHA1	0.125
1288	1462	IBD_CD	non_CD_clone	IGHA1	0.111111111111111
1289	1462	IBD_CD	CD_clone	IGHG2	0.148148148148148
1290	1462	IBD_CD	CD_clone	IGHG2	0.148148148148148
1291	1462	IBD_CD	non_CD_clone	IGHA2	0
1292	1462	IBD_CD	non_CD_clone	IGHA2	0
1293	1462	IBD_CD	non_CD_clone	IGHA2	0
1294	1462	IBD_CD	non_CD_clone	IGHA2	0
1295	1462	IBD_CD	non_CD_clone	IGHM	0.0185185185185185
1296	1462	IBD_CD	non_CD_clone	IGHM	0.0185185185185185
1297	1462	IBD_CD	non_CD_clone	IGHA1	0.208333333333333
1298	1462	IBD_CD	non_CD_clone	IGHA1	0.208333333333333
1299	1462	IBD_CD	non_CD_clone	IGHM	0.0416666666666667
1300	1462	IBD_CD	non_CD_clone	IGHM	0.0625
1301	1462	IBD_CD	non_CD_clone	IGHA1	0.133333333333333
1302	1462	IBD_CD	non_CD_clone	IGHG2	0.0416666666666667
1303	1462	IBD_CD	non_CD_clone	IGHA2	0.125
1304	1462	IBD_CD	non_CD_clone	IGHA2	0.125
1305	1462	IBD_CD	non_CD_clone	IGHG2	0.104166666666667
1306	1462	IBD_CD	non_CD_clone	IGHM	0.0625
1307	1462	IBD_CD	non_CD_clone	IGHA1	0.104166666666667
1308	1462	IBD_CD	non_CD_clone	IGHG2	0.0208333333333333
1309	1462	IBD_CD	non_CD_clone	IGHA2	0.291666666666667
1310	1462	IBD_CD	non_CD_clone	IGHG2	0.145833333333333
1311	1462	IBD_CD	non_CD_clone	IGHG2	0.145833333333333
1312	1462	IBD_CD	non_CD_clone	IGHA1	0.125
1313	1462	IBD_CD	non_CD_clone	IGHA2	0.125
1314	1462	IBD_CD	non_CD_clone	IGHA2	0.125
1315	1462	IBD_CD	non_CD_clone	IGHA1	0.208333333333333
1316	1462	IBD_CD	non_CD_clone	IGHA1	0.0625
1317	1462	IBD_CD	non_CD_clone	IGHG1	0
1318	1462	IBD_CD	non_CD_clone	IGHA2	0.208333333333333
1319	1462	IBD_CD	non_CD_clone	IGHA2	0.0416666666666667
1320	1462	IBD_CD	non_CD_clone	IGHG1	0.208333333333333
1321	1462	IBD_CD	non_CD_clone	IGHA1	0.0625
1322	1462	IBD_CD	non_CD_clone	IGHA1	0.0833333333333333
1323	1462	IBD_CD	non_CD_clone	IGHA1	0.166666666666667
1324	1462	IBD_CD	non_CD_clone	IGHA2	0.0833333333333333
1325	1462	IBD_CD	non_CD_clone	IGHA2	0.166666666666667
1326	1462	IBD_CD	non_CD_clone	IGHA1	0.229166666666667
1327	1462	IBD_CD	non_CD_clone	IGHA1	0.145833333333333
1328	1462	IBD_CD	non_CD_clone	IGHA2	0.145833333333333
1329	1462	IBD_CD	non_CD_clone	IGHA1	0.104166666666667
1330	1462	IBD_CD	non_CD_clone	IGHA2	0.145833333333333
1331	1462	IBD_CD	non_CD_clone	IGHA1	0.0980392156862745
1332	1462	IBD_CD	non_CD_clone	IGHA1	0.0980392156862745
1333	1462	IBD_CD	non_CD_clone	IGHA1	0.0980392156862745
1334	1462	IBD_CD	non_CD_clone	IGHA1	0.0980392156862745
1335	1462	IBD_CD	non_CD_clone	IGHA1	0.0784313725490196
1336	1462	IBD_CD	non_CD_clone	IGHA1	0.0784313725490196
1337	1462	IBD_CD	non_CD_clone	IGHA1	0.0784313725490196
1338	1462	IBD_CD	non_CD_clone	IGHA1	0.0784313725490196
1339	1462	IBD_CD	non_CD_clone	IGHA1	0.0980392156862745
1340	1462	IBD_CD	non_CD_clone	IGHA1	0.0784313725490196
1341	1462	IBD_CD	non_CD_clone	IGHA1	0.0784313725490196
1342	1462	IBD_CD	non_CD_clone	IGHA1	0.0784313725490196
1343	1462	IBD_CD	non_CD_clone	IGHA1	0.0980392156862745
1344	1462	IBD_CD	non_CD_clone	IGHA1	0.0784313725490196
1345	1462	IBD_CD	non_CD_clone	IGHA1	0.156862745098039
1346	1462	IBD_CD	non_CD_clone	IGHM	0.133333333333333
1347	1462	IBD_CD	non_CD_clone	IGHM	0.111111111111111
1348	1462	IBD_CD	non_CD_clone	IGHM	0.111111111111111
1349	1462	IBD_CD	non_CD_clone	IGHM	0.111111111111111
1350	1462	IBD_CD	non_CD_clone	IGHM	0.111111111111111
1351	1462	IBD_CD	non_CD_clone	IGHA1	0.104166666666667
1352	1462	IBD_CD	non_CD_clone	IGHA1	0.0392156862745098
1353	1462	IBD_CD	non_CD_clone	IGHA2	0.244444444444444
1354	1462	IBD_CD	non_CD_clone	IGHA2	0.133333333333333
1355	1462	IBD_CD	non_CD_clone	IGHA1	0.196078431372549
1356	1462	IBD_CD	non_CD_clone	IGHA1	0.117647058823529
1357	1462	IBD_CD	non_CD_clone	IGHA1	0.208333333333333
1358	1462	IBD_CD	non_CD_clone	IGHA2	0.133333333333333
1359	1462	IBD_CD	non_CD_clone	IGHA1	0.156862745098039
1360	1462	IBD_CD	non_CD_clone	IGHA1	0.137254901960784
1361	1462	IBD_CD	non_CD_clone	IGHA1	0.156862745098039
1362	1462	IBD_CD	non_CD_clone	IGHA1	0.156862745098039
1363	1462	IBD_CD	non_CD_clone	IGHA1	0.156862745098039
1364	1462	IBD_CD	non_CD_clone	IGHA1	0.244444444444444
1365	1462	IBD_CD	non_CD_clone	IGHA1	0.266666666666667
1366	1462	IBD_CD	non_CD_clone	IGHA1	0.244444444444444
1367	1462	IBD_CD	non_CD_clone	IGHA1	0.244444444444444
1368	1462	IBD_CD	non_CD_clone	IGHA1	0.244444444444444
1369	1462	IBD_CD	non_CD_clone	IGHA1	0.244444444444444
1370	1462	IBD_CD	non_CD_clone	IGHA1	0.177777777777778
1371	1462	IBD_CD	non_CD_clone	IGHA2	0.155555555555556
1372	1462	IBD_CD	non_CD_clone	IGHA1	0.155555555555556
1373	1462	IBD_CD	non_CD_clone	IGHA2	0.159090909090909
1374	1462	IBD_CD	non_CD_clone	IGHA2	0.155555555555556
1375	1462	IBD_CD	non_CD_clone	IGHA1	0.177777777777778
1376	1462	IBD_CD	non_CD_clone	IGHA1	0.0392156862745098
1377	1462	IBD_CD	non_CD_clone	IGHA1	0.0588235294117647
1378	1462	IBD_CD	non_CD_clone	IGHA1	0.0588235294117647
1379	1462	IBD_CD	non_CD_clone	IGHA1	0.0392156862745098
1380	1462	IBD_CD	non_CD_clone	IGHA1	0.0588235294117647
1381	1462	IBD_CD	non_CD_clone	IGHA1	0.0444444444444444
1382	1462	IBD_CD	non_CD_clone	IGHA1	0.133333333333333
1383	1462	IBD_CD	non_CD_clone	IGHA2	0.111111111111111
1384	1462	IBD_CD	non_CD_clone	IGHG2	0.155555555555556
1385	1462	IBD_CD	non_CD_clone	IGHG2	0.155555555555556
1386	1462	IBD_CD	non_CD_clone	IGHG2	0.155555555555556
1387	1462	IBD_CD	non_CD_clone	IGHA2	0.215686274509804
1388	1462	IBD_CD	non_CD_clone	IGHA2	0
1389	1462	IBD_CD	non_CD_clone	IGHA2	0.215686274509804
1390	1462	IBD_CD	non_CD_clone	IGHA2	0.215686274509804
1391	1462	IBD_CD	non_CD_clone	IGHG1	0
1392	1462	IBD_CD	non_CD_clone	IGHA1	0.2
1393	1462	IBD_CD	non_CD_clone	IGHA2	0.0444444444444444
1394	1462	IBD_CD	non_CD_clone	IGHA2	0.0444444444444444
1395	1462	IBD_CD	non_CD_clone	IGHA1	0.133333333333333
1396	1462	IBD_CD	non_CD_clone	IGHA2	0.155555555555556
1397	1462	IBD_CD	non_CD_clone	IGHA2	0.155555555555556
1398	1462	IBD_CD	non_CD_clone	IGHA2	0.155555555555556
1399	1462	IBD_CD	non_CD_clone	IGHA1	0.155555555555556
1400	1462	IBD_CD	non_CD_clone	IGHA1	0.155555555555556
1401	1462	IBD_CD	non_CD_clone	IGHA1	0.155555555555556
1402	1462	IBD_CD	non_CD_clone	IGHA1	0.155555555555556
1403	1462	IBD_CD	non_CD_clone	IGHA1	0.133333333333333
1404	1462	IBD_CD	non_CD_clone	IGHA1	0.133333333333333
1405	1462	IBD_CD	non_CD_clone	IGHA1	0.133333333333333
1406	1462	IBD_CD	non_CD_clone	IGHA1	0.133333333333333
1407	1462	IBD_CD	non_CD_clone	IGHA1	0.133333333333333
1408	1462	IBD_CD	non_CD_clone	IGHA1	0.133333333333333
1409	1462	IBD_CD	non_CD_clone	IGHA1	0.155555555555556
1410	1462	IBD_CD	non_CD_clone	IGHG2	0.288888888888889
1411	1462	IBD_CD	non_CD_clone	IGHG2	0.288888888888889
1412	1462	IBD_CD	CD_clone	IGHA2	0.0888888888888889
1413	1462	IBD_CD	CD_clone	IGHA2	0.0888888888888889
1414	1462	IBD_CD	CD_clone	IGHA2	0.0888888888888889
1415	1462	IBD_CD	non_CD_clone	IGHA1	0.0222222222222222
1416	1462	IBD_CD	non_CD_clone	IGHA2	0.145833333333333
1417	1462	IBD_CD	non_CD_clone	IGHA2	0.145833333333333
1418	1462	IBD_CD	non_CD_clone	IGHA1	0.145833333333333
1419	1462	IBD_CD	non_CD_clone	IGHA2	0.166666666666667
1420	1462	IBD_CD	non_CD_clone	IGHA2	0.145833333333333
1421	1462	IBD_CD	non_CD_clone	IGHA2	0.145833333333333
1422	1462	IBD_CD	non_CD_clone	IGHA2	0.166666666666667
1423	1462	IBD_CD	non_CD_clone	IGHA1	0.0222222222222222
1424	1462	IBD_CD	non_CD_clone	IGHA2	0.0222222222222222
1425	1462	IBD_CD	non_CD_clone	IGHA1	0.0833333333333333
1426	1462	IBD_CD	non_CD_clone	IGHA2	0.0625
1427	1462	IBD_CD	non_CD_clone	IGHA1	0.196078431372549
1428	1462	IBD_CD	non_CD_clone	IGHA1	0.196078431372549
1429	1462	IBD_CD	non_CD_clone	IGHA2	0.196078431372549
1430	1462	IBD_CD	non_CD_clone	IGHM	0
1431	1462	IBD_CD	non_CD_clone	IGHA1	0.0392156862745098
1432	1462	IBD_CD	non_CD_clone	IGHA1	0.137254901960784
1433	1462	IBD_CD	non_CD_clone	IGHA1	0.145833333333333
1434	1462	IBD_CD	non_CD_clone	IGHA1	0.145833333333333
1435	1462	IBD_CD	non_CD_clone	IGHA1	0.125
1436	1462	IBD_CD	non_CD_clone	IGHA1	0.145833333333333
1437	1462	IBD_CD	non_CD_clone	IGHA1	0.0833333333333333
1438	1462	IBD_CD	non_CD_clone	IGHA1	0
1439	1462	IBD_CD	non_CD_clone	IGHA2	0.228070175438596
1440	1462	IBD_CD	non_CD_clone	IGHA1	0.0588235294117647
1441	1462	IBD_CD	non_CD_clone	IGHA2	0
1442	1462	IBD_CD	non_CD_clone	IGHA2	0
1443	1462	IBD_CD	non_CD_clone	IGHA1	0.0833333333333333
1444	1462	IBD_CD	non_CD_clone	IGHM	0.0555555555555556
1445	1462	IBD_CD	non_CD_clone	IGHM	0.0555555555555556
1446	1462	IBD_CD	non_CD_clone	IGHM	0.0555555555555556
1447	1462	IBD_CD	non_CD_clone	IGHM	0.0555555555555556
1448	1462	IBD_CD	non_CD_clone	IGHG2	0.0416666666666667
1449	1462	IBD_CD	non_CD_clone	IGHA2	0.125
1450	1462	IBD_CD	non_CD_clone	IGHA1	0.0833333333333333
1451	1462	IBD_CD	non_CD_clone	IGHA1	0.0833333333333333
1452	1462	IBD_CD	non_CD_clone	IGHG2	0.222222222222222
1453	1462	IBD_CD	non_CD_clone	IGHG2	0.222222222222222
1454	1462	IBD_CD	non_CD_clone	IGHG2	0.222222222222222
1455	1462	IBD_CD	non_CD_clone	IGHA1	0.133333333333333
1456	1462	IBD_CD	non_CD_clone	IGHA1	0.133333333333333
1457	1462	IBD_CD	non_CD_clone	IGHA1	0.155555555555556
1458	1462	IBD_CD	non_CD_clone	IGHA1	0.133333333333333
1459	1462	IBD_CD	non_CD_clone	IGHA1	0.133333333333333
1460	1462	IBD_CD	non_CD_clone	IGHA1	0.155555555555556
1461	1462	IBD_CD	non_CD_clone	IGHA1	0.222222222222222
1462	1462	IBD_CD	non_CD_clone	IGHA1	0.204545454545455
1463	1462	IBD_CD	non_CD_clone	IGHA1	0.111111111111111
1464	1462	IBD_CD	non_CD_clone	IGHA1	0.111111111111111
1465	1462	IBD_CD	non_CD_clone	IGHA2	0.133333333333333
1466	1462	IBD_CD	non_CD_clone	IGHA1	0.111111111111111
1467	1462	IBD_CD	non_CD_clone	IGHA1	0.0888888888888889
1468	1462	IBD_CD	non_CD_clone	IGHA1	0.0888888888888889
1469	1462	IBD_CD	non_CD_clone	IGHA1	0.1875
1470	1462	IBD_CD	non_CD_clone	IGHA2	0.208333333333333
1471	1462	IBD_CD	non_CD_clone	IGHA1	0.133333333333333
1472	1462	IBD_CD	non_CD_clone	IGHG2	0.240740740740741
1473	1462	IBD_CD	non_CD_clone	IGHG2	0.240740740740741
1474	1462	IBD_CD	non_CD_clone	IGHG1	0
1475	1462	IBD_CD	non_CD_clone	IGHG2	0.222222222222222
1476	1462	IBD_CD	non_CD_clone	IGHA1	0.2
1477	1462	IBD_CD	non_CD_clone	IGHA1	0.2
1478	1462	IBD_CD	non_CD_clone	IGHM	0.0416666666666667
1479	1462	IBD_CD	non_CD_clone	IGHA1	0
1480	1462	IBD_CD	non_CD_clone	IGHA1	0
1481	1462	IBD_CD	non_CD_clone	IGHA2	0
1482	1462	IBD_CD	non_CD_clone	IGHA1	0
1483	1462	IBD_CD	non_CD_clone	IGHG2	0.0740740740740741
1484	1462	IBD_CD	non_CD_clone	IGHA1	0.0740740740740741
1485	1462	IBD_CD	non_CD_clone	IGHA1	0.104166666666667
1486	1462	IBD_CD	non_CD_clone	IGHA1	0.104166666666667
1487	1462	IBD_CD	non_CD_clone	IGHA1	0.125
1488	1462	IBD_CD	non_CD_clone	IGHA1	0.0208333333333333
1489	1462	IBD_CD	non_CD_clone	IGHA1	0.0208333333333333
1490	1462	IBD_CD	non_CD_clone	IGHA1	0.1875
1491	1462	IBD_CD	non_CD_clone	IGHM	0.166666666666667
1492	1462	IBD_CD	non_CD_clone	IGHG2	0.104166666666667
1493	1462	IBD_CD	non_CD_clone	IGHG2	0.0740740740740741
1494	1462	IBD_CD	non_CD_clone	IGHG2	0.0925925925925926
1495	1462	IBD_CD	non_CD_clone	IGHG2	0.148148148148148
1496	1462	IBD_CD	non_CD_clone	IGHM	0.12962962962963
1497	1462	IBD_CD	non_CD_clone	IGHA2	0.0833333333333333
1498	1462	IBD_CD	non_CD_clone	IGHA2	0.0833333333333333
1499	1462	IBD_CD	CD_clone	IGHG2	0.105263157894737
1500	1462	IBD_CD	CD_clone	IGHG2	0.105263157894737
1501	1462	IBD_CD	CD_clone	IGHG2	0.105263157894737
1502	1462	IBD_CD	non_CD_clone	IGHG2	0.192982456140351
1503	1462	IBD_CD	non_CD_clone	IGHG2	0.192982456140351
1504	1462	IBD_CD	non_CD_clone	IGHG2	0.192982456140351
1505	1462	IBD_CD	CD_clone	IGHG2	0.105263157894737
1506	1462	IBD_CD	non_CD_clone	IGHA2	0.156862745098039
1507	1462	IBD_CD	non_CD_clone	IGHA2	0.156862745098039
1508	1462	IBD_CD	non_CD_clone	IGHA2	0.137254901960784
1509	1462	IBD_CD	non_CD_clone	IGHM	0.0444444444444444
1510	1462	IBD_CD	CD_clone	IGHM	0.0666666666666667
1511	1462	IBD_CD	CD_clone	IGHM	0.0666666666666667
1512	1462	IBD_CD	non_CD_clone	IGHA1	0.0833333333333333
1513	1462	IBD_CD	non_CD_clone	IGHA1	0.0833333333333333
1514	1462	IBD_CD	non_CD_clone	IGHA1	0.0833333333333333
1515	1462	IBD_CD	non_CD_clone	IGHA1	0.0833333333333333
1516	1462	IBD_CD	non_CD_clone	IGHA1	0.0833333333333333
1517	1462	IBD_CD	non_CD_clone	IGHA1	0.111111111111111
1518	1462	IBD_CD	non_CD_clone	IGHA1	0.185185185185185
1519	1462	IBD_CD	non_CD_clone	IGHA1	0.0925925925925926
1520	1462	IBD_CD	non_CD_clone	IGHA1	0.0925925925925926
1521	1462	IBD_CD	non_CD_clone	IGHG2	0.111111111111111
1522	1462	IBD_CD	non_CD_clone	IGHA2	0.0740740740740741
1523	1462	IBD_CD	non_CD_clone	IGHA1	0.145833333333333
1524	1462	IBD_CD	non_CD_clone	IGHA1	0.166666666666667
1525	1462	IBD_CD	non_CD_clone	IGHA1	0.25
1526	1462	IBD_CD	non_CD_clone	IGHA1	0.25
1527	1462	IBD_CD	non_CD_clone	IGHA1	0.25
1528	1462	IBD_CD	non_CD_clone	IGHA1	0.170212765957447
1529	1462	IBD_CD	non_CD_clone	IGHA1	0.166666666666667
1530	1462	IBD_CD	non_CD_clone	IGHG2	0.166666666666667
1531	1462	IBD_CD	non_CD_clone	IGHG2	0.166666666666667
1532	1462	IBD_CD	non_CD_clone	IGHG2	0.166666666666667
1533	1462	IBD_CD	non_CD_clone	IGHA2	0.145833333333333
1534	1462	IBD_CD	non_CD_clone	IGHA2	0.145833333333333
1535	1462	IBD_CD	non_CD_clone	IGHA2	0.125
1536	1462	IBD_CD	non_CD_clone	IGHA2	0.125
1537	1462	IBD_CD	non_CD_clone	IGHA2	0.125
1538	1462	IBD_CD	non_CD_clone	IGHA1	0.270833333333333
1539	1462	IBD_CD	non_CD_clone	IGHA1	0.244444444444444
1540	1462	IBD_CD	non_CD_clone	IGHM	0.0625
1541	1462	IBD_CD	non_CD_clone	IGHA1	0.166666666666667
1542	1462	IBD_CD	non_CD_clone	IGHA1	0.166666666666667
1543	1462	IBD_CD	non_CD_clone	IGHA2	0.145833333333333
1544	1462	IBD_CD	non_CD_clone	IGHA1	0.25531914893617
1545	1462	IBD_CD	non_CD_clone	IGHA1	0.166666666666667
1546	1462	IBD_CD	non_CD_clone	IGHA1	0.104166666666667
1547	1462	IBD_CD	non_CD_clone	IGHG2	0.145833333333333
1548	1462	IBD_CD	non_CD_clone	IGHG2	0.145833333333333
1549	1462	IBD_CD	non_CD_clone	IGHG1	0.166666666666667
1550	1462	IBD_CD	non_CD_clone	IGHA2	0.145833333333333
1551	1462	IBD_CD	non_CD_clone	IGHA1	0.0666666666666667
1552	1462	IBD_CD	non_CD_clone	IGHA1	0.0666666666666667
1553	1462	IBD_CD	non_CD_clone	IGHA1	0.0666666666666667
1554	1462	IBD_CD	non_CD_clone	IGHA1	0.125
1555	1462	IBD_CD	non_CD_clone	IGHA1	0.125
1556	1462	IBD_CD	non_CD_clone	IGHA2	0.0416666666666667
1557	1462	IBD_CD	non_CD_clone	IGHA2	0.0208333333333333
1558	1462	IBD_CD	non_CD_clone	IGHA1	0.0625
1559	1462	IBD_CD	non_CD_clone	IGHA2	0.0833333333333333
1560	1462	IBD_CD	non_CD_clone	IGHA1	0.0833333333333333
1561	1462	IBD_CD	non_CD_clone	IGHA1	0.0833333333333333
1562	1462	IBD_CD	non_CD_clone	IGHA1	0.104166666666667
1563	1462	IBD_CD	non_CD_clone	IGHM	0.0833333333333333
1564	1462	IBD_CD	non_CD_clone	IGHA1	0.104166666666667
1565	1462	IBD_CD	non_CD_clone	IGHA1	0.0833333333333333
1566	1462	IBD_CD	non_CD_clone	IGHA1	0.0833333333333333
1567	1462	IBD_CD	non_CD_clone	IGHA1	0.0833333333333333
1568	1462	IBD_CD	non_CD_clone	IGHA1	0.0833333333333333
1569	1462	IBD_CD	non_CD_clone	IGHA1	0.104166666666667
1570	1462	IBD_CD	non_CD_clone	IGHA1	0.0833333333333333
1571	1462	IBD_CD	non_CD_clone	IGHA1	0.0833333333333333
1572	1462	IBD_CD	non_CD_clone	IGHA1	0.0833333333333333
1573	1462	IBD_CD	non_CD_clone	IGHA1	0.0625
1574	1462	IBD_CD	non_CD_clone	IGHA1	0.0625
1575	1462	IBD_CD	non_CD_clone	IGHA1	0.0625
1576	1462	IBD_CD	non_CD_clone	IGHG2	0.0416666666666667
1577	1462	IBD_CD	non_CD_clone	IGHA1	0.0625
1578	1462	IBD_CD	non_CD_clone	IGHA1	0.1875
1579	1462	IBD_CD	non_CD_clone	IGHA1	0.0416666666666667
1580	1462	IBD_CD	non_CD_clone	IGHA2	0.0625
1581	1462	IBD_CD	non_CD_clone	IGHA1	0.0625
1582	1462	IBD_CD	non_CD_clone	IGHA1	0.0416666666666667
1583	1462	IBD_CD	non_CD_clone	IGHA1	0.0625
1584	1462	IBD_CD	non_CD_clone	IGHA1	0.0625
1585	1462	IBD_CD	non_CD_clone	IGHA1	0.0625
1586	1462	IBD_CD	non_CD_clone	IGHA1	0.0625
1587	1462	IBD_CD	non_CD_clone	IGHA1	0.0625
1588	1462	IBD_CD	non_CD_clone	IGHA1	0.0833333333333333
1589	1462	IBD_CD	non_CD_clone	IGHA1	0.0625
1590	1462	IBD_CD	non_CD_clone	IGHA1	0.0625
1591	1462	IBD_CD	non_CD_clone	IGHA1	0.0833333333333333
1592	1462	IBD_CD	non_CD_clone	IGHA1	0.0416666666666667
1593	1462	IBD_CD	non_CD_clone	IGHA1	0.125
1594	1462	IBD_CD	non_CD_clone	IGHA1	0.125
1595	1462	IBD_CD	non_CD_clone	IGHA1	0.125
1596	1462	IBD_CD	non_CD_clone	IGHG2	0.125
1597	1462	IBD_CD	non_CD_clone	IGHA1	0.0833333333333333
1598	1462	IBD_CD	non_CD_clone	IGHA1	0.125
1599	1462	IBD_CD	non_CD_clone	IGHA1	0.125
1600	1462	IBD_CD	non_CD_clone	IGHA1	0.104166666666667
1601	1462	IBD_CD	non_CD_clone	IGHA1	0.125
1602	1462	IBD_CD	non_CD_clone	IGHA1	0.125
1603	1462	IBD_CD	non_CD_clone	IGHA1	0.0833333333333333
1604	1462	IBD_CD	non_CD_clone	IGHA1	0.104166666666667
1605	1462	IBD_CD	non_CD_clone	IGHG2	0.0833333333333333
1606	1462	IBD_CD	non_CD_clone	IGHA1	0.0833333333333333
1607	1462	IBD_CD	non_CD_clone	IGHA1	0.0833333333333333
1608	1462	IBD_CD	non_CD_clone	IGHA1	0.229166666666667
1609	1462	IBD_CD	non_CD_clone	IGHA1	0.270833333333333
1610	1462	IBD_CD	non_CD_clone	IGHA1	0.145833333333333
1611	1462	IBD_CD	non_CD_clone	IGHA1	0.104166666666667
1612	1462	IBD_CD	non_CD_clone	IGHA1	0.0625
1613	1462	IBD_CD	non_CD_clone	IGHA1	0.0416666666666667
1614	1462	IBD_CD	non_CD_clone	IGHA1	0.0416666666666667
1615	1462	IBD_CD	non_CD_clone	IGHG2	0.234042553191489
1616	1462	IBD_CD	non_CD_clone	IGHG2	0.229166666666667
1617	1462	IBD_CD	non_CD_clone	IGHG2	0.104166666666667
1618	1462	IBD_CD	non_CD_clone	IGHG2	0.0833333333333333
1619	1462	IBD_CD	non_CD_clone	IGHA1	0.0833333333333333
1620	1462	IBD_CD	non_CD_clone	IGHA1	0.0833333333333333
1621	1462	IBD_CD	non_CD_clone	IGHG2	0.354166666666667
1622	1462	IBD_CD	non_CD_clone	IGHG2	0.354166666666667
1623	1462	IBD_CD	non_CD_clone	IGHG2	0.354166666666667
1624	1462	IBD_CD	non_CD_clone	IGHG2	0.104166666666667
1625	1462	IBD_CD	non_CD_clone	IGHG2	0.0833333333333333
1626	1462	IBD_CD	non_CD_clone	IGHG2	0.166666666666667
1627	1462	IBD_CD	non_CD_clone	IGHG2	0.166666666666667
1628	1462	IBD_CD	non_CD_clone	IGHG2	0.166666666666667
1629	1462	IBD_CD	non_CD_clone	IGHG2	0.166666666666667
1630	1462	IBD_CD	non_CD_clone	IGHM	0.229166666666667
1631	1462	IBD_CD	non_CD_clone	IGHG2	0.145833333333333
1632	1462	IBD_CD	non_CD_clone	IGHG2	0.145833333333333
1633	1462	IBD_CD	non_CD_clone	IGHG2	0.145833333333333
1634	1462	IBD_CD	non_CD_clone	IGHA2	0.0714285714285714
1635	1462	IBD_CD	non_CD_clone	IGHA2	0.0952380952380952
1636	1462	IBD_CD	non_CD_clone	IGHA2	0.0476190476190476
1637	1462	IBD_CD	non_CD_clone	IGHA2	0.0714285714285714
1638	1462	IBD_CD	non_CD_clone	IGHA2	0
1639	1462	IBD_CD	non_CD_clone	IGHG2	0.145833333333333
1640	1462	IBD_CD	non_CD_clone	IGHA2	0.25
1641	1462	IBD_CD	non_CD_clone	IGHA2	0.25
1642	1462	IBD_CD	non_CD_clone	IGHA2	0.291666666666667
1643	1462	IBD_CD	non_CD_clone	IGHA1	0.0416666666666667
1644	1462	IBD_CD	non_CD_clone	IGHA1	0.0625
1645	1462	IBD_CD	non_CD_clone	IGHA1	0.208333333333333
1646	1462	IBD_CD	non_CD_clone	IGHA1	0.166666666666667
1647	1462	IBD_CD	non_CD_clone	IGHA2	0.166666666666667
1648	1462	IBD_CD	non_CD_clone	IGHM	0.166666666666667
1649	1462	IBD_CD	non_CD_clone	IGHM	0.166666666666667
1650	1462	IBD_CD	non_CD_clone	IGHA1	0.125
1651	1462	IBD_CD	non_CD_clone	IGHA1	0.104166666666667
1652	1462	IBD_CD	non_CD_clone	IGHA1	0.104166666666667
1653	1462	IBD_CD	non_CD_clone	IGHG2	0.0416666666666667
1654	1462	IBD_CD	non_CD_clone	IGHG2	0.0416666666666667
1655	1462	IBD_CD	non_CD_clone	IGHA1	0.166666666666667
1656	1462	IBD_CD	non_CD_clone	IGHG2	0.229166666666667
1657	1462	IBD_CD	non_CD_clone	IGHA2	0.104166666666667
1658	1462	IBD_CD	non_CD_clone	IGHA2	0.104166666666667
1659	1462	IBD_CD	non_CD_clone	IGHG2	0.0416666666666667
1660	1462	IBD_CD	non_CD_clone	IGHG2	0.0416666666666667
1661	1462	IBD_CD	non_CD_clone	IGHA1	0.222222222222222
1662	1462	IBD_CD	non_CD_clone	IGHA1	0.222222222222222
1663	1462	IBD_CD	non_CD_clone	IGHA1	0.125
1664	1462	IBD_CD	non_CD_clone	IGHA1	0.0888888888888889
1665	1462	IBD_CD	non_CD_clone	IGHA2	0.0888888888888889
1666	1462	IBD_CD	non_CD_clone	IGHA1	0.0888888888888889
1667	1462	IBD_CD	non_CD_clone	IGHA1	0.0888888888888889
1668	1462	IBD_CD	non_CD_clone	IGHA1	0.111111111111111
1669	1462	IBD_CD	non_CD_clone	IGHA1	0.0888888888888889
1670	1462	IBD_CD	non_CD_clone	IGHA1	0.0888888888888889
1671	1462	IBD_CD	non_CD_clone	IGHG2	0.156862745098039
1672	1462	IBD_CD	non_CD_clone	IGHG2	0.156862745098039
1673	1462	IBD_CD	non_CD_clone	IGHG2	0.156862745098039
1674	1462	IBD_CD	non_CD_clone	IGHM	0.156862745098039
1675	1462	IBD_CD	non_CD_clone	IGHG2	0.156862745098039
1676	1462	IBD_CD	non_CD_clone	IGHG2	0.156862745098039
1677	1462	IBD_CD	non_CD_clone	IGHA2	0.176470588235294
1678	1462	IBD_CD	non_CD_clone	IGHA2	0.176470588235294
1679	1462	IBD_CD	non_CD_clone	IGHG2	0.137254901960784
1680	1462	IBD_CD	non_CD_clone	IGHG2	0.137254901960784
1681	1462	IBD_CD	non_CD_clone	IGHM	0.111111111111111
1682	1462	IBD_CD	non_CD_clone	IGHA2	0.155555555555556
1683	1462	IBD_CD	non_CD_clone	IGHA2	0.155555555555556
1684	1462	IBD_CD	non_CD_clone	IGHM	0.0444444444444444
1685	1462	IBD_CD	non_CD_clone	IGHA1	0.111111111111111
1686	1462	IBD_CD	non_CD_clone	IGHA1	0.133333333333333
1687	1462	IBD_CD	non_CD_clone	IGHA1	0.133333333333333
1688	1462	IBD_CD	non_CD_clone	IGHG2	0.244444444444444
1689	1462	IBD_CD	non_CD_clone	IGHG2	0.288888888888889
1690	1462	IBD_CD	non_CD_clone	IGHA1	0.181818181818182
1691	1462	IBD_CD	non_CD_clone	IGHG2	0.222222222222222
1692	1462	IBD_CD	non_CD_clone	IGHG2	0.244444444444444
1693	1462	IBD_CD	non_CD_clone	IGHG2	0.244444444444444
1694	1462	IBD_CD	non_CD_clone	IGHG2	0.244444444444444
1695	1462	IBD_CD	non_CD_clone	IGHA1	0.117647058823529
1696	1462	IBD_CD	non_CD_clone	IGHA1	0.133333333333333
1697	1462	IBD_CD	non_CD_clone	IGHA1	0
1698	1462	IBD_CD	non_CD_clone	IGHG1	0.166666666666667
1699	1462	IBD_CD	non_CD_clone	IGHG1	0.166666666666667
1700	1462	IBD_CD	non_CD_clone	IGHG1	0.166666666666667
1701	1462	IBD_CD	non_CD_clone	IGHA1	0.0666666666666667
1702	1462	IBD_CD	non_CD_clone	IGHA1	0.111111111111111
1703	1462	IBD_CD	non_CD_clone	IGHM	0.133333333333333
1704	1462	IBD_CD	non_CD_clone	IGHA2	0.133333333333333
1705	1462	IBD_CD	non_CD_clone	IGHA2	0.111111111111111
1706	1462	IBD_CD	non_CD_clone	IGHA2	0.111111111111111
1707	1462	IBD_CD	non_CD_clone	IGHA2	0.111111111111111
1708	1462	IBD_CD	non_CD_clone	IGHG2	0.0784313725490196
1709	1462	IBD_CD	non_CD_clone	IGHA1	0.137254901960784
1710	1462	IBD_CD	non_CD_clone	IGHA1	0.137254901960784
1711	1462	IBD_CD	non_CD_clone	IGHG1	0
1712	1462	IBD_CD	non_CD_clone	IGHA1	0.0833333333333333
1713	1462	IBD_CD	non_CD_clone	IGHG2	0.125
1714	1462	IBD_CD	non_CD_clone	IGHG2	0.166666666666667
1715	1462	IBD_CD	non_CD_clone	IGHG2	0.145833333333333
1716	1462	IBD_CD	non_CD_clone	IGHG2	0.1875
1717	1462	IBD_CD	non_CD_clone	IGHG2	0.166666666666667
1718	1462	IBD_CD	non_CD_clone	IGHA2	0.125
1719	1462	IBD_CD	non_CD_clone	IGHA1	0.145833333333333
1720	1462	IBD_CD	non_CD_clone	IGHA1	0.145833333333333
1721	1462	IBD_CD	non_CD_clone	IGHA1	0.145833333333333
1722	1462	IBD_CD	non_CD_clone	IGHA1	0.125
1723	1462	IBD_CD	non_CD_clone	IGHA1	0.111111111111111
1724	1462	IBD_CD	non_CD_clone	IGHA1	0.0666666666666667
1725	1462	IBD_CD	non_CD_clone	IGHA1	0.0666666666666667
1726	1462	IBD_CD	non_CD_clone	IGHA1	0.0222222222222222
1727	1462	IBD_CD	non_CD_clone	IGHA1	0.0444444444444444
1728	1462	IBD_CD	non_CD_clone	IGHA1	0.0666666666666667
1729	1462	IBD_CD	non_CD_clone	IGHA1	0.0666666666666667
1730	1462	IBD_CD	non_CD_clone	IGHM	0.177777777777778
1731	1462	IBD_CD	non_CD_clone	IGHM	0.177777777777778
1732	1462	IBD_CD	non_CD_clone	IGHA1	0.133333333333333
1733	1462	IBD_CD	non_CD_clone	IGHA1	0.133333333333333
1734	1462	IBD_CD	non_CD_clone	IGHM	0.133333333333333
1735	1462	IBD_CD	non_CD_clone	IGHG1	0.155555555555556
1736	1462	IBD_CD	non_CD_clone	IGHG1	0.155555555555556
1737	1462	IBD_CD	non_CD_clone	IGHA1	0.0208333333333333
1738	1462	IBD_CD	non_CD_clone	IGHA2	0.0208333333333333
1739	1462	IBD_CD	non_CD_clone	IGHA2	0.111111111111111
1740	1462	IBD_CD	non_CD_clone	IGHA2	0.104166666666667
1741	1462	IBD_CD	non_CD_clone	IGHA2	0.125
1742	1462	IBD_CD	non_CD_clone	IGHA2	0.125
1743	1462	IBD_CD	non_CD_clone	IGHG2	0.166666666666667
1744	1462	IBD_CD	non_CD_clone	IGHG2	0.166666666666667
1745	1462	IBD_CD	non_CD_clone	IGHA2	0.166666666666667
1746	1462	IBD_CD	non_CD_clone	IGHA2	0.166666666666667
1747	1462	IBD_CD	non_CD_clone	IGHG2	0.166666666666667
1748	1462	IBD_CD	non_CD_clone	IGHA2	0.208333333333333
1749	1462	IBD_CD	non_CD_clone	IGHA2	0.166666666666667
1750	1462	IBD_CD	non_CD_clone	IGHA2	0.166666666666667
1751	1462	IBD_CD	non_CD_clone	IGHA2	0.1875
1752	1462	IBD_CD	non_CD_clone	IGHG2	0.0222222222222222
1753	1462	IBD_CD	non_CD_clone	IGHG2	0.0222222222222222
1754	1462	IBD_CD	non_CD_clone	IGHG2	0.0222222222222222
1755	1462	IBD_CD	non_CD_clone	IGHG2	0.0222222222222222
1756	1462	IBD_CD	non_CD_clone	IGHG2	0.0222222222222222
1757	1462	IBD_CD	non_CD_clone	IGHG2	0.0222222222222222
1758	1462	IBD_CD	non_CD_clone	IGHA1	0.0222222222222222
1759	1462	IBD_CD	non_CD_clone	IGHA1	0.111111111111111
1760	1462	IBD_CD	non_CD_clone	IGHA2	0.2
1761	1462	IBD_CD	non_CD_clone	IGHG2	0.25
1762	1462	IBD_CD	non_CD_clone	IGHG2	0.229166666666667
1763	1462	IBD_CD	non_CD_clone	IGHG2	0.166666666666667
1764	1462	IBD_CD	non_CD_clone	IGHG2	0.25
1765	1462	IBD_CD	non_CD_clone	IGHA2	0.1875
1766	1462	IBD_CD	non_CD_clone	IGHA2	0.208333333333333
1767	1462	IBD_CD	non_CD_clone	IGHA1	0.1875
1768	1462	IBD_CD	non_CD_clone	IGHA2	0.208333333333333
1769	1462	IBD_CD	non_CD_clone	IGHA1	0.0625
1770	1462	IBD_CD	non_CD_clone	IGHA1	0.0625
1771	1462	IBD_CD	non_CD_clone	IGHM	0.0416666666666667
1772	1462	IBD_CD	non_CD_clone	IGHA1	0.166666666666667
1773	1462	IBD_CD	non_CD_clone	IGHA2	0.229166666666667
1774	1462	IBD_CD	non_CD_clone	IGHA2	0.208333333333333
1775	1462	IBD_CD	non_CD_clone	IGHG2	0.145833333333333
1776	1462	IBD_CD	non_CD_clone	IGHG2	0.145833333333333
1777	1462	IBD_CD	non_CD_clone	IGHA2	0.145833333333333
1778	1462	IBD_CD	non_CD_clone	IGHA2	0.1875
1779	1462	IBD_CD	non_CD_clone	IGHA2	0.166666666666667
1780	1462	IBD_CD	non_CD_clone	IGHA2	0.208333333333333
1781	1462	IBD_CD	non_CD_clone	IGHA2	0.1875
1782	1462	IBD_CD	non_CD_clone	IGHA2	0.1875
1783	1462	IBD_CD	non_CD_clone	IGHA2	0.208333333333333
1784	1462	IBD_CD	non_CD_clone	IGHG2	0.166666666666667
1785	1462	IBD_CD	non_CD_clone	IGHG2	0.166666666666667
1786	1462	IBD_CD	non_CD_clone	IGHA2	0.1875
1787	1462	IBD_CD	non_CD_clone	IGHA2	0.1875
1788	1462	IBD_CD	non_CD_clone	IGHA2	0.208333333333333
1789	1462	IBD_CD	non_CD_clone	IGHA2	0.1875
1790	1462	IBD_CD	non_CD_clone	IGHA2	0.1875
1791	1462	IBD_CD	non_CD_clone	IGHA2	0.1875
1792	1462	IBD_CD	non_CD_clone	IGHA2	0.1875
1793	1462	IBD_CD	non_CD_clone	IGHG2	0.145833333333333
1794	1462	IBD_CD	non_CD_clone	IGHG2	0.145833333333333
1795	1462	IBD_CD	non_CD_clone	IGHA2	0.0833333333333333
1796	1462	IBD_CD	non_CD_clone	IGHG2	0.166666666666667
1797	1462	IBD_CD	non_CD_clone	IGHG2	0.166666666666667
1798	1462	IBD_CD	non_CD_clone	IGHG2	0.1875
1799	1462	IBD_CD	non_CD_clone	IGHG2	0.1875
1800	1462	IBD_CD	non_CD_clone	IGHG2	0.1875
1801	1462	IBD_CD	non_CD_clone	IGHA2	0.145833333333333
1802	1462	IBD_CD	non_CD_clone	IGHA2	0.125
1803	1462	IBD_CD	non_CD_clone	IGHA2	0.125
1804	1462	IBD_CD	non_CD_clone	IGHA2	0.125
1805	1462	IBD_CD	non_CD_clone	IGHG2	0.145833333333333
1806	1462	IBD_CD	non_CD_clone	IGHA2	0.125
1807	1462	IBD_CD	non_CD_clone	IGHA2	0.125
1808	1462	IBD_CD	non_CD_clone	IGHA2	0.354166666666667
1809	1462	IBD_CD	non_CD_clone	IGHA2	0.166666666666667
1810	1462	IBD_CD	non_CD_clone	IGHA1	0.166666666666667
1811	1462	IBD_CD	non_CD_clone	IGHA2	0.208333333333333
1812	1462	IBD_CD	non_CD_clone	IGHA2	0.208333333333333
1813	1462	IBD_CD	non_CD_clone	IGHG2	0.229166666666667
1814	1462	IBD_CD	non_CD_clone	IGHA2	0.229166666666667
1815	1462	IBD_CD	non_CD_clone	IGHA2	0.1875
1816	1462	IBD_CD	non_CD_clone	IGHA2	0.1875
1817	1462	IBD_CD	non_CD_clone	IGHA1	0.166666666666667
1818	1462	IBD_CD	non_CD_clone	IGHA1	0.166666666666667
1819	1462	IBD_CD	non_CD_clone	IGHA1	0.1875
1820	1462	IBD_CD	non_CD_clone	IGHA1	0.104166666666667
1821	1462	IBD_CD	non_CD_clone	IGHA2	0.196078431372549
1822	1462	IBD_CD	non_CD_clone	IGHA2	0.196078431372549
1823	1462	IBD_CD	non_CD_clone	IGHA2	0.196078431372549
1824	1462	IBD_CD	non_CD_clone	IGHA2	0.196078431372549
1825	1462	IBD_CD	non_CD_clone	IGHA2	0.196078431372549
1826	1462	IBD_CD	non_CD_clone	IGHA2	0.196078431372549
1827	1462	IBD_CD	non_CD_clone	IGHA2	0.196078431372549
1828	1462	IBD_CD	non_CD_clone	IGHA2	0.196078431372549
1829	1462	IBD_CD	non_CD_clone	IGHA2	0.196078431372549
1830	1462	IBD_CD	non_CD_clone	IGHA2	0.196078431372549
1831	1462	IBD_CD	non_CD_clone	IGHA2	0.196078431372549
1832	1462	IBD_CD	non_CD_clone	IGHA2	0.196078431372549
1833	1462	IBD_CD	non_CD_clone	IGHA1	0.215686274509804
1834	1462	IBD_CD	non_CD_clone	IGHA1	0.215686274509804
1835	1462	IBD_CD	non_CD_clone	IGHA1	0.215686274509804
1836	1462	IBD_CD	non_CD_clone	IGHA2	0.0392156862745098
1837	1462	IBD_CD	non_CD_clone	IGHA2	0.117647058823529
1838	1462	IBD_CD	non_CD_clone	IGHA1	0.0980392156862745
1839	1462	IBD_CD	non_CD_clone	IGHA2	0.196078431372549
1840	1462	IBD_CD	non_CD_clone	IGHA2	0.196078431372549
1841	1462	IBD_CD	non_CD_clone	IGHA2	0.196078431372549
1842	1462	IBD_CD	non_CD_clone	IGHG2	0.176470588235294
1843	1462	IBD_CD	non_CD_clone	IGHG2	0.176470588235294
1844	1462	IBD_CD	non_CD_clone	IGHM	0
1845	1462	IBD_CD	non_CD_clone	IGHG2	0.1875
1846	1462	IBD_CD	non_CD_clone	IGHM	0.125
1847	1462	IBD_CD	non_CD_clone	IGHM	0.125
1848	1462	IBD_CD	non_CD_clone	IGHA1	0.0625
1849	1462	IBD_CD	non_CD_clone	IGHA2	0.104166666666667
1850	1462	IBD_CD	non_CD_clone	IGHA1	0.0833333333333333
1851	1462	IBD_CD	non_CD_clone	IGHA2	0.0416666666666667
1852	1462	IBD_CD	non_CD_clone	IGHA1	0.155555555555556
1853	1462	IBD_CD	non_CD_clone	IGHA1	0.155555555555556
1854	1462	IBD_CD	non_CD_clone	IGHA1	0.155555555555556
1855	1462	IBD_CD	non_CD_clone	IGHA2	0.156862745098039
1856	1462	IBD_CD	non_CD_clone	IGHA2	0.156862745098039
1857	1462	IBD_CD	non_CD_clone	IGHA2	0.156862745098039
1858	1462	IBD_CD	non_CD_clone	IGHA2	0.156862745098039
1859	1462	IBD_CD	non_CD_clone	IGHG2	0.0625
1860	1462	IBD_CD	non_CD_clone	IGHA1	0.155555555555556
1861	1462	IBD_CD	non_CD_clone	IGHA1	0.111111111111111
1862	1462	IBD_CD	non_CD_clone	IGHA1	0.111111111111111
1863	1462	IBD_CD	non_CD_clone	IGHA1	0.111111111111111
1864	1462	IBD_CD	non_CD_clone	IGHA1	0.111111111111111
1865	1462	IBD_CD	non_CD_clone	IGHA1	0.111111111111111
1866	1462	IBD_CD	non_CD_clone	IGHA1	0.111111111111111
1867	1462	IBD_CD	non_CD_clone	IGHA1	0.177777777777778
1868	1462	IBD_CD	non_CD_clone	IGHA1	0.177777777777778
1869	1462	IBD_CD	non_CD_clone	IGHA1	0.155555555555556
1870	1462	IBD_CD	non_CD_clone	IGHA1	0.177777777777778
1871	1462	IBD_CD	non_CD_clone	IGHA1	0
1872	1462	IBD_CD	non_CD_clone	IGHA1	0.229166666666667
1873	1462	IBD_CD	non_CD_clone	IGHA1	0.104166666666667
1874	1462	IBD_CD	non_CD_clone	IGHA1	0.156862745098039
1875	1462	IBD_CD	non_CD_clone	IGHM	0.156862745098039
1876	1462	IBD_CD	non_CD_clone	IGHA1	0.156862745098039
1877	1462	IBD_CD	non_CD_clone	IGHA1	0.0833333333333333
1878	1462	IBD_CD	non_CD_clone	IGHA1	0.0833333333333333
1879	1462	IBD_CD	non_CD_clone	IGHA1	0.0222222222222222
1880	1462	IBD_CD	non_CD_clone	IGHA1	0.0222222222222222
1881	1462	IBD_CD	non_CD_clone	IGHA1	0.0222222222222222
1882	1462	IBD_CD	non_CD_clone	IGHA1	0.0444444444444444
1883	1462	IBD_CD	non_CD_clone	IGHA1	0.0444444444444444
1884	1462	IBD_CD	non_CD_clone	IGHG2	0.0222222222222222
1885	1462	IBD_CD	non_CD_clone	IGHA1	0.0227272727272727
1886	1462	IBD_CD	non_CD_clone	IGHA1	0.0222222222222222
1887	1462	IBD_CD	non_CD_clone	IGHA1	0.0222222222222222
1888	1462	IBD_CD	non_CD_clone	IGHA1	0.0666666666666667
1889	1462	IBD_CD	non_CD_clone	IGHA1	0.0222222222222222
1890	1462	IBD_CD	non_CD_clone	IGHA1	0.0222222222222222
1891	1462	IBD_CD	non_CD_clone	IGHG2	0.0444444444444444
1892	1462	IBD_CD	non_CD_clone	IGHG2	0.0222222222222222
1893	1462	IBD_CD	non_CD_clone	IGHA1	0.0666666666666667
1894	1462	IBD_CD	non_CD_clone	IGHA1	0.0222222222222222
1895	1462	IBD_CD	non_CD_clone	IGHA1	0.0222222222222222
1896	1462	IBD_CD	non_CD_clone	IGHG2	0.0222222222222222
1897	1462	IBD_CD	non_CD_clone	IGHA1	0.0222222222222222
1898	1462	IBD_CD	non_CD_clone	IGHA1	0.0222222222222222
1899	1462	IBD_CD	non_CD_clone	IGHA1	0.0222222222222222
1900	1462	IBD_CD	non_CD_clone	IGHA1	0.0222222222222222
1901	1462	IBD_CD	non_CD_clone	IGHA1	0.0222222222222222
1902	1462	IBD_CD	non_CD_clone	IGHA1	0.0222222222222222
1903	1462	IBD_CD	non_CD_clone	IGHA1	0.0222222222222222
1904	1462	IBD_CD	non_CD_clone	IGHA1	0.0222222222222222
1905	1462	IBD_CD	non_CD_clone	IGHA1	0.0222222222222222
1906	1462	IBD_CD	non_CD_clone	IGHA1	0.0888888888888889
1907	1462	IBD_CD	non_CD_clone	IGHA1	0.0784313725490196
1908	1462	IBD_CD	non_CD_clone	IGHA1	0.0784313725490196
1909	1462	IBD_CD	non_CD_clone	IGHA1	0.0784313725490196
1910	1462	IBD_CD	non_CD_clone	IGHA1	0.0784313725490196
1911	1462	IBD_CD	non_CD_clone	IGHA2	0.133333333333333
1912	1462	IBD_CD	non_CD_clone	IGHA2	0.133333333333333
1913	1462	IBD_CD	non_CD_clone	IGHA2	0.133333333333333
1914	1462	IBD_CD	non_CD_clone	IGHA2	0.133333333333333
1915	1462	IBD_CD	non_CD_clone	IGHA2	0.133333333333333
1916	1462	IBD_CD	non_CD_clone	IGHA2	0.133333333333333
1917	1462	IBD_CD	non_CD_clone	IGHA2	0.133333333333333
1918	1462	IBD_CD	non_CD_clone	IGHA2	0.133333333333333
1919	1462	IBD_CD	non_CD_clone	IGHA1	0.177777777777778
1920	1462	IBD_CD	non_CD_clone	IGHG2	0.0784313725490196
1921	1462	IBD_CD	non_CD_clone	IGHG2	0.0784313725490196
1922	1462	IBD_CD	non_CD_clone	IGHG2	0.0980392156862745
1923	1462	IBD_CD	non_CD_clone	IGHM	0.111111111111111
1924	1462	IBD_CD	non_CD_clone	IGHM	0.0784313725490196
1925	1462	IBD_CD	non_CD_clone	IGHA2	0.196078431372549
1926	1462	IBD_CD	non_CD_clone	IGHA2	0.196078431372549
1927	1462	IBD_CD	non_CD_clone	IGHA1	0.0980392156862745
1928	1462	IBD_CD	non_CD_clone	IGHA1	0.0222222222222222
1929	1462	IBD_CD	non_CD_clone	IGHA1	0.177777777777778
1930	1462	IBD_CD	non_CD_clone	IGHA1	0.145833333333333
1931	1462	IBD_CD	non_CD_clone	IGHA1	0.145833333333333
1932	1462	IBD_CD	non_CD_clone	IGHA1	0.145833333333333
1933	1462	IBD_CD	non_CD_clone	IGHA1	0.145833333333333
1934	1462	IBD_CD	non_CD_clone	IGHA1	0.111111111111111
1935	1462	IBD_CD	non_CD_clone	IGHA1	0.222222222222222
1936	1462	IBD_CD	non_CD_clone	IGHM	0.0666666666666667
1937	1462	IBD_CD	non_CD_clone	IGHA1	0.155555555555556
1938	1462	IBD_CD	non_CD_clone	IGHA1	0.196078431372549
1939	1462	IBD_CD	non_CD_clone	IGHA1	0.0625
1940	1462	IBD_CD	non_CD_clone	IGHA2	0.0833333333333333
1941	1462	IBD_CD	non_CD_clone	IGHA1	0.0625
1942	1462	IBD_CD	non_CD_clone	IGHA1	0.0625
1943	1462	IBD_CD	non_CD_clone	IGHA1	0.0625
1944	1462	IBD_CD	non_CD_clone	IGHA1	0.0625
1945	1462	IBD_CD	non_CD_clone	IGHG2	0.208333333333333
1946	1462	IBD_CD	non_CD_clone	IGHG2	0.208333333333333
1947	1462	IBD_CD	non_CD_clone	IGHA2	0.166666666666667
1948	1462	IBD_CD	non_CD_clone	IGHG1	0.145833333333333
1949	1462	IBD_CD	non_CD_clone	IGHA1	0.1875
1950	1462	IBD_CD	non_CD_clone	IGHG2	0.0625
1951	1462	IBD_CD	non_CD_clone	IGHA1	0.105263157894737
1952	1462	IBD_CD	non_CD_clone	IGHA1	0.105263157894737
1953	1462	IBD_CD	non_CD_clone	IGHA2	0.105263157894737
1954	1462	IBD_CD	non_CD_clone	IGHA2	0.157894736842105
1955	1462	IBD_CD	non_CD_clone	IGHM	0
1956	1462	IBD_CD	non_CD_clone	IGHA2	0.0208333333333333
1957	1462	IBD_CD	non_CD_clone	IGHA1	0.0416666666666667
1958	1462	IBD_CD	non_CD_clone	IGHA2	0.104166666666667
1959	1462	IBD_CD	non_CD_clone	IGHG2	0.166666666666667
1960	1462	IBD_CD	non_CD_clone	IGHG2	0.0416666666666667
1961	1462	IBD_CD	non_CD_clone	IGHG2	0.125
1962	1462	IBD_CD	non_CD_clone	IGHG2	0.104166666666667
1963	1462	IBD_CD	non_CD_clone	IGHA2	0.125
1964	1462	IBD_CD	non_CD_clone	IGHA2	0.0833333333333333
1965	1462	IBD_CD	non_CD_clone	IGHA1	0.1875
1966	1462	IBD_CD	non_CD_clone	IGHA1	0.1875
1967	1462	IBD_CD	non_CD_clone	IGHM	0.0416666666666667
1968	1462	IBD_CD	non_CD_clone	IGHM	0.0416666666666667
1969	1462	IBD_CD	non_CD_clone	IGHA2	0.0208333333333333
1970	1462	IBD_CD	non_CD_clone	IGHA2	0.145833333333333
1971	1462	IBD_CD	non_CD_clone	IGHG2	0.125
1972	1462	IBD_CD	non_CD_clone	IGHG2	0.0555555555555556
1973	1462	IBD_CD	non_CD_clone	IGHG2	0.037037037037037
1974	1462	IBD_CD	non_CD_clone	IGHM	0.0196078431372549
1975	1462	IBD_CD	non_CD_clone	IGHM	0
1976	1462	IBD_CD	non_CD_clone	IGHG2	0.0185185185185185
1977	1462	IBD_CD	non_CD_clone	IGHA2	0.0555555555555556
1978	1462	IBD_CD	non_CD_clone	IGHA1	0.0980392156862745
1979	1462	IBD_CD	non_CD_clone	IGHA2	0.117647058823529
1980	1462	IBD_CD	non_CD_clone	IGHM	0
1981	1462	IBD_CD	non_CD_clone	IGHM	0.0196078431372549
1982	1462	IBD_CD	non_CD_clone	IGHM	0.0392156862745098
1983	1462	IBD_CD	non_CD_clone	IGHM	0.0196078431372549
1984	1462	IBD_CD	non_CD_clone	IGHM	0.0196078431372549
1985	1462	IBD_CD	non_CD_clone	IGHM	0.166666666666667
1986	1462	IBD_CD	non_CD_clone	IGHM	0.0416666666666667
1987	1462	IBD_CD	non_CD_clone	IGHM	0.0416666666666667
1988	1462	IBD_CD	non_CD_clone	IGHM	0.0416666666666667
1989	1462	IBD_CD	non_CD_clone	IGHA2	0.0625
1990	1462	IBD_CD	non_CD_clone	IGHM	0.104166666666667
1991	1462	IBD_CD	non_CD_clone	IGHA2	0.125
1992	1462	IBD_CD	non_CD_clone	IGHA1	0.104166666666667
1993	1462	IBD_CD	non_CD_clone	IGHA1	0.104166666666667
1994	1462	IBD_CD	non_CD_clone	IGHM	0.145833333333333
1995	1462	IBD_CD	non_CD_clone	IGHM	0
1996	1462	IBD_CD	non_CD_clone	IGHA1	0.145833333333333
1997	1462	IBD_CD	non_CD_clone	IGHA1	0.166666666666667
1998	1462	IBD_CD	non_CD_clone	IGHA1	0.166666666666667
1999	1462	IBD_CD	non_CD_clone	IGHA1	0.166666666666667
[truncated: 177,880 more rows]
