# Supplementary material for: Disease-specific B cell clones are shared between patients with Crohn’s disease
Source: Nat Commun. 2025 Apr 17;16:3689. doi: 10.1038/s41467-025-58977-y (PMC12006383; doi:10.1038/s41467-025-58977-y)
Supplement: Supplementary file 13 — Source Data [file 41467_2025_58977_MOESM13_ESM.zip › Source_Data/SuppFigure4c.csv]

	ID_Diagnosis	diagnosis	c_call	Proportion
1	7421_HC	HC	IGHM	0
5	7398_HC	HC	IGHM	0
6	7400_HC	HC	IGHM	0
7	7402_HC	HC	IGHM	0
9	7401_HC	HC	IGHM	0
11	7391_HC	HC	IGHM	0
13	7411_HC	HC	IGHM	0
17	7412_HC	HC	IGHM	0
18	7367_HC	HC	IGHM	0
20	7373_HC	HC	IGHM	0
23	7381_HC	HC	IGHM	0
25	7363_HC	HC	IGHM	0
26	7380_HC	HC	IGHM	0
27	7382_HC	HC	IGHM	0
28	7386_HC	HC	IGHM	0
36	7416_HC	HC	IGHM	0
37	1457_CD	CD	IGHM	0
42	7372_HC	HC	IGHM	0
43	7406_HC	HC	IGHM	0
45	7415_HC	HC	IGHM	0
46	1450_CD	CD	IGHM	0
48	7366_HC	HC	IGHM	0
55	7365_HC	HC	IGHM	0
57	7364_HC	HC	IGHM	0
58	7377_HC	HC	IGHM	0
60	7379_HC	HC	IGHM	0
70	7421_HC	HC	IGHA1	0
73	7398_HC	HC	IGHA1	0
75	7400_HC	HC	IGHA1	0
76	7402_HC	HC	IGHA1	0
78	7401_HC	HC	IGHA1	0
81	7411_HC	HC	IGHA1	0
87	7367_HC	HC	IGHA1	0
92	7385_HC	HC	IGHA1	0
94	7390_HC	HC	IGHA1	0
95	7419_HC	HC	IGHA1	0
96	7380_HC	HC	IGHA1	0
97	7382_HC	HC	IGHA1	0
102	7417_HC	HC	IGHA1	0
103	7416_HC	HC	IGHA1	0
104	7369_HC	HC	IGHA1	0
105	1457_CD	CD	IGHA1	0
106	7389_HC	HC	IGHA1	0
112	7372_HC	HC	IGHA1	0
113	7394_HC	HC	IGHA1	0
114	7408_HC	HC	IGHA1	0
115	7406_HC	HC	IGHA1	0
116	1514_CD	CD	IGHA1	0
118	7366_HC	HC	IGHA1	0
119	1455_CD	CD	IGHA1	0
121	1493_CD	CD	IGHA1	0
123	1452_CD	CD	IGHA1	0
124	1461_CD	CD	IGHA1	0
126	7362_HC	HC	IGHA1	0
127	7387_HC	HC	IGHA1	0
129	7365_HC	HC	IGHA1	0
131	7392_HC	HC	IGHA1	0
133	7379_HC	HC	IGHA1	0
138	7383_HC	HC	IGHA1	0
141	1468_CD	CD	IGHA1	0
143	7421_HC	HC	IGHA2	0
146	7402_HC	HC	IGHA2	0
149	7391_HC	HC	IGHA2	0
150	7411_HC	HC	IGHA2	0
155	7412_HC	HC	IGHA2	0
158	7373_HC	HC	IGHA2	0
160	7381_HC	HC	IGHA2	0
163	7385_HC	HC	IGHA2	0
165	7390_HC	HC	IGHA2	0
166	7363_HC	HC	IGHA2	0
170	7380_HC	HC	IGHA2	0
171	7382_HC	HC	IGHA2	0
172	7386_HC	HC	IGHA2	0
177	7417_HC	HC	IGHA2	0
178	7416_HC	HC	IGHA2	0
179	1457_CD	CD	IGHA2	0
180	7389_HC	HC	IGHA2	0
183	1517_CD	CD	IGHA2	0
186	7394_HC	HC	IGHA2	0
187	7408_HC	HC	IGHA2	0
189	7415_HC	HC	IGHA2	0
190	1514_CD	CD	IGHA2	0
191	1450_CD	CD	IGHA2	0
194	1493_CD	CD	IGHA2	0
196	1452_CD	CD	IGHA2	0
197	7387_HC	HC	IGHA2	0
199	7375_HC	HC	IGHA2	0
200	7365_HC	HC	IGHA2	0
207	7410_HC	HC	IGHA2	0
210	7421_HC	HC	IGHG1	0
216	7402_HC	HC	IGHG1	0
219	7401_HC	HC	IGHG1	0
222	7393_HC	HC	IGHG1	0
223	7396_HC	HC	IGHG1	0
224	7403_HC	HC	IGHG1	0
229	7411_HC	HC	IGHG1	0
230	7418_HC	HC	IGHG1	0
237	7412_HC	HC	IGHG1	0
239	7367_HC	HC	IGHG1	0
246	7385_HC	HC	IGHG1	0
248	7390_HC	HC	IGHG1	0
249	7363_HC	HC	IGHG1	0
252	7419_HC	HC	IGHG1	0
254	7380_HC	HC	IGHG1	0
256	7382_HC	HC	IGHG1	0
257	7386_HC	HC	IGHG1	0
263	1462_CD	CD	IGHG1	0
265	7417_HC	HC	IGHG1	0
266	7416_HC	HC	IGHG1	0
268	7369_HC	HC	IGHG1	0
269	1457_CD	CD	IGHG1	0
270	7389_HC	HC	IGHG1	0
274	1517_CD	CD	IGHG1	0
276	7372_HC	HC	IGHG1	0
277	1451_CD	CD	IGHG1	0
280	7394_HC	HC	IGHG1	0
281	7408_HC	HC	IGHG1	0
282	7406_HC	HC	IGHG1	0
284	7415_HC	HC	IGHG1	0
285	1514_CD	CD	IGHG1	0
286	1450_CD	CD	IGHG1	0
288	7366_HC	HC	IGHG1	0
290	1493_CD	CD	IGHG1	0
293	1488_CD	CD	IGHG1	0
294	1461_CD	CD	IGHG1	0
295	7362_HC	HC	IGHG1	0
297	7375_HC	HC	IGHG1	0
298	7365_HC	HC	IGHG1	0
300	7364_HC	HC	IGHG1	0
302	7377_HC	HC	IGHG1	0
303	7392_HC	HC	IGHG1	0
306	7379_HC	HC	IGHG1	0
311	1484_CD	CD	IGHG1	0
315	1521_CD	CD	IGHG1	0
319	7368_HC	HC	IGHG1	0
321	7383_HC	HC	IGHG1	0
322	7370_HC	HC	IGHG1	0
323	1483_CD	CD	IGHG1	0
325	1523_CD	CD	IGHG1	0
327	1460_CD	CD	IGHG1	0
328	7378_HC	HC	IGHG1	0
329	1468_CD	CD	IGHG1	0
330	7410_HC	HC	IGHG1	0
332	7421_HC	HC	IGHG2	0
338	7400_HC	HC	IGHG2	0
339	7402_HC	HC	IGHG2	0
341	7401_HC	HC	IGHG2	0
343	7393_HC	HC	IGHG2	0
345	7391_HC	HC	IGHG2	0
347	7411_HC	HC	IGHG2	0
348	7418_HC	HC	IGHG2	0
355	7412_HC	HC	IGHG2	0
356	7367_HC	HC	IGHG2	0
361	7381_HC	HC	IGHG2	0
363	7385_HC	HC	IGHG2	0
365	7390_HC	HC	IGHG2	0
367	7363_HC	HC	IGHG2	0
368	7419_HC	HC	IGHG2	0
370	7380_HC	HC	IGHG2	0
372	7382_HC	HC	IGHG2	0
378	7416_HC	HC	IGHG2	0
380	7369_HC	HC	IGHG2	0
381	7389_HC	HC	IGHG2	0
384	1517_CD	CD	IGHG2	0
386	7372_HC	HC	IGHG2	0
389	7394_HC	HC	IGHG2	0
390	7408_HC	HC	IGHG2	0
391	7406_HC	HC	IGHG2	0
393	7415_HC	HC	IGHG2	0
394	1450_CD	CD	IGHG2	0
396	7366_HC	HC	IGHG2	0
398	1455_CD	CD	IGHG2	0
399	1493_CD	CD	IGHG2	0
400	1452_CD	CD	IGHG2	0
402	7362_HC	HC	IGHG2	0
405	7364_HC	HC	IGHG2	0
406	7376_HC	HC	IGHG2	0
409	7379_HC	HC	IGHG2	0
414	1521_CD	CD	IGHG2	0
418	7368_HC	HC	IGHG2	0
420	7410_HC	HC	IGHG2	0
575	1450_CD	CD	IGHA1	0.00066203243958954
576	1451_CD	CD	IGHA1	0.000868809730668983
577	1451_CD	CD	IGHA2	0.00232423009877978
578	1451_CD	CD	IGHG2	0.000844594594594595
579	1451_CD	CD	IGHM	0.00172771250863856
580	1452_CD	CD	IGHG1	0.0114068441064639
581	1452_CD	CD	IGHM	0.00478927203065134
582	1455_CD	CD	IGHA2	0.00137741046831956
583	1455_CD	CD	IGHG1	0.00367647058823529
584	1455_CD	CD	IGHM	0.00028328611898017
585	1457_CD	CD	IGHG2	0.000485908649173955
586	1460_CD	CD	IGHA1	0.00143266475644699
587	1460_CD	CD	IGHA2	0.000248447204968944
588	1460_CD	CD	IGHG2	0.020532319391635
589	1460_CD	CD	IGHM	0.000192752505782575
590	1461_CD	CD	IGHA2	0.000641848523748395
591	1461_CD	CD	IGHG2	0.00100502512562814
592	1461_CD	CD	IGHM	0.00873362445414847
593	1462_CD	CD	IGHA1	0.000143533802210421
594	1462_CD	CD	IGHA2	0.00112258643915582
595	1462_CD	CD	IGHG2	0.0131440588853838
596	1462_CD	CD	IGHM	0.00467471756914686
603	1468_CD	CD	IGHA2	0.00111022997620936
604	1468_CD	CD	IGHG2	0.00077639751552795
605	1468_CD	CD	IGHM	0.000347403161368768
612	1471_CD	CD	IGHA1	0.000793860809738026
613	1471_CD	CD	IGHA2	0.00127632418634333
614	1471_CD	CD	IGHG1	0.0010482180293501
615	1471_CD	CD	IGHG2	0.00151285930408472
616	1471_CD	CD	IGHM	0.000809880542619964
617	1473_CD	CD	IGHA1	0.0155818044734858
618	1473_CD	CD	IGHA2	0.00533258490036486
619	1473_CD	CD	IGHG1	0.00164203612479475
620	1473_CD	CD	IGHG2	0.0074019245003701
621	1473_CD	CD	IGHM	0.0149443112928239
638	1483_CD	CD	IGHA1	0.000469153178512784
639	1483_CD	CD	IGHA2	0.00373018340068387
640	1483_CD	CD	IGHG2	0.00166112956810631
641	1483_CD	CD	IGHM	0.000121728545343883
642	1484_CD	CD	IGHA1	0.00104297037964122
643	1484_CD	CD	IGHA2	0.00571052053591039
644	1484_CD	CD	IGHG2	0.00367107195301028
645	1484_CD	CD	IGHM	0.00147741663149008
646	1486_CD	CD	IGHA1	0.0032422417786012
647	1486_CD	CD	IGHA2	0.0149105367793241
648	1486_CD	CD	IGHG1	0.0104895104895105
649	1486_CD	CD	IGHG2	0.00633713561470215
650	1486_CD	CD	IGHM	0.00941743320192729
654	1488_CD	CD	IGHA1	0.00197368421052632
655	1488_CD	CD	IGHA2	0.000357398141529664
656	1488_CD	CD	IGHG2	0.00596125186289121
657	1488_CD	CD	IGHM	0.000443557329784875
663	1493_CD	CD	IGHM	0.00032
691	1514_CD	CD	IGHG2	0.00249169435215947
692	1514_CD	CD	IGHM	0.00325925925925926
700	1517_CD	CD	IGHA1	0.000507872016251904
701	1517_CD	CD	IGHM	0.00139275766016713
702	1521_CD	CD	IGHA1	0.00153165418652144
703	1521_CD	CD	IGHA2	0.000298418382572366
704	1521_CD	CD	IGHM	0.00369549150036955
708	1523_CD	CD	IGHA1	0.000909327097947519
709	1523_CD	CD	IGHA2	0.000884173297966401
710	1523_CD	CD	IGHG2	0.00198741305067903
711	1523_CD	CD	IGHM	0.000887198986058302
846	7362_HC	HC	IGHA2	0.000662690523525514
847	7362_HC	HC	IGHM	0.000792602377807133
848	7363_HC	HC	IGHA1	0.000234027615258601
849	7364_HC	HC	IGHA1	0.00018152114721365
850	7364_HC	HC	IGHA2	0.000855798031664527
851	7365_HC	HC	IGHG2	0.00140056022408964
852	7366_HC	HC	IGHA2	0.000396353547364249
853	7367_HC	HC	IGHA2	0.00233100233100233
854	7368_HC	HC	IGHA1	0.000525486074619023
855	7368_HC	HC	IGHA2	0.000713266761768902
856	7368_HC	HC	IGHM	0.000543183052688756
857	7369_HC	HC	IGHA2	0.0359778597785978
858	7369_HC	HC	IGHM	0.00260108772759518
859	7370_HC	HC	IGHA1	0.00434005616543273
860	7370_HC	HC	IGHA2	0.00210117989332471
861	7370_HC	HC	IGHG2	0.00181818181818182
862	7370_HC	HC	IGHM	0.000226654578422484
863	7372_HC	HC	IGHA2	0.000751314800901578
864	7373_HC	HC	IGHA1	0.000587544065804935
865	7373_HC	HC	IGHG1	0.00422832980972516
866	7373_HC	HC	IGHG2	0.00582072176949942
867	7375_HC	HC	IGHA1	0.000329924117452986
868	7375_HC	HC	IGHG2	0.0050125313283208
869	7375_HC	HC	IGHM	0.000292312189418299
870	7376_HC	HC	IGHA1	0.00281954887218045
871	7376_HC	HC	IGHA2	0.00878048780487805
872	7376_HC	HC	IGHG1	0.00836820083682008
873	7376_HC	HC	IGHM	0.000635324015247776
874	7377_HC	HC	IGHA1	0.00823751501630341
875	7377_HC	HC	IGHA2	0.00419189566837448
876	7377_HC	HC	IGHG2	0.00678733031674208
877	7378_HC	HC	IGHA1	0.000799840031993601
878	7378_HC	HC	IGHA2	0.00288572527895344
879	7378_HC	HC	IGHG2	0.00188679245283019
880	7378_HC	HC	IGHM	0.00106016432547045
881	7379_HC	HC	IGHA2	0.000754716981132075
882	7381_HC	HC	IGHA1	0.000559701492537313
883	7381_HC	HC	IGHG1	0.00184162062615101
884	7383_HC	HC	IGHA2	0.000798243863500299
885	7383_HC	HC	IGHG2	0.00347423277359583
886	7383_HC	HC	IGHM	0.000149689394506399
887	7385_HC	HC	IGHM	0.00546149645002731
888	7386_HC	HC	IGHA1	0.000369822485207101
889	7386_HC	HC	IGHG2	0.0387931034482759
890	7387_HC	HC	IGHG1	0.00495049504950495
891	7387_HC	HC	IGHG2	0.0233393177737881
892	7387_HC	HC	IGHM	0.000495540138751239
893	7389_HC	HC	IGHM	0.00107372942018611
894	7390_HC	HC	IGHM	0.0111111111111111
895	7391_HC	HC	IGHA1	0.00021092596498629
896	7391_HC	HC	IGHG1	0.00321543408360129
897	7392_HC	HC	IGHA2	0.00129366106080207
898	7392_HC	HC	IGHG2	0.000859106529209622
899	7392_HC	HC	IGHM	0.000354107648725212
900	7393_HC	HC	IGHA1	0.000203873598369011
901	7393_HC	HC	IGHA2	0.000616712920135677
902	7393_HC	HC	IGHM	0.0017910447761194
903	7394_HC	HC	IGHM	0.000163025758069775
904	7396_HC	HC	IGHA1	0.00106292517006803
905	7396_HC	HC	IGHA2	0.00555555555555556
906	7396_HC	HC	IGHG2	0.0039177277179236
908	7396_HC	HC	IGHM	0.000303398058252427
909	7398_HC	HC	IGHA2	0.000699790062981106
910	7398_HC	HC	IGHG1	0.00510204081632653
911	7398_HC	HC	IGHG2	0.0290322580645161
912	7400_HC	HC	IGHA2	0.000622277535780958
913	7400_HC	HC	IGHG1	0.00259067357512953
914	7401_HC	HC	IGHA2	0.00292540224280839
915	7403_HC	HC	IGHA1	0.00213929165676254
916	7403_HC	HC	IGHA2	0.00345572354211663
917	7403_HC	HC	IGHG2	0.00526870389884088
918	7403_HC	HC	IGHM	0.000593471810089021
919	7406_HC	HC	IGHA2	0.00171703296703297
920	7408_HC	HC	IGHM	0.000511770726714432
921	7410_HC	HC	IGHA1	0.000213128729752771
922	7410_HC	HC	IGHM	0.000401090967431413
923	7412_HC	HC	IGHA1	0.00166805671392827
924	7415_HC	HC	IGHA1	0.000445335114673792
925	7417_HC	HC	IGHG2	0.00711743772241993
926	7417_HC	HC	IGHM	0.000899280575539568
927	7418_HC	HC	IGHA1	0.00120627261761158
928	7418_HC	HC	IGHA2	0.00372300819061802
929	7418_HC	HC	IGHM	0.00105429625724829
930	7419_HC	HC	IGHA2	0.000333444481493831
931	7419_HC	HC	IGHM	0.000513610683102209
