# Supplementary material for: Disease-specific B cell clones are shared between patients with Crohn’s disease
Source: Nat Commun. 2025 Apr 17;16:3689. doi: 10.1038/s41467-025-58977-y (PMC12006383; doi:10.1038/s41467-025-58977-y)
Supplement: Supplementary file 13 — Source Data [file 41467_2025_58977_MOESM13_ESM.zip › Source_Data/SuppFigure5e.csv]

	ID	Diagnosis	Status	Constant_group	Proportion
2	FR-A2-Constant-A1	UC	Inflamed	IgM_IgD	0
3	FR-A2-Constant-A3	UC	Inflamed	IgM_IgD	0
5	FR-A2-Constant-A5	CD	Inflamed	IgM_IgD	0
6	FR-A2-Constant-A8	UC	Inflamed	IgM_IgD	0
8	FR-A3-Constant-A11	CD	Inflamed	IgM_IgD	0
10	FR-A3-Constant-A1	UC	Inflamed	IgM_IgD	0
11	FR-A3-Constant-A5	UC	Inflamed	IgM_IgD	0
13	FR-A4-Constant-A10	UC	Inflamed	IgM_IgD	0
16	FR-A4-Constant-A2	UC	Inflamed	IgM_IgD	0
19	FR-A4-Constant-A6	CD	Inflamed	IgM_IgD	0
21	FR-A4-Constant-A8	CD	Inflamed	IgM_IgD	0
22	FR-A5-Constant-A11	Non_IBD_Control	Non_inflamed	IgM_IgD	0
24	FR-A5-Constant-A5	UC	Inflamed	IgM_IgD	0
26	FR-A5-Constant-A9	UC	Inflamed	IgM_IgD	0
28	FR-A6-Constant-A1	CD	Inflamed	IgM_IgD	0
30	FR-A6-Constant-A8	UC	Inflamed	IgM_IgD	0
32	FR-A7-Constant-A10	CD	Inflamed	IgM_IgD	0
35	FR-A7-Constant-A6	CD	Inflamed	IgM_IgD	0
37	FR-A8-Constant-A10	Non_IBD_Control	Non_inflamed	IgM_IgD	0
38	FR-A8-Constant-A11	Non_IBD_Control	Non_inflamed	IgM_IgD	0
39	FR-A8-Constant-A12	Non_IBD_Control	Non_inflamed	IgM_IgD	0
40	FR-A8-Constant-A4	CD	Inflamed	IgM_IgD	0
41	FR-A8-Constant-A7	Non_IBD_Control	Non_inflamed	IgM_IgD	0
43	FR-A8-Constant-A9	UC	Inflamed	IgM_IgD	0
44	FR-A9-Constant-A1	Non_IBD_Control	Non_inflamed	IgM_IgD	0
45	FR-A9-Constant-A2	Non_IBD_Control	Non_inflamed	IgM_IgD	0
46	FR-A9-Constant-A5	Non_IBD_Control	Non_inflamed	IgM_IgD	0
47	FR-A9-Constant-A7	CD	Inflamed	IgM_IgD	0
51	FR-A1-Constant-A4	UC	Inflamed	Class_switched	0
52	FR-A2-Constant-A1	UC	Inflamed	Class_switched	0
58	FR-A5-Constant-A9	UC	Inflamed	Class_switched	0
59	FR-A7-Constant-A10	CD	Inflamed	Class_switched	0
62	FR-A7-Constant-A8	CD	Inflamed	Class_switched	0
63	FR-A9-Constant-A1	Non_IBD_Control	Non_inflamed	Class_switched	0
64	FR-A9-Constant-A3	Non_IBD_Control	Non_inflamed	Class_switched	0
70	FR-A1-Constant-A11	CD	Inflamed	Class_switched	0.000279955207166853
71	FR-A1-Constant-A11	CD	Inflamed	IgM_IgD	0.000946073793755913
75	FR-A1-Constant-A4	UC	Inflamed	IgM_IgD	0.000166002656042497
78	FR-A1-Constant-A6	UC	Inflamed	Class_switched	0.000635525897680331
79	FR-A1-Constant-A6	UC	Inflamed	IgM_IgD	0.000712758374910905
80	FR-A1-Constant-A7	UC	Inflamed	Class_switched	0.00173110213502597
81	FR-A1-Constant-A7	UC	Inflamed	IgM_IgD	0.000696136442742778
84	FR-A1-Constant-A9	UC	Inflamed	Class_switched	0.000918779860345461
85	FR-A1-Constant-A9	UC	Inflamed	IgM_IgD	0.000535045478865704
86	FR-A2-Constant-A10	CD	Inflamed	Class_switched	0.00218722659667542
87	FR-A2-Constant-A10	CD	Inflamed	IgM_IgD	0.00192184497117233
88	FR-A2-Constant-A11	CD	Inflamed	Class_switched	0.00159489633173844
89	FR-A2-Constant-A11	CD	Inflamed	IgM_IgD	0.000697836706210747
90	FR-A2-Constant-A12	UC	Inflamed	Class_switched	0.00046849379245725
91	FR-A2-Constant-A12	UC	Inflamed	IgM_IgD	0.000384024577572965
94	FR-A2-Constant-A3	UC	Inflamed	Class_switched	0.000901171522979874
96	FR-A2-Constant-A5	CD	Inflamed	Class_switched	0.000415282392026578
97	FR-A2-Constant-A6	UC	Inflamed	Class_switched	0.00140383715489003
98	FR-A2-Constant-A6	UC	Inflamed	IgM_IgD	0.00167926112510495
101	FR-A2-Constant-A8	UC	Inflamed	Class_switched	0.00067370312149113
103	FR-A3-Constant-A1	UC	Inflamed	Class_switched	0.00091533180778032
106	FR-A3-Constant-A11	CD	Inflamed	Class_switched	0.000658978583196046
110	FR-A3-Constant-A3	CD	Inflamed	Class_switched	0.000820793433652531
111	FR-A3-Constant-A3	CD	Inflamed	IgM_IgD	0.000781860828772478
113	FR-A3-Constant-A5	UC	Inflamed	Class_switched	0.00147710487444609
115	FR-A3-Constant-A7	CD	Inflamed	Class_switched	0.000313185092389602
116	FR-A3-Constant-A7	CD	Inflamed	IgM_IgD	0.00386100386100386
118	FR-A3-Constant-A9	CD	Inflamed	Class_switched	0.00138169257340242
119	FR-A3-Constant-A9	CD	Inflamed	IgM_IgD	0.000979671809943669
121	FR-A4-Constant-A10	UC	Inflamed	Class_switched	0.000358166189111748
123	FR-A4-Constant-A12	UC	Inflamed	Class_switched	0.000751597143930853
124	FR-A4-Constant-A12	UC	Inflamed	IgM_IgD	0.00159744408945687
125	FR-A4-Constant-A2	UC	Inflamed	Class_switched	0.000874125874125874
127	FR-A4-Constant-A4	CD	Inflamed	Class_switched	0.000317158261972724
128	FR-A4-Constant-A4	CD	Inflamed	IgM_IgD	0.000551876379690949
129	FR-A4-Constant-A6	CD	Inflamed	Class_switched	0.00229533282325937
131	FR-A4-Constant-A8	CD	Inflamed	Class_switched	0.000477783086478739
136	FR-A5-Constant-A10	Non_IBD_Control	Non_inflamed	Class_switched	0.000899550224887556
137	FR-A5-Constant-A10	Non_IBD_Control	Non_inflamed	IgM_IgD	0.000409668168783286
138	FR-A5-Constant-A11	Non_IBD_Control	Non_inflamed	Class_switched	0.000809716599190283
145	FR-A5-Constant-A5	UC	Inflamed	Class_switched	0.00176756517896597
148	FR-A5-Constant-A7	CD	Inflamed	Class_switched	0.00119047619047619
149	FR-A5-Constant-A7	CD	Inflamed	IgM_IgD	0.000588235294117647
150	FR-A6-Constant-A1	CD	Inflamed	Class_switched	0.00226610553577209
153	FR-A6-Constant-A11	CD	Inflamed	Class_switched	0.00188916876574307
154	FR-A6-Constant-A11	CD	Inflamed	IgM_IgD	0.000503524672708963
158	FR-A6-Constant-A3	UC	Inflamed	Class_switched	0.000625
159	FR-A6-Constant-A3	UC	Inflamed	IgM_IgD	0.000346020761245675
162	FR-A6-Constant-A5	CD	Inflamed	Class_switched	0.00347758887171561
163	FR-A6-Constant-A5	CD	Inflamed	IgM_IgD	0.000765696784073507
165	FR-A6-Constant-A7	CD	Inflamed	Class_switched	0.00264433671220802
166	FR-A6-Constant-A7	CD	Inflamed	IgM_IgD	0.00145772594752187
167	FR-A6-Constant-A8	UC	Inflamed	Class_switched	0.000811359026369168
169	FR-A7-Constant-A1	CD	Inflamed	Class_switched	0.000722543352601156
170	FR-A7-Constant-A1	CD	Inflamed	IgM_IgD	0.00123762376237624
171	FR-A7-Constant-A12	CD	Inflamed	Class_switched	0.001001001001001
172	FR-A7-Constant-A12	CD	Inflamed	IgM_IgD	0.000258732212160414
175	FR-A7-Constant-A4	CD	Inflamed	Class_switched	0.00156592546194801
176	FR-A7-Constant-A4	CD	Inflamed	IgM_IgD	0.000206996481059822
179	FR-A7-Constant-A6	CD	Inflamed	Class_switched	0.0017825311942959
182	FR-A7-Constant-A8	CD	Inflamed	IgM_IgD	0.000683994528043776
186	FR-A8-Constant-A10	Non_IBD_Control	Non_inflamed	Class_switched	0.00120809423135005
187	FR-A8-Constant-A11	Non_IBD_Control	Non_inflamed	Class_switched	0.000808734330772341
188	FR-A8-Constant-A12	Non_IBD_Control	Non_inflamed	Class_switched	0.00093764650726676
189	FR-A8-Constant-A2	CD	Inflamed	Class_switched	0.00073394495412844
190	FR-A8-Constant-A2	CD	Inflamed	IgM_IgD	0.00141442715700141
193	FR-A8-Constant-A4	CD	Inflamed	Class_switched	0.000318674314850223
194	FR-A8-Constant-A5	CD	Inflamed	Class_switched	0.00215146299483649
195	FR-A8-Constant-A5	CD	Inflamed	IgM_IgD	0.00454545454545455
196	FR-A8-Constant-A6	Non_IBD_Control	Non_inflamed	Class_switched	0.00137048880767474
197	FR-A8-Constant-A6	Non_IBD_Control	Non_inflamed	IgM_IgD	0.000313774709758393
198	FR-A8-Constant-A7	Non_IBD_Control	Non_inflamed	Class_switched	0.00105988341282459
200	FR-A8-Constant-A9	UC	Inflamed	Class_switched	0.00136798905608755
201	FR-A9-Constant-A2	Non_IBD_Control	Non_inflamed	Class_switched	0.000428357249946455
202	FR-A9-Constant-A3	Non_IBD_Control	Non_inflamed	IgM_IgD	0.00224719101123596
203	FR-A9-Constant-A4	Non_IBD_Control	Non_inflamed	Class_switched	0.00122887864823349
204	FR-A9-Constant-A4	Non_IBD_Control	Non_inflamed	IgM_IgD	0.00070323488045007
205	FR-A9-Constant-A5	Non_IBD_Control	Non_inflamed	Class_switched	0.000605510142294883
207	FR-A9-Constant-A7	CD	Inflamed	Class_switched	0.000252844500632111
209	FR-A9-Constant-A9	CD	Inflamed	Class_switched	0.00117370892018779
210	FR-A9-Constant-A9	CD	Inflamed	IgM_IgD	0.00177935943060498
