# Supplementary material for: Disease-specific B cell clones are shared between patients with Crohn’s disease
Source: Nat Commun. 2025 Apr 17;16:3689. doi: 10.1038/s41467-025-58977-y (PMC12006383; doi:10.1038/s41467-025-58977-y)
Supplement: Supplementary file 13 — Source Data [file 41467_2025_58977_MOESM13_ESM.zip › Source_Data/SuppFigure4a.csv]

	ID_diagnosis	diagnosis	Constant_group	Proportion
1	Healthy_C514_Healthy	Healthy	IgM_IgD	0
2	Healthy_C516_Healthy	Healthy	IgM_IgD	0
3	Healthy_C510_Healthy	Healthy	IgM_IgD	0
4	Healthy_C525_Healthy	Healthy	IgM_IgD	0
5	Healthy_C14_Healthy	Healthy	IgM_IgD	0
6	CD_1439_Crohns	Crohns	IgM_IgD	0
7	CD_1442_Crohns	Crohns	IgM_IgD	0
8	CD_1454_Crohns	Crohns	IgM_IgD	0
9	Healthy_C7_Healthy	Healthy	IgM_IgD	0
10	Healthy_C23_Healthy	Healthy	IgM_IgD	0
11	Healthy_C28_Healthy	Healthy	IgM_IgD	0
12	Healthy_C4_Healthy	Healthy	IgM_IgD	0
13	Healthy_C505_Healthy	Healthy	IgM_IgD	0
14	Healthy_C507_Healthy	Healthy	IgM_IgD	0
15	Healthy_C527_Healthy	Healthy	IgM_IgD	0
16	Healthy_C514_Healthy	Healthy	Class_switched	0
17	Healthy_C516_Healthy	Healthy	Class_switched	0
18	Healthy_C513_Healthy	Healthy	Class_switched	0
19	Healthy_C525_Healthy	Healthy	Class_switched	0
20	Healthy_C14_Healthy	Healthy	Class_switched	0
21	CD_1431_Crohns	Crohns	Class_switched	0
22	CD_1439_Crohns	Crohns	Class_switched	0
23	Healthy_C7_Healthy	Healthy	Class_switched	0
24	Healthy_C23_Healthy	Healthy	Class_switched	0
25	Healthy_C505_Healthy	Healthy	Class_switched	0
26	CD_1409_Crohns	Crohns	Class_switched	0.00060966316110349
27	CD_1409_Crohns	Crohns	IgM_IgD	0.000429092469427162
28	CD_1413_Crohns	Crohns	Class_switched	0.000280925180260324
29	CD_1413_Crohns	Crohns	IgM_IgD	0.000197628458498024
30	CD_1415_Crohns	Crohns	Class_switched	0.00105663567202029
31	CD_1415_Crohns	Crohns	IgM_IgD	0.000557206537890045
32	CD_1416_Crohns	Crohns	Class_switched	0.000156764383132152
33	CD_1416_Crohns	Crohns	IgM_IgD	0.000241138172172655
34	CD_1417_Crohns	Crohns	Class_switched	0.000350303596450257
35	CD_1417_Crohns	Crohns	IgM_IgD	0.000407497962510187
36	CD_1420_Crohns	Crohns	Class_switched	0.000235589759698445
37	CD_1421_Crohns	Crohns	Class_switched	0.00027037988373665
38	CD_1421_Crohns	Crohns	IgM_IgD	0.000288766965059197
39	CD_1422_Crohns	Crohns	Class_switched	0.000455580865603645
40	CD_1422_Crohns	Crohns	IgM_IgD	7.98849656494648e-05
41	CD_1429_Crohns	Crohns	Class_switched	0.000154571450653064
42	CD_1429_Crohns	Crohns	IgM_IgD	0.000373273609555804
43	CD_1430_Crohns	Crohns	Class_switched	0.000208811860513677
44	CD_1431_Crohns	Crohns	Class_switched	9.2824654228163e-05
45	CD_1433_Crohns	Crohns	Class_switched	0.000364365093824012
46	CD_1433_Crohns	Crohns	IgM_IgD	0.00032488628979857
47	CD_1434_Crohns	Crohns	Class_switched	0.0001000100010001
48	CD_1435_Crohns	Crohns	Class_switched	0.000131734949282045
49	CD_1435_Crohns	Crohns	IgM_IgD	0.000365030114984486
50	CD_1437_Crohns	Crohns	Class_switched	0.000398089171974522
51	CD_1437_Crohns	Crohns	IgM_IgD	0.000147841513897102
52	CD_1448_Crohns	Crohns	Class_switched	0.000265392781316348
53	CD_1448_Crohns	Crohns	IgM_IgD	0.000373343289154377
54	Healthy_C11_Healthy	Healthy	Class_switched	6.77506775067751e-05
55	Healthy_C13_Healthy	Healthy	Class_switched	0.000470920649870497
56	Healthy_C15_Healthy	Healthy	Class_switched	0.000346860908775581
57	Healthy_C15_Healthy	Healthy	IgM_IgD	0.000308737264587836
58	Healthy_C17_Healthy	Healthy	Class_switched	0.00030750307503075
59	Healthy_C22_Healthy	Healthy	Class_switched	0.000218674830527006
60	Healthy_C22_Healthy	Healthy	IgM_IgD	0.000193162062970833
61	Healthy_C25_Healthy	Healthy	Class_switched	9.25840199981483e-05
62	Healthy_C28_Healthy	Healthy	Class_switched	7.51371252535878e-05
63	Healthy_C30_Healthy	Healthy	Class_switched	8.70852564660803e-05
64	Healthy_C30_Healthy	Healthy	IgM_IgD	7.29394602479942e-05
65	Healthy_C4_Healthy	Healthy	Class_switched	8.17394147457904e-05
66	Healthy_C502_Healthy	Healthy	Class_switched	7.24821512702497e-05
67	Healthy_C502_Healthy	Healthy	IgM_IgD	3.11419762698141e-05
68	Healthy_C507_Healthy	Healthy	Class_switched	7.40740740740741e-05
69	Healthy_C509_Healthy	Healthy	Class_switched	0.000133707714935152
70	Healthy_C509_Healthy	Healthy	IgM_IgD	7.23536647131177e-05
71	Healthy_C510_Healthy	Healthy	Class_switched	0.000893655049151028
72	Healthy_C520_Healthy	Healthy	Class_switched	0.000809061488673139
73	Healthy_C521_Healthy	Healthy	Class_switched	0.000169004563123204
74	Healthy_C527_Healthy	Healthy	Class_switched	4.38923758943072e-05
75	Healthy_C527_Healthy	Healthy	IgM_IgD	7.58495145631068e-05
76	Healthy_C7_Healthy	Healthy	Class_switched	9.64971533339767e-05
77	Healthy_C8_Healthy	Healthy	Class_switched	5.38967338579282e-05
78	Healthy_C8_Healthy	Healthy	IgM_IgD	3.44530577088717e-05
