# Supplementary material for: Disease-specific B cell clones are shared between patients with Crohn’s disease
Source: Nat Commun. 2025 Apr 17;16:3689. doi: 10.1038/s41467-025-58977-y (PMC12006383; doi:10.1038/s41467-025-58977-y)
Supplement: Supplementary file 13 — Source Data [file 41467_2025_58977_MOESM13_ESM.zip › Source_Data/Figure2g_PBconvergence.csv]

	ID_Diagnosis	diagnosis	Constant_group	Proportion
1	7421_HC	HC	IgM_IgD	0
5	7398_HC	HC	IgM_IgD	0
6	7400_HC	HC	IgM_IgD	0
7	7402_HC	HC	IgM_IgD	0
9	7401_HC	HC	IgM_IgD	0
11	7391_HC	HC	IgM_IgD	0
13	7411_HC	HC	IgM_IgD	0
17	7412_HC	HC	IgM_IgD	0
18	7367_HC	HC	IgM_IgD	0
20	7373_HC	HC	IgM_IgD	0
23	7381_HC	HC	IgM_IgD	0
25	7363_HC	HC	IgM_IgD	0
26	7380_HC	HC	IgM_IgD	0
27	7382_HC	HC	IgM_IgD	0
28	7386_HC	HC	IgM_IgD	0
35	1487_UC	UC	IgM_IgD	0
36	7416_HC	HC	IgM_IgD	0
37	1457_CD	CD	IgM_IgD	0
38	1469_UC	UC	IgM_IgD	0
41	1494_UC	UC	IgM_IgD	0
42	7372_HC	HC	IgM_IgD	0
43	7406_HC	HC	IgM_IgD	0
45	7415_HC	HC	IgM_IgD	0
46	1450_CD	CD	IgM_IgD	0
47	1489_UC	UC	IgM_IgD	0
48	7366_HC	HC	IgM_IgD	0
49	1522_UC	UC	IgM_IgD	0
51	1498_UC	UC	IgM_IgD	0
52	1479_UC	UC	IgM_IgD	0
54	1516_UC	UC	IgM_IgD	0
55	7365_HC	HC	IgM_IgD	0
56	1509_UC	UC	IgM_IgD	0
57	7364_HC	HC	IgM_IgD	0
58	7377_HC	HC	IgM_IgD	0
60	7379_HC	HC	IgM_IgD	0
61	1481_UC	UC	IgM_IgD	0
65	1508_UC	UC	IgM_IgD	0
66	1500_UC	UC	IgM_IgD	0
67	1504_UC	UC	IgM_IgD	0
70	7421_HC	HC	Class_switched	0
72	7402_HC	HC	Class_switched	0
73	7411_HC	HC	Class_switched	0
80	7385_HC	HC	Class_switched	0
82	7390_HC	HC	Class_switched	0
83	7380_HC	HC	Class_switched	0
84	7382_HC	HC	Class_switched	0
86	7416_HC	HC	Class_switched	0
87	7389_HC	HC	Class_switched	0
89	7394_HC	HC	Class_switched	0
90	7408_HC	HC	Class_switched	0
91	1489_UC	UC	Class_switched	0
92	1493_CD	CD	Class_switched	0
93	1509_UC	UC	Class_switched	0
95	1450_CD	CD	Class_switched	0.00029868578255675
96	1451_CD	CD	Class_switched	0.00131208997188379
97	1451_CD	CD	IgM_IgD	0.00172176308539945
98	1452_CD	CD	Class_switched	0.000645855758880517
99	1452_CD	CD	IgM_IgD	0.00478621569878749
100	1455_CD	CD	Class_switched	0.000793965859468043
101	1455_CD	CD	IgM_IgD	0.00025182573659028
102	1457_CD	CD	Class_switched	7.25584095196633e-05
103	1460_CD	CD	Class_switched	0.00317201377560268
104	1460_CD	CD	IgM_IgD	0.000192455735180908
105	1461_CD	CD	Class_switched	0.000325892129705068
106	1461_CD	CD	IgM_IgD	0.00871313672922252
107	1462_CD	CD	Class_switched	0.00226409582237803
108	1462_CD	CD	IgM_IgD	0.00465296626599457
109	1464_UC	UC	Class_switched	0.000210304942166141
110	1464_UC	UC	IgM_IgD	0.000526731630234396
111	1465_UC	UC	Class_switched	0.000959232613908873
112	1465_UC	UC	IgM_IgD	0.00101706407503673
113	1468_CD	CD	Class_switched	0.00051105148843746
114	1468_CD	CD	IgM_IgD	0.000342055755088079
115	1469_UC	UC	Class_switched	0.00023491824844954
116	1470_UC	UC	Class_switched	0.00149377593360996
117	1470_UC	UC	IgM_IgD	0.000220409962530306
118	1471_CD	CD	Class_switched	0.000999714367323622
119	1471_CD	CD	IgM_IgD	0.000803858520900322
120	1473_CD	CD	Class_switched	0.00962041200460107
121	1473_CD	CD	IgM_IgD	0.0149295774647887
122	1475_UC	UC	Class_switched	0.00334242837653479
123	1475_UC	UC	IgM_IgD	0.000364166059723234
124	1476_UC	UC	Class_switched	0.00100036855683673
125	1476_UC	UC	IgM_IgD	0.000172265288544358
126	1478_UC	UC	Class_switched	0.000193461017604953
127	1478_UC	UC	IgM_IgD	0.00104739460591778
128	1479_UC	UC	Class_switched	0.000331766657450926
129	1481_UC	UC	Class_switched	0.000333032018649793
130	1483_CD	CD	Class_switched	0.00171900068760027
131	1483_CD	CD	IgM_IgD	0.000120772946859903
132	1484_CD	CD	Class_switched	0.00308145766345123
133	1484_CD	CD	IgM_IgD	0.00147731269785438
134	1486_CD	CD	Class_switched	0.00705882352941176
135	1486_CD	CD	IgM_IgD	0.00941743320192729
136	1487_UC	UC	Class_switched	0.000306560392397302
137	1488_CD	CD	Class_switched	0.0015979081929111
138	1488_CD	CD	IgM_IgD	0.000438788942518649
139	1490_UC	UC	Class_switched	0.00213392947871151
140	1490_UC	UC	IgM_IgD	0.00147001176009408
141	1493_CD	CD	IgM_IgD	0.000319590923617769
142	1494_UC	UC	Class_switched	0.000470278404815651
143	1495_UC	UC	Class_switched	0.000429784033523155
144	1495_UC	UC	IgM_IgD	0.000370782350760104
145	1497_UC	UC	Class_switched	0.00122127234373265
146	1497_UC	UC	IgM_IgD	0.000451161741484322
147	1498_UC	UC	Class_switched	0.000224921277552857
148	1500_UC	UC	Class_switched	0.000482858522452921
149	1503_UC	UC	Class_switched	0.000436395374209033
150	1503_UC	UC	IgM_IgD	0.00233440326816458
151	1504_UC	UC	Class_switched	0.000576748784707918
152	1507_UC	UC	Class_switched	0.000734663891269744
153	1507_UC	UC	IgM_IgD	0.000464468183929401
154	1508_UC	UC	Class_switched	0.000383347389404278
155	1510_UC	UC	Class_switched	0.0002154243860405
156	1510_UC	UC	IgM_IgD	0.000185322461082283
157	1514_CD	CD	Class_switched	0.000304259634888438
158	1514_CD	CD	IgM_IgD	0.00325732899022801
159	1515_UC	UC	Class_switched	0.000425790754257908
160	1515_UC	UC	IgM_IgD	0.000237247924080664
161	1516_UC	UC	Class_switched	0.00188359389715577
162	1517_CD	CD	Class_switched	0.000242130750605327
163	1517_CD	CD	IgM_IgD	0.00138121546961326
164	1521_CD	CD	Class_switched	0.000865950813993765
165	1521_CD	CD	IgM_IgD	0.00368867576540022
166	1522_UC	UC	Class_switched	0.000630233186278923
167	1523_CD	CD	Class_switched	0.00106177003310224
168	1523_CD	CD	IgM_IgD	0.000882056451612903
254	7362_HC	HC	Class_switched	0.000155207201614155
255	7362_HC	HC	IgM_IgD	0.000789473684210526
256	7363_HC	HC	Class_switched	0.000110411836148835
257	7364_HC	HC	Class_switched	0.000317561130517625
258	7365_HC	HC	Class_switched	0.000198965380023876
259	7366_HC	HC	Class_switched	0.000109745390693591
260	7367_HC	HC	Class_switched	0.000601142170123234
261	7368_HC	HC	Class_switched	0.000540248514316586
262	7368_HC	HC	IgM_IgD	0.000542152344808891
263	7369_HC	HC	Class_switched	0.00510671729736808
264	7369_HC	HC	IgM_IgD	0.00259067357512953
265	7370_HC	HC	Class_switched	0.00264077669902913
266	7370_HC	HC	IgM_IgD	0.000226500566251416
267	7372_HC	HC	Class_switched	0.000198846689202625
268	7373_HC	HC	Class_switched	0.00205602672834747
269	7375_HC	HC	Class_switched	0.000469116497263487
270	7375_HC	HC	IgM_IgD	0.000290951411114344
271	7376_HC	HC	Class_switched	0.0042850699142986
272	7376_HC	HC	IgM_IgD	0.000634517766497462
273	7377_HC	HC	Class_switched	0.0068351958337854
274	7378_HC	HC	Class_switched	0.00169118890580078
275	7378_HC	HC	IgM_IgD	0.00105862114595739
276	7379_HC	HC	Class_switched	0.000228206298493838
277	7381_HC	HC	Class_switched	0.000343642611683849
278	7383_HC	HC	Class_switched	0.000928128081675271
279	7383_HC	HC	IgM_IgD	0.000149409831166891
280	7385_HC	HC	IgM_IgD	0.00544959128065395
281	7386_HC	HC	Class_switched	0.00223313979455114
282	7387_HC	HC	Class_switched	0.00265957446808511
283	7387_HC	HC	IgM_IgD	0.000487567040468064
284	7389_HC	HC	IgM_IgD	0.00107142857142857
285	7390_HC	HC	IgM_IgD	0.0110966057441253
286	7391_HC	HC	Class_switched	0.00027866796711718
287	7392_HC	HC	Class_switched	0.000440205429200293
288	7392_HC	HC	IgM_IgD	0.000354107648725212
289	7393_HC	HC	Class_switched	0.000323729362253156
290	7393_HC	HC	IgM_IgD	0.00178890876565295
291	7394_HC	HC	IgM_IgD	0.000162866449511401
292	7396_HC	HC	Class_switched	0.0033358042994811
293	7396_HC	HC	IgM_IgD	0.000303030303030303
294	7398_HC	HC	Class_switched	0.00296096904441454
295	7400_HC	HC	Class_switched	0.00040950040950041
296	7401_HC	HC	Class_switched	0.000765599081281102
297	7403_HC	HC	Class_switched	0.00280719663136404
298	7403_HC	HC	IgM_IgD	0.000593295757935331
299	7406_HC	HC	Class_switched	0.000381650255705671
300	7408_HC	HC	IgM_IgD	0.000510986203372509
301	7410_HC	HC	Class_switched	0.000120148984741079
302	7410_HC	HC	IgM_IgD	0.00039742468802162
303	7412_HC	HC	Class_switched	0.000690369347600966
304	7415_HC	HC	Class_switched	0.000261574679571018
305	7417_HC	HC	Class_switched	0.000766773162939297
306	7417_HC	HC	IgM_IgD	0.000895255147717099
307	7418_HC	HC	Class_switched	0.00170373027259684
308	7418_HC	HC	IgM_IgD	0.00103662750518314
309	7419_HC	HC	Class_switched	0.000102469515319193
310	7419_HC	HC	IgM_IgD	0.000507872016251904
