# Supplementary material for: Disease-specific B cell clones are shared between patients with Crohn’s disease
Source: Nat Commun. 2025 Apr 17;16:3689. doi: 10.1038/s41467-025-58977-y (PMC12006383; doi:10.1038/s41467-025-58977-y)
Supplement: Supplementary file 13 — Source Data [file 41467_2025_58977_MOESM13_ESM.zip › Source_Data/Figure2e_sharedclones.csv]

	ID	Final_Cluster
1	10	IGHV1-18_IGHJ4_ARALGQWLAIDY
2	10	IGHV1-18_IGHJ4_ARGGFTIFEN
3	10	IGHV1-18_IGHJ4_ARGRTGGGNYQFIFDY
4	10	IGHV1-18_IGHJ4_ARYGLAAAGNRRYYFDS
5	10	IGHV1-18_IGHJ4_ATYREGYCVSPSCYAGFDS
6	10	IGHV1-18_IGHJ4_VRDTPAYYDSETVPGSLDY
7	10	IGHV1-18_IGHJ6_ARNRPGHGHYYYYGMDV
8	10	IGHV1-24_IGHJ1_ATDLLAGINGDTLK
9	10	IGHV1-24_IGHJ4_TTSMVFDDDYNFRAGTFDS
10	10	IGHV1-24_IGHJ6_AIMTGPLGLDV
11	10	IGHV1-2_IGHJ4_TRDSSVSADY
12	10	IGHV1-2_IGHJ5_AKDGRLRSDFWSNYYLDWFDS
13	10	IGHV1-3_IGHJ5_ARDRIRGRSWDVWGTYRPGGFDL
14	10	IGHV1-46_IGHJ3_AKDRRSMSKYTYGPADGFDI
15	10	IGHV1-46_IGHJ4_VREVCSGGSCSIFDY
16	10	IGHV1-69_IGHJ1_ARDRPGVTDFQH
17	10	IGHV1-69_IGHJ4_VRDDDTDIFLADLDY
18	10	IGHV1-8_IGHJ1_ARPPGGAGTLV
19	10	IGHV1-8_IGHJ4_ARGEGVLGAV
20	10	IGHV1-8_IGHJ4_SRGVGAVGDY
21	10	IGHV1-8_IGHJ6_VRAVFGAQMRYTSMDL
22	10	IGHV2-26_IGHJ3_ARMANSPFFWSGYYRTVDAFDV
23	10	IGHV2-26_IGHJ4_ARIDGEYRKYHFDF
24	10	IGHV2-26_IGHJ4_ARIHRGNFDY
25	10	IGHV2-26_IGHJ4_ARIVQGRDGYNYTDY
26	10	IGHV2-26_IGHJ4_ARLRAGYYDTSGFLYYFDS
27	10	IGHV2-26_IGHJ4_ARMSSGYPPDY
28	10	IGHV2-26_IGHJ6_ARIFAHYGGNHRSVDV
29	10	IGHV2-26_IGHJ6_ARLIAAKFLGGMSD
30	10	IGHV2-26_IGHJ6_ARRREDSILLHYHGLDV
31	10	IGHV2-5_IGHJ1_AHLMSSEYFQH
32	10	IGHV2-5_IGHJ2_IYNTGEGYLDL
33	10	IGHV2-5_IGHJ3_AHKATGYGPHYPFDV
34	10	IGHV2-5_IGHJ3_AHKQPLDQGAFDV
35	10	IGHV2-5_IGHJ3_AHKQPLEQGAFDV
36	10	IGHV2-5_IGHJ3_AHNITFDI
37	10	IGHV2-5_IGHJ3_AHRGRFYDALTGNWVYPFDI
38	10	IGHV2-5_IGHJ3_AHRRCGGGSCYQSFDI
39	10	IGHV2-5_IGHJ3_AHRVEITQDAFDV
40	10	IGHV2-5_IGHJ3_AHTSEGLTRQDPFDV
41	10	IGHV2-5_IGHJ3_AHVTTDANESFDF
42	10	IGHV2-5_IGHJ3_AHVTTDTNESFDI
43	10	IGHV2-5_IGHJ3_ARHRAPRSPNHEAFDM
44	10	IGHV2-5_IGHJ3_VHRIGARDTGYGVAFDI
45	10	IGHV2-5_IGHJ3_VHRPSWLAGRDIFRV
46	10	IGHV2-5_IGHJ4_AFRGVLGTTQD
47	10	IGHV2-5_IGHJ4_AHCPPFSSSSRFDF
48	10	IGHV2-5_IGHJ4_AHEILEPHGVYFDY
49	10	IGHV2-5_IGHJ4_AHFTLRPGGYLAEY
50	10	IGHV2-5_IGHJ4_AHGSGWLFDY
51	10	IGHV2-5_IGHJ4_AHGYIYEPHWALDY
52	10	IGHV2-5_IGHJ4_AHHSFSTTGLFDY
53	10	IGHV2-5_IGHJ4_AHILSITGTAFDY
54	10	IGHV2-5_IGHJ4_AHITYYYGSGSHWEFDY
55	10	IGHV2-5_IGHJ4_AHKLCRGGSCHYVFDS
56	10	IGHV2-5_IGHJ4_AHNLQTDYFIRLRYFAY
57	10	IGHV2-5_IGHJ4_AHREMSTFDY
58	10	IGHV2-5_IGHJ4_AHRENWNFDY
59	10	IGHV2-5_IGHJ4_AHRESRKVAGRLDY
60	10	IGHV2-5_IGHJ4_AHRHCSGGSCYPTFDY
61	10	IGHV2-5_IGHJ4_AHRHGLWGVPAPMDF
62	10	IGHV2-5_IGHJ4_AHRHRDRTFIFDY
63	10	IGHV2-5_IGHJ4_AHRLEGRGNSWDGGVLNY
64	10	IGHV2-5_IGHJ4_AHRQNDDSSGYYYGHKYYFDN
65	10	IGHV2-5_IGHJ4_AHRRQDFGDPVTDFYFDF
66	10	IGHV2-5_IGHJ4_AHRSGYYDFWGGYNSNYFDY
67	10	IGHV2-5_IGHJ4_AHRSYESSGNFDY
68	10	IGHV2-5_IGHJ4_AHRSYYSSGYFDY
69	10	IGHV2-5_IGHJ4_AHRTVVVAGAFDY
70	10	IGHV2-5_IGHJ4_AHRTYYDESVFFDS
71	10	IGHV2-5_IGHJ4_AHRVSTYLDSSGAFDF
72	10	IGHV2-5_IGHJ4_AHRVYYGSGSTTDKFDY
73	10	IGHV2-5_IGHJ4_AHSDNSGHYPDYHFDY
74	10	IGHV2-5_IGHJ4_AHSLRGDRSGYYYAP
75	10	IGHV2-5_IGHJ4_AHSPLNPRLFDY
76	10	IGHV2-5_IGHJ4_AHSTRRRDCSGGNCYAFDY
77	10	IGHV2-5_IGHJ4_AHTTGWVPDY
78	10	IGHV2-5_IGHJ4_AHTTSQFDY
79	10	IGHV2-5_IGHJ4_AHVPGGSPRFDY
80	10	IGHV2-5_IGHJ4_AHVVGYCRGGSCLLGGRYFDF
81	10	IGHV2-5_IGHJ4_ARAAAYYDSSAYPFDP
82	10	IGHV2-5_IGHJ4_ARAGDPYFVF
83	10	IGHV2-5_IGHJ4_ARIRIAVTYTVDDY
84	10	IGHV2-5_IGHJ4_ARRNYNNSGGSPPFDS
85	10	IGHV2-5_IGHJ4_ARRPPEMGLGTFDY
86	10	IGHV2-5_IGHJ4_GHRHGEGAAIFDY
87	10	IGHV2-5_IGHJ4_IHRSPLNGGYSFGWVPDY
88	10	IGHV2-5_IGHJ4_THVFGAEDFEF
89	10	IGHV2-5_IGHJ4_TLPTLAGKFAYFDY
90	10	IGHV2-5_IGHJ4_VHALRAPQCGGGRCYHFDD
91	10	IGHV2-5_IGHJ4_VHATFERGYNIGKFDY
92	10	IGHV2-5_IGHJ4_VHLFGGKTLDY
93	10	IGHV2-5_IGHJ4_VHRRGDTSTGGIFDY
94	10	IGHV2-5_IGHJ4_VRAYPGFGY
95	10	IGHV2-5_IGHJ5_AHNKAGTRPLNWFDP
96	10	IGHV2-5_IGHJ5_AHRPQAAAGYNWFDP
97	10	IGHV2-5_IGHJ5_AHRRYMDNSGSHPFDP
98	10	IGHV2-5_IGHJ5_AHRWKDDFLFDP
99	10	IGHV2-5_IGHJ5_AHTADTATSGYYSGWFDS
100	10	IGHV2-5_IGHJ5_AHTDAGPDKNWFDP
101	10	IGHV2-5_IGHJ5_ALRPPGDQERRFDP
102	10	IGHV2-5_IGHJ5_AQRVAPHNWFDP
103	10	IGHV2-5_IGHJ5_ARRKQVYAPDLVANIRGGFDP
104	10	IGHV2-5_IGHJ5_ARRNKVYAPEIVANIRGGFDP
105	10	IGHV2-5_IGHJ5_ARRNKVYESQLVANIRGGFDP
106	10	IGHV2-5_IGHJ5_AYRLGLTNTGGRFDP
107	10	IGHV2-5_IGHJ5_VRREFYDRSVRLHP
108	10	IGHV2-5_IGHJ6_AHLTPFYDFLIRGLDV
109	10	IGHV2-5_IGHJ6_AHQWVDFWSGYPDDYYYYGMDV
110	10	IGHV2-5_IGHJ6_AHWDTYYAMDV
111	10	IGHV2-5_IGHJ6_AHYSGYDNGDYYNYGVDV
112	10	IGHV2-5_IGHJ6_THRREFWSGYWGMDV
113	10	IGHV2-70_IGHJ2_ARIRAGSYYWYFDL
114	10	IGHV2-70_IGHJ2_ARTFSTGSWYFDL
115	10	IGHV2-70_IGHJ3_ARMNHYGDSVLGAFDI
116	10	IGHV2-70_IGHJ4_AHTTGWVPDY
117	10	IGHV2-70_IGHJ4_ALTSGGPYSSSLQYFDY
118	10	IGHV2-70_IGHJ4_AQTKTYSYGLFDY
119	10	IGHV2-70_IGHJ4_AREHGSTGPITIDY
120	10	IGHV2-70_IGHJ4_ARIRIAVTYTVDDY
121	10	IGHV2-70_IGHJ4_ARMRVDTDVVWMDYFDY
122	10	IGHV2-70_IGHJ4_ARMSLTKQLDY
123	10	IGHV2-70_IGHJ4_ARMSTVTSWGEFDF
124	10	IGHV2-70_IGHJ4_ARSSRGAAAGRFDY
125	10	IGHV2-70_IGHJ4_ARTAGPDSSSWSSFFDF
126	10	IGHV2-70_IGHJ4_ARTRIAVPDAADDY
127	10	IGHV2-70_IGHJ4_ATSRDSNTWYGSDYEY
128	10	IGHV2-70_IGHJ4_SRVYIAAREYYFDY
129	10	IGHV2-70_IGHJ5_ARYRSGLFDP
130	10	IGHV2-70_IGHJ6_ARMLYASARRNNYFFYHALDV
131	10	IGHV2-70_IGHJ6_ARTLTIGDWNHYYYGMDV
132	10	IGHV2-70_IGHJ6_ARTRRSASWYVYYQMDV
133	10	IGHV3-11_IGHJ3_ARSYLGVGDPFDI
134	10	IGHV3-11_IGHJ3_ARWNYAFDI
135	10	IGHV3-11_IGHJ4_AKDHLVAGLYFDY
136	10	IGHV3-11_IGHJ4_ARENWVNDY
137	10	IGHV3-11_IGHJ4_AREYGRNDYNRGYFLDY
138	10	IGHV3-11_IGHJ4_VRDLHWAFDY
139	10	IGHV3-11_IGHJ6_ARDRQPTSYNGMDV
140	10	IGHV3-13_IGHJ3_AREAPEDDAFDI
141	10	IGHV3-13_IGHJ3_AREVNGRGDAFDI
142	10	IGHV3-13_IGHJ3_AREVNRRGDAFDI
143	10	IGHV3-13_IGHJ4_AREMGGAAEGFDY
144	10	IGHV3-13_IGHJ4_ATSRAHTSNWHFAY
145	10	IGHV3-13_IGHJ5_ARGGVRGVTWNWLDP
146	10	IGHV3-13_IGHJ6_ARALLGDGDAIDV
147	10	IGHV3-13_IGHJ6_ARDSGGWGLDV
148	10	IGHV3-15_IGHJ1_TTVSNIAAAADH
149	10	IGHV3-15_IGHJ3_ATTVSTRGAFDI
150	10	IGHV3-15_IGHJ3_NTDSRAVTMEKHAFDI
151	10	IGHV3-15_IGHJ3_TTASPLRPFDI
152	10	IGHV3-15_IGHJ3_TTDLYIEGCSGVSCYSWGYRAFDI
153	10	IGHV3-15_IGHJ3_TTTGDRDYGRPFDI
154	10	IGHV3-15_IGHJ3_TTYRGSGWYRVFDI
155	10	IGHV3-15_IGHJ3_TWSARRDTFNF
156	10	IGHV3-15_IGHJ4_AIDTFRSARQALDY
157	10	IGHV3-15_IGHJ4_ARNTPLDY
158	10	IGHV3-15_IGHJ4_ATEERFGSSSPEYYFDY
159	10	IGHV3-15_IGHJ4_ATGHYDSGSLFDH
160	10	IGHV3-15_IGHJ4_NLPVGQFVRNS
161	10	IGHV3-15_IGHJ4_TTDPQSGYYTYY
162	10	IGHV3-15_IGHJ4_TTDTPLSGRQAHDY
163	10	IGHV3-15_IGHJ4_TTDTPTSVRQAHDY
164	10	IGHV3-15_IGHJ4_TTGFGEEGETY
165	10	IGHV3-15_IGHJ4_TTGYDFWSAYLY
166	10	IGHV3-15_IGHJ4_TTLPPHCTFGSCSYYFDY
167	10	IGHV3-15_IGHJ5_STDFTPYCSGDRCGSTWFDD
168	10	IGHV3-15_IGHJ5_TTEHWGSLH
169	10	IGHV3-15_IGHJ5_TTGRDN
170	10	IGHV3-15_IGHJ5_TVAVYTGGDS
171	10	IGHV3-15_IGHJ6_HNWHDYYGMDV
172	10	IGHV3-15_IGHJ6_TTGNKYDSSGHFYYYGVDA
173	10	IGHV3-20_IGHJ5_ARDNIGPLDP
174	10	IGHV3-21_IGHJ2_ARDLGRGAEKGWSKYFDI
175	10	IGHV3-21_IGHJ3_AGAGRGGTYGDDASDI
176	10	IGHV3-21_IGHJ3_ARQYCTRTTCYTDVFDI
177	10	IGHV3-21_IGHJ4_AASGGVVCSNGVCLFDY
178	10	IGHV3-21_IGHJ4_AKDVTGTYVGDYFDF
179	10	IGHV3-21_IGHJ4_ARDPEHNRGWDFDY
180	10	IGHV3-21_IGHJ4_ARENRGAAAVFEY
181	10	IGHV3-21_IGHJ4_ARGHGLGSPLDN
182	10	IGHV3-21_IGHJ4_ARSWMVLSTTRAFDS
183	10	IGHV3-21_IGHJ4_ARVDWNAAVY
184	10	IGHV3-21_IGHJ4_ARVGRDDTYPFFYFDL
185	10	IGHV3-21_IGHJ4_ATTGGVVCSNGVCIFHH
186	10	IGHV3-21_IGHJ4_ERGLGYTILNGPGLGY
187	10	IGHV3-21_IGHJ4_GRDLAGGNFGDY
188	10	IGHV3-21_IGHJ4_LRGDRRDY
189	10	IGHV3-21_IGHJ4_SRDLSLGSPLGFDY
190	10	IGHV3-21_IGHJ4_TRHDYNSGRHWDF
191	10	IGHV3-21_IGHJ6_AAHRGRDYSEHYYGMDV
192	10	IGHV3-21_IGHJ6_AREWGPRGCRGGSCYSGYFYYGMDV
193	10	IGHV3-21_IGHJ6_ARGGKHFYMDV
194	10	IGHV3-21_IGHJ6_ARGNQALTAPYAMDV
195	10	IGHV3-21_IGHJ6_ARNSSMGVTGPSYSYSAMDV
196	10	IGHV3-21_IGHJ6_ARVRGSGTQYGHNAMDA
197	10	IGHV3-21_IGHJ6_ASPLGTNKLDYFHNGMDV
198	10	IGHV3-21_IGHJ6_ASPRHQLQAADGEAQKKYGMDV
199	10	IGHV3-21_IGHJ6_ASPSHTMVRWEYGMDV
200	10	IGHV3-21_IGHJ6_SSPFGGSNEDYYHYDMDV
201	10	IGHV3-21_IGHJ6_SSPFGTSKIDYFHNGMDV
202	10	IGHV3-23_IGHJ1_AKDSSWQLENFQH
203	10	IGHV3-23_IGHJ1_ASDVGGTYNY
204	10	IGHV3-23_IGHJ1_AWDTEYFHN
205	10	IGHV3-23_IGHJ1_VKDPWERGQAVTAWFEH
206	10	IGHV3-23_IGHJ2_AKAVAGYYYVDL
207	10	IGHV3-23_IGHJ2_AKDREFWYFDL
208	10	IGHV3-23_IGHJ2_AKSRDSSPVGDWYIGL
209	10	IGHV3-23_IGHJ2_AKVGTNNRYFDL
210	10	IGHV3-23_IGHJ2_ANHPSTYYASESYFWYFDL
211	10	IGHV3-23_IGHJ2_ARGFHTPPLAVAGPAGGYFDL
212	10	IGHV3-23_IGHJ2_TKPRGAHYFSWYFDV
213	10	IGHV3-23_IGHJ3_AARDRLGNCGSGTCSKAHAFDL
214	10	IGHV3-23_IGHJ3_AARKYYYHNSGYLGAFDV
215	10	IGHV3-23_IGHJ3_AKDIQEDLWGMSRHHTLDAFDI
216	10	IGHV3-23_IGHJ3_AKDKAGSGSSGFDI
217	10	IGHV3-23_IGHJ3_AKGFATSCLGARCYSLDV
218	10	IGHV3-23_IGHJ3_AKRVEGMVGATYLAFDI
219	10	IGHV3-23_IGHJ3_AKRWREEASGFYGNAFDN
220	10	IGHV3-23_IGHJ3_AKSRHGDYRGDPFDI
221	10	IGHV3-23_IGHJ3_AKTDDTSGLRIRRSALEI
222	10	IGHV3-23_IGHJ3_ARDPNGNYIGAYEF
223	10	IGHV3-23_IGHJ4_AAKQPGMAVADGDF
224	10	IGHV3-23_IGHJ4_AKAAVATDWYGPDY
225	10	IGHV3-23_IGHJ4_AKAPSGHCNRRICYFLDT
226	10	IGHV3-23_IGHJ4_AKDITGNSD
227	10	IGHV3-23_IGHJ4_AKDLFEHSSSPRGFDY
228	10	IGHV3-23_IGHJ4_AKDLGGSYFRS
229	10	IGHV3-23_IGHJ4_AKDLGYCYDGMCSEQFDD
230	10	IGHV3-23_IGHJ4_AKDRGSVVRDFDH
231	10	IGHV3-23_IGHJ4_AKDVRGVVTNTDSTGFDY
232	10	IGHV3-23_IGHJ4_AKEGYTTSWYCEA
233	10	IGHV3-23_IGHJ4_AKEMFASGTYHIGATFDY
234	10	IGHV3-23_IGHJ4_AKETAVGGEGILDC
235	10	IGHV3-23_IGHJ4_AKEVGATPLMRFGY
236	10	IGHV3-23_IGHJ4_AKEYASRRPFDY
237	10	IGHV3-23_IGHJ4_AKEYTSRVGWFGDFDY
238	10	IGHV3-23_IGHJ4_AKGAVSGWNYFEY
239	10	IGHV3-23_IGHJ4_AKGDAVPAVPLAHFAH
240	10	IGHV3-23_IGHJ4_AKGDYGSSGHYYFDY
241	10	IGHV3-23_IGHJ4_AKGEAVPTVPLSHFAY
242	10	IGHV3-23_IGHJ4_AKGGGYIGYDYFRY
243	10	IGHV3-23_IGHJ4_AKGGHVSHFDY
244	10	IGHV3-23_IGHJ4_AKGGVSGWNFFDY
245	10	IGHV3-23_IGHJ4_AKGHFSN
246	10	IGHV3-23_IGHJ4_AKGISVAGAFTYFDY
247	10	IGHV3-23_IGHJ4_AKGQGSWALSRFDY
248	10	IGHV3-23_IGHJ4_AKGQLGDGTWLRFDL
249	10	IGHV3-23_IGHJ4_AKGYSYGDGSYFFDY
250	10	IGHV3-23_IGHJ4_AKHSSGSYRDFDC
251	10	IGHV3-23_IGHJ4_AKHTTFAYFAPIDF
252	10	IGHV3-23_IGHJ4_AKIPRGGVVVYYFDS
253	10	IGHV3-23_IGHJ4_AKKGVYGDPLHY
254	10	IGHV3-23_IGHJ4_AKKVLGFYPFIH
255	10	IGHV3-23_IGHJ4_AKKVSGRSHLDS
256	10	IGHV3-23_IGHJ4_AKPLHGGGWYSDY
257	10	IGHV3-23_IGHJ4_AKRAAERHLEC
258	10	IGHV3-23_IGHJ4_AKRDGFNYGHGFDY
259	10	IGHV3-23_IGHJ4_AKRLYSDSRGYLGSIDY
260	10	IGHV3-23_IGHJ4_AKSAARPRGVKLDFDY
261	10	IGHV3-23_IGHJ4_AKSQDRNYRGFFDY
262	10	IGHV3-23_IGHJ4_AKTSCDGGTCYPPYFDRHFDS
263	10	IGHV3-23_IGHJ4_AKVDNVNRRGYFDY
264	10	IGHV3-23_IGHJ4_AKVHIGTYNYHFDY
265	10	IGHV3-23_IGHJ4_AKVRYSVGGYFDC
266	10	IGHV3-23_IGHJ4_AMDPEGVGPAFAH
267	10	IGHV3-23_IGHJ4_ARASYDFWSEGSYFQS
268	10	IGHV3-23_IGHJ4_ARDGLGSPGY
269	10	IGHV3-23_IGHJ4_ARDRRITVM
270	10	IGHV3-23_IGHJ4_AREKWLRDGHTRRQPPDF
271	10	IGHV3-23_IGHJ4_ARGSGYSYDH
272	10	IGHV3-23_IGHJ4_ARHQSRDQSRRGAMVTNVGDY
273	10	IGHV3-23_IGHJ4_ARIRWSQGGYFDS
274	10	IGHV3-23_IGHJ4_ARLCTSGACHYFDN
275	10	IGHV3-23_IGHJ4_ARRYGDGVAVAGSLGY
276	10	IGHV3-23_IGHJ4_ASLRDFVSSDY
277	10	IGHV3-23_IGHJ4_ASVSVFDH
278	10	IGHV3-23_IGHJ4_ATIPRGGIVVYYFDH
279	10	IGHV3-23_IGHJ4_ATVLGHVDPFTN
280	10	IGHV3-23_IGHJ4_AVLYSGYEFDY
281	10	IGHV3-23_IGHJ4_GKDQCRGSSCYPLDS
282	10	IGHV3-23_IGHJ4_TKGWADY
283	10	IGHV3-23_IGHJ4_VKELDYGDYVGAVWDS
284	10	IGHV3-23_IGHJ4_VKGLGQLSAPSDY
285	10	IGHV3-23_IGHJ4_VKGSSGGWPYYFDS
286	10	IGHV3-23_IGHJ4_VKRSAPNGGYFDS
287	10	IGHV3-23_IGHJ5_AKAGPRRGDDHNWPENWFDS
288	10	IGHV3-23_IGHJ5_AKDRCGPACYHRSWGYHWFDP
289	10	IGHV3-23_IGHJ5_AKGKAAGLIDWFDP
290	10	IGHV3-23_IGHJ5_AKPWGPPVSGTWFDP
291	10	IGHV3-23_IGHJ5_AMCPWDLFGGRCR
292	10	IGHV3-23_IGHJ5_ANSSGT
293	10	IGHV3-23_IGHJ5_ARCTDPSTWFGRWFDP
294	10	IGHV3-23_IGHJ5_ARGNRYTGWTD
295	10	IGHV3-23_IGHJ5_TNDPNWTSY
296	10	IGHV3-23_IGHJ5_VKGRGGLDMILDH
297	10	IGHV3-23_IGHJ6_AKAGYSSNWDYGMDV
298	10	IGHV3-23_IGHJ6_AKAGYTSSWDNGMDV
299	10	IGHV3-23_IGHJ6_AKDLGTSPYSNYYGMDV
300	10	IGHV3-23_IGHJ6_AKDLSLTMVRGGPEFGMDV
301	10	IGHV3-23_IGHJ6_AKGGVVTGDYRYVMDI
302	10	IGHV3-23_IGHJ6_AKGLREWMIKNGVDV
303	10	IGHV3-23_IGHJ6_AKGVQQWMIRNGVDV
304	10	IGHV3-23_IGHJ6_AKGVRVAEPDSEVYYFFGLHV
305	10	IGHV3-23_IGHJ6_AKPTRGSTGLAYYGMDV
306	10	IGHV3-23_IGHJ6_ARCRLWGVALGYAMDV
307	10	IGHV3-23_IGHJ6_ARGEFCSGADCYGGRFYYYMDV
308	10	IGHV3-23_IGHJ6_ARKVYYYMDV
309	10	IGHV3-23_IGHJ6_TKLFGFGTNQYGMDV
310	10	IGHV3-30-3_IGHJ4_ARAGAEGYCTNRGCYADH
311	10	IGHV3-30-3_IGHJ4_ARDKIEGRPDYFDD
312	10	IGHV3-30-3_IGHJ4_ARDKIVSRPDYFDD
313	10	IGHV3-30-3_IGHJ4_ARDNRSSKGGDFDY
314	10	IGHV3-30-3_IGHJ4_GVDNVHYFFDF
315	10	IGHV3-30_IGHJ3_AKDGLKTSAWYDAFDV
316	10	IGHV3-30_IGHJ3_AKDNPVLDV
317	10	IGHV3-30_IGHJ3_ARENTALSWGAFDI
318	10	IGHV3-30_IGHJ4_AKDNTVTMRYFDH
319	10	IGHV3-30_IGHJ4_AKDRPNWGVEY
320	10	IGHV3-30_IGHJ4_AKDYLTARNGGPVGDY
321	10	IGHV3-30_IGHJ4_AKEPYRSGSFDS
322	10	IGHV3-30_IGHJ4_AKEREIRGSLDYFDH
323	10	IGHV3-30_IGHJ4_AKGCSGSTTCYIIDY
324	10	IGHV3-30_IGHJ4_AKIPAGRHVSGRKGAPTEEHY
325	10	IGHV3-30_IGHJ4_AKLRTEEDASNYDY
326	10	IGHV3-30_IGHJ4_AKSAGFRNLDYYFDY
327	10	IGHV3-30_IGHJ4_AKSPSPSGTYYNHYFDN
328	10	IGHV3-30_IGHJ4_AREIFGDYRHYFDY
329	10	IGHV3-30_IGHJ4_ARERGAPRGLCDY
330	10	IGHV3-30_IGHJ4_ARGSREFDN
331	10	IGHV3-30_IGHJ4_ASVHSTGY
332	10	IGHV3-30_IGHJ4_ATGQWLVDDN
333	10	IGHV3-30_IGHJ4_SKGCGGSTTCYIIDH
334	10	IGHV3-30_IGHJ4_VRDLRERHFDY
335	10	IGHV3-30_IGHJ6_AKDPGGCGGDCYTMDV
336	10	IGHV3-30_IGHJ6_ARDEKGWSAGQYYGMDV
337	10	IGHV3-30_IGHJ6_AREFVGVSGTGTGRSWHYFGMDV
338	10	IGHV3-33_IGHJ2_ARETSTSSSGGYFGL
339	10	IGHV3-33_IGHJ4_ARDEKDWEKRGDHPFDY
340	10	IGHV3-33_IGHJ4_ARDTSGTINYAYGDY
341	10	IGHV3-33_IGHJ4_AREAHCNGGGCSLDL
342	10	IGHV3-33_IGHJ4_ARRGYRGYVKRDFDY
343	10	IGHV3-33_IGHJ4_ASALSVAGFFDY
344	10	IGHV3-33_IGHJ6_ARATHHNREIYYHYGIDV
345	10	IGHV3-33_IGHJ6_VRSAHHGREINYHYAMDV
346	10	IGHV3-43_IGHJ4_ARASGNKNWLIDS
347	10	IGHV3-43_IGHJ4_ARASGNKSWLIDS
348	10	IGHV3-43_IGHJ4_ARASGVRNWLIDS
349	10	IGHV3-43_IGHJ4_ARGFSSSSRSYFDY
350	10	IGHV3-48_IGHJ2_ARDMFRFGEFNV
351	10	IGHV3-48_IGHJ3_ARALRGGASGDAFDI
352	10	IGHV3-48_IGHJ3_ARDWGLYSDFWSGYEGDAFDI
353	10	IGHV3-48_IGHJ3_ARELPHTRGDALDV
354	10	IGHV3-48_IGHJ3_ARGRDHAFDI
355	10	IGHV3-48_IGHJ3_ARRAI
356	10	IGHV3-48_IGHJ3_VRDRRGGAFDI
357	10	IGHV3-48_IGHJ4_AKDKMTHGDCGS
358	10	IGHV3-48_IGHJ4_ARDGSSSWYGGSSGDY
359	10	IGHV3-48_IGHJ4_ARGNPHGD
360	10	IGHV3-48_IGHJ4_ARTHNWNPYY
361	10	IGHV3-48_IGHJ4_ARVYTSGWFLDY
362	10	IGHV3-48_IGHJ4_VRDHAWAFDM
363	10	IGHV3-48_IGHJ4_VRGGQQVVWGYFDF
364	10	IGHV3-48_IGHJ5_GRLYRGYTSGPW
365	10	IGHV3-48_IGHJ6_ARPLMPGYYYGMDV
366	10	IGHV3-49_IGHJ4_SRERNGRFEC
367	10	IGHV3-49_IGHJ4_TRGVPYFYENSGHWTYYFDY
368	10	IGHV3-49_IGHJ5_SRDLVKGDASGYLSSDS
369	10	IGHV3-53_IGHJ1_AREIFN
370	10	IGHV3-53_IGHJ1_ARGGPNYYDRAGFYSH
371	10	IGHV3-53_IGHJ3_ARGVFTSGTYSHAFDT
372	10	IGHV3-53_IGHJ4_ARHDYLEN
373	10	IGHV3-53_IGHJ4_VRDGRSAVLFDY
374	10	IGHV3-53_IGHJ5_ARDPGVAGNGYDR
375	10	IGHV3-53_IGHJ5_ARHDYLDP
376	10	IGHV3-64D_IGHJ3_VKARSSCGDDCHWGTFDI
377	10	IGHV3-64D_IGHJ6_VRPLWFGEGAGSGMDV
378	10	IGHV3-64_IGHJ1_ARPGCPSGGCRNPYYIECLDH
379	10	IGHV3-66_IGHJ3_VAEKFGGSGTFDI
380	10	IGHV3-66_IGHJ4_ARAALRFGEFYY
381	10	IGHV3-66_IGHJ4_ARDIAGDGYSHFDY
382	10	IGHV3-66_IGHJ4_ARDTGLY
383	10	IGHV3-66_IGHJ4_ARDWGDDSTGYYGLDS
384	10	IGHV3-66_IGHJ4_ARWAVGGHAYNGGFDY
385	10	IGHV3-72_IGHJ2_ARVALCVSSPCPPGRDFDL
386	10	IGHV3-72_IGHJ3_IIPARGTIGFDF
387	10	IGHV3-72_IGHJ4_ARENYHSGPDFDY
388	10	IGHV3-72_IGHJ4_AREVGCGGDCPPYGD
389	10	IGHV3-72_IGHJ4_ARGAKCSYCGSDCCYFDS
390	10	IGHV3-72_IGHJ4_VREVGCGGDCPPFGY
391	10	IGHV3-72_IGHJ6_ARGPMLREELYYYGLDG
392	10	IGHV3-73_IGHJ3_TRAPPYSSRWDDGFDI
393	10	IGHV3-73_IGHJ3_TRFAPPRTRLASGAFDI
394	10	IGHV3-73_IGHJ4_ARWAYSKKWHFDY
395	10	IGHV3-73_IGHJ4_NSISGIVVGPHMANY
396	10	IGHV3-73_IGHJ4_TRRRDGDGGFDY
397	10	IGHV3-73_IGHJ4_TRVQPTYTSKMDFDY
398	10	IGHV3-73_IGHJ4_VGHQSVTKFVSY
399	10	IGHV3-73_IGHJ4_VTLKSYHDDYVFDF
400	10	IGHV3-73_IGHJ5_TRYANSQGYWFDP
401	10	IGHV3-73_IGHJ6_CSSPRGGGMDV
402	10	IGHV3-74_IGHJ1_ARDLGHCVGGTCSL
403	10	IGHV3-74_IGHJ1_TTDGAGRPYEYFHH
404	10	IGHV3-74_IGHJ1_VCFVGGNAPK
405	10	IGHV3-74_IGHJ2_AKEGPASTEAAGAYFDF
406	10	IGHV3-74_IGHJ2_ARDPGSYGHDWYFDL
407	10	IGHV3-74_IGHJ2_ARDRGTPAEKGWSKYFDL
408	10	IGHV3-74_IGHJ2_AREDGFHWYFDI
409	10	IGHV3-74_IGHJ2_ARGRKVGGSHWYFDL
410	10	IGHV3-74_IGHJ2_ARPYGANMGTAVYWYFNV
411	10	IGHV3-74_IGHJ3_ARDAPGTLNAFDV
412	10	IGHV3-74_IGHJ3_ARGGYCIGPDCRGAFDI
413	10	IGHV3-74_IGHJ3_ARTTGTAAFDI
414	10	IGHV3-74_IGHJ3_ASLVGAAQGLDV
415	10	IGHV3-74_IGHJ3_ATLVGPTPYNAFDI
416	10	IGHV3-74_IGHJ3_AYNPFDI
417	10	IGHV3-74_IGHJ3_IRYSGTNGWI
418	10	IGHV3-74_IGHJ3_TRDWRNLGFDI
419	10	IGHV3-74_IGHJ4_AASGGVVCSNGVCLFDY
420	10	IGHV3-74_IGHJ4_ARDEGEMTTIRGFDY
421	10	IGHV3-74_IGHJ4_ARDGGSGTPFDQ
422	10	IGHV3-74_IGHJ4_ARDHPAPGIIFDY
423	10	IGHV3-74_IGHJ4_ARDLASNTYASPGDDFDH
424	10	IGHV3-74_IGHJ4_ARDLVAAATY
425	10	IGHV3-74_IGHJ4_ARDRNWSYDF
426	10	IGHV3-74_IGHJ4_ARDSRVGVPGTELDF
427	10	IGHV3-74_IGHJ4_ARENGGKFDF
428	10	IGHV3-74_IGHJ4_AREQYGAGNRAFEY
429	10	IGHV3-74_IGHJ4_ARGLYGDPVGLDS
430	10	IGHV3-74_IGHJ4_ARPFYSGSLAY
431	10	IGHV3-74_IGHJ4_ARPLYSGSQYY
432	10	IGHV3-74_IGHJ4_ARQPSGAEFDY
433	10	IGHV3-74_IGHJ4_ASGHTAMGSY
434	10	IGHV3-74_IGHJ4_GRDNSYKIDY
435	10	IGHV3-74_IGHJ4_GRGGREPVDY
436	10	IGHV3-74_IGHJ4_GRGSLTGAGSRYFDH
437	10	IGHV3-74_IGHJ4_SRDLRGADDY
438	10	IGHV3-74_IGHJ4_TRDLDGTTGDF
439	10	IGHV3-74_IGHJ4_VFTVATPYDA
440	10	IGHV3-74_IGHJ4_VHNAATGLDS
441	10	IGHV3-74_IGHJ4_VKAFYSGTGADY
442	10	IGHV3-74_IGHJ4_VNFGSGQPF
443	10	IGHV3-74_IGHJ4_VNLLQDY
444	10	IGHV3-74_IGHJ4_VRDFGGTRDS
445	10	IGHV3-74_IGHJ4_VRDGGAGTPFDY
446	10	IGHV3-74_IGHJ4_VREGVYCPNGVCHKVTFDS
447	10	IGHV3-74_IGHJ4_VRFTVEIIPGNY
448	10	IGHV3-74_IGHJ4_VRGHRVGSIVHWDY
449	10	IGHV3-74_IGHJ4_VRGRISLAVWENY
450	10	IGHV3-74_IGHJ4_VSSGYSYGAY
451	10	IGHV3-74_IGHJ5_ACFGARSPT
452	10	IGHV3-74_IGHJ5_AKALEMSRYGWFDS
453	10	IGHV3-74_IGHJ5_AKEEWWLPD
454	10	IGHV3-74_IGHJ5_ARDVGWNLGPDY
455	10	IGHV3-74_IGHJ5_ATGSQDVEVRFDY
456	10	IGHV3-74_IGHJ5_IIYDVGWV
457	10	IGHV3-74_IGHJ5_INYNRGWT
458	10	IGHV3-74_IGHJ5_TKYTPLIV
459	10	IGHV3-74_IGHJ5_TRGVNYGFDP
460	10	IGHV3-74_IGHJ5_VKDLVGRGDS
461	10	IGHV3-74_IGHJ5_VKSDWFDS
462	10	IGHV3-74_IGHJ5_VQFRGGP
463	10	IGHV3-74_IGHJ5_VRDWGQMMEGTWQKWFDT
464	10	IGHV3-74_IGHJ5_VRDWKTIFGVVNWLDS
465	10	IGHV3-74_IGHJ5_VRELLIAYGPFES
466	10	IGHV3-74_IGHJ5_VRFRGGP
467	10	IGHV3-74_IGHJ6_ARAFRYGMDV
468	10	IGHV3-74_IGHJ6_ARAPHCAGGSCYGFSYYGMDV
469	10	IGHV3-74_IGHJ6_ARICSSTNCLIHV
470	10	IGHV3-74_IGHJ6_TRGGYVHALDV
471	10	IGHV3-74_IGHJ6_VRDPMVRYYVMDV
472	10	IGHV3-74_IGHJ6_VRSAHHGREINYHYAMDV
473	10	IGHV3-7_IGHJ1_AREVKLFH
474	10	IGHV3-7_IGHJ2_ARAVYNYDTSGYSYSYFNL
475	10	IGHV3-7_IGHJ2_ARRGTVAVAGANPNFFDL
476	10	IGHV3-7_IGHJ2_TREDWWVFEN
477	10	IGHV3-7_IGHJ2_VAGQGWHFDL
478	10	IGHV3-7_IGHJ3_AKDGAYCTNFDCRGDAFDI
479	10	IGHV3-7_IGHJ3_AKDIFRNGGNSRILFDI
480	10	IGHV3-7_IGHJ3_AQRGGLGYLRGAFDF
481	10	IGHV3-7_IGHJ3_ARDDEGPYDAFDI
482	10	IGHV3-7_IGHJ3_ARDLRVFDV
483	10	IGHV3-7_IGHJ3_ARDRSRQHLLVDAFDI
484	10	IGHV3-7_IGHJ3_ARDSGYCRSIDCKGDAFDI
485	10	IGHV3-7_IGHJ3_ARPQYLRHDVFDL
486	10	IGHV3-7_IGHJ3_VRDDTSQYDDFDI
487	10	IGHV3-7_IGHJ3_VTLGVTEPFDM
488	10	IGHV3-7_IGHJ4_AGGSGFLIET
489	10	IGHV3-7_IGHJ4_AGGTGWLSDN
490	10	IGHV3-7_IGHJ4_AGSTGWLIAD
491	10	IGHV3-7_IGHJ4_AKEGW
492	10	IGHV3-7_IGHJ4_AKGAVSGWNYFEY
493	10	IGHV3-7_IGHJ4_AKGHIGLDFG
494	10	IGHV3-7_IGHJ4_AKGTLRQGNNLDY
495	10	IGHV3-7_IGHJ4_AKTSRHLDY
496	10	IGHV3-7_IGHJ4_AKVGYNDYDLDY
497	10	IGHV3-7_IGHJ4_ANGRDPDY
498	10	IGHV3-7_IGHJ4_ARARGSGSDRNFHYDY
499	10	IGHV3-7_IGHJ4_ARDDGGVVVTSFAY
500	10	IGHV3-7_IGHJ4_ARDDGWNFDY
501	10	IGHV3-7_IGHJ4_ARDGGWHKFDY
502	10	IGHV3-7_IGHJ4_ARDHILAGATGARDY
503	10	IGHV3-7_IGHJ4_ARDHPAPGIIFDY
504	10	IGHV3-7_IGHJ4_ARDPWNYDDNGQFDY
505	10	IGHV3-7_IGHJ4_ARDRAFQQFDY
506	10	IGHV3-7_IGHJ4_ARDRDYFNLDY
507	10	IGHV3-7_IGHJ4_ARDRTYCDNGRCYLVNDC
508	10	IGHV3-7_IGHJ4_ARDSNWQPYDY
509	10	IGHV3-7_IGHJ4_ARDVGVAMYDY
510	10	IGHV3-7_IGHJ4_ARDWGVALYDF
511	10	IGHV3-7_IGHJ4_ARELFWSARDY
512	10	IGHV3-7_IGHJ4_ARGAGWVSDY
513	10	IGHV3-7_IGHJ4_ARGAH
514	10	IGHV3-7_IGHJ4_ARGGPKGSFDY
515	10	IGHV3-7_IGHJ4_ARGGRADY
516	10	IGHV3-7_IGHJ4_ARGGRHTINF
517	10	IGHV3-7_IGHJ4_ARGLYGDPVGLDS
518	10	IGHV3-7_IGHJ4_ARGRSGYNDGSVEN
519	10	IGHV3-7_IGHJ4_ARKSRPGMPHYY
520	10	IGHV3-7_IGHJ4_ARSYYYDSTSDY
521	10	IGHV3-7_IGHJ4_ARVLSANYGPYFDY
522	10	IGHV3-7_IGHJ4_ARVMELLPAVSLYDS
523	10	IGHV3-7_IGHJ4_ARVRAYSRDS
524	10	IGHV3-7_IGHJ4_ARWTRTSPSPY
525	10	IGHV3-7_IGHJ4_ATAARSISVQGS
526	10	IGHV3-7_IGHJ4_ATASRSISGY
527	10	IGHV3-7_IGHJ4_ATDLNWANY
528	10	IGHV3-7_IGHJ4_ATRNWQKYSWYYLDF
529	10	IGHV3-7_IGHJ4_ATSSAYSYEY
530	10	IGHV3-7_IGHJ4_ATSSGYSYAH
531	10	IGHV3-7_IGHJ4_ATSTGYSYAH
532	10	IGHV3-7_IGHJ4_AYGSYMDS
533	10	IGHV3-7_IGHJ4_GGATGWIFDY
534	10	IGHV3-7_IGHJ4_GRSPSTGTCDS
535	10	IGHV3-7_IGHJ4_GRWIWFAPES
536	10	IGHV3-7_IGHJ4_GTGGGWGIDF
537	10	IGHV3-7_IGHJ4_LIDPAAKGRYVDTNMALHAY
538	10	IGHV3-7_IGHJ4_LNPSRSGPFDY
539	10	IGHV3-7_IGHJ4_MGGLGWLPDY
540	10	IGHV3-7_IGHJ4_TGDLNWGSGDY
541	10	IGHV3-7_IGHJ4_TRDHYYYTATTYPGDY
542	10	IGHV3-7_IGHJ4_TREVGLDDRLFVDF
543	10	IGHV3-7_IGHJ4_TREVYTNFY
544	10	IGHV3-7_IGHJ4_TRGPHTTATSY
545	10	IGHV3-7_IGHJ4_TRLTRGSSSSF
546	10	IGHV3-7_IGHJ4_TTRAHFASDY
547	10	IGHV3-7_IGHJ4_VCLRCAID
548	10	IGHV3-7_IGHJ4_VGGRGWLPDY
549	10	IGHV3-7_IGHJ4_VGLGLHWDC
550	10	IGHV3-7_IGHJ4_VPQLGTAAGNIDS
551	10	IGHV3-7_IGHJ4_VRAGGL
552	10	IGHV3-7_IGHJ4_VRDAWETTSSLDS
553	10	IGHV3-7_IGHJ4_VRDGYGGFLDQ
554	10	IGHV3-7_IGHJ4_VRDYPVTNPGY
555	10	IGHV3-7_IGHJ4_VRGRQHFDY
556	10	IGHV3-7_IGHJ4_VRNGGSADY
557	10	IGHV3-7_IGHJ4_VRNGGSVDF
558	10	IGHV3-7_IGHJ4_VRNRGWQQFDS
559	10	IGHV3-7_IGHJ4_VRSNIWASFDY
560	10	IGHV3-7_IGHJ4_VTDPAAKGRYVDTSVALHAH
561	10	IGHV3-7_IGHJ5_AAGYL
562	10	IGHV3-7_IGHJ5_AKEEWWLPD
563	10	IGHV3-7_IGHJ5_ARAGSTFGYQY
564	10	IGHV3-7_IGHJ5_ARAQYSSSSSP
565	10	IGHV3-7_IGHJ5_ARDYACSDIYCSQYNWFGP
566	10	IGHV3-7_IGHJ5_ARGTTRFDY
567	10	IGHV3-7_IGHJ5_ATSRYSSSSE
568	10	IGHV3-7_IGHJ5_GRGGRRRIDL
569	10	IGHV3-7_IGHJ5_SRGQTWAFY
570	10	IGHV3-7_IGHJ5_TGGTGWLPSS
571	10	IGHV3-7_IGHJ5_TGSTGWLPSS
572	10	IGHV3-7_IGHJ5_TTENWGPAE
573	10	IGHV3-7_IGHJ5_VRDSEGGLGP
574	10	IGHV3-7_IGHJ6_ARDPGAMDV
575	10	IGHV3-7_IGHJ6_ARGNWNSALTDV
576	10	IGHV3-7_IGHJ6_ARNLGFFAMDV
577	10	IGHV3-7_IGHJ6_ARRGLTMVRGQPAGWAWGMGV
578	10	IGHV3-7_IGHJ6_ARYFGLEV
579	10	IGHV3-7_IGHJ6_VRSAHHGREINYHYAMDV
580	10	IGHV3-9_IGHJ3_TKDRGGAPIYILDV
581	10	IGHV3-9_IGHJ3_VKDYVRRGGLWDAFDV
582	10	IGHV3-9_IGHJ4_AKAAGPGLYGDSYFDY
583	10	IGHV3-9_IGHJ6_AKDISGFPATKSSGQYYYGMDV
584	10	IGHV3-9_IGHJ6_VKDMGDSTIHSRRGMDV
585	10	IGHV3-9_IGHJ6_VKGRGYYYYGMDV
586	10	IGHV4-30-2_IGHJ1_ARASLVRGIVHEFFHH
587	10	IGHV4-30-2_IGHJ2_ARAVTTTGRYWYFDL
588	10	IGHV4-30-2_IGHJ3_ARARPYTLTTGGDAFDI
589	10	IGHV4-30-2_IGHJ4_AAGVDLDY
590	10	IGHV4-30-2_IGHJ4_AGGVDLDY
591	10	IGHV4-30-2_IGHJ4_AGSSRYFAALGY
592	10	IGHV4-30-2_IGHJ4_ARGSTLGNAYSNTYYFDN
593	10	IGHV4-30-2_IGHJ4_AVGVDLDS
594	10	IGHV4-30-2_IGHJ5_ARGPVTTSWFDP
595	10	IGHV4-30-2_IGHJ6_ARSILSRDYYYGLDV
596	10	IGHV4-30-2_IGHJ6_ASAGRYFTGLDV
597	10	IGHV4-30-4_IGHJ2_ARGVVHDYGDYEEGYFDL
598	10	IGHV4-30-4_IGHJ3_AASAQWGDPFDV
599	10	IGHV4-30-4_IGHJ3_ARDAFVYGAGRNFDI
600	10	IGHV4-30-4_IGHJ3_ARDFDSSGYQPRLDAFDI
601	10	IGHV4-30-4_IGHJ3_ARDLLSFDAFDI
602	10	IGHV4-30-4_IGHJ3_ARDVRWETAFDV
603	10	IGHV4-30-4_IGHJ3_AREVIATTTSDAFDV
604	10	IGHV4-30-4_IGHJ3_AREVISATTADAFDI
605	10	IGHV4-30-4_IGHJ3_AREVISRPDSDGFDV
606	10	IGHV4-30-4_IGHJ3_AREVITPTDSGDAFDI
607	10	IGHV4-30-4_IGHJ3_AREVNRVGSSDAFDI
608	10	IGHV4-30-4_IGHJ3_AREVNVPTAESDAFDI
609	10	IGHV4-30-4_IGHJ3_ARGDLQLYNSFDV
610	10	IGHV4-30-4_IGHJ3_ARGQLLLYNAFDI
611	10	IGHV4-30-4_IGHJ3_ARSFDSSGYQPRRDAFDL
612	10	IGHV4-30-4_IGHJ3_ARVGQWGDPFDV
613	10	IGHV4-30-4_IGHJ4_AAMMQGVVAY
614	10	IGHV4-30-4_IGHJ4_ARAYFHGSGSYPEDYYFDY
615	10	IGHV4-30-4_IGHJ4_ARAYTAYGDFKVFDY
616	10	IGHV4-30-4_IGHJ4_ARDGEGGRGSYWRYSDY
617	10	IGHV4-30-4_IGHJ4_ARELPAALGRVMDC
618	10	IGHV4-30-4_IGHJ4_AREVWKARLDY
619	10	IGHV4-30-4_IGHJ4_ARGGEYYDTTAYYY
620	10	IGHV4-30-4_IGHJ4_ARGGGSFGQLLSPDY
621	10	IGHV4-30-4_IGHJ4_ARRGSSYGLGYFDL
622	10	IGHV4-30-4_IGHJ4_ARRSNRGVSFDY
623	10	IGHV4-30-4_IGHJ4_ARVRFLEPIHPFD
624	10	IGHV4-30-4_IGHJ4_ARVTLAIFGVARRGYFDL
625	10	IGHV4-30-4_IGHJ4_ASLSLDYDEDS
626	10	IGHV4-30-4_IGHJ4_ASRWRF
627	10	IGHV4-30-4_IGHJ4_ASRWRY
628	10	IGHV4-30-4_IGHJ4_SKQHVIRGVFDG
629	10	IGHV4-30-4_IGHJ4_STRRVTCSGGTCHPYFDS
630	10	IGHV4-30-4_IGHJ4_VSATFYDFWSGLR
631	10	IGHV4-30-4_IGHJ5_AREGQGRFDP
632	10	IGHV4-30-4_IGHJ5_ARELWKARLDS
633	10	IGHV4-30-4_IGHJ5_ARGQDFWSGGFDL
634	10	IGHV4-30-4_IGHJ5_ARGTSDLWSAYRPTYSFDP
635	10	IGHV4-30-4_IGHJ5_ARRGSSYGLGWHDR
636	10	IGHV4-30-4_IGHJ5_ARVGCSGDPCYDSRGWFDS
637	10	IGHV4-30-4_IGHJ5_ATDDNGGNSWAST
638	10	IGHV4-30-4_IGHJ5_TRVRAYCGGDCPIEGSGWFDS
639	10	IGHV4-30-4_IGHJ6_ARGPDSGYEWRV
640	10	IGHV4-30-4_IGHJ6_ARLPVLHMVDVSNYYALDV
641	10	IGHV4-30-4_IGHJ6_ARLVATGVGYYGMDV
642	10	IGHV4-30-4_IGHJ6_ATNTTYSDFWSGQGPSYYYAMDV
643	10	IGHV4-30-4_IGHJ6_GRDDSSGNYLRYGIDV
644	10	IGHV4-31_IGHJ1_AREAGGTGYFQH
645	10	IGHV4-31_IGHJ1_ARETGGTGYFQL
646	10	IGHV4-31_IGHJ2_ARDGGEKGGNVVAL
647	10	IGHV4-31_IGHJ3_ARAPSVTMFRGYRAFDV
648	10	IGHV4-31_IGHJ3_ARAPTVTMFRAFGSFDI
649	10	IGHV4-31_IGHJ3_ARARPYTLTTGGDAFDI
650	10	IGHV4-31_IGHJ3_ARDAVLSHRGYSGYEGTFDI
651	10	IGHV4-31_IGHJ3_ARDPGATLTTGAFDI
652	10	IGHV4-31_IGHJ3_ARDQYSDYDFDAFDI
653	10	IGHV4-31_IGHJ3_ARDRRGVDTMVQGMISTNANYDAFDI
654	10	IGHV4-31_IGHJ3_ARIQTSGDSDVFDI
655	10	IGHV4-31_IGHJ3_ARLTITMIVALGTLNDAFDI
656	10	IGHV4-31_IGHJ3_ARNVIYYDSSGYYRGAFDF
657	10	IGHV4-31_IGHJ3_ARSATVITFYSFDI
658	10	IGHV4-31_IGHJ3_ATSNPLMAVPVNDAFAI
659	10	IGHV4-31_IGHJ4_AGGSGDGSHFFYPSFDY
660	10	IGHV4-31_IGHJ4_AGKLTGLDY
661	10	IGHV4-31_IGHJ4_AIGGTSGYDFDY
662	10	IGHV4-31_IGHJ4_AKAVKTPWGRFID
663	10	IGHV4-31_IGHJ4_AKSYGSSTSFDD
664	10	IGHV4-31_IGHJ4_ARAKRIEYYDGDGWWTDRFAPANGMFDC
665	10	IGHV4-31_IGHJ4_ARAYSEDSDCKFFDY
666	10	IGHV4-31_IGHJ4_ARAYTDYGDHNLFDY
667	10	IGHV4-31_IGHJ4_ARCIPDHFYFDF
668	10	IGHV4-31_IGHJ4_ARDEGVGRRYFDD
669	10	IGHV4-31_IGHJ4_ARDGGFASGTWMLFFDY
670	10	IGHV4-31_IGHJ4_ARDRDGSGRMLDY
671	10	IGHV4-31_IGHJ4_ARDRGRESYGFGGYFDH
672	10	IGHV4-31_IGHJ4_ARDYGSGSFYDRPFAH
673	10	IGHV4-31_IGHJ4_ARERSYSSS
674	10	IGHV4-31_IGHJ4_ARERYSGFDVY
675	10	IGHV4-31_IGHJ4_ARESFLGYSSTWAGINY
676	10	IGHV4-31_IGHJ4_ARFSPNSDRGGLDS
677	10	IGHV4-31_IGHJ4_ARGASVWFHLGH
678	10	IGHV4-31_IGHJ4_ARGEYHYDSYALFDS
679	10	IGHV4-31_IGHJ4_ARGGGTNYYLYFFDH
680	10	IGHV4-31_IGHJ4_ARGSRRFDL
681	10	IGHV4-31_IGHJ4_ARGTRIAVAGIDR
682	10	IGHV4-31_IGHJ4_ARGVYCGGDCYSGTDY
683	10	IGHV4-31_IGHJ4_ARGYGDWGVDY
684	10	IGHV4-31_IGHJ4_ARLAEVGAFDH
685	10	IGHV4-31_IGHJ4_ARLDSNYDGGGSYYFDY
686	10	IGHV4-31_IGHJ4_ARNDSTPRKGFDY
687	10	IGHV4-31_IGHJ4_ARNYGSGIYLFDK
688	10	IGHV4-31_IGHJ4_ARSGSGWDGGFDY
689	10	IGHV4-31_IGHJ4_ARVGGAANFDY
690	10	IGHV4-31_IGHJ4_ARVKRIDYYEGDGWWTDRLAPANGMFDY
691	10	IGHV4-31_IGHJ4_ARVRIASLGTRILDF
692	10	IGHV4-31_IGHJ4_ARWGRCSGGGCYYDY
693	10	IGHV4-31_IGHJ4_ARWRGGGGYVDY
694	10	IGHV4-31_IGHJ4_ASGTGVVGSTTRGDY
695	10	IGHV4-31_IGHJ4_ASMTTVTPFYFDY
696	10	IGHV4-31_IGHJ4_ATVATTSYYLGY
697	10	IGHV4-31_IGHJ4_VRLVRGVGAGNPFLFDY
698	10	IGHV4-31_IGHJ5_AKNGSHISQLEGGRWFDS
699	10	IGHV4-31_IGHJ5_ARAAWKVYFDP
700	10	IGHV4-31_IGHJ5_AREGSSSRFDP
701	10	IGHV4-31_IGHJ5_ARGLRDNSWSENWFDS
702	10	IGHV4-31_IGHJ5_ARGPWFWFDP
703	10	IGHV4-31_IGHJ5_ARQGEKGRVWFDP
704	10	IGHV4-31_IGHJ5_ARQGSGFD
705	10	IGHV4-31_IGHJ5_ARSFYYNNDGLNP
706	10	IGHV4-31_IGHJ5_ARVKRIDYYEGDGWWTDRLAPANGMFDY
707	10	IGHV4-31_IGHJ5_ARWGSETFYAFDP
708	10	IGHV4-31_IGHJ5_ASEPRGFIAATGVGWFDL
709	10	IGHV4-31_IGHJ5_TRGAMLLWFGD
710	10	IGHV4-31_IGHJ5_TRGAVLLWFGD
711	10	IGHV4-31_IGHJ6_ARASYMDV
712	10	IGHV4-31_IGHJ6_ARDGSGTLPYTYYGMDV
713	10	IGHV4-31_IGHJ6_ARDKYYESAGYYYERAYTMDV
714	10	IGHV4-31_IGHJ6_ARDPGSPPYSYYGMDV
715	10	IGHV4-31_IGHJ6_ARDSPGNGRPMDV
716	10	IGHV4-31_IGHJ6_ARESGLYGAYGKYSYYGMDV
717	10	IGHV4-31_IGHJ6_ARGGGNARRELGLYYGLDV
718	10	IGHV4-31_IGHJ6_ARGKYGMDV
719	10	IGHV4-31_IGHJ6_ARGWKGAERNYYYGLDV
720	10	IGHV4-31_IGHJ6_VRDGSYGSGYYYGMDV
721	10	IGHV4-34_IGHJ1_AKHFSGEPFRT
722	10	IGHV4-34_IGHJ1_ARGGRGIAARLAHH
723	10	IGHV4-34_IGHJ1_ARGLETYRSKYYIGPHFQH
724	10	IGHV4-34_IGHJ1_ARGQETYRSRYYIGPHFVH
725	10	IGHV4-34_IGHJ2_AKGPFRARWELFHWNVFVDI
726	10	IGHV4-34_IGHJ2_ARVGGGRPGRTAVVTYWYFDL
727	10	IGHV4-34_IGHJ2_VRRVRRDGYDWVDWSFDL
728	10	IGHV4-34_IGHJ3_AKGMAHKVGVMEI
729	10	IGHV4-34_IGHJ3_AKVDKYYFDTSGSLGAFDI
730	10	IGHV4-34_IGHJ3_ARADLWRNDGFALNAFDI
731	10	IGHV4-34_IGHJ3_ARDAGRAFDV
732	10	IGHV4-34_IGHJ3_ARGLAHKVGVLEL
733	10	IGHV4-34_IGHJ3_ARGPVTEDVVTVVGVPDAVDV
734	10	IGHV4-34_IGHJ3_ARGRRDLLRFVEPAVQLDASDI
735	10	IGHV4-34_IGHJ3_ARGRVATTPYDAFDI
736	10	IGHV4-34_IGHJ3_ARPRGKDDSSGFSV
737	10	IGHV4-34_IGHJ3_ARRPEISSYFDLLTGSYRGGFDS
738	10	IGHV4-34_IGHJ3_ARSVRFGMYVED
739	10	IGHV4-34_IGHJ3_ARTLDTTVGAFDI
740	10	IGHV4-34_IGHJ3_ARTRLTIATAGVFDL
741	10	IGHV4-34_IGHJ3_ARVTGKHITIFEVVIDVGTFDI
742	10	IGHV4-34_IGHJ3_TRGLGDCSGNICFALDAFHI
743	10	IGHV4-34_IGHJ4_AGGDYHGTVSYLAY
744	10	IGHV4-34_IGHJ4_AGGTKEAWEPLFY
745	10	IGHV4-34_IGHJ4_AHDWQGEPSLNFDF
746	10	IGHV4-34_IGHJ4_AKGPFSTVTPFAHLDP
747	10	IGHV4-34_IGHJ4_ARAGVWFPNV
748	10	IGHV4-34_IGHJ4_ARAPMVRGVPFSFDY
749	10	IGHV4-34_IGHJ4_ARASPIYGSGTFGRSYFDY
750	10	IGHV4-34_IGHJ4_ARDILNGANFDS
751	10	IGHV4-34_IGHJ4_ARFLSGWPQGGR
752	10	IGHV4-34_IGHJ4_ARGAVATTREFDF
753	10	IGHV4-34_IGHJ4_ARGAVATTREFEY
754	10	IGHV4-34_IGHJ4_ARGFSAAWELQHS
755	10	IGHV4-34_IGHJ4_ARGGFGGHDT
756	10	IGHV4-34_IGHJ4_ARGGGAFWSGPSKGADN
757	10	IGHV4-34_IGHJ4_ARGGSNWYIDY
758	10	IGHV4-34_IGHJ4_ARGGWENSSHYLLEY
759	10	IGHV4-34_IGHJ4_ARGHGSGIGDHFDP
760	10	IGHV4-34_IGHJ4_ARGHSTSGYDS
761	10	IGHV4-34_IGHJ4_ARGLHGGAAV
762	10	IGHV4-34_IGHJ4_ARGLPSGGFDH
763	10	IGHV4-34_IGHJ4_ARGLRGSSFGY
764	10	IGHV4-34_IGHJ4_ARGLWRELRE
765	10	IGHV4-34_IGHJ4_ARGMLTNRMSYCSGGGCYYLDF
766	10	IGHV4-34_IGHJ4_ARGPFELPGGYFDY
767	10	IGHV4-34_IGHJ4_ARGPRNVEVPTTLLVDFFDS
768	10	IGHV4-34_IGHJ4_ARGRGGVHLQRFYYFDY
769	10	IGHV4-34_IGHJ4_ARGRSMFDY
770	10	IGHV4-34_IGHJ4_ARGSHYTWGGDDY
771	10	IGHV4-34_IGHJ4_ARGSNYFWGGDDY
772	10	IGHV4-34_IGHJ4_ARGTLLAWGTTTD
773	10	IGHV4-34_IGHJ4_ARREYSTSSIDY
774	10	IGHV4-34_IGHJ4_ARSVRFGMYVED
775	10	IGHV4-34_IGHJ4_ARWVDTTLVTGFDF
776	10	IGHV4-34_IGHJ4_ATRDN
777	10	IGHV4-34_IGHJ4_REAGWSFDY
778	10	IGHV4-34_IGHJ4_TRGSRRGSPALY
779	10	IGHV4-34_IGHJ5_AGGLLRRNLVLIITPITEIALDH
780	10	IGHV4-34_IGHJ5_AGVPGNYYDP
781	10	IGHV4-34_IGHJ5_ALDLPPTQWDFPPARWDH
782	10	IGHV4-34_IGHJ5_ALGRKGYSYASR
783	10	IGHV4-34_IGHJ5_ARGGASSKWFDR
784	10	IGHV4-34_IGHJ5_ARGLLGGAAS
785	10	IGHV4-34_IGHJ5_ARGLYGGAAN
786	10	IGHV4-34_IGHJ5_ARGNLPHITIFEIVITPVTWFDS
787	10	IGHV4-34_IGHJ5_ARGREQWLVRGRGYLGGGWFDP
788	10	IGHV4-34_IGHJ5_ARGTAHAWEVLDS
789	10	IGHV4-34_IGHJ5_ARPGGNYVYGYFDP
790	10	IGHV4-34_IGHJ5_ARPLQSSGGWIDL
791	10	IGHV4-34_IGHJ5_ARRGDYGSGWFDA
792	10	IGHV4-34_IGHJ5_ARSSGWYWFDP
793	10	IGHV4-34_IGHJ5_ATEGGNWFGP
794	10	IGHV4-34_IGHJ5_ATGRRAGAAVGRAWRFDP
795	10	IGHV4-34_IGHJ5_TRGLSAAWEVHYS
796	10	IGHV4-34_IGHJ6_ADSNWRMDV
797	10	IGHV4-34_IGHJ6_ARAPRVLESDYYYYHGMDV
798	10	IGHV4-34_IGHJ6_ARGGETVRGVYIMTPYHYYHGVDV
799	10	IGHV4-34_IGHJ6_ARGLGGGSSAFGYYYYYGLDV
800	10	IGHV4-34_IGHJ6_ARGRVLDSGVYIVKYYYYPVMDV
801	10	IGHV4-34_IGHJ6_ARGTLIRMGRTDKYSFYGLDV
802	10	IGHV4-34_IGHJ6_ARGVRYSSGWGYYYYYIDV
803	10	IGHV4-34_IGHJ6_ARGYFESSGYSYSYYYGMDV
804	10	IGHV4-34_IGHJ6_ARHRILKYTPRNQYYGMDV
805	10	IGHV4-34_IGHJ6_ARIRRNGAYCPNDLCRGGMDV
806	10	IGHV4-34_IGHJ6_ARRAGLRFSSPYNYYGMDV
807	10	IGHV4-34_IGHJ6_ARRGYIGAKGVYYYYGMDV
808	10	IGHV4-34_IGHJ6_ARRINLESWYNYAMDV
809	10	IGHV4-34_IGHJ6_ARSLVPAATHCSGGSCYGWDF
810	10	IGHV4-34_IGHJ6_ARVGRVEIFAVARYFYYGLDV
811	10	IGHV4-34_IGHJ6_ARVKGQQFLLDYYYYGLDV
812	10	IGHV4-34_IGHJ6_ARVYVQIPGLIYYYGLDL
813	10	IGHV4-34_IGHJ6_ARYDPILPRQVFGLDV
814	10	IGHV4-34_IGHJ6_ASGDYYGSSAQSPHYYYYGMDV
815	10	IGHV4-34_IGHJ6_ASRHKSHSNGWGYYWKYGLDV
816	10	IGHV4-34_IGHJ6_ATGDYDLRGYSYFWDYYGLDI
817	10	IGHV4-34_IGHJ6_TRGYVRTFQLLYGMDV
818	10	IGHV4-38-2_IGHJ2_TRILLPFSGHFDP
819	10	IGHV4-38-2_IGHJ3_ALVRVPSSIPPDAFDV
820	10	IGHV4-38-2_IGHJ3_ARGKNVLITAAYHLDDGFDV
821	10	IGHV4-38-2_IGHJ3_ARVYGDNAFDI
822	10	IGHV4-38-2_IGHJ4_AALSASGSVDY
823	10	IGHV4-38-2_IGHJ4_ARALESITSRPRYFDS
824	10	IGHV4-38-2_IGHJ4_ARDLLSGSHVRHYFDS
825	10	IGHV4-38-2_IGHJ4_ARESYDVLTD
826	10	IGHV4-38-2_IGHJ4_ARKAQCSVGSCHYFEF
827	10	IGHV4-38-2_IGHJ4_ARNTSGWSFDS
828	10	IGHV4-38-2_IGHJ4_ARPHSSSSRTNFDA
829	10	IGHV4-38-2_IGHJ4_ARVRGHSYGSYFDF
830	10	IGHV4-38-2_IGHJ4_ASESGNFYNFDS
831	10	IGHV4-38-2_IGHJ4_TREMAGTIVDY
832	10	IGHV4-38-2_IGHJ4_TRERAGTIVDY
833	10	IGHV4-38-2_IGHJ4_TRERGGTVVDY
834	10	IGHV4-38-2_IGHJ5_AGSGGGYDSGGYHPNWFDL
835	10	IGHV4-38-2_IGHJ6_ARQGRVLIFGHHVHIDV
836	10	IGHV4-39_IGHJ1_AISSSRLYFQH
837	10	IGHV4-39_IGHJ1_AKHFSGEPFRT
838	10	IGHV4-39_IGHJ1_ANTSTIFGALHD
839	10	IGHV4-39_IGHJ1_AREDRRDDYEDRDQH
840	10	IGHV4-39_IGHJ1_ARGSCAGDCYTL
841	10	IGHV4-39_IGHJ1_ARLSRTGPTIVNH
842	10	IGHV4-39_IGHJ1_ARNFCSGGSCYD
843	10	IGHV4-39_IGHJ1_ARRPAAAGRRNEYFEH
844	10	IGHV4-39_IGHJ1_ASHLYFYDISGFVFQH
845	10	IGHV4-39_IGHJ1_ASHVYHYDISGFHFQH
846	10	IGHV4-39_IGHJ2_AREDIYYYPL
847	10	IGHV4-39_IGHJ2_AREQKGSCINGVRPRWFDL
848	10	IGHV4-39_IGHJ2_ARHDLPPPDWYFDL
849	10	IGHV4-39_IGHJ2_ARHIRYLDYPGNWNFDL
850	10	IGHV4-39_IGHJ2_ARIKPYHSRPSGYYSPWYFDL
851	10	IGHV4-39_IGHJ2_ARQGSSWFSYWYFDL
852	10	IGHV4-39_IGHJ2_ARQRGLGTWYFDL
853	10	IGHV4-39_IGHJ2_ARRTVTDIYWYFDL
854	10	IGHV4-39_IGHJ2_ATIKPYHYDSNGYYSPRYFDV
855	10	IGHV4-39_IGHJ2_ATIKPYNFDSAGYYSPRYVDV
856	10	IGHV4-39_IGHJ2_SRNISFIGVSNNGLPRYFDV
857	10	IGHV4-39_IGHJ2_TGLRREAGGFYLDL
858	10	IGHV4-39_IGHJ3_AGQIASHGEWAFDM
859	10	IGHV4-39_IGHJ3_AICTGGSCYYGVFDI
860	10	IGHV4-39_IGHJ3_AKNGTTFFGVVRTATETFDV
861	10	IGHV4-39_IGHJ3_AKVDKYYFDTSGSLGAFDI
862	10	IGHV4-39_IGHJ3_ARDADAFDF
863	10	IGHV4-39_IGHJ3_ARHDDSGSYFGDTFDI
864	10	IGHV4-39_IGHJ3_ARHDLLGGAFDI
865	10	IGHV4-39_IGHJ3_ARHDWYKDRRRNAFTV
866	10	IGHV4-39_IGHJ3_ARHEPYDSSGDPVDAFDI
867	10	IGHV4-39_IGHJ3_ARHGYDPLTAYYSDVPFDI
868	10	IGHV4-39_IGHJ3_ARHIRHSPNAFDI
869	10	IGHV4-39_IGHJ3_ARHLFSPDSGSPLDV
870	10	IGHV4-39_IGHJ3_ARHLGGSAFDI
871	10	IGHV4-39_IGHJ3_ARNSSAADGTGKPSHPFDV
872	10	IGHV4-39_IGHJ3_ARRRDFYDSSGMVVFAFDV
873	10	IGHV4-39_IGHJ3_ARSFDSSGYQPRRDAFDL
874	10	IGHV4-39_IGHJ3_ASYVWGTYRHKDHVFDI
875	10	IGHV4-39_IGHJ3_ATHQIQAFDN
876	10	IGHV4-39_IGHJ3_ATTYPTYYSGSATFDAFDI
877	10	IGHV4-39_IGHJ3_SRLINMVGFDV
878	10	IGHV4-39_IGHJ3_TKRWNYASDV
879	10	IGHV4-39_IGHJ3_VAEKFGGSGTFDI
880	10	IGHV4-39_IGHJ3_VRPYRQWLGYDAFDM
881	10	IGHV4-39_IGHJ4_AGAPGRVSDWISPFDY
882	10	IGHV4-39_IGHJ4_AGAPGSGSAWISPFDY
883	10	IGHV4-39_IGHJ4_AGKGYTPFDY
884	10	IGHV4-39_IGHJ4_AGPFRSRFEY
885	10	IGHV4-39_IGHJ4_AIIARGY
886	10	IGHV4-39_IGHJ4_AKAVRYALDS
887	10	IGHV4-39_IGHJ4_AKEAERVGATVDF
888	10	IGHV4-39_IGHJ4_AKNNTWLPAFDL
889	10	IGHV4-39_IGHJ4_AKNSTWSPFFDN
890	10	IGHV4-39_IGHJ4_AKTYYGDYEYFDF
891	10	IGHV4-39_IGHJ4_ANITTSGVIGD
892	10	IGHV4-39_IGHJ4_ANPGEAEHAFDS
893	10	IGHV4-39_IGHJ4_ARAQEWSFYFDY
894	10	IGHV4-39_IGHJ4_ARCPSYGNFDY
895	10	IGHV4-39_IGHJ4_AREFRGMSYGNYQGGD
896	10	IGHV4-39_IGHJ4_AREGRTVTTMGGGEF
897	10	IGHV4-39_IGHJ4_ARELLASSAYVSGAY
898	10	IGHV4-39_IGHJ4_ARELLASSVYVSGAF
899	10	IGHV4-39_IGHJ4_ARELLGNSVYGSGAY
900	10	IGHV4-39_IGHJ4_ARELLKHGAYDSGAY
901	10	IGHV4-39_IGHJ4_ARELRDSGAYDSGAC
902	10	IGHV4-39_IGHJ4_ARGLWRELRE
903	10	IGHV4-39_IGHJ4_ARGREHCTGGSCYDDF
904	10	IGHV4-39_IGHJ4_ARGRSPNYFDY
905	10	IGHV4-39_IGHJ4_ARHDSGNYYAADY
906	10	IGHV4-39_IGHJ4_ARHENANYLWGNYRPGLAPEDS
907	10	IGHV4-39_IGHJ4_ARHGAYSGGWIGQNPPNATPYYFDS
908	10	IGHV4-39_IGHJ4_ARHGLEWELRN
909	10	IGHV4-39_IGHJ4_ARHGVQLERRQFDY
910	10	IGHV4-39_IGHJ4_ARHGYYYYSSGYFGY
911	10	IGHV4-39_IGHJ4_ARHKETGGYTYGGELDY
912	10	IGHV4-39_IGHJ4_ARHKGGLNSVHPFDS
913	10	IGHV4-39_IGHJ4_ARHKLQQLDGPYYFDY
914	10	IGHV4-39_IGHJ4_ARHLSLYDYDTVKGGWFDY
915	10	IGHV4-39_IGHJ4_ARHPQSGSSGTFDY
916	10	IGHV4-39_IGHJ4_ARHQRGKNFGYRRVPGSFDP
917	10	IGHV4-39_IGHJ4_ARHRSGIGGYFDY
918	10	IGHV4-39_IGHJ4_ARHRTYGASTRTGQFDS
919	10	IGHV4-39_IGHJ4_ARHVIPKSAFDY
920	10	IGHV4-39_IGHJ4_ARHVNNPYYDVLTGYYLRERYYFDY
921	10	IGHV4-39_IGHJ4_ARHVPRKEVDY
922	10	IGHV4-39_IGHJ4_ARHYGCFNCYFNR
923	10	IGHV4-39_IGHJ4_ARIRSTYYYDSSGYIDS
924	10	IGHV4-39_IGHJ4_ARKPYYYDSSGYGNFFDY
925	10	IGHV4-39_IGHJ4_ARLADIAVAFRKGYFDY
926	10	IGHV4-39_IGHJ4_ARLEIHRTFDS
927	10	IGHV4-39_IGHJ4_ARLLVINELIDY
928	10	IGHV4-39_IGHJ4_ARLRRGYFDY
929	10	IGHV4-39_IGHJ4_ARLSFRGVLGN
930	10	IGHV4-39_IGHJ4_ARLSVATTGNFFDY
931	10	IGHV4-39_IGHJ4_ARLVNTRPDY
932	10	IGHV4-39_IGHJ4_ARLVQSETYGNYFDY
933	10	IGHV4-39_IGHJ4_ARNDSTPRKGFDY
934	10	IGHV4-39_IGHJ4_ARNDSTTRKGLDY
935	10	IGHV4-39_IGHJ4_ARNGTSSYFDS
936	10	IGHV4-39_IGHJ4_ARNMTAPRKGFDH
937	10	IGHV4-39_IGHJ4_ARNNSAYAFDT
938	10	IGHV4-39_IGHJ4_ARNRTSNFFDS
939	10	IGHV4-39_IGHJ4_ARNSSAPRKGFDS
940	10	IGHV4-39_IGHJ4_ARNSSNGDFGFGFFDD
941	10	IGHV4-39_IGHJ4_ARNSSSSTFDV
942	10	IGHV4-39_IGHJ4_ARNSTAPRKGFDY
943	10	IGHV4-39_IGHJ4_ARNSTSSPFFDN
944	10	IGHV4-39_IGHJ4_ARNSTSSPYFDH
945	10	IGHV4-39_IGHJ4_ARNSTTPRKGFDV
946	10	IGHV4-39_IGHJ4_ARNTSAPRKGFDY
947	10	IGHV4-39_IGHJ4_ARNTTAPRKGFDS
948	10	IGHV4-39_IGHJ4_ARPDTGHPAEFVF
949	10	IGHV4-39_IGHJ4_ARPGGYASAWSWIYFDY
950	10	IGHV4-39_IGHJ4_ARPHYCGGDCSHFDY
951	10	IGHV4-39_IGHJ4_ARPLTGSAAQGYDY
952	10	IGHV4-39_IGHJ4_ARPSLADGSGWYGPFDC
953	10	IGHV4-39_IGHJ4_ARQADVGTCGHDCYPFDH
954	10	IGHV4-39_IGHJ4_ARQGASSSGWDS
955	10	IGHV4-39_IGHJ4_ARQGGGGRSFDY
956	10	IGHV4-39_IGHJ4_ARQRDDSGWPRGSDY
957	10	IGHV4-39_IGHJ4_ARQRGSSPLDS
958	10	IGHV4-39_IGHJ4_ARQRTWVLEN
959	10	IGHV4-39_IGHJ4_ARQSRVAAVVEVTLFDY
960	10	IGHV4-39_IGHJ4_ARRAGIYELDY
961	10	IGHV4-39_IGHJ4_ARRALDGTWAFDS
962	10	IGHV4-39_IGHJ4_ARRDVSRGHNFDY
963	10	IGHV4-39_IGHJ4_ARRFEHSTSSAKQFDY
964	10	IGHV4-39_IGHJ4_ARRGDFGSGWYDY
965	10	IGHV4-39_IGHJ4_ARRGDYGDGRFDY
966	10	IGHV4-39_IGHJ4_ARRGPYGSAWFDC
967	10	IGHV4-39_IGHJ4_ARRGQHWGTGFFDH
968	10	IGHV4-39_IGHJ4_ARRGRSRTHDY
969	10	IGHV4-39_IGHJ4_ARRGYSYGNSYFFDY
970	10	IGHV4-39_IGHJ4_ARRGYSYGTGSFDY
971	10	IGHV4-39_IGHJ4_ARRHDTRGYAVDY
972	10	IGHV4-39_IGHJ4_ARRLAASSYMDV
973	10	IGHV4-39_IGHJ4_ARRNYAGNSGYDY
974	10	IGHV4-39_IGHJ4_ARRPWGGFDY
975	10	IGHV4-39_IGHJ4_ARRRITFGGVHRFDN
976	10	IGHV4-39_IGHJ4_ARRRRLAAFPFDY
977	10	IGHV4-39_IGHJ4_ARRRVTFGGVNRFDY
978	10	IGHV4-39_IGHJ4_ARRWVEVAGQLDS
979	10	IGHV4-39_IGHJ4_ARRYGSGSYNERGSIGY
980	10	IGHV4-39_IGHJ4_ARSLANTWPRPLGY
981	10	IGHV4-39_IGHJ4_ARTTTVVRATDY
982	10	IGHV4-39_IGHJ4_ARVGLPGGYAKYLFDY
983	10	IGHV4-39_IGHJ4_ARVRGIVQLWAD
984	10	IGHV4-39_IGHJ4_ARWHDWEYHFDL
985	10	IGHV4-39_IGHJ4_ARYIRDAYNAEYYFDY
986	10	IGHV4-39_IGHJ4_ARYSDKSALDY
987	10	IGHV4-39_IGHJ4_ASDPRDGLALFDN
988	10	IGHV4-39_IGHJ4_ASGAFLGYCGSTTCYAEAYYFHH
989	10	IGHV4-39_IGHJ4_ASGLYPDSNGSFGY
990	10	IGHV4-39_IGHJ4_ASHFLDYYDSSGYYYGFDY
991	10	IGHV4-39_IGHJ4_ASHIRYPAIAVTGISY
992	10	IGHV4-39_IGHJ4_ASKPGTTLVRGATPFDY
993	10	IGHV4-39_IGHJ4_ASLHTSDWYQNALDN
994	10	IGHV4-39_IGHJ4_ASPGEAEHAFEY
995	10	IGHV4-39_IGHJ4_ASQSGLDYFDY
996	10	IGHV4-39_IGHJ4_ASRVGLYRRGTVTTED
997	10	IGHV4-39_IGHJ4_ASTSNFGSEDF
998	10	IGHV4-39_IGHJ4_ATADGSAWEVIRSPVRFFLD
999	10	IGHV4-39_IGHJ4_ATNSSTPRKGFDS
1000	10	IGHV4-39_IGHJ4_ATNTTLRRGFVQ
1001	10	IGHV4-39_IGHJ4_ATRGWFGDSPFDD
1002	10	IGHV4-39_IGHJ4_GRQRGSYRMPWYFDS
1003	10	IGHV4-39_IGHJ4_GRRGYSYGRGFFDY
1004	10	IGHV4-39_IGHJ4_GSRGPHMPVDS
1005	10	IGHV4-39_IGHJ4_SRHRTDNFGSGSPFDY
1006	10	IGHV4-39_IGHJ4_SRLLLAYCAGGDCYSYFDS
1007	10	IGHV4-39_IGHJ4_SRRTANLRQDY
1008	10	IGHV4-39_IGHJ4_TRGWVATSPGE
1009	10	IGHV4-39_IGHJ4_TRSNDY
1010	10	IGHV4-39_IGHJ4_TSAPGRGSDWISPFDY
1011	10	IGHV4-39_IGHJ4_VGQHAVYSNGWSFYDY
1012	10	IGHV4-39_IGHJ4_VRLLDQTLVDS
1013	10	IGHV4-39_IGHJ4_VRPRDYAFDD
1014	10	IGHV4-39_IGHJ4_VSAPGRGAGWLSPFDF
1015	10	IGHV4-39_IGHJ4_VSAPGSGIGWLSPFDF
1016	10	IGHV4-39_IGHJ5_AGHLLSSIRRDPNWFDP
1017	10	IGHV4-39_IGHJ5_AKGWDACKLGNF
1018	10	IGHV4-39_IGHJ5_AKHFSGEGFRT
1019	10	IGHV4-39_IGHJ5_AKNGSDISEVEGGGWFDP
1020	10	IGHV4-39_IGHJ5_AKNGSDISHLEGGRWFDH
1021	10	IGHV4-39_IGHJ5_AKNGSDISHVGGGRWFDS
1022	10	IGHV4-39_IGHJ5_AKNGSDISNRDGGRWFDP
1023	10	IGHV4-39_IGHJ5_AKNGSDISQLGGGRWFDP
1024	10	IGHV4-39_IGHJ5_AKNGSDTSQLEGGRWFDP
1025	10	IGHV4-39_IGHJ5_AKNGSHISQLEGGRWFDS
1026	10	IGHV4-39_IGHJ5_ALDLPPTQWDFPPARWDH
1027	10	IGHV4-39_IGHJ5_AREFRAISAYESGAS
1028	10	IGHV4-39_IGHJ5_AREFRGFGAYDSGAS
1029	10	IGHV4-39_IGHJ5_AREQHYNWNSLIDS
1030	10	IGHV4-39_IGHJ5_ARGQSCSGGSCYLAKTRFDP
1031	10	IGHV4-39_IGHJ5_ARGRIAAAGKFGLSWFDP
1032	10	IGHV4-39_IGHJ5_ARHAHYDILTGTFDP
1033	10	IGHV4-39_IGHJ5_ARHDQWVVRLAS
1034	10	IGHV4-39_IGHJ5_ARHGQLGSGWKNWFDP
1035	10	IGHV4-39_IGHJ5_ARHKEHGFRLTWFDA
1036	10	IGHV4-39_IGHJ5_ARHKRWGNYYWNWFDP
1037	10	IGHV4-39_IGHJ5_ARHKVERLDP
1038	10	IGHV4-39_IGHJ5_ARHNHGDYDLGWFDP
1039	10	IGHV4-39_IGHJ5_ARHNLRSSGWYPGPHWFDP
1040	10	IGHV4-39_IGHJ5_ARHPNFYHNTFNSWFDT
1041	10	IGHV4-39_IGHJ5_ARHPPPMAAAVSNYFDP
1042	10	IGHV4-39_IGHJ5_ARHRYCSGGSCYFGWFDP
1043	10	IGHV4-39_IGHJ5_ARHVYSGGRVHWFDP
1044	10	IGHV4-39_IGHJ5_ARHYVVRSTNWFDP
1045	10	IGHV4-39_IGHJ5_ARIPFTGSSGRGWFDP
1046	10	IGHV4-39_IGHJ5_ARLGIVGRLNWFDP
1047	10	IGHV4-39_IGHJ5_ARLLWKPLNWFDP
1048	10	IGHV4-39_IGHJ5_ARLNRDYSILTVL
1049	10	IGHV4-39_IGHJ5_ARNGSHVPQLGVGRWFDP
1050	10	IGHV4-39_IGHJ5_ARNSSSLGYKCFDS
1051	10	IGHV4-39_IGHJ5_ARNSTVAVAGESYNWFDP
1052	10	IGHV4-39_IGHJ5_ARNTTEGRGWFAS
1053	10	IGHV4-39_IGHJ5_ARNTTEGRGWFTP
1054	10	IGHV4-39_IGHJ5_ARNTTSSRWFDR
1055	10	IGHV4-39_IGHJ5_ARNVSVTLSGVLYNRFDP
1056	10	IGHV4-39_IGHJ5_ARNVTTRHGTSSQLEQPPLNWFDP
1057	10	IGHV4-39_IGHJ5_ARNVTTRRGPTSQLEHPPLNWFDP
1058	10	IGHV4-39_IGHJ5_ARNYSTSLHSPKVNWFAP
1059	10	IGHV4-39_IGHJ5_ARPSLADGSGWYGPFDC
1060	10	IGHV4-39_IGHJ5_ARQHSS
1061	10	IGHV4-39_IGHJ5_ARQIGEMGEDGRFWFDP
1062	10	IGHV4-39_IGHJ5_ARRGDYGSGWFDA
1063	10	IGHV4-39_IGHJ5_ARRKGADSNGNWFDP
1064	10	IGHV4-39_IGHJ5_ARRLDSGTYGNWMDL
1065	10	IGHV4-39_IGHJ5_ARSTSRRDSILLPAALRHGKNNWFDP
1066	10	IGHV4-39_IGHJ5_ASAYGGQHKGFDY
1067	10	IGHV4-39_IGHJ5_ASDGSSSNWFFY
1068	10	IGHV4-39_IGHJ5_ASNTTHSAWFDR
1069	10	IGHV4-39_IGHJ5_ATGGLGDTPFDR
1070	10	IGHV4-39_IGHJ5_ATHHVGASTCWFDR
1071	10	IGHV4-39_IGHJ5_ATNTSSSRWFDP
1072	10	IGHV4-39_IGHJ5_ATNTTLHRGFVQ
1073	10	IGHV4-39_IGHJ5_ATRGWFGDSPFDD
1074	10	IGHV4-39_IGHJ5_ATRGWSGDSPFDD
1075	10	IGHV4-39_IGHJ5_FRSGPGGAPGGS
1076	10	IGHV4-39_IGHJ5_GRTRGRSWSLST
1077	10	IGHV4-39_IGHJ5_TRRSSGWNPPSL
1078	10	IGHV4-39_IGHJ5_VRRRLHWSRGGWFDP
1079	10	IGHV4-39_IGHJ5_VSYAHGSHWFES
1080	10	IGHV4-39_IGHJ6_AGLPYFEWYYRDNVDI
1081	10	IGHV4-39_IGHJ6_AGVRGQWLEV
1082	10	IGHV4-39_IGHJ6_ALSRPGGTGRGMDV
1083	10	IGHV4-39_IGHJ6_ARAYGGDYAYYMDV
1084	10	IGHV4-39_IGHJ6_ARHIGYCISTGCSPRDNYYYYGMDV
1085	10	IGHV4-39_IGHJ6_ARHIPPPTEKKNYYYYGMDV
1086	10	IGHV4-39_IGHJ6_ARHMSGTSHFYSYALDV
1087	10	IGHV4-39_IGHJ6_ARHPGDLGYMDV
1088	10	IGHV4-39_IGHJ6_ARHTSGSESHQGDDYYYYGLEV
1089	10	IGHV4-39_IGHJ6_ARIPRLTHYFHPMDV
1090	10	IGHV4-39_IGHJ6_ARKRDIAATKEYGLDV
1091	10	IGHV4-39_IGHJ6_ARQGRVLIFGHHVHIDV
1092	10	IGHV4-39_IGHJ6_ARQRQDSSWSRSLQRFYYYYCYMDV
1093	10	IGHV4-39_IGHJ6_ARQTGDHRDYYFSLDV
1094	10	IGHV4-39_IGHJ6_ARQYSYGQFYYYMDV
1095	10	IGHV4-39_IGHJ6_ARSAGSEYYYHGLHL
1096	10	IGHV4-39_IGHJ6_VRENNYDGSGVVGMDV
1097	10	IGHV4-39_IGHJ6_VRHRGVSQYGVGV
1098	10	IGHV4-4_IGHJ1_ARTGFGSDWTSFRVTSAAFLQH
1099	10	IGHV4-4_IGHJ2_AREQKGSCINGVRPRWFDL
1100	10	IGHV4-4_IGHJ2_ATEGRTMWHFDL
1101	10	IGHV4-4_IGHJ2_ATGIPAAVVDWYFDF
1102	10	IGHV4-4_IGHJ2_ATIKPYHYDSNGYYSPRYFDV
1103	10	IGHV4-4_IGHJ3_AKTNLPATSGAFDI
1104	10	IGHV4-4_IGHJ3_ARAPGNLNASPYGGFDF
1105	10	IGHV4-4_IGHJ3_ARAPPHFIAIRDAFDI
1106	10	IGHV4-4_IGHJ3_ARAPPHYLTVRDAFDI
1107	10	IGHV4-4_IGHJ3_ARDLIVAAGTRSAFDL
1108	10	IGHV4-4_IGHJ3_ARDQALSDAAFDI
1109	10	IGHV4-4_IGHJ3_ARGGGRWDAFEI
1110	10	IGHV4-4_IGHJ3_ARGSRSRRDGLDV
1111	10	IGHV4-4_IGHJ3_ARQDLYDSSGNHVSRAFDI
1112	10	IGHV4-4_IGHJ3_ARQDYYDSSGNHVTRAFDI
1113	10	IGHV4-4_IGHJ3_ARVPRIRAFDV
1114	10	IGHV4-4_IGHJ3_ARVTAAAGPDAFDI
1115	10	IGHV4-4_IGHJ3_ARYCSGSSCYDDAFDI
1116	10	IGHV4-4_IGHJ3_ATGDGDFDM
1117	10	IGHV4-4_IGHJ3_VRGSDNGGLSPNRAFDI
1118	10	IGHV4-4_IGHJ4_AGDMEAYDYGPFDC
1119	10	IGHV4-4_IGHJ4_AGVVMTALYYFDY
1120	10	IGHV4-4_IGHJ4_AKDSGWNKDY
1121	10	IGHV4-4_IGHJ4_AKLNTNGGNEDI
1122	10	IGHV4-4_IGHJ4_AKLPKQWLAPRDFDY
1123	10	IGHV4-4_IGHJ4_ARAGIHFSLGDL
1124	10	IGHV4-4_IGHJ4_ARAPLFTLEELTPYFDS
1125	10	IGHV4-4_IGHJ4_ARASYGWNLGDY
1126	10	IGHV4-4_IGHJ4_ARDAILLGYLGSLLD
1127	10	IGHV4-4_IGHJ4_ARDLSVPTLVAINTGDF
1128	10	IGHV4-4_IGHJ4_ARDNNPFRL
1129	10	IGHV4-4_IGHJ4_ARDSGGPSHFDY
1130	10	IGHV4-4_IGHJ4_ARDTGWNDFDY
1131	10	IGHV4-4_IGHJ4_ARDVAGRGY
1132	10	IGHV4-4_IGHJ4_ARDVIANEVSDFFDY
1133	10	IGHV4-4_IGHJ4_AREFASGTHRGFDY
1134	10	IGHV4-4_IGHJ4_AREIGHQMAIDY
1135	10	IGHV4-4_IGHJ4_AREKIDLWSFDS
1136	10	IGHV4-4_IGHJ4_ARESTTNVRRRGPIPYYFDY
1137	10	IGHV4-4_IGHJ4_ARGEGSTPLPHIDF
1138	10	IGHV4-4_IGHJ4_ARGFPKTYYFDS
1139	10	IGHV4-4_IGHJ4_ARGGDWAFDY
1140	10	IGHV4-4_IGHJ4_ARGGGYTFDC
1141	10	IGHV4-4_IGHJ4_ARGLLSKLDS
1142	10	IGHV4-4_IGHJ4_ARHPFIYTGYDLGYFDY
1143	10	IGHV4-4_IGHJ4_ARISTTGTTEIFDY
1144	10	IGHV4-4_IGHJ4_ARNGGKSDFDS
1145	10	IGHV4-4_IGHJ4_ARQDNSQYYFDY
1146	10	IGHV4-4_IGHJ4_ARQRGNSEAWRFDY
1147	10	IGHV4-4_IGHJ4_ARSQFRERGLFDS
1148	10	IGHV4-4_IGHJ4_ARTQVRELGLFDY
1149	10	IGHV4-4_IGHJ4_ARTTLAYVPGDY
1150	10	IGHV4-4_IGHJ4_ARTTLDYVPGDF
1151	10	IGHV4-4_IGHJ4_ARVAVGGLHFDY
1152	10	IGHV4-4_IGHJ4_ARVDKRPTLTPTFVFDY
1153	10	IGHV4-4_IGHJ4_ARVRGGCSRTSCYMDA
1154	10	IGHV4-4_IGHJ4_ARVRQFCSGNSCYHDP
1155	10	IGHV4-4_IGHJ4_ARVTGGCSRSSCYLEE
1156	10	IGHV4-4_IGHJ4_ASALGVVGTNLPFLDH
1157	10	IGHV4-4_IGHJ4_ASRWRY
1158	10	IGHV4-4_IGHJ4_ASVVVTALYYFDY
1159	10	IGHV4-4_IGHJ4_ATLRASSGWAFDY
1160	10	IGHV4-4_IGHJ4_ATREFREVAGGLDS
1161	10	IGHV4-4_IGHJ4_GRGGPLVDF
1162	10	IGHV4-4_IGHJ4_SRGGDWLFDY
1163	10	IGHV4-4_IGHJ4_SRGYVPGIGEGERDRGFDS
1164	10	IGHV4-4_IGHJ4_TSIGYDDDSSGYPGYFDY
1165	10	IGHV4-4_IGHJ4_TTVPAGCSSTNCHFEY
1166	10	IGHV4-4_IGHJ4_VRGGTYYLPY
1167	10	IGHV4-4_IGHJ4_VRHGEWYFDY
1168	10	IGHV4-4_IGHJ5_AKASETPESCCWLDP
1169	10	IGHV4-4_IGHJ5_AKDRRGYASGTFSP
1170	10	IGHV4-4_IGHJ5_ARDRSGWAYH
1171	10	IGHV4-4_IGHJ5_ARGGGPVTTYPNNWFDP
1172	10	IGHV4-4_IGHJ5_ARHQYGVGMRT
1173	10	IGHV4-4_IGHJ5_ARLSGSYKWFDS
1174	10	IGHV4-4_IGHJ5_ARLVPPDDFSSGYFFNWIDP
1175	10	IGHV4-4_IGHJ5_ARRPMTSPRTGFDF
1176	10	IGHV4-4_IGHJ5_ARRVDSSGSYNWFDH
1177	10	IGHV4-4_IGHJ5_ARSIVENTMFGL
1178	10	IGHV4-4_IGHJ5_ARSPPDANWADY
1179	10	IGHV4-4_IGHJ5_GRDRVSR
1180	10	IGHV4-4_IGHJ5_SKNKGSGNYPGWFDS
1181	10	IGHV4-4_IGHJ5_VASRQYALFT
1182	10	IGHV4-4_IGHJ5_VRGRAMTGP
1183	10	IGHV4-4_IGHJ5_VSHGYNYDYWFDP
1184	10	IGHV4-4_IGHJ6_ACGSGSCSPPYSMDV
1185	10	IGHV4-4_IGHJ6_ARASGIEARPQTRANYYFGLDF
1186	10	IGHV4-4_IGHJ6_ARCIAAHGIDDYYYGMDV
1187	10	IGHV4-4_IGHJ6_ARDHASGTFYKGEYNYAMDV
1188	10	IGHV4-4_IGHJ6_ARDSMTYFYGMDV
1189	10	IGHV4-4_IGHJ6_ARDTTWPPGGNHYYYGMDV
1190	10	IGHV4-4_IGHJ6_AREGRSETMNRGVSYYYYYGLDV
1191	10	IGHV4-4_IGHJ6_ARIRRNGAYCPNDLCRGGMDV
1192	10	IGHV4-4_IGHJ6_ARTSFTLVRRVIRFDGLDV
1193	10	IGHV4-4_IGHJ6_ARTTFTLVRGVIRFDGLDV
1194	10	IGHV4-4_IGHJ6_ARVAAAGGIAVAVDFFYYGMDV
1195	10	IGHV4-4_IGHJ6_ARVFAGSWGGKDV
1196	10	IGHV4-4_IGHJ6_ARVPGLYTTSSWFRPYYSGMDV
1197	10	IGHV4-4_IGHJ6_ASVRFDIARGVIKFYGLDV
1198	10	IGHV4-4_IGHJ6_ASYCGGDCYSRDVPLYGMDV
1199	10	IGHV4-4_IGHJ6_ATAAGIPVRGASSSSPHYYFGMDV
1200	10	IGHV4-4_IGHJ6_CMCSDWLGPGYFGMDV
1201	10	IGHV4-4_IGHJ6_VRDRVEVWPFFYNYGMDV
1202	10	IGHV4-59_IGHJ1_AREEAAAGKLLY
1203	10	IGHV4-59_IGHJ1_ARFTYYYDSSPPY
1204	10	IGHV4-59_IGHJ1_ARGIEGYDRTGLTY
1205	10	IGHV4-59_IGHJ1_ARGIEKYQRTGLTY
1206	10	IGHV4-59_IGHJ1_ARRKGSGWDAGYFQY
1207	10	IGHV4-59_IGHJ1_ARRKGTGWDAAFFQH
1208	10	IGHV4-59_IGHJ1_ATYVAGAGGTGV
1209	10	IGHV4-59_IGHJ2_ARALWPPYWYFDL
1210	10	IGHV4-59_IGHJ2_ARDLRGNWFFDL
1211	10	IGHV4-59_IGHJ2_ARDRKWLSSWYFDL
1212	10	IGHV4-59_IGHJ2_AREDIYFYPR
1213	10	IGHV4-59_IGHJ2_AREDIYYYPL
1214	10	IGHV4-59_IGHJ2_ARESTYWYLDV
1215	10	IGHV4-59_IGHJ2_ARFEVGGTDWYFDL
1216	10	IGHV4-59_IGHJ2_ARGGASSKYFDL
1217	10	IGHV4-59_IGHJ2_ARGGPSSRYFDV
1218	10	IGHV4-59_IGHJ2_ARGHAGGHSSGSTWFPLSGYFDL
1219	10	IGHV4-59_IGHJ2_ARHPVIPAAKWYFDL
1220	10	IGHV4-59_IGHJ2_ARKRVTGGGWYFDL
1221	10	IGHV4-59_IGHJ2_ARLEKKGSSVYYWYFDL
1222	10	IGHV4-59_IGHJ2_ARLEKRGSSVYHWYFDL
1223	10	IGHV4-59_IGHJ2_ARNNTRTQKGPQSRDDWYFDV
1224	10	IGHV4-59_IGHJ2_ARPGGSGGRQFDL
1225	10	IGHV4-59_IGHJ2_ARQWQDGYNPRYFDL
1226	10	IGHV4-59_IGHJ2_ARRRIEVHGTWWYFDL
1227	10	IGHV4-59_IGHJ2_ARSGPIAAAGTWYFDL
1228	10	IGHV4-59_IGHJ2_ATFYSRDWYFDL
1229	10	IGHV4-59_IGHJ2_ATIKPYHYDSNGYYSPRYFDV
1230	10	IGHV4-59_IGHJ2_VRGKRGGPYWYFDL
1231	10	IGHV4-59_IGHJ3_AGVHYYDRSGYDPPRGAFDI
1232	10	IGHV4-59_IGHJ3_AKDRSGSYYTFDV
1233	10	IGHV4-59_IGHJ3_ARAPPNYYDTSGYKEGRPRDDAFDI
1234	10	IGHV4-59_IGHJ3_ARASLAPNSRTFDV
1235	10	IGHV4-59_IGHJ3_ARASLSPNARAFDV
1236	10	IGHV4-59_IGHJ3_ARDAVLSHRGYSGYEGTFDI
1237	10	IGHV4-59_IGHJ3_ARDAWGQPGGNWEIVGNDI
1238	10	IGHV4-59_IGHJ3_ARDGLLQGGFCSNGVCLHALDL
1239	10	IGHV4-59_IGHJ3_ARDGQNAFDI
1240	10	IGHV4-59_IGHJ3_ARDGRPYGYKAFDI
1241	10	IGHV4-59_IGHJ3_ARDHYDPERGFDAFDL
1242	10	IGHV4-59_IGHJ3_ARDLDYNNGFSDAFDI
1243	10	IGHV4-59_IGHJ3_ARDSEHSYGFGAFNV
1244	10	IGHV4-59_IGHJ3_ARDSYQISRNNWNDTFDV
1245	10	IGHV4-59_IGHJ3_ARDTYYYDSGAWDDAFDI
1246	10	IGHV4-59_IGHJ3_AREGDTSGPRGDAFDI
1247	10	IGHV4-59_IGHJ3_ARELTTFFNAFDM
1248	10	IGHV4-59_IGHJ3_ARESGSGWYFAAGNSFDI
1249	10	IGHV4-59_IGHJ3_ARFVAAAEWVGGFDI
1250	10	IGHV4-59_IGHJ3_ARGFSELHPGAFDI
1251	10	IGHV4-59_IGHJ3_ARGLSSARVGSYYDI
1252	10	IGHV4-59_IGHJ3_ARGPLRTALDM
1253	10	IGHV4-59_IGHJ3_ARGVLRSFRRAFDI
1254	10	IGHV4-59_IGHJ3_ARGVVTAPRSALEI
1255	10	IGHV4-59_IGHJ3_ARHDVTMARGVILKDSFEV
1256	10	IGHV4-59_IGHJ3_ARHESRKDKSFDI
1257	10	IGHV4-59_IGHJ3_ARHGGLVGVNDAFDM
1258	10	IGHV4-59_IGHJ3_ARHIIVSTPKGKHDAFDI
1259	10	IGHV4-59_IGHJ3_ARHINYDTGGYQASFDL
1260	10	IGHV4-59_IGHJ3_ARHMDVPGAEAFDV
1261	10	IGHV4-59_IGHJ3_ARHPRDASAWYLTPFDF
1262	10	IGHV4-59_IGHJ3_ARHQAFASPDGFDI
1263	10	IGHV4-59_IGHJ3_ARHRFTGTEGADALDM
1264	10	IGHV4-59_IGHJ3_ARHRLYYHAGSGPLDAFDI
1265	10	IGHV4-59_IGHJ3_ARHRVGWRPMAMVRSSSGGGFDI
1266	10	IGHV4-59_IGHJ3_ARHVHRGPLDI
1267	10	IGHV4-59_IGHJ3_ARNVRPNFSDSDGYNYLTGDTFDI
1268	10	IGHV4-59_IGHJ3_ARPSTSSYYFDSFNI
1269	10	IGHV4-59_IGHJ3_ARQRRGAFDI
1270	10	IGHV4-59_IGHJ3_ARRGASSSWYGHPFDI
1271	10	IGHV4-59_IGHJ3_ARRGASTTWYGDPFDI
1272	10	IGHV4-59_IGHJ3_ARSDSRGYRPYAFAM
1273	10	IGHV4-59_IGHJ3_ARSGNVGMATIVDAFDL
1274	10	IGHV4-59_IGHJ3_ARVGGSDDDALDI
1275	10	IGHV4-59_IGHJ3_ARWGEAVTPELKAFDI
1276	10	IGHV4-59_IGHJ3_ARWGQAAITPELKAFDI
1277	10	IGHV4-59_IGHJ3_ASNCSSTNCYLPGAFDV
1278	10	IGHV4-59_IGHJ3_ATQTEDGGWAFDM
1279	10	IGHV4-59_IGHJ3_GRARVATTPYDVFDV
1280	10	IGHV4-59_IGHJ3_TRGEAAVRNGYAFDV
1281	10	IGHV4-59_IGHJ3_TRGVVLASRREFAFEI
1282	10	IGHV4-59_IGHJ4_AAAYFGTYSSETDGHDPIVYYFKS
1283	10	IGHV4-59_IGHJ4_AAFVGAADSPTFDY
1284	10	IGHV4-59_IGHJ4_AAGLLRSASGY
1285	10	IGHV4-59_IGHJ4_AAGTHPRPGY
1286	10	IGHV4-59_IGHJ4_AANGGSYVRFDY
1287	10	IGHV4-59_IGHJ4_AAQMATIRA
1288	10	IGHV4-59_IGHJ4_AAYCSGGNCPDY
1289	10	IGHV4-59_IGHJ4_AGGPEGSSGYQFLV
1290	10	IGHV4-59_IGHJ4_AGGQNWYFVS
1291	10	IGHV4-59_IGHJ4_AGKLTGLDY
1292	10	IGHV4-59_IGHJ4_AGPARSFHFY
1293	10	IGHV4-59_IGHJ4_AGPFRSRFEY
1294	10	IGHV4-59_IGHJ4_AKAVRYALDS
1295	10	IGHV4-59_IGHJ4_AKGGIGGKWAYYFDY
1296	10	IGHV4-59_IGHJ4_AKSFFDLQTGHSVPFDS
1297	10	IGHV4-59_IGHJ4_AKVGSGGLLDY
1298	10	IGHV4-59_IGHJ4_AKVRPRGIPLEY
1299	10	IGHV4-59_IGHJ4_AKYLCPGGSCNGFDY
1300	10	IGHV4-59_IGHJ4_ALSTSGTTVSAFDS
1301	10	IGHV4-59_IGHJ4_ARAAGASRRQDR
1302	10	IGHV4-59_IGHJ4_ARAGPDNYWKYYIDF
1303	10	IGHV4-59_IGHJ4_ARAIRGYSYGTID
1304	10	IGHV4-59_IGHJ4_ARAPRQELDS
1305	10	IGHV4-59_IGHJ4_ARARRYCSGVRCYSPATYFDY
1306	10	IGHV4-59_IGHJ4_ARDAEHTYGAYFAY
1307	10	IGHV4-59_IGHJ4_ARDDALVPTAMVY
1308	10	IGHV4-59_IGHJ4_ARDLGIAAGGGFDY
1309	10	IGHV4-59_IGHJ4_ARDLQYSGTWNFDS
1310	10	IGHV4-59_IGHJ4_ARDPCRSGSCSFDS
1311	10	IGHV4-59_IGHJ4_ARDPRGGKGYFDY
1312	10	IGHV4-59_IGHJ4_ARDRRHSYGRYLEY
1313	10	IGHV4-59_IGHJ4_ARDRSAGGLDS
1314	10	IGHV4-59_IGHJ4_ARDRSHSYGRYFDY
1315	10	IGHV4-59_IGHJ4_ARDSRRGFDY
1316	10	IGHV4-59_IGHJ4_AREGSESYDNTEGIDY
1317	10	IGHV4-59_IGHJ4_AREGSETYDSTEGIDY
1318	10	IGHV4-59_IGHJ4_AREIGASGHPFDR
1319	10	IGHV4-59_IGHJ4_ARERGGDGHFVY
1320	10	IGHV4-59_IGHJ4_ARERGGDGHLLY
1321	10	IGHV4-59_IGHJ4_ARESSGSYYTFEH
1322	10	IGHV4-59_IGHJ4_ARFDGGGNFEVLDY
1323	10	IGHV4-59_IGHJ4_ARFRMTYYDTSGPLIDY
1324	10	IGHV4-59_IGHJ4_ARGGATDSWKYYIDY
1325	10	IGHV4-59_IGHJ4_ARGGIAALGGHFDY
1326	10	IGHV4-59_IGHJ4_ARGGMSRFPIPFDY
1327	10	IGHV4-59_IGHJ4_ARGIEGYDRTGLTY
1328	10	IGHV4-59_IGHJ4_ARGLDHGGNSLIY
1329	10	IGHV4-59_IGHJ4_ARGLGIGKSFFDF
1330	10	IGHV4-59_IGHJ4_ARGLLEKQLIPFGY
1331	10	IGHV4-59_IGHJ4_ARGLRGSSFGY
1332	10	IGHV4-59_IGHJ4_ARGPFDNTQWDSYRRFDS
1333	10	IGHV4-59_IGHJ4_ARGPFGSHHTFDY
1334	10	IGHV4-59_IGHJ4_ARGPGQDRIAQFDS
1335	10	IGHV4-59_IGHJ4_ARGPLDNTQWDSYRRFAY
1336	10	IGHV4-59_IGHJ4_ARGPYHYGSGNLAPFDY
1337	10	IGHV4-59_IGHJ4_ARGQKTYYDVLDGYLEHVYFDN
1338	10	IGHV4-59_IGHJ4_ARGRKWLRSLNFDY
1339	10	IGHV4-59_IGHJ4_ARGRTIVG
1340	10	IGHV4-59_IGHJ4_ARGRWYSGPTIYYFDY
1341	10	IGHV4-59_IGHJ4_ARGSGWFGGETDN
1342	10	IGHV4-59_IGHJ4_ARGSSWFGGTYDY
1343	10	IGHV4-59_IGHJ4_ARGSVGIRGYFDS
1344	10	IGHV4-59_IGHJ4_ARGTSGWNSPFDF
1345	10	IGHV4-59_IGHJ4_ARGVKGKHQYDIRGFSFFYFDQ
1346	10	IGHV4-59_IGHJ4_ARGVLTAGRSSLEY
1347	10	IGHV4-59_IGHJ4_ARGYYDRSGYWLSFFDY
1348	10	IGHV4-59_IGHJ4_ARHADYGDCFDY
1349	10	IGHV4-59_IGHJ4_ARHAGTL
1350	10	IGHV4-59_IGHJ4_ARHDGC
1351	10	IGHV4-59_IGHJ4_ARHDWNDADYFDS
1352	10	IGHV4-59_IGHJ4_ARHGGIGAHSVDH
1353	10	IGHV4-59_IGHJ4_ARHGGRWQAIDY
1354	10	IGHV4-59_IGHJ4_ARHSHLGGDYDY
1355	10	IGHV4-59_IGHJ4_ARHSLVGGDYDY
1356	10	IGHV4-59_IGHJ4_ARHVSAHIAVAGPLDF
1357	10	IGHV4-59_IGHJ4_ARHVYYYGSGSYNYFDY
1358	10	IGHV4-59_IGHJ4_ARHWEDGYNPRYFDR
1359	10	IGHV4-59_IGHJ4_ARIYRGGSSLHFDY
1360	10	IGHV4-59_IGHJ4_ARIYTNYNFNL
1361	10	IGHV4-59_IGHJ4_ARKSTTNYFDY
1362	10	IGHV4-59_IGHJ4_ARLFDSNGYYYY
1363	10	IGHV4-59_IGHJ4_ARLRFGYTYRLNDY
1364	10	IGHV4-59_IGHJ4_ARLSDVVCCHFDS
1365	10	IGHV4-59_IGHJ4_ARLSSGGFDY
1366	10	IGHV4-59_IGHJ4_ARLSTLNDHWYHALDY
1367	10	IGHV4-59_IGHJ4_ARNAYHDYVRGSYRSYYFDY
1368	10	IGHV4-59_IGHJ4_ARNIGWYAYDY
1369	10	IGHV4-59_IGHJ4_ARNIGWYVHDY
1370	10	IGHV4-59_IGHJ4_ARNSGWYTVDY
1371	10	IGHV4-59_IGHJ4_ARQDNIPLDKSGYFQYYFDS
1372	10	IGHV4-59_IGHJ4_ARQLGGRLLFDD
1373	10	IGHV4-59_IGHJ4_ARRPWGGFDY
1374	10	IGHV4-59_IGHJ4_ARRRGAVSASRGGRFDS
1375	10	IGHV4-59_IGHJ4_ARRSMTSVTYFDY
1376	10	IGHV4-59_IGHJ4_ARRYPDDNFWSGYYVFDQ
1377	10	IGHV4-59_IGHJ4_ARSMTTMRRGGFDI
1378	10	IGHV4-59_IGHJ4_ARSRSCLGDTCYDSFNYFAP
1379	10	IGHV4-59_IGHJ4_ARSSSGYYAPFDY
1380	10	IGHV4-59_IGHJ4_ARTAGASRRQDY
1381	10	IGHV4-59_IGHJ4_ARTKPRILQIGRNSLNAGTLYFDS
1382	10	IGHV4-59_IGHJ4_ARVDYGGTYFDH
1383	10	IGHV4-59_IGHJ4_ARVGRRHNSGYNLFDY
1384	10	IGHV4-59_IGHJ4_ARVRPDFWSGYYEFDY
1385	10	IGHV4-59_IGHJ4_ARVSGTYEDYFDY
1386	10	IGHV4-59_IGHJ4_ARWRGPERFGEIPYFDH
1387	10	IGHV4-59_IGHJ4_ARWSAWNAFDH
1388	10	IGHV4-59_IGHJ4_ARWSDLYHSFDY
1389	10	IGHV4-59_IGHJ4_ARWSNAYYVPPRGIFDY
1390	10	IGHV4-59_IGHJ4_ARYSSSSWVFDS
1391	10	IGHV4-59_IGHJ4_ARYSSSSWVFEY
1392	10	IGHV4-59_IGHJ4_ASGISNTYIDY
1393	10	IGHV4-59_IGHJ4_ASGLYPDSNGSFGY
1394	10	IGHV4-59_IGHJ4_ASGYSYGHRLDY
1395	10	IGHV4-59_IGHJ4_ASHWGSGYFDY
1396	10	IGHV4-59_IGHJ4_ASINLLRGTYYFEN
1397	10	IGHV4-59_IGHJ4_ASQSGLDYFDY
1398	10	IGHV4-59_IGHJ4_ASSGGRVIFDN
1399	10	IGHV4-59_IGHJ4_ATGPNDYYGSKN
1400	10	IGHV4-59_IGHJ4_ATGWEVATGLVDY
1401	10	IGHV4-59_IGHJ4_ATIHNAPGKFLMPFEYYFDY
1402	10	IGHV4-59_IGHJ4_ATLPDAYNSDHFDS
1403	10	IGHV4-59_IGHJ4_ATSNSWSFDYDY
1404	10	IGHV4-59_IGHJ4_ATSNWNYLLDF
1405	10	IGHV4-59_IGHJ4_GFSSGWYHYFDL
1406	10	IGHV4-59_IGHJ4_GGGGSRSTGFFDY
1407	10	IGHV4-59_IGHJ4_GRDGAAMTGTGIDY
1408	10	IGHV4-59_IGHJ4_GSNWGIYNWAPRY
1409	10	IGHV4-59_IGHJ4_STKHREYYSDF
1410	10	IGHV4-59_IGHJ4_TRLGTTASGRGPGVN
1411	10	IGHV4-59_IGHJ4_TRRAELSDGFYYLDQ
1412	10	IGHV4-59_IGHJ4_TSKALGTYLDY
1413	10	IGHV4-59_IGHJ4_VGLCAGGRCPDK
1414	10	IGHV4-59_IGHJ4_VREAGRLGKL
1415	10	IGHV4-59_IGHJ4_VRHPGGQSYFAFDY
1416	10	IGHV4-59_IGHJ4_VRSGPLLLWF
1417	10	IGHV4-59_IGHJ4_VTGSGWLPDY
1418	10	IGHV4-59_IGHJ4_VTGYGWLPDY
1419	10	IGHV4-59_IGHJ5_AKYKSGWDNLFDP
1420	10	IGHV4-59_IGHJ5_ARAAGRDYGDRSHRWFDS
1421	10	IGHV4-59_IGHJ5_ARAHYCANGVSYNLAWNGP
1422	10	IGHV4-59_IGHJ5_ARAIEGTLATGAPCGFDN
1423	10	IGHV4-59_IGHJ5_ARAWVIRGLIWFDP
1424	10	IGHV4-59_IGHJ5_ARDAIGGYNLNCFDP
1425	10	IGHV4-59_IGHJ5_ARDLLYCSGDRCHASVRWFDP
1426	10	IGHV4-59_IGHJ5_ARDRGAYKERGWFDP
1427	10	IGHV4-59_IGHJ5_ARDRVGVKSGWFDP
1428	10	IGHV4-59_IGHJ5_AREGAYGSGNHYDVGWFDS
1429	10	IGHV4-59_IGHJ5_AREIPIASPGTRGFDP
1430	10	IGHV4-59_IGHJ5_ARELLYCSGGRCHASVRRFDP
1431	10	IGHV4-59_IGHJ5_ARERSRISERYHGGGWFDP
1432	10	IGHV4-59_IGHJ5_ARETQLQHTRGSRGHWFDP
1433	10	IGHV4-59_IGHJ5_ARGGPSSKYFDL
1434	10	IGHV4-59_IGHJ5_ARGGTSSKWFDL
1435	10	IGHV4-59_IGHJ5_ARGIAGYDRTGLTF
1436	10	IGHV4-59_IGHJ5_ARGIEGYDRTGLTY
1437	10	IGHV4-59_IGHJ5_ARGSSSSWYHWFDP
1438	10	IGHV4-59_IGHJ5_ARGTDGYCSGDSCYSDHNYFDP
1439	10	IGHV4-59_IGHJ5_ARGTEGYHRTGLTH
1440	10	IGHV4-59_IGHJ5_ARGTVRFDP
1441	10	IGHV4-59_IGHJ5_ARGYSTFAWFDP
1442	10	IGHV4-59_IGHJ5_ARHAWFDP
1443	10	IGHV4-59_IGHJ5_ARHGGTFDP
1444	10	IGHV4-59_IGHJ5_ARHGNGYSSRWFDP
1445	10	IGHV4-59_IGHJ5_ARLAGDCTSRSCYARWFDP
1446	10	IGHV4-59_IGHJ5_ARLGALWVSDDTSYPGSFDA
1447	10	IGHV4-59_IGHJ5_ARLTRLEGIARWFDP
1448	10	IGHV4-59_IGHJ5_ARMSGDYYDSSTYDPMWFDA
1449	10	IGHV4-59_IGHJ5_ARNMGAAGTAFDP
1450	10	IGHV4-59_IGHJ5_ARQTILQWLRFDP
1451	10	IGHV4-59_IGHJ5_ARRRTQNSSFDP
1452	10	IGHV4-59_IGHJ5_ARRSLIQGIDP
1453	10	IGHV4-59_IGHJ5_ARRSNSGCLDP
1454	10	IGHV4-59_IGHJ5_ARVACVTNSCSVTDNWFDP
1455	10	IGHV4-59_IGHJ5_ARVLRSGNEFKWFDP
1456	10	IGHV4-59_IGHJ5_ARWGYYYDSSGYGWFDP
1457	10	IGHV4-59_IGHJ5_ARYAVVGKNWLDP
1458	10	IGHV4-59_IGHJ5_ARYLEGATSWFDP
1459	10	IGHV4-59_IGHJ5_ASGWYRGWFDP
1460	10	IGHV4-59_IGHJ5_ATLKGFLWFGDIWFDP
1461	10	IGHV4-59_IGHJ5_TRGVVRGRNWFDP
1462	10	IGHV4-59_IGHJ5_VALGRGFLGPTPWFDP
1463	10	IGHV4-59_IGHJ5_VRGRAMTGP
1464	10	IGHV4-59_IGHJ5_VRGWDACKLGNF
1465	10	IGHV4-59_IGHJ5_VSYAHGSHWFES
1466	10	IGHV4-59_IGHJ6_AGAYTVTTYYYHGMDV
1467	10	IGHV4-59_IGHJ6_AKSDYGRHYFGMDV
1468	10	IGHV4-59_IGHJ6_ARAPHHDSWLGPGRNGMDV
1469	10	IGHV4-59_IGHJ6_ARCVRAGCYYFGMDV
1470	10	IGHV4-59_IGHJ6_ARDLFLVGVDV
1471	10	IGHV4-59_IGHJ6_ARDLRGTSSMDV
1472	10	IGHV4-59_IGHJ6_ARDLVVTPGHFYYGMDV
1473	10	IGHV4-59_IGHJ6_ARDPLYPRQHYYGFDV
1474	10	IGHV4-59_IGHJ6_ARDRNNYHGLDV
1475	10	IGHV4-59_IGHJ6_ARDRRRLDVGNSLGGMDV
1476	10	IGHV4-59_IGHJ6_AREAGRAGRTYYFTDV
1477	10	IGHV4-59_IGHJ6_ARERALGGSDLAMDV
1478	10	IGHV4-59_IGHJ6_ARESRDPTMGNYYDYYMDV
1479	10	IGHV4-59_IGHJ6_ARGASSYYYYFYGMDI
1480	10	IGHV4-59_IGHJ6_ARGGDSGGYYSPYYYGMDV
1481	10	IGHV4-59_IGHJ6_ARGKTVLDYFYGLDV
1482	10	IGHV4-59_IGHJ6_ARGRFCGDNCYGGMDV
1483	10	IGHV4-59_IGHJ6_ARGRLSVTYRPNGQYYNYYMDV
1484	10	IGHV4-59_IGHJ6_ARGRRSPTQYYGMDV
1485	10	IGHV4-59_IGHJ6_ARGTGGDYNIYMDV
1486	10	IGHV4-59_IGHJ6_ARGYGSGSYYNGRWYYGMDV
1487	10	IGHV4-59_IGHJ6_ARHIPPPTEKKNYYYYGMDV
1488	10	IGHV4-59_IGHJ6_ARHQGYSYGPRAEHGMDV
1489	10	IGHV4-59_IGHJ6_ARHRVLGYYYGMDV
1490	10	IGHV4-59_IGHJ6_ARHTSGSESHQGDDYYYYGLEV
1491	10	IGHV4-59_IGHJ6_ARKGIQYYNYYMDV
1492	10	IGHV4-59_IGHJ6_ARKNGDANGGGMDV
1493	10	IGHV4-59_IGHJ6_ARLTGTFNYFAMEV
1494	10	IGHV4-59_IGHJ6_ARNPYYLPGYGMDV
1495	10	IGHV4-59_IGHJ6_ARNTTMGYYPYSGLDV
1496	10	IGHV4-59_IGHJ6_ARSPQRFLNGMDV
1497	10	IGHV4-59_IGHJ6_ARTKNLYYYYGMDV
1498	10	IGHV4-59_IGHJ6_ARTLALAGTLYYGLDV
1499	10	IGHV4-59_IGHJ6_ARTPMVRGDINYYGLDV
1500	10	IGHV4-59_IGHJ6_ARTRHHYYYMDV
1501	10	IGHV4-59_IGHJ6_ARVGRLQQVREYYYHAMDV
1502	10	IGHV4-59_IGHJ6_ARVRYTTGGFFPLGMDV
1503	10	IGHV4-59_IGHJ6_ARVVPAMFGVYTPYYHGMDV
1504	10	IGHV4-59_IGHJ6_ARWVTAIGEVPGGMDV
1505	10	IGHV4-59_IGHJ6_ASSKYSSGGFGIRGFYSHFSALDV
1506	10	IGHV4-59_IGHJ6_ATGVDYDYWTPFYALDV
1507	10	IGHV4-59_IGHJ6_ATTTIAARPHYYGMDV
1508	10	IGHV4-59_IGHJ6_GRDLITRSGQSWLYYYGMDV
1509	10	IGHV4-61_IGHJ1_ARILRGGYVYR
1510	10	IGHV4-61_IGHJ1_ATYVAGAGGTGV
1511	10	IGHV4-61_IGHJ2_ARGFGWNYGTPSGYFDV
1512	10	IGHV4-61_IGHJ2_ARWTTAGRSSNWHFDL
1513	10	IGHV4-61_IGHJ3_AKVDKYYFDTSGSLGAFDI
1514	10	IGHV4-61_IGHJ3_AKVRIGCCDAYDV
1515	10	IGHV4-61_IGHJ3_AREKGGCGGTCYSDACDI
1516	10	IGHV4-61_IGHJ3_ARGAVGGGALDF
1517	10	IGHV4-61_IGHJ3_ARGPGSATGETFDM
1518	10	IGHV4-61_IGHJ3_ATYRVGLGGTSF
1519	10	IGHV4-61_IGHJ4_AAAYFGTYSSETDGHDPIVYYFKS
1520	10	IGHV4-61_IGHJ4_AAGSGRGSGDYDSYCDS
1521	10	IGHV4-61_IGHJ4_AGRYRAAMSY
1522	10	IGHV4-61_IGHJ4_AHDWQGEPSLNFDF
1523	10	IGHV4-61_IGHJ4_ALGLDVYGQNKFDY
1524	10	IGHV4-61_IGHJ4_ALQRDFYFDY
1525	10	IGHV4-61_IGHJ4_AMYVVGAGGTGN
1526	10	IGHV4-61_IGHJ4_ARAGLRPEATLHS
1527	10	IGHV4-61_IGHJ4_ARAVGGWTYDY
1528	10	IGHV4-61_IGHJ4_ARDGVICSGGTCYSAGYFDN
1529	10	IGHV4-61_IGHJ4_AREGVGPTPLDH
1530	10	IGHV4-61_IGHJ4_AREYYYDSSGYWRIFFDY
1531	10	IGHV4-61_IGHJ4_ARGGQSGYNNDY
1532	10	IGHV4-61_IGHJ4_ARGPADHSISGSYSD
1533	10	IGHV4-61_IGHJ4_ARGPAGFPFEY
1534	10	IGHV4-61_IGHJ4_ARGVRYCTGGRCYSPATYFDY
1535	10	IGHV4-61_IGHJ4_ARLSLASVGYFFDY
1536	10	IGHV4-61_IGHJ4_ARQGIGKYHGQVHY
1537	10	IGHV4-61_IGHJ4_ARQGIGRHHGELDS
1538	10	IGHV4-61_IGHJ4_ARQNPGTVTARRISEY
1539	10	IGHV4-61_IGHJ4_ARRGYCRGGNCFTGGFDF
1540	10	IGHV4-61_IGHJ4_ARTRAGWSTVSDY
1541	10	IGHV4-61_IGHJ4_ARTRAGWTTVSDY
1542	10	IGHV4-61_IGHJ4_ARVHDFWSGPFDY
1543	10	IGHV4-61_IGHJ4_ARVSSVWYFLDY
1544	10	IGHV4-61_IGHJ4_ARWSFGVPPATFDY
1545	10	IGHV4-61_IGHJ4_ATGGLGATPFDR
1546	10	IGHV4-61_IGHJ4_ATGGLGTTPLDH
1547	10	IGHV4-61_IGHJ4_ATYDVGRGGPGF
1548	10	IGHV4-61_IGHJ4_ATYDVGRGGTGS
1549	10	IGHV4-61_IGHJ4_ATYFAGRGGPGL
1550	10	IGHV4-61_IGHJ4_ATYFEGRGGPGF
1551	10	IGHV4-61_IGHJ4_ATYFVGAGGTGS
1552	10	IGHV4-61_IGHJ4_ATYIAGLGGRGF
1553	10	IGHV4-61_IGHJ4_ATYIVGLGGRGY
1554	10	IGHV4-61_IGHJ4_ATYVIGAGGSDY
1555	10	IGHV4-61_IGHJ4_ATYYAGRGGTGF
1556	10	IGHV4-61_IGHJ4_ATYYVGRGGTGF
1557	10	IGHV4-61_IGHJ4_AVYIAGAGGSGN
1558	10	IGHV4-61_IGHJ4_AVYKAGAGGTGN
1559	10	IGHV4-61_IGHJ4_MREVPIRYYFDS
1560	10	IGHV4-61_IGHJ4_STGDY
1561	10	IGHV4-61_IGHJ4_TRQNPGTMIARRISEY
1562	10	IGHV4-61_IGHJ4_VRQGIGSYHGEIGT
1563	10	IGHV4-61_IGHJ5_AGSQGRWAQSTGGWFDP
1564	10	IGHV4-61_IGHJ5_ARDIKVGDVGWSGNWFDP
1565	10	IGHV4-61_IGHJ5_ARDRLAGRGGNWFDP
1566	10	IGHV4-61_IGHJ5_AREFRGIAAYDSGAS
1567	10	IGHV4-61_IGHJ5_ARERGSLR
1568	10	IGHV4-61_IGHJ5_ARGGLADTPFDH
1569	10	IGHV4-61_IGHJ5_ATGGLGDSPFDR
1570	10	IGHV4-61_IGHJ5_ATGGLGDTPFDR
1571	10	IGHV4-61_IGHJ5_ATGGVGDTPFDH
1572	10	IGHV4-61_IGHJ5_ATGTRALGRRFDP
1573	10	IGHV4-61_IGHJ5_TGGIALGSPPRLDL
1574	10	IGHV4-61_IGHJ6_AGDPILEMAGISFNYAMNV
1575	10	IGHV4-61_IGHJ6_AGSKYSSGGFGIRGFYYYYNAMDV
1576	10	IGHV4-61_IGHJ6_ANIRGRDI
1577	10	IGHV4-61_IGHJ6_ARDRAGTSGWRPGYYYFGFDV
1578	10	IGHV4-61_IGHJ6_ARDRGSVPWNFYFSGMDV
1579	10	IGHV4-61_IGHJ6_ARDSSSSIVSGYDYYGLDV
1580	10	IGHV4-61_IGHJ6_ARESPLYAHGGTWGRAEYVMDV
1581	10	IGHV4-61_IGHJ6_ARGFHGLVGFAEVSPYYDFPMDV
1582	10	IGHV4-61_IGHJ6_ARGVVVVAASQKRYYGMDI
1583	10	IGHV4-61_IGHJ6_ARQGPLFKGVGYSGMDV
1584	10	IGHV4-61_IGHJ6_ATGDYDLRGYSYFWDYYGLDI
1585	10	IGHV4-61_IGHJ6_ATKISGSSGMNV
1586	10	IGHV4-61_IGHJ6_ATKISKSSAMNV
1587	10	IGHV4-61_IGHJ6_VRASVESWSGVHYYFFYGMDV
1588	10	IGHV5-10-1_IGHJ6_ARVAGSCTESSCKYHYYMDV
1589	10	IGHV5-51_IGHJ1_ARPYDSGRTVYFQH
1590	10	IGHV5-51_IGHJ2_ARRYGYNYGGGYFDL
1591	10	IGHV5-51_IGHJ3_ALSGYKFDDAFDI
1592	10	IGHV5-51_IGHJ3_ARRKPPLTLLKHKYDTTTSGAFDL
1593	10	IGHV5-51_IGHJ3_ATCYGTEIPGGYDAFDI
1594	10	IGHV5-51_IGHJ4_AGIHIVDTTMTKSDY
1595	10	IGHV5-51_IGHJ4_ARCKQGDGSFDY
1596	10	IGHV5-51_IGHJ4_ARGTSDTSMVEFDY
1597	10	IGHV5-51_IGHJ4_ARHGDAAMEDYFDL
1598	10	IGHV5-51_IGHJ4_ARHNLWAFDF
1599	10	IGHV5-51_IGHJ4_ARLLSTRSFFDY
1600	10	IGHV5-51_IGHJ4_ARLMPTGGPGHYYFDY
1601	10	IGHV5-51_IGHJ4_ARLMPTGGSGQYYFDY
1602	10	IGHV5-51_IGHJ4_ARPPRYSYDQGPWY
1603	10	IGHV5-51_IGHJ4_ARRAPVTGGEMDV
1604	10	IGHV5-51_IGHJ4_ARRESVTGAPFDY
1605	10	IGHV5-51_IGHJ4_ARRRLSVTGRCEFDY
1606	10	IGHV5-51_IGHJ4_ASAQYLGKAFDQ
1607	10	IGHV5-51_IGHJ4_ASAQYLYKAFHS
1608	10	IGHV5-51_IGHJ4_ATGGDPQTKVNGGQFDY
1609	10	IGHV5-51_IGHJ4_VRHATPAPDRHLRYLDWYAHS
1610	10	IGHV5-51_IGHJ4_VRHGGVATRLNYFDY
1611	10	IGHV5-51_IGHJ5_ARGNRKNWFEF
1612	10	IGHV5-51_IGHJ5_ARRRCSGGSCAGRLDP
1613	10	IGHV5-51_IGHJ6_ARHDYYDSDAYNVGEYGGMDV
1614	10	IGHV5-51_IGHJ6_ARHRKSTNSNWFSYYYYGMDV
1615	10	IGHV5-51_IGHJ6_ARLKGQLGRMDV
1616	10	IGHV5-51_IGHJ6_ARLPPSLRGDGMDV
1617	10	IGHV5-51_IGHJ6_ARRNSFGANSQNAMDV
1618	10	IGHV5-51_IGHJ6_ARRSHYYDSSGYYYFSGMDV
1619	10	IGHV5-51_IGHJ6_VRHQYNYPSLYYYAVDV
1620	10	IGHV6-1_IGHJ1_ARDLDVVRAWAFGQ
1621	10	IGHV6-1_IGHJ1_ARDQSRYFQN
1622	10	IGHV6-1_IGHJ2_ARWVHADAYFDL
1623	10	IGHV6-1_IGHJ2_GRWVHDDAYFDL
1624	10	IGHV6-1_IGHJ2_GRWVHNDGYFDL
1625	10	IGHV6-1_IGHJ3_AGGADFDSNRAFDI
1626	10	IGHV6-1_IGHJ3_ANLYSGGSSSFDI
1627	10	IGHV6-1_IGHJ3_ARDAYRDGQNDGFDV
1628	10	IGHV6-1_IGHJ3_ARDSFNEATIENDAFDV
1629	10	IGHV6-1_IGHJ3_ARENDGFDI
1630	10	IGHV6-1_IGHJ3_ARFGIAGASAAV
1631	10	IGHV6-1_IGHJ3_ARGALRSAPFGFDI
1632	10	IGHV6-1_IGHJ3_ARGILRGGPFGFDV
1633	10	IGHV6-1_IGHJ3_ARGPIGLRGEALDI
1634	10	IGHV6-1_IGHJ3_ARGQFNAFDV
1635	10	IGHV6-1_IGHJ3_ARGRNSAFDI
1636	10	IGHV6-1_IGHJ3_ARGRWSTFDV
1637	10	IGHV6-1_IGHJ3_ARLRWGPKAFDI
1638	10	IGHV6-1_IGHJ3_ARRKEGATSAFDI
1639	10	IGHV6-1_IGHJ3_ARVRGRTFDI
1640	10	IGHV6-1_IGHJ3_SRDRGRDPGRMGAFDI
1641	10	IGHV6-1_IGHJ3_VRTERTIIRGAGGAMDV
1642	10	IGHV6-1_IGHJ4_ARDEYAFYYDY
1643	10	IGHV6-1_IGHJ4_ARDLSGRPEY
1644	10	IGHV6-1_IGHJ4_ARDSRVGVPGTELDF
1645	10	IGHV6-1_IGHJ4_AREFTIIGGVINPLDY
1646	10	IGHV6-1_IGHJ4_AREQLVRASPWYWDSAHY
1647	10	IGHV6-1_IGHJ4_ARERDWAGFDS
1648	10	IGHV6-1_IGHJ4_ARGANWLDY
1649	10	IGHV6-1_IGHJ4_ARGDQFQDY
1650	10	IGHV6-1_IGHJ4_ARGEYEQQLDY
1651	10	IGHV6-1_IGHJ4_ARGGAGGSWYVYLHS
1652	10	IGHV6-1_IGHJ4_ARGGEAFDF
1653	10	IGHV6-1_IGHJ4_ARGGIAVARGPRILDY
1654	10	IGHV6-1_IGHJ4_ARGHSFGFDY
1655	10	IGHV6-1_IGHJ4_ARGNPNGYSSSWYFDY
1656	10	IGHV6-1_IGHJ4_ARGRDWYTAMGFDY
1657	10	IGHV6-1_IGHJ4_ARGSAYPTYYFDY
1658	10	IGHV6-1_IGHJ4_ARGSYDSKWF
1659	10	IGHV6-1_IGHJ4_ARGTHASGCNY
1660	10	IGHV6-1_IGHJ4_ARGWIRSGFDY
1661	10	IGHV6-1_IGHJ4_ARGWLRSYFDL
1662	10	IGHV6-1_IGHJ4_ARGWLTSFDY
1663	10	IGHV6-1_IGHJ4_ARHSSGWFFDY
1664	10	IGHV6-1_IGHJ4_ARHYSSNWFFDY
1665	10	IGHV6-1_IGHJ4_ARQSGSYFGY
1666	10	IGHV6-1_IGHJ4_ARRASGWYFDY
1667	10	IGHV6-1_IGHJ4_ARSIAVAGAAVFDQ
1668	10	IGHV6-1_IGHJ4_ARSLSTSGIGTFDY
1669	10	IGHV6-1_IGHJ4_ARTDSRRVDF
1670	10	IGHV6-1_IGHJ4_ARTSGRVCDY
1671	10	IGHV6-1_IGHJ4_ARVQHLGRGFDY
1672	10	IGHV6-1_IGHJ4_ARVVSNNFAPFDS
1673	10	IGHV6-1_IGHJ4_ARWAHGDAYFDH
1674	10	IGHV6-1_IGHJ4_ARYSDKSALDY
1675	10	IGHV6-1_IGHJ4_ASAGQYSSSWYLDY
1676	10	IGHV6-1_IGHJ4_ASGAHKQGLK
1677	10	IGHV6-1_IGHJ4_ASQFSPYFLVFDS
1678	10	IGHV6-1_IGHJ4_ATWRFGS
1679	10	IGHV6-1_IGHJ4_AYTSTYYRY
1680	10	IGHV6-1_IGHJ4_TRDRLSGDYWVSDY
1681	10	IGHV6-1_IGHJ4_TRGVFLTGFHS
1682	10	IGHV6-1_IGHJ4_TRGWAFKD
1683	10	IGHV6-1_IGHJ5_ARDYSRRPTNWFDP
1684	10	IGHV6-1_IGHJ5_ARGGLVLGAVGWFDP
1685	10	IGHV6-1_IGHJ5_ARGRYFSFDQ
1686	10	IGHV6-1_IGHJ5_ARGWEYCVGDCHHWFDP
1687	10	IGHV6-1_IGHJ5_ARRYNWNDYWFDP
1688	10	IGHV6-1_IGHJ5_ARVRKSDNGWYAKWFDS
1689	10	IGHV6-1_IGHJ5_VRALRFWFDP
1690	10	IGHV6-1_IGHJ5_VRAYNYAWDS
1691	10	IGHV6-1_IGHJ5_VRLTGNSWFDY
1692	10	IGHV6-1_IGHJ6_AISRLSESYLEWSGKFHDSYYGADV
1693	10	IGHV6-1_IGHJ6_ARDPGGGMDV
1694	10	IGHV6-1_IGHJ6_AREGVFETYYDFSSGDMSSTGYYGLDV
1695	10	IGHV6-1_IGHJ6_ARQHHSGSGSSPYYGLDV
1696	10	IGHV6-1_IGHJ6_VRQSSNSNYYHGLDV
1697	11	IGHV1-18_IGHJ2_ARGERNGDYGYFDL
1698	11	IGHV1-18_IGHJ4_ARDERSNDYGENGYFDY
1699	11	IGHV1-18_IGHJ4_ARDGGGYSGYDYVSDY
1700	11	IGHV1-18_IGHJ4_ARDPPGNSRGSRDY
1701	11	IGHV1-2_IGHJ3_ARDRADNFDSRGYYPDAFDI
1702	11	IGHV1-2_IGHJ4_ARGTGTKQTAKLDS
1703	11	IGHV1-2_IGHJ6_ARRLGGAGDYFYGLDV
1704	11	IGHV1-46_IGHJ1_AREGGQVGAPLDYFQY
1705	11	IGHV1-46_IGHJ5_ARGCSSTSQGEVRGCFDP
1706	11	IGHV1-58_IGHJ3_AARPPKWGGFDI
1707	11	IGHV1-8_IGHJ4_ARFRWGSSNDFDY
1708	11	IGHV1-8_IGHJ4_ARGEGVLGAV
1709	11	IGHV1-8_IGHJ4_YISSWSNYLDS
1710	11	IGHV2-26_IGHJ4_ARIDGEYRKYHFDF
1711	11	IGHV2-26_IGHJ4_ARIVWMAAELTSFYYFDY
1712	11	IGHV2-5_IGHJ1_THTAGWLSTH
1713	11	IGHV2-5_IGHJ2_AHEPRYYYPTSGPLFDL
1714	11	IGHV2-5_IGHJ3_AHRGRFYDALTGNWVYPFDI
1715	11	IGHV2-5_IGHJ3_AHRHEWIPASQASAFDV
1716	11	IGHV2-5_IGHJ3_AHRQLSTFDV
1717	11	IGHV2-5_IGHJ3_AHRRCGGGSCYQSFDI
1718	11	IGHV2-5_IGHJ3_AHSFSSYYGSENYDKWFGAWDSFDV
1719	11	IGHV2-5_IGHJ3_AHTSEGLTRQDPFDV
1720	11	IGHV2-5_IGHJ4_AHGYIYEPHWALDY
1721	11	IGHV2-5_IGHJ4_AHILSITGTAFDY
1722	11	IGHV2-5_IGHJ4_AHMNGYNYGRPKSLDY
1723	11	IGHV2-5_IGHJ4_AHMREWPPYFDD
1724	11	IGHV2-5_IGHJ4_AHRLAASGTGGAFDY
1725	11	IGHV2-5_IGHJ4_AHRLAGSLFDY
1726	11	IGHV2-5_IGHJ4_AHRLEGRGNSWDGGVLNY
1727	11	IGHV2-5_IGHJ4_AHRRGLTIAAFDY
1728	11	IGHV2-5_IGHJ4_AHRRQDFGDPVTDFYFDF
1729	11	IGHV2-5_IGHJ4_AHRRTGNNWDAGYFDY
1730	11	IGHV2-5_IGHJ4_AHSYSRSLRWWSYFDS
1731	11	IGHV2-5_IGHJ4_ARAAAYYDSSAYPFDP
1732	11	IGHV2-5_IGHJ4_GHSKPEYGSGSYGHVDY
1733	11	IGHV2-5_IGHJ4_IHRSPLNGGYSFGWVPDY
1734	11	IGHV2-5_IGHJ4_SQAAAYYDSSAYPFAY
1735	11	IGHV2-5_IGHJ4_THVFGAEDFEF
1736	11	IGHV2-5_IGHJ4_VHATFERGYNIGKFDY
1737	11	IGHV2-5_IGHJ5_AHRLVWRGLDS
1738	11	IGHV2-5_IGHJ5_AHRRDYSFDP
1739	11	IGHV2-5_IGHJ5_AHSQQLPIVGNWFDP
1740	11	IGHV2-5_IGHJ5_AHSWGVYDSRRGNWFGN
1741	11	IGHV2-5_IGHJ5_AHTADVATSGCYSGWFDS
1742	11	IGHV2-5_IGHJ5_AQRPQNMAAIN
1743	11	IGHV2-5_IGHJ5_ARRKQVYAPDLVANIRGGFDP
1744	11	IGHV2-5_IGHJ5_ARRNKVYESQLVANIRGGFDP
1745	11	IGHV2-5_IGHJ6_AHLTPFYDFLIRGLDV
1746	11	IGHV2-5_IGHJ6_AHQWVDFWSGYPDDYYYYGMDV
1747	11	IGHV2-5_IGHJ6_GHRSESYDYHGLDV
1748	11	IGHV2-70_IGHJ2_ARIRAGSYYWYFDL
1749	11	IGHV2-70_IGHJ4_ARINLRGGNPNPFDY
1750	11	IGHV2-70_IGHJ4_ARTLMEGNVWMGYYFDS
1751	11	IGHV2-70_IGHJ4_ARVRSGDGYNYGSDY
1752	11	IGHV2-70_IGHJ4_SRVYIAAREYYFDY
1753	11	IGHV2-70_IGHJ5_ARIPNYINSDFFDP
1754	11	IGHV3-11_IGHJ3_AREDLESFAFDI
1755	11	IGHV3-11_IGHJ3_ARGGYNHALDV
1756	11	IGHV3-11_IGHJ4_AREYGRNDYNRGYFLDY
1757	11	IGHV3-11_IGHJ4_ARLQRFNMVRGAADS
1758	11	IGHV3-11_IGHJ4_ATNSGSNYLDH
1759	11	IGHV3-13_IGHJ2_AREAYSSDWNNWYFDL
1760	11	IGHV3-13_IGHJ2_AREIPTPGEWYFDL
1761	11	IGHV3-13_IGHJ2_ARELGTSGHWYFDL
1762	11	IGHV3-13_IGHJ2_VREGIGAPAMWFFDL
1763	11	IGHV3-13_IGHJ3_ARSLSPSGGYRGAYDM
1764	11	IGHV3-13_IGHJ4_ARAPPGYCSGDYCYSSFFDY
1765	11	IGHV3-13_IGHJ6_VRDRYGMDV
1766	11	IGHV3-15_IGHJ3_AKLNTKNGFDI
1767	11	IGHV3-15_IGHJ3_THTSGTSFAFGT
1768	11	IGHV3-15_IGHJ3_TTDLYIEGCSGVSCYSWGYRAFDI
1769	11	IGHV3-15_IGHJ3_TTPFESSSWFNAFEI
1770	11	IGHV3-15_IGHJ3_TTRGGSGWPPI
1771	11	IGHV3-15_IGHJ4_ASEYWYRFNY
1772	11	IGHV3-15_IGHJ4_ATGPYGSGSYPLQF
1773	11	IGHV3-15_IGHJ4_IANDSSGCSGSVPCYWEH
1774	11	IGHV3-15_IGHJ4_LTIYRDY
1775	11	IGHV3-15_IGHJ4_NTYVGTDTVTT
1776	11	IGHV3-15_IGHJ4_THVSAVPLRLGT
1777	11	IGHV3-15_IGHJ4_TRTLIAGN
1778	11	IGHV3-15_IGHJ4_TTDAWGYYGSGSHYYYTSPDY
1779	11	IGHV3-15_IGHJ4_TTDLDATPY
1780	11	IGHV3-15_IGHJ4_VYVGATPLRLDR
1781	11	IGHV3-15_IGHJ5_AALVNSILQWFGP
1782	11	IGHV3-15_IGHJ5_STDATDP
1783	11	IGHV3-15_IGHJ5_TTDRRDPP
1784	11	IGHV3-15_IGHJ5_TVAVYTGGDS
1785	11	IGHV3-15_IGHJ5_VPAAISDWFDP
1786	11	IGHV3-15_IGHJ6_HNWHDYYGMDV
1787	11	IGHV3-20_IGHJ6_ARGARDYFDSSGYSRYYGMDV
1788	11	IGHV3-21_IGHJ1_VRCSSFTCHRSSAFQH
1789	11	IGHV3-21_IGHJ2_ARHSGSSRYYDL
1790	11	IGHV3-21_IGHJ3_ARDFHKFSGVVTYMSDAFDI
1791	11	IGHV3-21_IGHJ3_AREGWPPQNYALDV
1792	11	IGHV3-21_IGHJ3_LRGDSRDV
1793	11	IGHV3-21_IGHJ4_ARAGNFWSTSEKWYIDH
1794	11	IGHV3-21_IGHJ4_ARANMGYTSRGADY
1795	11	IGHV3-21_IGHJ4_ARDGRIQEGRYLDY
1796	11	IGHV3-21_IGHJ4_AREEIQIGGILHFDS
1797	11	IGHV3-21_IGHJ4_ARMRPGHGHSDF
1798	11	IGHV3-21_IGHJ4_ARQGHYCFDY
1799	11	IGHV3-21_IGHJ4_ARSLLGPITRGYEY
1800	11	IGHV3-21_IGHJ4_VRAVPSAQIDY
1801	11	IGHV3-21_IGHJ4_VRGTHGDYDY
1802	11	IGHV3-21_IGHJ5_TPERVIMSRGVGCFDP
1803	11	IGHV3-21_IGHJ6_ARDPFWSGEYYYYGMDV
1804	11	IGHV3-21_IGHJ6_ARDVGYGAAGYGMDV
1805	11	IGHV3-21_IGHJ6_ARPKGPMILTGNGADV
1806	11	IGHV3-21_IGHJ6_ASPKGPSRKIVTGNGADV
1807	11	IGHV3-23_IGHJ1_AKDSSWQLENFQH
1808	11	IGHV3-23_IGHJ1_ARAGLSAASSWSWRYLQH
1809	11	IGHV3-23_IGHJ2_AKDEEKVGSSWSYWFFDL
1810	11	IGHV3-23_IGHJ2_AKDGTSGTYYTPMGWYVDL
1811	11	IGHV3-23_IGHJ2_AKSRDSSPVGDWYIGL
1812	11	IGHV3-23_IGHJ2_ANHPSTYYASESYFWYFDL
1813	11	IGHV3-23_IGHJ3_AKDFVGVFPDAFDN
1814	11	IGHV3-23_IGHJ3_AKDGDDSRPPDSFDI
1815	11	IGHV3-23_IGHJ3_AKDRALTGYFPGAFNI
1816	11	IGHV3-23_IGHJ3_AKHLVRAHDI
1817	11	IGHV3-23_IGHJ3_AKRSLYGLGFGSAFDI
1818	11	IGHV3-23_IGHJ3_AKRVEGMVGATYLAFDI
1819	11	IGHV3-23_IGHJ3_ARPMGLYTWHHGFDI
1820	11	IGHV3-23_IGHJ3_ASFLPGYGGFPY
1821	11	IGHV3-23_IGHJ3_GKDTAFVEPFDI
1822	11	IGHV3-23_IGHJ3_VKDESYPDDVFDV
1823	11	IGHV3-23_IGHJ4_AAASRGGANSPES
1824	11	IGHV3-23_IGHJ4_ACRPLPDAALAPFDF
1825	11	IGHV3-23_IGHJ4_AGLNLHSE
1826	11	IGHV3-23_IGHJ4_AKAFYFDSEKVRETFDY
1827	11	IGHV3-23_IGHJ4_AKCGGDCSSLNS
1828	11	IGHV3-23_IGHJ4_AKDDTYNDGINSIDY
1829	11	IGHV3-23_IGHJ4_AKDLFEHSSSPRGFDY
1830	11	IGHV3-23_IGHJ4_AKDLVVLTSILNYFEY
1831	11	IGHV3-23_IGHJ4_AKDPLGIGPAFDY
1832	11	IGHV3-23_IGHJ4_AKDRTYHNFWSGRDL
1833	11	IGHV3-23_IGHJ4_AKDSAGSGTDWYYFND
1834	11	IGHV3-23_IGHJ4_AKDWPHTSSVTDDY
1835	11	IGHV3-23_IGHJ4_AKDWRPDGVYDFDA
1836	11	IGHV3-23_IGHJ4_AKDYGYTYGFENYFDC
1837	11	IGHV3-23_IGHJ4_AKELDYGDYVGGVWDN
1838	11	IGHV3-23_IGHJ4_AKELGDRLPFDS
1839	11	IGHV3-23_IGHJ4_AKEMFASGTYHIGATFDY
1840	11	IGHV3-23_IGHJ4_AKEMWTSGSSGPHFDY
1841	11	IGHV3-23_IGHJ4_AKGAVSGWNYFEY
1842	11	IGHV3-23_IGHJ4_AKGGVSGWNFFDY
1843	11	IGHV3-23_IGHJ4_AKGQLGDGTWLRFDL
1844	11	IGHV3-23_IGHJ4_AKIASSLVYAPEY
1845	11	IGHV3-23_IGHJ4_AKIIVVLPGSVRGPLDY
1846	11	IGHV3-23_IGHJ4_AKKVSGRSHLDS
1847	11	IGHV3-23_IGHJ4_AKLPGSWYLSYFEY
1848	11	IGHV3-23_IGHJ4_AKMQGATMDLWFFDY
1849	11	IGHV3-23_IGHJ4_AKMRGHPHDSYQFDY
1850	11	IGHV3-23_IGHJ4_AKNRSHYDYDSAGA
1851	11	IGHV3-23_IGHJ4_AKRQEPEGVPGTFFDY
1852	11	IGHV3-23_IGHJ4_AKRSSIFGVVDY
1853	11	IGHV3-23_IGHJ4_AKSLDARGFWYERGADY
1854	11	IGHV3-23_IGHJ4_AKSLNSWVTWIDY
1855	11	IGHV3-23_IGHJ4_AKSYFGDSRGLDY
1856	11	IGHV3-23_IGHJ4_AKSYYADKAEALDY
1857	11	IGHV3-23_IGHJ4_AKVHCASTSCSRIDQ
1858	11	IGHV3-23_IGHJ4_AKVHCGRASCSRIDQ
1859	11	IGHV3-23_IGHJ4_ANAGTVTPRDY
1860	11	IGHV3-23_IGHJ4_AQDVGSYPLR
1861	11	IGHV3-23_IGHJ4_ARDRRITVM
1862	11	IGHV3-23_IGHJ4_AREKWLRDGHIRRQPPEY
1863	11	IGHV3-23_IGHJ4_AREKWLRDGHKRRQPADF
1864	11	IGHV3-23_IGHJ4_AREKWLRDGHTRRQPPDF
1865	11	IGHV3-23_IGHJ4_AREKWYRDGHRRRQPPDF
1866	11	IGHV3-23_IGHJ4_ARGYNWASFTELEW
1867	11	IGHV3-23_IGHJ4_ARNTTSRSIDF
1868	11	IGHV3-23_IGHJ4_ARRYGDGVAVAGSLGY
1869	11	IGHV3-23_IGHJ4_ARSGHCTTAKCRSFDL
1870	11	IGHV3-23_IGHJ4_ATSDKGAGKGIFDY
1871	11	IGHV3-23_IGHJ4_ATVLGHVDPFTN
1872	11	IGHV3-23_IGHJ4_ATVLGQVDPFTN
1873	11	IGHV3-23_IGHJ4_AYDYGGVGPALNY
1874	11	IGHV3-23_IGHJ4_TITPNY
1875	11	IGHV3-23_IGHJ4_TKEIYISGTYSNGATFDY
1876	11	IGHV3-23_IGHJ4_VKDGTSRRSDWYGGPGDS
1877	11	IGHV3-23_IGHJ4_VKDSDTYDSAGYAHDF
1878	11	IGHV3-23_IGHJ4_VKGGWGSASDY
1879	11	IGHV3-23_IGHJ4_VKRSAPNGGYFDS
1880	11	IGHV3-23_IGHJ4_VKWNGYGHN
1881	11	IGHV3-23_IGHJ4_VRDAPTAHFDY
1882	11	IGHV3-23_IGHJ4_VSSSSTYYRGSDYFDY
1883	11	IGHV3-23_IGHJ5_AKDKPGRDDSFDL
1884	11	IGHV3-23_IGHJ5_AKGDRPPATVITL
1885	11	IGHV3-23_IGHJ5_AKGGRKTTLING
1886	11	IGHV3-23_IGHJ5_AKGKAAGLIDWFDP
1887	11	IGHV3-23_IGHJ5_AKGQWWTKD
1888	11	IGHV3-23_IGHJ5_AKKGGNSGGKGDWFDP
1889	11	IGHV3-23_IGHJ5_AMCPWDLFGGRCR
1890	11	IGHV3-23_IGHJ5_APDPNWFDP
1891	11	IGHV3-23_IGHJ5_ARHDWFDP
1892	11	IGHV3-23_IGHJ6_AKDSLDCTGGSCYRFSYSYGMDV
1893	11	IGHV3-23_IGHJ6_AKDVAVPAAPLYGLDV
1894	11	IGHV3-23_IGHJ6_AKEVVAGRPIYYYGLDV
1895	11	IGHV3-23_IGHJ6_AKGDRVGIRFLEWLFEYGMDV
1896	11	IGHV3-23_IGHJ6_AKGSPVGEMQEGPMDV
1897	11	IGHV3-23_IGHJ6_AKRRDSTTGLQFYYGMDV
1898	11	IGHV3-23_IGHJ6_ANIWTDV
1899	11	IGHV3-23_IGHJ6_ARGYCISTTCYTRFGMDV
1900	11	IGHV3-23_IGHJ6_ARPRRGSFYYYMDV
1901	11	IGHV3-23_IGHJ6_ASRVVPSHFGMDV
1902	11	IGHV3-23_IGHJ6_VKDRPCGSCYPMDV
1903	11	IGHV3-30-3_IGHJ3_ARTRPTSSWFPSAEHEAFDF
1904	11	IGHV3-30-3_IGHJ4_ARDWLRGSPDYFDY
1905	11	IGHV3-30-3_IGHJ4_ARKYTSGWPPDY
1906	11	IGHV3-30-3_IGHJ4_ARPHRPLPRLSSFDS
1907	11	IGHV3-30-3_IGHJ5_ASDRKDGNYWFDF
1908	11	IGHV3-30_IGHJ2_AKEIMVVAGDWYFDL
1909	11	IGHV3-30_IGHJ2_SKDSETYGNRYFDL
1910	11	IGHV3-30_IGHJ3_AKDQVGL
1911	11	IGHV3-30_IGHJ3_AKGRGYSYGGSFDI
1912	11	IGHV3-30_IGHJ3_AREGISAGDDTFDI
1913	11	IGHV3-30_IGHJ3_ARGVYGGNPNAAFDV
1914	11	IGHV3-30_IGHJ3_TREETAAGGAFDI
1915	11	IGHV3-30_IGHJ4_AAQFSSGYD
1916	11	IGHV3-30_IGHJ4_AETFRLGH
1917	11	IGHV3-30_IGHJ4_AKAWARMTPGGIIDY
1918	11	IGHV3-30_IGHJ4_AKDNPVIAN
1919	11	IGHV3-30_IGHJ4_AKDNPVLHM
1920	11	IGHV3-30_IGHJ4_AKDNTVTMRYFDH
1921	11	IGHV3-30_IGHJ4_AKDRAQSGTYGVPFDY
1922	11	IGHV3-30_IGHJ4_AKDREAGRPGPFDY
1923	11	IGHV3-30_IGHJ4_AKDRFGSGAFEY
1924	11	IGHV3-30_IGHJ4_AKDRGDLPVYVDY
1925	11	IGHV3-30_IGHJ4_AKDSLTVSYYGYHFDY
1926	11	IGHV3-30_IGHJ4_AKDSRELLTYGLSTFDY
1927	11	IGHV3-30_IGHJ4_AKEADRQGYFDY
1928	11	IGHV3-30_IGHJ4_AKECTLHTAPDY
1929	11	IGHV3-30_IGHJ4_AKEEVAFES
1930	11	IGHV3-30_IGHJ4_AKEPDRKGCFDY
1931	11	IGHV3-30_IGHJ4_AKEPDRSAYFDS
1932	11	IGHV3-30_IGHJ4_AKEPDRSGYFDC
1933	11	IGHV3-30_IGHJ4_AKEPYRSGSFDS
1934	11	IGHV3-30_IGHJ4_AKEREVDIVCGGDCYHPLDN
1935	11	IGHV3-30_IGHJ4_AKGPLDCGPNCYYLAY
1936	11	IGHV3-30_IGHJ4_AKRTIKGRDGYSSDY
1937	11	IGHV3-30_IGHJ4_AKRTIQGRDGYSSDH
1938	11	IGHV3-30_IGHJ4_AKRTLPYRDGYSSDY
1939	11	IGHV3-30_IGHJ4_AKRTVEGRDGYSSDY
1940	11	IGHV3-30_IGHJ4_AKRTVQYRDGYSSDY
1941	11	IGHV3-30_IGHJ4_AKSAGFRNLDYYFDY
1942	11	IGHV3-30_IGHJ4_AKTPGRWELLDN
1943	11	IGHV3-30_IGHJ4_AKVIGRHNANWRAPGFDF
1944	11	IGHV3-30_IGHJ4_AKWAGEYEDWCLLDH
1945	11	IGHV3-30_IGHJ4_ARDMTTVTYDFDH
1946	11	IGHV3-30_IGHJ4_ARDQTFTGYYHTSGYGDY
1947	11	IGHV3-30_IGHJ4_AREADRKGYFEY
1948	11	IGHV3-30_IGHJ4_AREIFGDYRHYFDY
1949	11	IGHV3-30_IGHJ4_ARENWNLQLAFDY
1950	11	IGHV3-30_IGHJ4_ARGSGPGSYIIDY
1951	11	IGHV3-30_IGHJ4_ARNGEARADY
1952	11	IGHV3-30_IGHJ4_ATGQWLVDDN
1953	11	IGHV3-30_IGHJ4_ATNSGYGVLFDN
1954	11	IGHV3-30_IGHJ4_TNDFWSESSF
1955	11	IGHV3-30_IGHJ4_VKDNPVLHI
1956	11	IGHV3-30_IGHJ4_VKEADFGGLSEY
1957	11	IGHV3-30_IGHJ4_VKPSAGYYSNS
1958	11	IGHV3-30_IGHJ4_VRDLRERHFDY
1959	11	IGHV3-30_IGHJ4_VREDVVAPHATHNLDY
1960	11	IGHV3-30_IGHJ5_AKDGAHIAVVSVAGEGKWFDP
1961	11	IGHV3-30_IGHJ5_AKDWKTGWTNWFDP
1962	11	IGHV3-30_IGHJ5_AKDWRYCGGGRCQSRIGDRVDP
1963	11	IGHV3-30_IGHJ5_AKVTCGGYCLSIDH
1964	11	IGHV3-30_IGHJ6_AKGQSREYYDSGDNSYYYYGMDV
1965	11	IGHV3-30_IGHJ6_ARVTGSGSYWGNYYAGLDV
1966	11	IGHV3-33_IGHJ4_AAPIAQYSWQFQY
1967	11	IGHV3-43D_IGHJ3_VKTLRDGYNYDAFDV
1968	11	IGHV3-43_IGHJ4_VKADSVRKSGWYDY
1969	11	IGHV3-48_IGHJ2_ARNFPPKWYFDL
1970	11	IGHV3-48_IGHJ3_ARAGDGFDM
1971	11	IGHV3-48_IGHJ3_ARDLSFAFDI
1972	11	IGHV3-48_IGHJ3_ARDRAWAFDI
1973	11	IGHV3-48_IGHJ3_ARELPHTRGDALDV
1974	11	IGHV3-48_IGHJ3_ARGWGTTDYHRHSFDL
1975	11	IGHV3-48_IGHJ3_ATENGYCIGNFCYRSAFDI
1976	11	IGHV3-48_IGHJ3_ATENGYCTRKFCYRSAFDI
1977	11	IGHV3-48_IGHJ3_VRDQYYAFDI
1978	11	IGHV3-48_IGHJ3_VREIIEGPTGGFDT
1979	11	IGHV3-48_IGHJ3_VRERGEWELPRPDAFDI
1980	11	IGHV3-48_IGHJ4_ARDGRLPGTPFDA
1981	11	IGHV3-48_IGHJ4_ARDGWGFTGYDY
1982	11	IGHV3-48_IGHJ4_ARDSGVTGADDC
1983	11	IGHV3-48_IGHJ4_ARDTNVAGHSRELLGVI
1984	11	IGHV3-48_IGHJ4_ARERNGYYLDF
1985	11	IGHV3-48_IGHJ4_ARGRMLATGYDF
1986	11	IGHV3-48_IGHJ4_ARVRHFDNAWGYFDY
1987	11	IGHV3-48_IGHJ4_ARYGFRGGLAGIFIDSV
1988	11	IGHV3-48_IGHJ4_VRDESWAFQN
1989	11	IGHV3-48_IGHJ4_VREFYGRYDY
1990	11	IGHV3-48_IGHJ5_GRLYRGYTSGPW
1991	11	IGHV3-48_IGHJ6_ARGLQYAMDV
1992	11	IGHV3-49_IGHJ4_SREFRPGWYLGY
1993	11	IGHV3-49_IGHJ4_SRERNGRFEC
1994	11	IGHV3-49_IGHJ6_TRMRVRVVTGPHGNYYGADV
1995	11	IGHV3-52_IGHJ1_VRGTVRGGQCEPRHKPPAGASGATRGRSGYTED
1996	11	IGHV3-53_IGHJ3_ARDKGSSWSDAFDI
1997	11	IGHV3-53_IGHJ4_AKGTVMLTA
1998	11	IGHV3-53_IGHJ4_ARHDYGDL
1999	11	IGHV3-53_IGHJ4_ARHDYGGL
[truncated: 28,366 more rows]
