# Supplementary material for: Disease-specific B cell clones are shared between patients with Crohn’s disease
Source: Nat Commun. 2025 Apr 17;16:3689. doi: 10.1038/s41467-025-58977-y (PMC12006383; doi:10.1038/s41467-025-58977-y)
Supplement: Supplementary file 13 — Source Data [file 41467_2025_58977_MOESM13_ESM.zip › Source_Data/SuppFigure2b_Pie.csv]

	Var1	Freq
1	IGHV1-18	1089
2	IGHV1-2	644
3	IGHV1-24	302
4	IGHV1-3	102
5	IGHV1-46	195
6	IGHV1-58	46
7	IGHV1-69	395
8	IGHV1-8	325
9	IGHV1-NL1	1
10	IGHV2-10	1
11	IGHV2-26	528
12	IGHV2-5	3573
13	IGHV2-70	1277
14	IGHV3-11	1153
15	IGHV3-13	614
16	IGHV3-15	1746
17	IGHV3-20	320
18	IGHV3-21	2600
19	IGHV3-22	6
20	IGHV3-23	8232
21	IGHV3-30	3281
22	IGHV3-30-3	438
23	IGHV3-33	1330
24	IGHV3-41	2
25	IGHV3-43	272
26	IGHV3-43D	93
27	IGHV3-48	2464
28	IGHV3-49	510
29	IGHV3-53	1101
30	IGHV3-62	2
31	IGHV3-64	296
32	IGHV3-64D	478
33	IGHV3-66	651
34	IGHV3-69-1	124
35	IGHV3-7	4917
36	IGHV3-71	5
37	IGHV3-72	396
38	IGHV3-73	430
39	IGHV3-74	4473
40	IGHV3-9	816
41	IGHV3-NL1	34
42	IGHV4-28	91
43	IGHV4-30-2	837
44	IGHV4-30-4	1709
45	IGHV4-31	4108
46	IGHV4-34	5505
47	IGHV4-38-2	2683
48	IGHV4-39	12102
49	IGHV4-4	6636
50	IGHV4-55	38
51	IGHV4-59	13779
52	IGHV4-61	4374
53	IGHV5-10-1	564
54	IGHV5-51	4517
55	IGHV5-78	1
56	IGHV6-1	3332
57	IGHV7-4-1	30
