# Supplementary material for: Disease-specific B cell clones are shared between patients with Crohn’s disease
Source: Nat Commun. 2025 Apr 17;16:3689. doi: 10.1038/s41467-025-58977-y (PMC12006383; doi:10.1038/s41467-025-58977-y)
Supplement: Supplementary file 13 — Source Data [file 41467_2025_58977_MOESM13_ESM.zip › Source_Data/SuppFigure3c_upset.csv]

	Combined2_short$ID	IGHV2-5_IGHJ4_AHGSGWLFDY	IGHV3-21_IGHJ4_ARDGDVLTGRRFDY	IGHV3-23_IGHJ4_AKEYRPNDY	IGHV3-23_IGHJ4_AKGGHFSFFDY	IGHV3-23_IGHJ4_AKGHGDWGGNYLDY	IGHV3-23_IGHJ4_AKGHGDWGGVYFDN	IGHV3-48_IGHJ3_ARDLSYAFDI	IGHV3-48_IGHJ4_VRDRDWAFDY	IGHV3-48_IGHJ5_ARDGSGWLNWFDP	IGHV3-48_IGHJ6_ARDALGYYGMDV	IGHV3-53_IGHJ6_AGDPGLPNGMDV	IGHV3-7_IGHJ3_ARDPGFSAFDI	IGHV3-7_IGHJ4_ARDAGRGGDFDF	IGHV3-7_IGHJ4_ARDSPGYGAYEY	IGHV3-7_IGHJ4_ARDVNGGYFDS	IGHV3-7_IGHJ4_AREGTGGFDN	IGHV3-7_IGHJ4_ARGVYDSGWYPDYFDY	IGHV3-7_IGHJ4_ATDLNWANY	IGHV3-7_IGHJ4_TRGHYEAY	IGHV3-74_IGHJ4_ARDGGSGTPFDQ	IGHV3-74_IGHJ4_ARGSGVGDY	IGHV4-34_IGHJ5_ARGLLGGAAS	IGHV4-34_IGHJ5_ARGLYGGAAN	IGHV4-34_IGHJ5_ARVDIVTTNWFDP	IGHV4-38-2_IGHJ4_ARGGALDF	IGHV4-39_IGHJ5_ARSGGYSDSSRWFDP	IGHV4-4_IGHJ4_ARDSSGWRDFDY	IGHV4-4_IGHJ4_ASSSGWWRIDN	IGHV4-59_IGHJ1_VKGAGWYPY	IGHV4-59_IGHJ3_ARQPSGTAAFDI	IGHV4-59_IGHJ4_AREYSAFEY	IGHV4-59_IGHJ4_ARGGAPRPGY	IGHV4-59_IGHJ4_ARGGASSRYLGP	IGHV4-59_IGHJ4_ARHPGASFDF	IGHV4-59_IGHJ4_TRGTAPRPGY	IGHV5-51_IGHJ4_ARRGGYCSGGSCELDY	IGHV5-51_IGHJ6_AVGDYYYYGMDV	IGHV6-1_IGHJ4_ARGWLRSGGFAY	IGHV6-1_IGHJ5_VRLVGNSWLDF
1	1	0	0	0	1	0	0	0	0	0	0	0	0	0	0	0	0	0	0	0	0	0	0	0	0	0	0	0	0	0	0	0	0	0	0	0	0	0	0	0
2	10	1	0	0	0	0	0	0	0	0	0	0	0	0	0	0	0	1	1	0	1	0	1	1	0	0	0	0	0	1	0	0	0	0	0	0	0	0	0	0
3	11	0	0	0	0	0	0	0	0	0	0	0	0	0	0	0	0	0	0	0	0	0	0	0	0	0	0	0	0	0	1	0	0	0	0	0	0	0	0	0
4	12	1	0	0	0	0	0	0	0	0	0	0	0	0	0	0	0	0	0	0	0	0	1	0	0	0	0	0	0	0	0	0	0	0	0	0	0	0	1	0
5	13	0	0	0	0	0	1	0	0	0	0	0	0	0	1	0	0	0	0	0	0	0	0	0	0	0	0	0	0	0	0	0	0	0	0	0	0	0	0	1
6	14	0	0	0	0	0	0	1	0	0	0	0	0	0	0	1	0	0	0	0	1	0	0	0	0	0	0	0	0	0	0	0	0	0	0	0	0	0	0	0
7	15	1	0	0	0	0	0	0	1	0	0	0	0	0	0	0	0	0	0	1	0	1	0	1	0	0	0	0	0	0	0	0	0	0	0	0	0	0	0	0
8	16	0	0	1	0	0	0	0	0	0	0	1	0	0	0	0	0	0	0	0	0	0	0	0	0	0	1	0	1	0	0	0	0	1	0	0	0	0	0	0
9	22	0	0	0	0	0	0	0	0	0	1	0	0	0	0	0	0	0	0	0	0	0	0	0	0	0	0	0	0	0	0	0	0	0	0	0	0	0	0	0
10	23	0	0	0	1	1	0	0	0	0	0	0	0	0	0	1	0	0	0	0	0	1	0	0	0	0	0	0	0	0	1	0	1	0	0	0	1	0	0	0
11	24	0	0	0	0	0	0	0	0	0	0	0	0	0	0	0	0	0	1	0	0	0	0	0	0	0	0	0	0	0	1	0	0	0	0	0	0	0	0	0
12	26	0	0	0	0	0	0	0	0	0	0	1	0	0	0	0	1	0	0	0	0	0	0	1	0	0	0	0	0	0	0	0	0	0	0	0	0	0	0	0
13	28	0	1	0	0	0	0	0	0	0	0	0	0	0	0	0	0	0	0	1	0	0	0	0	0	0	0	0	0	0	0	0	0	0	0	0	0	0	0	0
14	29	0	0	0	0	0	0	0	0	0	0	0	0	0	0	0	0	0	0	0	0	0	0	0	0	0	0	0	0	0	1	0	0	0	0	0	0	0	1	0
15	30	0	0	0	0	0	0	0	0	0	0	0	0	1	0	0	0	0	0	0	0	0	0	0	0	0	0	1	0	0	1	0	0	0	1	1	0	0	0	0
16	41	0	0	0	0	0	0	0	0	1	0	0	0	0	0	0	0	0	0	0	0	0	0	0	0	1	1	0	0	0	1	0	0	0	0	0	0	0	1	0
17	46	0	0	0	0	0	0	0	0	0	0	0	1	0	0	0	0	0	0	0	0	0	0	0	0	0	0	0	0	0	0	0	0	0	0	0	0	0	0	0
18	47	0	0	0	0	0	0	0	0	0	0	0	0	1	1	0	0	0	1	0	1	1	0	0	0	0	0	0	0	0	0	0	0	0	0	0	0	0	1	0
19	48	0	0	0	0	0	0	0	0	0	0	0	0	0	0	0	0	0	0	0	0	0	0	0	0	0	1	0	0	0	0	1	0	0	0	0	0	0	0	0
20	5	0	0	0	0	0	0	0	0	0	0	0	1	0	0	0	0	0	0	0	0	0	0	0	1	0	0	0	0	0	0	0	0	0	0	0	0	0	1	0
21	6	1	1	0	1	0	0	0	0	0	0	0	0	0	0	0	0	0	0	0	0	0	1	1	0	0	0	0	0	0	0	0	0	0	1	0	0	0	0	0
22	8	1	0	0	0	0	0	0	0	0	0	1	0	0	0	0	0	0	0	0	0	0	0	0	0	0	0	0	0	0	0	0	1	0	0	0	0	1	0	1
