# Supplementary material for: Disease-specific B cell clones are shared between patients with Crohn’s disease
Source: Nat Commun. 2025 Apr 17;16:3689. doi: 10.1038/s41467-025-58977-y (PMC12006383; doi:10.1038/s41467-025-58977-y)
Supplement: Supplementary file 13 — Source Data [file 41467_2025_58977_MOESM13_ESM.zip › Source_Data/Figure1b_serology.csv]

	ID	Description	IgA	IgG1
1	1409	CD	34638.74	434155.27
2	1412	CD	42739.08	1330000
3	1413	CD	31338.8	297320.61
4	1415	CD	36574.05	327453.29
5	1416	CD	28540.41	400836.41
6	1417	CD	22261.78	405338.85
7	1420	CD	16809.02	238521.54
8	1421	CD	20915.43	424998.67
9	1422	CD	13999.95	442066.93
10	1429	CD	21535.08	836574.76
11	1430	CD	32494.63	387597.44
12	1433	CD	27329.36	382912.66
13	1434	CD	47003.21	1170000
14	1437	CD	46239.2	493345.86
15	1439	CD	30920.14	328084.59
16	1442	CD	57713.89	960061.89
17	1443	CD	26327.78	310752.4
18	1448	CD	29531.86	398045.43
19	1451	CD	33722.49	559877.1
20	1452	CD	31398.92	738219.05
21	1454	CD	30172.01	401957.75
22	C11	HC	20931.64	345161.75
23	C14	HC	25205.09	288886.28
24	C15	HC	16075.7	274176.12
25	C7	HC	16959.81	286589.13
