# Supplementary material for: Disease-specific B cell clones are shared between patients with Crohn’s disease
Source: Nat Commun. 2025 Apr 17;16:3689. doi: 10.1038/s41467-025-58977-y (PMC12006383; doi:10.1038/s41467-025-58977-y)
Supplement: Supplementary file 13 — Source Data [file 41467_2025_58977_MOESM13_ESM.zip › Source_Data/Figure1e_memvolcano.csv]

	logfold	pval
ENSG00000188976	0.199999120478214	1.66369503146293
ENSG00000187961	0.86869880215797	2.48740243233787
ENSG00000187608	-0.110620595331077	0.191783483471854
ENSG00000188157	0.0772212602164268	0.162470485704015
ENSG00000131591	0.28625394550255	0.848741561064623
ENSG00000078808	0.00548419688578861	0.0222875210173137
ENSG00000176022	-0.0193829053105712	0.0522538352165815
ENSG00000160087	0.0379292440295451	0.176938099817379
ENSG00000162572	0.581209042274259	1.10090180130625
ENSG00000131584	0.607799507979609	4.01701259296457
ENSG00000169972	0.162501763667676	0.38290601605634
ENSG00000127054	0.275679580018301	2.12731043626041
ENSG00000224051	0.252333161012411	1.39236622546928
ENSG00000169962	0.878529831735815	3.5539071913764
ENSG00000107404	0.340179869291387	2.15366188199855
ENSG00000175756	0.0182320974876689	0.0517992911163268
ENSG00000221978	0.549399256224229	3.62171584274074
ENSG00000242485	-0.0152580814048333	0.0621229582726945
ENSG00000160072	0.201860548017375	0.798745868087849
ENSG00000197785	0.291480073751696	1.66155411376717
ENSG00000160075	-0.0340714523591679	0.218231209361109
ENSG00000197530	0.28972462134628	1.02520335700079
ENSG00000248333	0.111928946879125	0.599755503691792
ENSG00000189339	0.108428522756385	1.11259099940423
ENSG00000008128	0.434770537902508	2.37685740936122
ENSG00000008130	0.0859830427625363	0.492096012144969
ENSG00000078369	-0.0758928417913616	0.461495115114321
ENSG00000067606	0.183725207623079	0.863855864287878
ENSG00000162585	-0.250670673958985	1.31325910553214
ENSG00000157933	-0.18752623862883	2.67016259764985
ENSG00000116151	0.158328025594284	0.522556809785893
ENSG00000157916	0.13750608694171	0.900820695929245
ENSG00000157911	0.16636537369916	0.400657732650303
ENSG00000149527	0.545608194074044	1.27206698869774
ENSG00000157881	0.0849685310147139	0.373894285760595
ENSG00000157873	0.203898273261237	1.65045609201167
ENSG00000157870	-0.0980679493558534	0.249557907467891
ENSG00000215912	-0.134810508830126	0.327461176757495
ENSG00000162591	-0.297846900432791	0.819292616747555
ENSG00000158109	-0.192205336351386	1.26214332119692
ENSG00000116213	0.192724469517676	1.11167688835932
ENSG00000078900	0.286191155930113	0.394997094263301
ENSG00000130764	-0.0322719014179178	0.154787239315198
ENSG00000116198	0.0137924707584274	0.0651563297066934
ENSG00000169598	-0.131724502075344	0.409873869129907
ENSG00000198912	0.202930491610535	0.5854530700939
ENSG00000131697	0.0838064061649533	0.210295382431739
ENSG00000069424	0.299788452925216	3.61464878746052
ENSG00000116251	-0.240050938791606	2.17344181137165
ENSG00000116237	-0.0525121654221294	0.15035325867012
ENSG00000097021	-0.0210871765422881	0.0179223753237374
ENSG00000162408	0.0103339306428456	0.0454259855405058
ENSG00000204859	0.245211759234696	1.38194952621747
ENSG00000162413	0.032601478740399	0.138636874072322
ENSG00000116273	-0.241373575674889	0.805129771520071
ENSG00000041988	-0.175388929937694	0.505939402892563
ENSG00000007923	0.141252807574328	1.38710196850105
ENSG00000171735	-0.00438506813524331	0.0116623915907672
ENSG00000049245	0.117588282609113	0.385149569933718
ENSG00000049246	-0.315793769621686	0.681050107051376
ENSG00000116288	-0.132336291807225	0.895937353324446
ENSG00000142599	-0.0306100526475497	0.209200231262485
ENSG00000074800	-0.0163277423672312	0.0950465066789984
ENSG00000142583	-0.0601200747755284	0.0781503268304711
ENSG00000180758	0.0563943492632748	0.0781139184810717
ENSG00000049239	-0.119491827261237	0.907080479215497
ENSG00000171621	0.825423185863832	1.40744123383947
ENSG00000171612	-0.38026683272873	1.00531514983637
ENSG00000188807	-0.0197703747806046	0.0492140756174421
ENSG00000171608	0.151685144470342	1.82302047732257
ENSG00000171603	-0.109972597311402	0.899671856937751
ENSG00000178585	-0.409433021441187	1.27967566961162
ENSG00000162441	-0.114734465376583	0.555087996640301
ENSG00000173614	-0.0523449406412615	0.0943035725347859
ENSG00000130939	0.0715775037626498	0.562064994054232
ENSG00000054523	0.110705994065719	0.658559088383031
ENSG00000142657	0.0806871679361176	0.444628866630374
ENSG00000160049	0.0934323856534203	0.627189898932639
ENSG00000142655	0.111480925571714	0.324127390713516
ENSG00000130940	0.250284456406981	2.12690549069281
ENSG00000120948	0.042189308051789	0.218021871968579
ENSG00000116649	-0.0497440149972928	0.195132985214569
ENSG00000171824	0.146204502372119	1.18470980598198
ENSG00000198793	0.101130090930177	1.04642828556098
ENSG00000120942	-0.287945054182738	1.91827599313534
ENSG00000116661	-0.237221338179823	0.625121892863815
ENSG00000132879	0.205922562900867	0.774840794254413
ENSG00000116663	0.516458472248289	1.73798039635684
ENSG00000116670	0.0347482360278688	0.0764736708135677
ENSG00000177674	0.341755338245756	0.915326698317683
ENSG00000177000	0.139069999203262	1.16398882978367
ENSG00000011021	0.210363043637035	1.61014640364396
ENSG00000116685	-0.0840675723441731	0.583021639952257
ENSG00000083444	0.105920579373109	0.23658894413345
ENSG00000116688	-0.0282945753717359	0.171864561948658
ENSG00000116691	0.367214266609464	1.58791246955631
ENSG00000028137	0.089866073023579	0.445062888097634
ENSG00000048707	0.0601462171260287	0.435995229476999
ENSG00000116731	-0.0662067897757943	0.805018215836334
ENSG00000189337	-0.66439003788469	0.942155482863528
ENSG00000142634	-0.0316926003597997	0.125551053562122
ENSG00000132906	-0.207757434670118	0.92447911971578
ENSG00000116138	-0.19813483017111	1.93488415807155
ENSG00000116771	0.316353087382299	1.37469805852967
ENSG00000197312	-0.061900277397597	0.376163445763585
ENSG00000116786	0.169850051330175	1.27799838267959
ENSG00000162461	0.221559300006815	0.240889283594819
ENSG00000233954	-0.158605606881729	0.322579924823827
ENSG00000065526	-0.041985806299456	0.368289873110778
ENSG00000116809	0.129873346809054	0.580695682250007
ENSG00000142632	0.354581384372577	0.926756842530714
ENSG00000132881	0.396536988000406	0.926778636747831
ENSG00000037637	-0.0808447476784053	0.486711977316929
ENSG00000055070	-0.0411308195058071	0.217927494702582
ENSG00000157191	0.0338864924623845	0.171879637658909
ENSG00000219481	0.148626346164292	0.705900750761909
ENSG00000058453	0.121587785686211	0.516793296824706
ENSG00000159363	0.13343395049943	0.800280782908723
ENSG00000117118	-0.0244333972460842	0.103236284150086
ENSG00000179051	0.00462067513785147	0.0265133656187786
ENSG00000074964	0.126800433803382	0.128411156047747
ENSG00000169991	-0.281350063048499	1.62128692945912
ENSG00000127481	0.137993367698698	2.04307148818424
ENSG00000127463	-0.154910056298342	1.3025208151375
ENSG00000053372	-0.104753678697368	0.400132516021398
ENSG00000053371	-0.325962618085324	1.28852614510549
ENSG00000040487	0.0798854950754504	0.171621471937442
ENSG00000077549	0.10480572626841	1.0457782871109
ENSG00000173436	0.110330443518818	0.272246220559703
ENSG00000162542	0.092679500718063	0.552077050129489
ENSG00000169914	0.0800784321613355	0.290679003571947
ENSG00000117215	0.0104145852746422	0.0112179345030908
ENSG00000162543	0.0293558070752374	0.025083082335362
ENSG00000162545	-0.763454733672988	1.09707085460634
ENSG00000090432	-0.19017318160595	0.850969681229722
ENSG00000158828	-0.17153198922267	0.44434209779481
ENSG00000244038	-0.231024715828525	1.58798942342117
ENSG00000127483	0.0763893642937381	0.5453275444014
ENSG00000075151	0.0970125999327802	1.12840710979318
ENSG00000117298	0.0631392436140361	0.333588899344395
ENSG00000142794	0.265656551918136	1.98476759622621
ENSG00000162551	-0.227265117853864	0.187694711142617
ENSG00000090686	0.103064394350787	1.01790471795009
ENSG00000187942	1.33718753135203	2.74008810307648
ENSG00000142798	-0.221475823234436	0.456461289001849
ENSG00000070831	-0.125387016067852	0.926565146131885
ENSG00000184677	0.128498338195383	0.87842086634119
ENSG00000004487	0.0810830691433289	0.677151240460533
ENSG00000169641	-0.0457586028964814	0.154060398617806
ENSG00000125944	-0.089877151620823	0.733383274714636
ENSG00000125945	0.115541751086288	0.328262799706151
ENSG00000088280	0.687134362575128	1.95594957247133
ENSG00000007968	0.536191542431275	1.94247516044937
ENSG00000117318	0.213957655997261	0.926480084670514
ENSG00000142676	-0.24450998167544	4.07669595028598
ENSG00000011007	-0.221883113714266	1.38850007811252
ENSG00000057757	-0.284891957953714	2.37958089567927
ENSG00000011009	0.219795622224879	0.874769593392669
ENSG00000117308	0.236278506602674	0.334405609719217
ENSG00000117305	0.141360815399119	0.321714062668031
ENSG00000179163	-0.00884828471722887	0.0213810015852205
ENSG00000188822	-0.134223139160452	1.02405195891132
ENSG00000189266	-0.203123283299616	2.34101917263329
ENSG00000188529	0.026792484157542	0.193334326811634
ENSG00000185436	0.0211806568432529	0.0489437873055291
ENSG00000001460	0.285155155020331	0.736304613835711
ENSG00000001461	0.0219921280791517	0.0929460159539886
ENSG00000117602	-0.159809213895755	1.30533996582696
ENSG00000133226	-0.131728997721327	1.96337467602605
ENSG00000169504	-0.127005583085739	1.10150478609892
ENSG00000020633	-0.065139394959548	0.435416218035563
ENSG00000117614	-0.147505971939483	1.14186912407565
ENSG00000117616	0.292943040965104	2.4170141826412
ENSG00000183726	-0.097422090137397	0.529500556547204
ENSG00000204178	0.0252542275319998	0.128511367034417
ENSG00000157978	-0.223518765120688	0.884425503768894
ENSG00000162430	-0.301561272660209	1.146622274817
ENSG00000117640	0.276524942467096	1.1146519002966
ENSG00000182749	0.0822780280334352	0.212996966335479
ENSG00000117632	-0.378017127970565	1.50093000342823
ENSG00000158006	0.101511988061883	0.248187481854421
ENSG00000175087	-0.256189813123754	1.05339808106347
ENSG00000142684	0.117350295686506	0.314061513942516
ENSG00000142675	0.751496583887164	1.00492797412606
ENSG00000130695	0.341402561683057	2.00764208565688
ENSG00000142669	-0.12390808143615	0.804802691068431
ENSG00000158062	0.370650319160165	1.75370805556343
ENSG00000169442	-0.020907922690526	0.10665233263338
ENSG00000117682	0.0628056023856818	0.297211734916997
ENSG00000198830	-0.13623562800929	1.19450787873256
ENSG00000117676	0.0104913563233193	0.060031238222974
ENSG00000117713	-0.0722680147276638	0.842828252288902
ENSG00000060642	0.29041904857467	0.988152695203171
ENSG00000204160	-0.163246274251288	0.771060950159325
ENSG00000142751	0.0808395214579454	0.405904626297335
ENSG00000198746	-0.00576145761475999	0.0166156481522917
ENSG00000090273	-0.131380759500007	0.792965271375994
ENSG00000090020	-0.0171969729777786	0.0551959796710486
ENSG00000142784	-0.124599580872351	1.46155519287771
ENSG00000186501	0.203373049666659	0.863035983548115
ENSG00000142765	0.416939507187068	2.53578245224776
ENSG00000142733	0.398546984390024	0.631344390646363
ENSG00000158195	-0.173020491573142	2.40799324618272
ENSG00000126705	-0.0125238498753308	0.0380801693358403
ENSG00000000938	0.434185370429697	2.14246259397474
ENSG00000126709	-0.161006909608351	0.286518313074854
ENSG00000009780	0.0359362086787769	0.144916144254832
ENSG00000117758	0.0278755273559295	0.0776885273745183
ENSG00000117751	-0.204347964597424	1.68639042813919
ENSG00000130775	0.23581417267795	0.963317325525284
ENSG00000117748	-0.106202705968411	0.507627188666921
ENSG00000158156	0.208382300725239	0.523820788640429
ENSG00000158161	0.257179781567076	1.78887572831622
ENSG00000169403	0.379490731985788	0.88255134629621
ENSG00000126698	-0.134115481959291	1.08197907887851
ENSG00000130770	-0.00339563012393551	0.0127903593502228
ENSG00000130766	0.166717538653076	0.346431587529833
ENSG00000130772	0.167334621923843	0.244649304564146
ENSG00000204138	-0.220565317200419	1.78723502662867
ENSG00000180198	0.169187877527793	0.640093983782811
ENSG00000180098	0.259852547642643	1.17767639568323
ENSG00000120656	-0.010298809173948	0.0247579387116216
ENSG00000162419	0.0415016610673291	0.179835958581972
ENSG00000198492	-0.143640319211337	1.59176499464273
ENSG00000159023	-0.00349779081529888	0.0266598782441277
ENSG00000116350	0.0456141405727806	0.30438777826457
ENSG00000116353	-0.000830571138704883	0.00160151444798961
ENSG00000162511	-0.183114835191207	1.73534579175602
ENSG00000134644	-0.057001677543087	0.514195759326904
ENSG00000060688	-0.0708655756370176	0.364225725938396
ENSG00000121766	-0.0585159270968916	0.229842287620462
ENSG00000162517	-0.0428051800427554	0.147303913895738
ENSG00000121753	0.651294017229913	1.26295668225884
ENSG00000184007	-0.0653824066502739	0.575167050350071
ENSG00000121774	-0.129404010243722	1.73296892164095
ENSG00000121775	-0.0364822118144934	0.0946743787111963
ENSG00000025800	-0.0720986471488727	0.548009639065799
ENSG00000084652	0.0362206722293292	0.223289813477121
ENSG00000160050	0.674288259066549	1.62196115860249
ENSG00000160055	0.527443893235358	4.03423333151203
ENSG00000084623	-0.216847496077747	1.47342410365475
ENSG00000182866	0.0789352737206017	0.161109236645391
ENSG00000116478	-0.0637818300597512	0.486599213754655
ENSG00000175130	0.0224525131562343	0.0783407779637587
ENSG00000225828	0.212066269088422	0.981597207736472
ENSG00000160058	0.0336328829733636	0.201371092593872
ENSG00000176261	0.00615035765412042	0.0188015580915336
ENSG00000162521	-0.0711047537130991	0.779777558114029
ENSG00000134684	0.287287676471125	2.39191880364036
ENSG00000116497	0.178380220036259	1.14833170524981
ENSG00000116514	-0.0654338675669273	0.353793525545084
ENSG00000004455	0.0141520734089209	0.0752914767843461
ENSG00000116525	-0.15597245726526	0.591954570848382
ENSG00000160094	-0.326021695797544	2.28687434881054
ENSG00000134686	-0.214907306182734	1.06728569069126
ENSG00000121903	-0.0674704270387585	0.104693188204622
ENSG00000163866	-0.131013080349934	0.534503790851492
ENSG00000116544	0.104052934202934	0.113563248294101
ENSG00000163867	-0.00527775919185647	0.0115752716449282
ENSG00000197056	-0.315691024610306	1.13548214501208
ENSG00000116560	0.0601451677621654	0.635684248191284
ENSG00000146463	-0.0779205426558685	0.720669612838322
ENSG00000142687	0.141809807406215	0.788225876271907
ENSG00000020129	-0.108529683969937	0.463983901781631
ENSG00000116819	0.339624305290315	0.357248405125146
ENSG00000126067	-0.137667130253316	0.667306534606432
ENSG00000142686	-0.0647345000523036	0.115462607478444
ENSG00000134698	0.134025706561656	0.778778866750377
ENSG00000092847	-0.112394438174534	1.08506146903467
ENSG00000126070	0.0530716713161343	0.28711274191716
ENSG00000116863	-0.0737814001879236	0.183300785952965
ENSG00000054116	-0.128851129563743	0.483931154080638
ENSG00000116871	0.00215202041119511	0.00735309299812215
ENSG00000054118	-0.127457801878991	1.58176714546419
ENSG00000196182	-0.0116087314919202	0.0576465837524304
ENSG00000181817	-0.0693215446587292	0.256981101833698
ENSG00000116898	0.114648544258174	0.479391501188906
ENSG00000163873	-0.481751983915473	0.30595833552503
ENSG00000163874	0.162662913733241	1.06083206417019
ENSG00000163875	-0.0675842232082555	0.38776756348248
ENSG00000163877	0.0113550502301027	0.0432710278847145
ENSG00000134697	0.0573186952564351	0.322677176025303
ENSG00000116922	0.137310825579724	0.402565597915791
ENSG00000185090	-0.0671805370831122	0.0990280880792952
ENSG00000196449	0.103458181954896	0.309058164602742
ENSG00000197982	0.0843248994185992	0.135359532545478
ENSG00000188786	-0.151843673656183	1.08650382089202
ENSG00000204084	0.133145368633662	1.2973710972373
ENSG00000183431	-0.252557894825769	2.25939058079143
ENSG00000183520	0.0878867067885536	0.251387677048877
ENSG00000116954	-0.15035649390809	0.568244164990273
ENSG00000214114	0.059412076378107	0.0909002544214179
ENSG00000174574	-0.0469531938778163	0.199152532363576
ENSG00000168653	0.0708175022123276	0.29060302908147
ENSG00000127603	0.203197027306683	1.72863162667109
ENSG00000090621	-0.090051027263061	0.779500141038379
ENSG00000084072	0.00487316797067816	0.0189301630324409
ENSG00000116985	1.0292078884539	1.80809024395037
ENSG00000043514	-0.0466974647499034	0.140857829776022
ENSG00000131236	-0.0539317053421211	0.443326684567847
ENSG00000131238	-0.153632384769402	0.815363535775851
ENSG00000117000	-0.045920562518778	0.276804655264439
ENSG00000084073	-0.216940893252183	0.832671006539174
ENSG00000049089	0.362870679828699	1.00616593508552
ENSG00000084070	-0.23084970193168	2.15561960330967
ENSG00000187801	0.336147299292176	0.721683114119705
ENSG00000187815	0.144672661168177	0.408401709052023
ENSG00000164002	-0.236084934881974	0.614476039645671
ENSG00000117010	-0.12337731633569	0.218017774711011
ENSG00000117016	-0.839075166312749	2.40808779644846
ENSG00000066136	-0.0146348475915925	0.078719550587227
ENSG00000171793	0.246892304683398	1.78397758669531
ENSG00000010803	0.080393080538955	0.417116425699306
ENSG00000127124	0.136690173576052	0.845685674147344
ENSG00000198815	-0.0658096971300273	0.411542631298475
ENSG00000127125	0.0972207136882188	0.686418877415994
ENSG00000186409	0.251083002534692	0.89485361395235
ENSG00000171960	-0.136115077476505	0.454919866619635
ENSG00000065978	-0.0770416465863502	0.864901196789206
ENSG00000117385	0.485887842656697	2.48047279943442
ENSG00000164008	0.204629745482584	0.200962528141844
ENSG00000177868	-0.101879478486198	0.233328732850406
ENSG00000164010	0.192799938325002	0.383077934334488
ENSG00000164011	-0.00394562495611339	0.0068206283418486
ENSG00000117394	0.0348246748008627	0.239943459237941
ENSG00000117395	-0.0902464447083879	0.348124719485658
ENSG00000066322	0.054209405922804	0.209039493824965
ENSG00000159479	-0.0358299591509015	0.110428023913636
ENSG00000198198	0.160307550315594	1.72638031054432
ENSG00000178922	0.164048450906872	0.343354017163807
ENSG00000066135	0.0677392064135818	0.436530875706451
ENSG00000126091	-0.189706800508311	0.837098600908006
ENSG00000117408	0.0773391315571192	0.223506128651329
ENSG00000132768	-0.00521151921489249	0.015600544368637
ENSG00000117410	-0.130422588280982	0.51910109715675
ENSG00000117411	0.161875534357283	0.224941539817503
ENSG00000159214	0.306969504336768	0.765207229577165
ENSG00000178028	0.180559143695441	1.05329037242984
ENSG00000117419	0.0566979970522716	0.220175371680205
ENSG00000187147	0.0675412225500134	0.453717012176982
ENSG00000126106	0.00509697237037199	0.00734174982923517
ENSG00000198520	-0.0592132739995537	0.0654903652281601
ENSG00000142937	-0.246683435454241	2.5753477526642
ENSG00000173846	0.110127406825718	0.287983141608266
ENSG00000117425	0.236778152210776	0.309821792820432
ENSG00000070785	0.0891936138064326	0.346540752952237
ENSG00000126107	0.10500826027697	0.651684857422438
ENSG00000126088	0.0960262551263766	0.214110181536905
ENSG00000162415	-1.01531615067101	1.38317859554614
ENSG00000132781	0.278308903357452	1.12136767365965
ENSG00000132773	0.032032191832343	0.090157585863814
ENSG00000070759	-0.153888773960374	0.664527110607891
ENSG00000280670	0.540643119319163	0.58257706387003
ENSG00000132763	0.0774186076140362	0.125726483691045
ENSG00000117450	0.0408017519586226	0.134212579715107
ENSG00000117448	0.187236470237388	1.09085827666985
ENSG00000132780	-0.0499357483200429	0.296431844212953
ENSG00000159588	0.378168672674231	1.80929486839389
ENSG00000159592	0.0418580748330646	0.275724638926772
ENSG00000159596	-0.20624525862937	0.523180701790953
ENSG00000197429	-0.186480653007218	0.50873771592191
ENSG00000086015	0.0709311778832484	0.183876506366433
ENSG00000085998	0.288967238891653	1.76756933786365
ENSG00000132128	0.0138829475369002	0.0489463495844643
ENSG00000173660	-0.102937154972506	0.561613126149417
ENSG00000117481	-0.0501116086030855	0.206824084199581
ENSG00000117480	1.13929889095061	2.33012397152438
ENSG00000079277	0.241847982754365	1.49692614753632
ENSG00000142961	0.180240271561924	1.04766519151745
ENSG00000123472	-0.0203451879399257	0.0733737766687954
ENSG00000159658	-0.184345999995171	2.10203370421814
ENSG00000123473	0.149940019524859	0.232010198191834
ENSG00000162368	-0.218591025270761	2.51656334985119
ENSG00000132122	-0.769704771358603	1.03323460807195
ENSG00000162373	0.0555961648205101	0.142405043257993
ENSG00000185104	0.0203416265614802	0.0932237899008922
ENSG00000123091	-0.223078062601107	0.940541448000776
ENSG00000085832	0.0836280683322013	0.787244017771106
ENSG00000117859	-0.0444098872828205	0.234700215822809
ENSG00000078618	0.131321501249474	1.38861668181784
ENSG00000117862	-0.244208249231817	1.73721059045435
ENSG00000198841	-0.221663519360686	0.636466988415868
ENSG00000134717	-0.0897348928595596	0.451181298435079
ENSG00000157077	-0.605664992066046	0.605066790423828
ENSG00000154222	0.171633268271774	1.41669179071487
ENSG00000134748	-0.0929303698759147	0.638373231920007
ENSG00000134744	0.0083870307630054	0.0408865552094474
ENSG00000116157	-0.0656177537196396	0.162336014392661
ENSG00000182183	0.0863672352753264	0.303919592904403
ENSG00000162377	0.16423963528492	0.50309060951833
ENSG00000162378	-0.0734279917554241	0.391477589432779
ENSG00000203995	0.91400740755385	2.03096007542164
ENSG00000121310	0.393120990844195	2.5463805490071
ENSG00000116171	-0.127271980643326	0.577601854712157
ENSG00000157184	-0.154667005314264	0.649490694537064
ENSG00000162384	0.316513083054635	1.88128397418984
ENSG00000162385	-0.102074365530908	0.290844789307319
ENSG00000157193	0.453006217786841	3.13813068032967
ENSG00000058804	-0.264937908525639	1.40054091596568
ENSG00000058799	0.0210628019629566	0.0525895595807188
ENSG00000081870	0.107934592417109	0.270600506476476
ENSG00000116212	0.0800505204271493	0.173551255531228
ENSG00000116209	-0.0150803462220788	0.0591205252758502
ENSG00000116205	-0.0740406614620248	0.399911894636263
ENSG00000215883	0.287498946393812	1.14821251665849
ENSG00000116221	-0.119707551750701	0.595360847584076
ENSG00000157216	0.369903356602755	2.00467029626599
ENSG00000243725	0.194696297450997	0.291786104908126
ENSG00000162396	-0.219143662369052	0.331259732415737
ENSG00000006555	0.0582794389612968	0.150949473797905
ENSG00000116133	0.103340644206704	0.140143480005761
ENSG00000162402	0.109662477303573	1.24853837767521
ENSG00000162407	-0.27401610489297	0.496901345328752
ENSG00000162600	-0.157548863878945	0.811574443336063
ENSG00000162601	0.12507825134928	0.870511904420866
ENSG00000177606	-0.270441191399406	0.89886637629315
ENSG00000172456	-0.214102125014985	0.551524025302758
ENSG00000134709	-0.187932145388416	0.531460353540084
ENSG00000162604	0.0337283346454722	0.129305116806181
ENSG00000132849	-0.00735221048821622	0.02424444127934
ENSG00000240563	-0.0996677940643755	0.0464879824763006
ENSG00000162607	-0.174795342536051	1.06664217643742
ENSG00000116641	0.0702573609238994	0.222247936908608
ENSG00000125703	-0.406998362904853	2.78233815095498
ENSG00000088035	0.232230614565589	0.755298680494928
ENSG00000142856	0.0348363276169716	0.0698646161927817
ENSG00000203965	0.381497708492882	1.07176105897692
ENSG00000079739	0.0992457256028452	0.325388014178152
ENSG00000185483	-0.826162706468366	0.800743746498506
ENSG00000162437	-0.11027369879001	0.163871831683644
ENSG00000162434	-0.0874493141876957	1.32609803101581
ENSG00000213625	0.0731061566572775	0.191324530488636
ENSG00000184588	-0.194945949659792	1.74173067007996
ENSG00000152763	0.633720601034539	0.896169015077616
ENSG00000198160	-0.0764895164064976	0.606367048706732
ENSG00000116704	-0.00152254910475591	0.00450075604244846
ENSG00000142864	-0.0483872212162311	0.459627687584152
ENSG00000116717	-0.0628709409457198	0.117001546898862
ENSG00000066557	-0.163980239483041	0.751383722923716
ENSG00000116754	0.301699363149241	2.58983991743902
ENSG00000118454	0.113366193962275	0.64818240911926
ENSG00000116761	-0.534943915820285	0.626832415195178
ENSG00000132485	0.180321353604832	1.37720605088758
ENSG00000162620	-0.0316004690727587	0.0303670801246443
ENSG00000254685	0.0563753745169735	0.09028083030994
ENSG00000178965	-0.889657596882653	1.29839084305389
ENSG00000116791	0.128135563173103	0.328875387911018
ENSG00000162623	-0.00773643706776461	0.0203992045352281
ENSG00000137968	1.32551049282777	1.36376944405561
ENSG00000117054	-0.0708550504733356	0.343187515999605
ENSG00000137955	0.120406518604811	0.566385684988211
ENSG00000184005	-1.00832688583688	2.16230308742166
ENSG00000142892	-0.140679767963753	0.477912030271354
ENSG00000036549	-0.208490326757627	1.8727029540191
ENSG00000077254	-0.0394644563135902	0.247831911575531
ENSG00000180488	-0.0164811979460806	0.0490562883326518
ENSG00000162614	-0.190175714802588	0.39647349428752
ENSG00000162613	0.0759912956100521	0.731594963728975
ENSG00000162616	-0.164966941998785	0.467817803254774
ENSG00000137959	-0.182075883441294	0.206877451890545
ENSG00000137965	-0.248033842080456	0.336249498401864
ENSG00000142875	-0.00177917798996408	0.0067909579025771
ENSG00000117133	-0.0865869800076311	0.394566433785629
ENSG00000174021	-0.153895026873183	0.681613049947965
ENSG00000117151	0.0154796126865309	0.0504964859003284
ENSG00000117155	-0.33915844968549	1.3072467008088
ENSG00000153898	0.495601505019996	3.82417498186793
ENSG00000097096	-0.199781920322018	0.203354777025875
ENSG00000162642	-0.0347545861506475	0.160478919348116
ENSG00000142867	-0.186699117469963	1.18988981715671
ENSG00000117174	-0.0472311417201468	0.220471837457518
ENSG00000122417	0.119708758216199	0.385856695195191
ENSG00000097033	-0.121420357562181	0.681367639897512
ENSG00000183291	-0.153915833411268	0.705671774788612
ENSG00000153936	-0.29550293385644	1.55348395521604
ENSG00000143013	-0.115579893599928	0.593433856490871
ENSG00000065243	0.0169848776836234	0.0677212665730104
ENSG00000137947	-0.121026192625362	0.598131115681598
ENSG00000137944	-0.0692627972891575	0.240827630120657
ENSG00000213516	0.0849001972835648	0.307019765219279
ENSG00000117226	0.279658029272269	0.744890017221322
ENSG00000117228	0.417005968851787	1.71470480736446
ENSG00000162645	0.421730018150754	1.04654215982616
ENSG00000162654	0.151334172754894	0.376068513851408
ENSG00000154451	0.221937585951424	0.876957945782527
ENSG00000197147	-0.0409019999780922	0.106314754163118
ENSG00000171488	-0.140519637110841	0.381845152719923
ENSG00000171492	-0.40515529459468	3.31681662231904
ENSG00000162664	-0.000247668161408754	0.00116003652550685
ENSG00000122482	0.021627889645802	0.112184590998431
ENSG00000097046	-0.077361742336489	0.105843243610378
ENSG00000174842	0.142427294469837	0.419394742030364
ENSG00000122484	0.162622820701368	1.0190257432556
ENSG00000067208	-0.00966246729376419	0.0350533925311469
ENSG00000122406	-0.202391187800636	2.82229896101139
ENSG00000154511	-0.112916074561942	0.382848252009451
ENSG00000143033	0.0560318595100364	0.314643363646692
ENSG00000117500	-0.0760040545692826	0.62113000697679
ENSG00000122483	0.0158666284902065	0.0451604552143401
ENSG00000117505	-0.059322535369108	0.370454167902063
ENSG00000137942	0.0143594220786829	0.029685804658015
ENSG00000137936	0.235471965332036	0.72852170552798
ENSG00000067334	-0.083940388140455	0.560138392540518
ENSG00000023909	-0.206551995340623	0.718650912906924
ENSG00000117528	-0.0317607668879232	0.0916958746810163
ENSG00000117519	-0.997514403587791	1.14707270711872
ENSG00000172339	-0.474607620413685	0.865114858471811
ENSG00000152078	-0.528135632135165	1.93735472095423
ENSG00000122481	-0.289692398385462	0.975965802131026
ENSG00000117569	0.120279237815388	0.371499168011777
ENSG00000188641	-0.234416089572905	0.476634616668937
ENSG00000156869	-0.637905830213799	1.72745298739412
ENSG00000162688	0.00238278151553217	0.0066001482561834
ENSG00000117620	-0.133868652246632	0.432907075102645
ENSG00000156875	-0.0800115079415251	0.527682719147667
ENSG00000156876	0.188654668000371	0.686364715793391
ENSG00000122435	0.0930124046518959	0.298094685944382
ENSG00000137992	-0.0229446442837311	0.0709229143583769
ENSG00000137996	0.12672980188073	0.752438936391961
ENSG00000079335	0.346174753772473	2.13691359801287
ENSG00000162694	-0.206081914855055	0.295333003864217
ENSG00000162695	0.0667724063387807	0.284444929031717
ENSG00000117543	-0.191776339435484	0.983486940806309
ENSG00000170989	-0.0711327961336572	0.487296438655273
ENSG00000185946	0.334816889942911	2.05178636725198
ENSG00000240038	0.100722498204195	0.228662768766789
ENSG00000198890	0.0726393356680535	0.193271187258356
ENSG00000162631	0.204544937707565	0.3448428198651
ENSG00000134215	-0.34577742477464	2.89866164897279
ENSG00000085491	-0.127386400680614	0.672617208797134
ENSG00000162636	0.165856495135691	0.682576037420517
ENSG00000162639	-0.275230584794965	0.531770355591982
ENSG00000134186	0.108204277063658	0.756087797042033
ENSG00000116266	-0.0458270130792764	0.214193715444777
ENSG00000121957	0.239359216738672	0.316304553962608
ENSG00000121940	-0.142370521218286	0.673138300009734
ENSG00000085433	0.0403547023343784	0.112223021334541
ENSG00000197780	-0.181307890689641	0.352070333259422
ENSG00000215717	-0.286620864357801	1.73658817426067
ENSG00000116299	0.523428800449519	0.662911501173491
ENSG00000031698	0.049701998743541	0.291054648822682
ENSG00000143126	-0.0540908669023272	0.0745274971886027
ENSG00000143106	0.06963571119792	0.326831347219339
ENSG00000162650	0.546931507618206	3.27113672439718
ENSG00000174151	0.148896777935981	0.83971608919655
ENSG00000181754	-0.066690939484544	0.0552733288621297
ENSG00000065135	-0.0625295493033633	0.385229673855233
ENSG00000116337	0.0873125952160683	0.395522103316662
ENSG00000168765	0.0480144004131202	0.112861882619287
ENSG00000213366	-0.177061974597338	0.201320707480916
ENSG00000134184	-0.0577373813579432	0.0256745166113496
ENSG00000168710	-0.191574859616092	2.44982730686723
ENSG00000143093	0.0878904287026536	0.720514384067636
ENSG00000116396	0.192102367242734	1.1823928278408
ENSG00000162775	-0.0951882718400272	0.771666616207111
ENSG00000168679	-1.34012635573317	2.34522378548658
ENSG00000134248	-0.232297546522827	0.870623899546765
ENSG00000177272	-0.0137743885536796	0.0556592257694654
ENSG00000143119	0.0751135086723664	0.860695223517225
ENSG00000121931	-0.197050759952777	1.18729116671054
ENSG00000156171	-0.0225877133072503	0.0932052404981375
ENSG00000134255	-0.0586951783822025	0.294528178965612
ENSG00000162777	0.226278325896712	1.22586684341312
ENSG00000064886	0.610921673957978	0.828889510375601
ENSG00000085465	-0.00606313292331029	0.00815061984473643
ENSG00000116455	0.0756417165087067	0.355078198228896
ENSG00000116459	-0.104473541091415	0.491284399370595
ENSG00000143110	-0.323495353724137	0.904518099570378
ENSG00000116473	-0.00526590345498512	0.0264697320951707
ENSG00000197852	0.0234913394266707	0.0287676475174871
ENSG00000064703	-0.116802947804914	0.661194650288188
ENSG00000143079	0.215060917391965	0.264687146469519
ENSG00000134245	0.302877284767191	0.351961598649507
ENSG00000007341	-0.147049942675926	0.424483380352104
ENSG00000116489	-0.147503487383732	0.982890608774501
ENSG00000155363	0.326893474707611	2.02665335611912
ENSG00000155366	0.47961645790128	1.21520336863721
ENSG00000155367	-0.181706793408927	0.199834712127375
ENSG00000155380	-0.0586963857752321	0.146795762367202
ENSG00000198799	-0.000118100968662382	0.000485643022796345
ENSG00000081026	0.38340657939452	0.412937054077913
ENSG00000116793	0.0138792642284793	0.0417968390798856
ENSG00000081019	-0.204501476691709	2.66568595612756
ENSG00000134242	-0.0611880008043268	0.276848721528229
ENSG00000134262	0.457972795624246	3.63405348220038
ENSG00000118655	0.00728802670146722	0.0113469880024895
ENSG00000163349	-0.0783028815771551	0.507999096460695
ENSG00000197323	-0.0402714612391328	0.231393789221636
ENSG00000116752	-0.202367620144155	0.95254830987828
ENSG00000213281	0.0575303919359405	0.234807086906935
ENSG00000009307	-0.196619082445626	3.50266312636119
ENSG00000052723	-0.0311839140612262	0.11461490628015
ENSG00000173218	0.371814590431594	0.421895046669012
ENSG00000163393	-0.103726088339328	0.27124471403391
ENSG00000163399	-0.173478318063579	2.38783607477459
ENSG00000116815	0.189899741330967	0.491822400359053
ENSG00000116830	0.184693312446534	1.12188136164008
ENSG00000198162	-0.129569816390817	1.11077843006683
ENSG00000183508	-0.566390550609589	5.91488342466866
ENSG00000196505	-0.170610544620046	1.141977176223
ENSG00000065183	-0.0943873334780401	0.497027144034166
ENSG00000116874	0.0184564871328634	0.0374972792819709
ENSG00000092621	-0.105458599086709	0.153325685735078
ENSG00000134250	-0.0626699145294634	0.556915434251246
ENSG00000265808	-0.119614526026241	0.801968162038709
ENSG00000273136	0.175711432000606	1.37931473594281
ENSG00000171943	0.274484169757428	2.16260122039842
ENSG00000266338	0.333436459084919	3.46070406223294
ENSG00000196369	0.245427806128282	1.99157117002887
ENSG00000162825	0.203861022948262	1.43873832678973
ENSG00000117262	0.133165413139641	0.616990142618089
ENSG00000265491	0.0862027926333404	0.521939852176586
ENSG00000186141	-0.185122641512558	1.26950278296737
ENSG00000186364	0.164884296932248	0.23037061411261
ENSG00000131788	0.148836186140044	0.760960600204907
ENSG00000143127	0.536584194260757	0.708729644894949
ENSG00000131779	-0.0208122945559657	0.0592679612091541
ENSG00000265241	-0.197807499308858	1.86149289848268
ENSG00000271601	-0.328168403106573	2.288273283703
ENSG00000272031	-0.387215716397784	0.625716854507904
ENSG00000121851	-0.0901304981734903	0.307360128978806
ENSG00000265972	-0.540464334997004	6.20887630932584
ENSG00000271425	0.0795217594066386	0.427607759928013
ENSG00000264343	0.140677478748747	0.735449329619085
ENSG00000268043	0.1376596256478	0.947083153034118
ENSG00000131791	0.262018256673292	0.992900719235297
ENSG00000131781	-0.0621172915905461	0.0910173652942409
ENSG00000131778	0.0214934063412571	0.0734808959367861
ENSG00000116128	0.420867729058562	1.65410191840404
ENSG00000162836	0.217492435745186	0.617704056449911
ENSG00000188092	0.124438215070653	0.619609710258118
ENSG00000263956	0.196083786689361	1.75687370807387
ENSG00000236334	-0.174441968887989	0.192535963134531
ENSG00000270629	0.0602446725795502	0.233417101809608
ENSG00000177144	-0.150616568797878	0.695524288102928
ENSG00000178104	-0.104594009203204	0.824345849070792
ENSG00000269713	0.262673477303145	2.06220190496574
ENSG00000271383	0.140167241870065	0.703301491716232
ENSG00000203814	-0.613494552942498	4.62707331439362
ENSG00000183598	-0.778732730732863	2.15287429040881
ENSG00000270882	0.0990406786134073	0.253028692900367
ENSG00000270276	0.0915031776822275	0.230580839883454
ENSG00000184678	-0.539141849847407	2.82906911660426
ENSG00000184260	-0.359202507932592	2.2183124563944
ENSG00000184270	-0.33956296230471	1.20410298024391
ENSG00000178096	0.0715493631688384	0.07642720460646
ENSG00000143368	-0.252967780665314	2.1125744725597
ENSG00000264522	-0.11570126682927	0.253753654242443
ENSG00000136631	0.104219934630941	0.476872894091583
ENSG00000023902	0.00910546174933469	0.0490788542958963
ENSG00000143401	-0.0711863236513501	0.372792610739562
ENSG00000117362	-0.0977709903106518	0.662142325734937
ENSG00000266472	0.113022613209161	0.391356210079706
ENSG00000117360	0.209791675089847	1.51303852968915
ENSG00000163125	-0.0966072444220636	0.930285468748637
ENSG00000143374	0.0897240197525404	0.409478686415429
ENSG00000143384	0.04231342114001	0.322652386468254
ENSG00000143420	0.0413540445114329	0.237965231508397
ENSG00000143457	-0.0322458086514112	0.1202680817908
ENSG00000143452	-0.409165200528602	0.593285399796676
ENSG00000163131	-0.209256894794787	1.96881793243451
ENSG00000143387	0.46633112490441	1.14529919933512
ENSG00000143437	-0.11779663023778	0.972216671712554
ENSG00000143379	0.0492730956548115	0.329803284423178
ENSG00000143418	-0.116639138946104	0.713418756928495
ENSG00000143409	0.0303704856430138	0.0472631853783668
ENSG00000143363	-0.261716506719768	1.78799202663101
ENSG00000143443	0.107396188572268	0.108636679827338
ENSG00000197622	0.121345944735159	1.53340255594804
ENSG00000213190	0.292571016396879	0.458560460432856
ENSG00000143458	-0.0443021227371965	0.20079921099832
ENSG00000163154	-0.203254144354028	0.348648630856578
ENSG00000163156	0.0987829204677522	0.388939914611067
ENSG00000163155	0.0792496896008088	0.0983154569270574
ENSG00000163159	-0.134315598321605	0.608313618092696
ENSG00000143398	0.127411051801576	0.891593806802311
ENSG00000159352	-0.0537291930994623	0.319265100456721
ENSG00000143373	-0.0633456580864848	0.325462886668403
ENSG00000143393	0.0477292883978757	0.323161599349113
ENSG00000143390	0.134032062781892	1.50824001064744
ENSG00000159377	-0.0310834242643718	0.154301669310653
ENSG00000143442	-0.0138094416031578	0.093393993281658
ENSG00000143367	-0.199648648826133	0.192938138151913
ENSG00000143376	-0.192431497979109	1.87298461000738
ENSG00000143436	0.103814311628768	0.491351935689479
ENSG00000182134	0.11735694103676	0.311741844523771
ENSG00000159445	0.279909635482842	1.63116520596751
ENSG00000197747	0.236398456659972	0.958732317272388
ENSG00000163191	0.12678415408537	0.292295391519406
ENSG00000197956	-0.00307782662081024	0.0114082055912106
ENSG00000196154	0.170960071983597	0.510553811944653
ENSG00000189171	0.677092821503898	1.01685994554317
ENSG00000160679	0.0427136447940635	0.275949046231314
ENSG00000143553	0.0423377382022485	0.0997712253891579
ENSG00000143621	-0.0340096965866676	0.175778145805119
ENSG00000143624	0.214443744344976	1.60450408388403
ENSG00000143554	0.452403738567642	1.66522164360535
ENSG00000143614	-0.170766862752224	2.08443959890002
ENSG00000198837	0.261665177549575	2.95383309782359
ENSG00000160741	0.0231551210518477	0.128749487798118
ENSG00000143570	-0.0319587384955349	0.0755114341837261
ENSG00000143578	0.42999950678866	1.08458293855516
ENSG00000143543	-0.114816310544726	0.579492297461949
ENSG00000177954	-0.185082635954807	1.60303864329643
ENSG00000143549	-0.0949049063923173	0.806488514602549
ENSG00000143612	-0.0452672111467916	0.20239355968056
ENSG00000143569	-0.0729736151174913	1.00033753706845
ENSG00000143575	-0.0607920470337637	0.240099008609669
ENSG00000143515	0.357729708641914	3.94304553840357
ENSG00000160712	0.229403901843077	0.800131554511389
ENSG00000160714	-0.108391997381976	0.806781362788786
ENSG00000160710	-0.064652629838065	0.47464988559739
ENSG00000143603	0.685885027682501	1.46550357169879
ENSG00000163344	0.0692805058809292	0.201748518164775
ENSG00000163346	0.065265196606684	0.276928257336374
ENSG00000163348	0.061261212862429	0.407893630836783
ENSG00000160691	-0.0701254825049693	0.361258359231906
ENSG00000173207	-0.0581148528423574	0.103661065420687
ENSG00000160688	0.233224087084628	1.3874860485472
ENSG00000160685	0.139741682316726	0.915020073284221
ENSG00000143537	0.63755950691637	2.22476705068046
ENSG00000243364	0.0180233856816767	0.0291158413266769
ENSG00000169241	0.0516486150564743	0.145037647948213
ENSG00000179085	-0.0860033588111624	0.121728402828893
ENSG00000163463	0.408095612313389	1.01228725038609
ENSG00000163462	0.440326462909812	0.475311822073503
ENSG00000169231	0.657661334726032	2.42615510812242
ENSG00000173171	-0.0561953956391044	0.149592711160176
ENSG00000177628	0.201094009782691	0.972982206999969
ENSG00000160767	-0.271963756619619	0.846970185837636
ENSG00000116521	0.222680524480709	1.56625111506752
ENSG00000176444	0.183759166952887	0.897410391727206
ENSG00000143630	-0.157553219988247	0.22414457477851
ENSG00000160752	-0.0330767025422078	0.185815010753846
ENSG00000160753	0.0705830390529814	0.111740369491564
ENSG00000116539	0.0821548374511263	0.846213547205884
ENSG00000125459	0.424508645205537	1.81084143324772
ENSG00000163374	-0.103258691347239	1.01923864951405
ENSG00000132676	-0.0981539294137663	0.634701286687648
ENSG00000116580	0.144792574194089	1.69509712880453
ENSG00000132718	0.745493757207671	2.95402674968606
ENSG00000143622	-0.060474949263523	0.311584588206465
ENSG00000132680	0.146194091868531	0.84456351585368
ENSG00000116584	0.0699890714607054	0.825873128795877
ENSG00000163479	-0.254964662235606	1.80783806939598
ENSG00000160803	-0.0864440895620353	0.397150054077639
ENSG00000116586	-0.247941375943808	0.686850470204247
ENSG00000160789	0.763152826359337	0.975262947013636
ENSG00000160785	-0.0548529620420215	0.259558392225206
ENSG00000160783	-0.031203589580878	0.0550263531340503
ENSG00000160781	0.19785590328602	0.275842587655325
ENSG00000198952	0.153192948209373	1.31442805158611
ENSG00000163472	0.0979315022534171	0.184709798310341
ENSG00000198715	0.341966522528428	1.17950953595913
ENSG00000163468	-0.0525142165829831	0.331817107775585
ENSG00000116604	0.00900944674708182	0.0502518981351103
ENSG00000163382	-0.234966126213616	1.18808021269264
ENSG00000160818	0.106190999410423	0.439539491069215
ENSG00000143319	-0.124331168001477	0.872947783444479
ENSG00000143303	0.243548890510221	0.975478225409458
ENSG00000143314	-0.0142282796325359	0.0463795177492475
ENSG00000143321	-0.0300179171372834	0.134916914493583
ENSG00000143294	-0.131913199836349	0.924614489152603
ENSG00000132694	0.442595567130684	1.93145686864701
ENSG00000117036	-0.203196989512888	1.40860350775323
ENSG00000143297	0.394681696780842	1.65894388774828
ENSG00000160856	0.136036913233109	0.543523218009566
ENSG00000132704	0.353842846761741	1.93793577171224
ENSG00000163534	0.282527767508915	1.89558076013978
ENSG00000158473	-0.160063128599647	0.524967302999224
ENSG00000158481	-0.1666508331943	0.486261438063436
ENSG00000163563	-0.171170151948871	0.534526089972058
ENSG00000163564	0.403009795040655	1.53488325449204
ENSG00000163565	-0.071312998823247	0.721260905430984
ENSG00000163568	0.209362979886271	1.4507887487079
ENSG00000158716	0.354192140892285	0.635948379992071
ENSG00000213085	-0.242208385747296	0.371760354191045
ENSG00000158710	-0.0903124970705349	0.618631331647562
ENSG00000143315	-0.251452969866121	0.423713392914957
ENSG00000162729	0.134796085872633	0.529759099693642
ENSG00000162734	0.0201699050754378	0.0884508769158658
ENSG00000132716	0.168720547350751	1.21469190511415
ENSG00000162735	-0.108046895914661	0.361044234882983
ENSG00000122218	-0.0893635069832115	0.855466592463128
ENSG00000162736	-0.0891160246618714	0.536244868798607
ENSG00000162739	-0.0467010822992453	0.347584345968634
ENSG00000066294	0.101405075105266	0.274930697108828
ENSG00000117090	0.943017206429901	4.59823953917295
ENSG00000117091	-0.212963318100049	1.93673998540652
ENSG00000026751	0.679723217226769	1.34923779865855
ENSG00000122224	0.0847219808661333	0.511405600493611
ENSG00000158769	-0.0105867415485124	0.0198172674506339
ENSG00000215845	-0.139151812608854	0.457355064891033
ENSG00000158773	0.171132296661706	0.951252794270958
ENSG00000186517	-0.00349580358120072	0.0156427429623754
ENSG00000143256	-0.202773819439257	0.850819426043199
ENSG00000158793	-0.0368837315825306	0.104705487555255
ENSG00000158796	-0.00724393547358027	0.0234501751360127
ENSG00000143222	-0.0206855537739257	0.0775391875712737
ENSG00000143258	0.0785573298244877	0.302659524656048
ENSG00000143224	0.638577478278695	1.9681621463225
ENSG00000158850	0.0964036635827048	0.420519353659833
ENSG00000158864	0.024026408593838	0.105739552581329
ENSG00000158882	0.20085257627734	0.58346255945097
ENSG00000143252	0.00870179182852038	0.0288597372723414
ENSG00000143226	0.530302878125594	1.36609935194621
ENSG00000173110	0.847880713082597	1.64560455864772
ENSG00000072694	-0.0440388024337013	0.169731279295196
ENSG00000132185	-0.333952660381237	5.22617792499721
ENSG00000162746	-0.461232919733263	0.530624838171948
ENSG00000081721	-0.072223012687004	0.114263332727148
ENSG00000118217	-0.146963626617127	1.13379468409183
ENSG00000152332	-0.201303740903471	2.29402909971524
ENSG00000117143	-0.166031936584753	0.784479262532008
ENSG00000132196	0.17479297650301	0.593209594486489
ENSG00000143198	0.0544662997221961	0.155124976691824
ENSG00000143149	0.0293829883342749	0.137745201671281
ENSG00000143183	-0.167707960358411	1.1856567366828
ENSG00000143179	-0.110968489745446	0.246592367060554
ENSG00000143157	-0.119397451780194	1.11814512273906
ENSG00000152382	-0.243293911585772	0.765457305731113
ENSG00000143190	-0.0326098099355043	0.176248148803559
ENSG00000198821	0.561069673722689	1.54986791576024
ENSG00000143162	-0.412385300683783	1.13402776357927
ENSG00000198771	-0.142427595060219	1.69092840164084
ENSG00000197965	0.0418744094680203	0.158596285111889
ENSG00000143158	0.0526935793991914	0.110035510817099
ENSG00000143164	0.0880564685995999	0.52441094710426
ENSG00000143155	0.0211541369743253	0.0615374405482803
ENSG00000213064	-0.107067420290777	0.774453988742404
ENSG00000143178	0.148287838349199	0.294026205662495
ENSG00000143153	0.451904824561392	0.644675734432339
ENSG00000143156	0.143107970082747	0.266962844964658
ENSG00000117475	-0.0387481399289076	0.0973288290255904
ENSG00000117479	0.109524720333907	0.114805525779323
ENSG00000174175	0.474096598139474	0.567893187553437
ENSG00000000460	0.621343354854022	2.65172504507263
ENSG00000188404	-0.0438460173389679	0.176535094608381
ENSG00000171806	-0.405044699719408	1.17941011904714
ENSG00000000457	0.0342072000921991	0.160379448753324
ENSG00000075945	0.126272705337173	0.414014244779447
ENSG00000120370	0.18779316869141	0.713022199584804
ENSG00000076258	-0.0382518066985362	0.0431097495045459
ENSG00000117523	0.066782100731464	0.72471008172739
ENSG00000117533	0.110519628114667	0.461457594127226
ENSG00000010165	-0.0493078748682034	0.174201138593981
ENSG00000197959	-0.0158629227159128	0.0166521326966061
ENSG00000135845	-0.13238542744914	0.582352143651493
ENSG00000094975	-0.0280192923197662	0.142802707328995
ENSG00000117592	-0.327110751038418	2.910139142093
ENSG00000076321	-0.156263126220241	0.684917200533855
ENSG00000120334	0.08331898600728	0.147160598943803
ENSG00000117593	0.0533008783637365	0.150626663575683
ENSG00000185278	0.137656140713777	0.880969035634193
ENSG00000135870	-0.0570255610111818	0.352337202815325
ENSG00000152061	0.287106622156315	3.51042123657209
ENSG00000203737	0.340254149278633	0.494808851381289
ENSG00000116161	-0.0660911235580519	0.334195351105549
ENSG00000120333	0.158826206881275	0.715359858968533
ENSG00000235750	-0.259074456699542	2.97178833803636
ENSG00000116147	0.0299643337232851	0.0664936889615161
ENSG00000143207	0.083321732958427	0.461871102791605
ENSG00000116191	-0.0820019597057851	0.721751779769389
ENSG00000116199	-0.127732241885538	0.815384922177493
ENSG00000186283	0.0768494456194455	0.402090796601468
ENSG00000143322	-0.179956322870891	0.980573384359624
ENSG00000057252	-0.0581383579500718	0.245351656276229
ENSG00000169905	-0.0985123119477596	0.716777651665206
ENSG00000143337	-0.0768107102967992	0.47610327545213
ENSG00000135837	-0.0485719938949192	0.425610401453837
ENSG00000116260	0.167273809600477	0.706612177016834
ENSG00000230124	0.0231777368518538	0.114707359933828
ENSG00000143324	-0.192084167564954	1.10768797081849
ENSG00000135823	-0.0902327299186378	0.351174905241009
ENSG00000153029	-0.0111361299047772	0.0417618412893927
ENSG00000162783	-0.0765387285575283	0.442262179572083
ENSG00000198216	1.06036058316248	2.22318789502117
ENSG00000135821	0.549721566047118	4.09690676111302
ENSG00000135828	-0.116056712497449	0.509972799354289
ENSG00000135838	-0.0916772388074238	0.107860639265551
ENSG00000135829	-0.0578081350649136	0.479304063882766
ENSG00000135862	-0.414834344273259	2.4245432976957
ENSG00000116698	-0.0750211619559336	0.652184597216813
ENSG00000116701	0.0491402243931551	0.178764335902043
ENSG00000162704	0.0328514851948043	0.165954172843127
ENSG00000198860	-0.101414666353712	0.398557632710304
ENSG00000116406	0.144924382567348	0.743902887729981
ENSG00000135842	0.517128741932669	1.84109802421359
ENSG00000121481	-0.206857645298154	1.25989909059952
ENSG00000121486	-0.215589565940678	1.44729922126081
ENSG00000116668	-0.0729797446464491	0.249836907749162
ENSG00000116679	-0.0137694155225638	0.0498939579344248
ENSG00000047410	0.0558205419386741	0.439088522695462
ENSG00000157181	0.0851173691663121	0.391319387167052
ENSG00000090104	0.808896025051141	1.02558132095469
ENSG00000231767	-0.205747778422402	0.670038801630977
ENSG00000116741	-0.512585575518198	1.03578565307118
ENSG00000116750	-0.295725996390893	1.6039201805259
ENSG00000116747	-0.0485911333928977	0.223808165385345
ENSG00000023572	0.0444959407157335	0.0488198251700352
ENSG00000134371	-0.157228490795589	1.17554861536286
ENSG00000177888	-0.269126005588297	1.67918490028325
ENSG00000213047	0.186905952925051	0.889791221057969
ENSG00000151414	-0.182876622908405	1.32152280945023
ENSG00000081237	-0.145516592595799	1.85252758974134
ENSG00000162702	-0.1091244695513	0.630457469320637
ENSG00000118197	0.0798717182556334	0.365824955585833
ENSG00000118200	0.0582063594847639	0.0525718691886016
ENSG00000170128	0.313683955571445	0.535716287418702
ENSG00000116852	0.187781129398616	1.51418647002298
ENSG00000116857	-0.0897075321280401	0.278868482729646
ENSG00000159176	0.214057784135716	1.38638154720169
ENSG00000134369	-0.117684331973633	0.326773364732078
ENSG00000198700	-0.0170455120328814	0.0930353944381553
ENSG00000134375	0.171518357567388	0.741671749315564
ENSG00000176393	0.122734337518455	0.586467837273202
ENSG00000143862	-0.000540474594091123	0.00199984716240368
ENSG00000143851	-0.112947438021202	0.232661411651227
ENSG00000077157	0.131768048340462	0.675571001262648
ENSG00000117139	0.0539278173795736	0.290267661232946
ENSG00000183155	-0.0138774311282073	0.0295737396424245
ENSG00000117153	-0.0906431914897965	0.476240389737979
ENSG00000159346	-0.0370875114923113	0.195283297423047
ENSG00000159348	-0.135865399696163	0.417477396014358
ENSG00000163444	0.051483059071753	0.277057551323611
ENSG00000133063	0.273752229815577	0.500650222678773
ENSG00000159388	-0.324935091938499	4.20604879324738
ENSG00000058668	0.0705651096689852	0.324839565585516
ENSG00000122188	0.107329855861419	0.617706556705017
ENSG00000058673	0.00684297497164366	0.0400021713185832
ENSG00000257315	0.181840915300997	1.38570376108028
ENSG00000182004	-0.175525896984456	1.07379389726428
ENSG00000143850	-0.54225722281458	0.744370540487151
ENSG00000158615	-0.0918996586607852	0.656335139863491
ENSG00000133056	0.351060365170603	3.43251805353958
ENSG00000198625	0.119259700319398	1.01303740489575
ENSG00000174529	-1.15811156509304	2.46967905605683
ENSG00000117222	-0.06832227682054	0.372560456169467
ENSG00000133059	0.0095979610512078	0.0292830902568833
ENSG00000133069	0.198943103852711	0.331256989551559
ENSG00000163545	-0.214898653225493	2.24466940048864
ENSG00000117266	-0.0628397747239558	0.0464415441488675
ENSG00000174514	0.356377596697368	0.375226257654868
ENSG00000158711	-0.155440100055898	1.67773941965501
ENSG00000158715	-0.0707680733059481	0.146459212798222
ENSG00000069275	-0.317622735484029	4.40334013351763
ENSG00000117280	-0.000593892364695314	0.00245227814398391
ENSG00000133065	0.0327207001285439	0.123221670565699
ENSG00000263961	-0.0855168448284509	0.307437001548481
ENSG00000266028	0.168455175237987	1.40200338835695
ENSG00000263528	0.403772517230278	3.01343854481767
ENSG00000266094	-0.120215632965615	1.27795343589616
ENSG00000143486	0.0407075699324437	0.181566082059893
ENSG00000162889	-0.0516504459451701	0.303759875228325
ENSG00000162894	-0.298516273929584	4.81348403335794
ENSG00000123836	-0.124919747662982	0.351235629408916
ENSG00000180667	0.0340467688376798	0.0854575158199683
ENSG00000196352	-0.145053145270466	1.19748786934172
ENSG00000117322	-0.122212399295726	0.615877808259154
ENSG00000203710	0.297220396786168	2.62444647134197
ENSG00000197721	0.318495595015579	0.990738587700534
ENSG00000117335	0.104781577455204	0.755743132477985
ENSG00000009790	0.201107354155787	1.54451463280787
ENSG00000162757	0.201540021362429	0.274252132546824
ENSG00000117597	0.0120295651440561	0.0511649439258442
ENSG00000054392	0.236495627876044	1.37528439368591
ENSG00000117625	0.069156550384788	0.432887264388677
ENSG00000082512	0.0901077661322232	0.568035824599216
ENSG00000170385	-0.213408537793439	0.913657581915477
ENSG00000123684	-0.0177532794647197	0.101212590861512
ENSG00000143493	0.159764454833768	0.749965852582996
ENSG00000066027	-0.0430832621658288	0.185296150709245
ENSG00000065600	0.227476146672723	1.12439735893356
ENSG00000117691	-0.259061852385451	0.786203762058584
ENSG00000117697	-0.0507149528134621	0.24926823292821
ENSG00000203705	0.0677439080606401	0.223149002857863
ENSG00000162769	0.088864555548847	0.256701773478645
ENSG00000174606	0.0904051766585754	0.550578718624974
ENSG00000136643	-0.0773739846692409	0.335215323154277
ENSG00000117707	-0.672592218619781	1.69015717352431
ENSG00000143499	0.1764228525673	0.753208970166752
ENSG00000117724	-0.0725051373934891	0.0895336856840473
ENSG00000136636	0.374840669305417	0.778027824810566
ENSG00000092978	0.114982713198648	0.497392770484215
ENSG00000067533	-0.235420449939683	1.60517352848542
ENSG00000092969	-0.126258631832469	0.136334697800298
ENSG00000143353	0.354590279863269	1.60004011597636
ENSG00000215817	0.239946521197227	0.815987306019483
ENSG00000136628	-0.0597944098045264	0.420856824972914
ENSG00000162813	0.0645232819320025	0.207192148871396
ENSG00000067704	-0.203838904468491	2.09970215924273
ENSG00000118873	0.0938267550279921	0.622062000255782
ENSG00000116141	0.894077252466995	1.52660698249146
ENSG00000162817	-0.0391700915126632	0.0561016865457034
ENSG00000117791	0.455690510067449	0.821853894255933
ENSG00000136630	-0.772222400937117	4.5565105480296
ENSG00000143507	0.0176793199113945	0.0309546519232267
ENSG00000143498	0.206232507426314	0.868171595451567
ENSG00000154305	-0.0564292456644599	0.452412149569102
ENSG00000186063	-0.12612340106813	0.853297159944597
ENSG00000162819	-0.0127822450221942	0.0547877244816026
ENSG00000197520	-0.340586429080973	0.471644435400009
ENSG00000154309	-0.043023574312115	0.104002648646907
ENSG00000162909	0.229384139182418	2.59854189083909
ENSG00000143514	-0.113335409145757	0.68100251749538
ENSG00000143756	-0.0971995764290279	0.420968671361373
ENSG00000143753	-0.130228410276013	0.486697490468881
ENSG00000143748	0.178936790669546	1.42101723050194
ENSG00000143771	0.158786104380868	0.321871458061744
ENSG00000162923	0.0119493951846783	0.0758027710184118
ENSG00000143815	-0.0191070728834752	0.0821384201131114
ENSG00000154380	-0.891249686864005	0.943837860136113
ENSG00000143742	-0.132181070831563	0.487917091589301
ENSG00000196187	0.184567370832102	1.23142395644066
ENSG00000143811	0.115358387065964	0.553492120819225
ENSG00000143751	-0.00520530485560666	0.0211031422123296
ENSG00000163041	-0.0783328688009179	0.674250502446292
ENSG00000182827	0.0232581272163612	0.137938446526403
ENSG00000183814	0.110165658857075	0.242419794758525
ENSG00000143799	-0.0623088496136823	0.528883624236623
ENSG00000143772	-0.180153182451521	1.3966432961103
ENSG00000143801	0.27836919354566	1.8485837107654
ENSG00000163050	-0.105151428851794	0.725829970230179
ENSG00000181450	-0.012259596006408	0.0419106942634248
ENSG00000143740	-0.00643378710661047	0.0214793073905969
ENSG00000081692	0.015410295661122	0.0364852892058891
ENSG00000143761	-0.0883424614849169	0.762199412673865
ENSG00000143793	0.0460753563804994	0.117375810220837
ENSG00000162910	-0.110551185821217	0.307156076357982
ENSG00000143774	0.160452256418006	0.918940063504856
ENSG00000181873	0.162821391063904	0.85514862855732
ENSG00000154358	0.0680640680361106	0.147026537099423
ENSG00000154370	-0.035088854497471	0.13626554971002
ENSG00000181218	-0.280366161979601	0.509960680241634
ENSG00000196890	0.124540107945079	0.199218834899149
ENSG00000168159	-0.149567794053139	0.677638267960444
ENSG00000168118	-0.198841257355472	0.953890819490951
ENSG00000154429	-0.0247421341054732	0.0535312966064867
ENSG00000069248	-0.0493862508986878	0.286579589867818
ENSG00000135776	0.0395155098412507	0.102487059674177
ENSG00000135801	0.0273546896142314	0.107981267487867
ENSG00000135763	-0.14296440181279	0.679196036680699
ENSG00000143641	-0.147792884548414	0.774285386614446
ENSG00000135775	-0.0138275737295981	0.0725914036092751
ENSG00000119280	0.0515722902979485	0.114183059607207
ENSG00000143643	0.101700800353789	0.558605057580829
ENSG00000173409	-0.226197194554564	0.604853142296304
ENSG00000182118	-0.07322551427335	0.0996133550951998
ENSG00000143633	-0.144186602654067	0.580271249347314
ENSG00000116906	0.0612278518902167	0.326192711077817
ENSG00000116903	-0.259165862095045	2.44778292469974
ENSG00000010072	0.0669881421514162	0.208077899667606
ENSG00000135766	-0.0735374938414752	0.535987951845797
ENSG00000116918	-0.11959576177231	0.539727542593347
ENSG00000162946	-0.235778914264291	0.35676326223626
ENSG00000212916	0.868702839149822	2.00445796417757
ENSG00000135778	-0.0302567338377733	0.0926490442683135
ENSG00000135749	0.126697328549699	0.644722254078132
ENSG00000143674	-0.26463921937282	0.426888607281585
ENSG00000168275	0.0143664608939535	0.026779717769454
ENSG00000059588	0.354964846156399	2.62699523368514
ENSG00000168264	-0.127875133333428	1.22573651450989
ENSG00000173726	-0.194391156416756	1.46664211805747
ENSG00000188739	0.0341055564895649	0.0538298446035083
ENSG00000054267	0.000913646564440818	0.0059706603146462
ENSG00000152904	-0.227851049005971	1.32519230598004
ENSG00000162885	-0.233700098433844	0.553437383685252
ENSG00000143669	0.0577700018111944	0.21619696993255
ENSG00000077585	0.29205020304245	0.356703941232807
ENSG00000086619	0.0707148468772942	0.235953405015342
ENSG00000116977	-0.0531009233277269	0.21646466205253
ENSG00000119285	-0.014521717722638	0.0757704988347574
ENSG00000116984	0.126357804578315	1.2369850551807
ENSG00000182901	-0.326879495647595	0.315610334774051
ENSG00000091483	-0.232384662370775	1.56224947133911
ENSG00000117009	-0.241111116775013	1.1918831984621
ENSG00000054277	-0.0145793622369723	0.0476397959706078
ENSG00000203668	-0.161515817122581	0.853664461709512
ENSG00000143702	-0.0386180045556523	0.268708334630049
ENSG00000054282	0.273544081615406	2.51972364136714
ENSG00000117020	-0.438312771141999	4.99127854670825
ENSG00000179456	-0.275555326516277	4.10377248274164
ENSG00000035687	0.0194238882925513	0.0811787849946962
ENSG00000179397	0.365223916852496	0.482511235713173
ENSG00000121644	-0.124701464185888	0.507959825040419
ENSG00000203667	0.0556727342064951	0.184799870907806
ENSG00000153187	-0.0962235086855259	1.23300107187286
ENSG00000203666	0.0278900462888751	0.0435990095344182
ENSG00000185420	0.352450640134157	1.46858287603072
ENSG00000162851	0.174228864679717	0.638653793274943
ENSG00000162852	0.0244446572359047	0.123133383354847
ENSG00000143653	0.0551790120887699	0.0895053759539881
ENSG00000153207	-0.0308004628298155	0.225176479582265
ENSG00000277462	-0.0950729623973599	0.078857938740678
ENSG00000188295	0.365555748156812	0.86563087773349
ENSG00000196418	-0.116633520159886	0.325394068554207
ENSG00000162714	-0.0827551459770239	0.331111497803934
ENSG00000162722	-0.774618085007033	0.915589299105459
ENSG00000175137	-0.00483125895779501	0.015719443370607
ENSG00000171161	-0.091605265974561	0.425017325485899
ENSG00000171163	0.510185988089	2.05855951107556
ENSG00000185220	-0.226827165646972	0.993272042240028
ENSG00000035115	0.230827468042364	1.12826303845924
ENSG00000143727	0.0406938398653995	0.16773943000314
ENSG00000151353	0.0723711376900189	0.312130316992429
ENSG00000032389	0.0394164033165767	0.118214512767379
ENSG00000171853	0.232075399759585	2.48433722508405
ENSG00000182551	-0.13462198494348	0.644229027211365
ENSG00000171865	-0.0743560274801807	0.273776807275764
ENSG00000171863	-0.133433852206071	0.944497526269299
ENSG00000134326	-0.389130668096451	0.441347509181848
ENSG00000134321	-0.147724425431172	0.164171792621006
ENSG00000151692	-0.0548810979590026	0.0520951170540079
ENSG00000134313	-0.22835784062831	1.71885373944903
ENSG00000119185	0.18397817253746	0.944047370836297
ENSG00000119203	-0.0231458310334922	0.09732774585028
ENSG00000134330	0.00248298753901821	0.0065776483288677
ENSG00000151694	-0.08383725204488	0.658144675146049
ENSG00000134308	-0.045775276917106	0.227469724849706
ENSG00000115750	0.0743016867807791	0.250468156254828
ENSG00000172059	0.11260259030065	0.364826905275993
ENSG00000115756	-0.00502012619121661	0.0191638245126688
ENSG00000115758	-0.0481438152976859	0.253718372962274
ENSG00000115761	0.0220358599954853	0.0931377459489258
ENSG00000143870	0.0383856949722592	0.209956360826573
ENSG00000162976	-0.0669199249573187	0.207738525211235
ENSG00000134318	0.0399260217879753	0.199535791620977
ENSG00000169016	0.00695962696377439	0.010350364162166
ENSG00000134324	0.441301684862417	4.90156338680289
ENSG00000071575	0.449317284052373	2.72377958202728
ENSG00000151779	0.0923697686968383	0.630962690059763
ENSG00000079785	-0.0572034866527726	0.296491678649958
ENSG00000197872	-0.0117108093006308	0.0508786018740164
ENSG00000163029	-0.0705833367300235	0.560851041551051
ENSG00000178295	-0.0302584232207082	0.0753588772164922
ENSG00000240857	-0.101125215704102	0.451899054057773
ENSG00000183891	-0.0769468603782317	0.185527933723526
ENSG00000118965	0.100906863268749	0.272154048053114
ENSG00000068697	-0.431105101502888	3.39273560726987
ENSG00000055917	-0.0593528062922868	0.402833462250503
ENSG00000143878	-0.615114446443533	2.16562452143544
ENSG00000118960	0.0633940624816329	0.266984992443099
ENSG00000143869	-0.697454095863971	1.40898109727374
ENSG00000118961	-0.183944111495789	0.65251446363263
ENSG00000218819	0.0130972617193372	0.0100556762063914
ENSG00000119771	-0.468669666445887	0.997141818745806
ENSG00000119778	0.295252281624799	2.91912698791452
ENSG00000173960	-0.17148952823934	0.636222962176741
ENSG00000163026	-0.0545000688163522	0.127787493902551
ENSG00000115128	-0.00737765834077475	0.0190512648012593
ENSG00000219626	0.0928454549882298	0.253103610577589
ENSG00000115129	0.695966605549586	1.30537136567026
ENSG00000198399	0.0865555784175456	1.0651469103929
ENSG00000084676	-0.12080154566159	1.02044700098072
ENSG00000184924	-0.268129030432333	1.21316607490371
ENSG00000138092	-0.419968979743219	1.94582741631845
ENSG00000138031	0.181388478211673	0.71232865629291
ENSG00000115137	-0.00707887934667184	0.0116330116634626
ENSG00000115138	0.722767647384708	0.865759323018535
ENSG00000119772	0.434800593048814	3.58240578179104
ENSG00000138101	0.264743831644499	1.81098103270334
ENSG00000143970	-0.127485976758351	1.38504420472721
ENSG00000084731	0.069322274013637	0.0829501320019123
ENSG00000084733	-0.151330363921697	1.24745001166218
ENSG00000157833	0.134402930486109	0.141149744611554
ENSG00000084754	-0.159015614744802	1.63590301487154
ENSG00000138029	0.0328641226542272	0.141838643447297
ENSG00000138018	-0.0649832269274704	0.215035367189805
ENSG00000213699	-0.117274093839762	0.432295319078494
ENSG00000084764	0.302366578302874	0.538368502831789
ENSG00000119777	0.0672018885653332	0.366131944137502
ENSG00000084693	-0.335654510414766	1.5624151618371
ENSG00000228474	-0.163252554803754	1.264583208028
ENSG00000138030	-0.22658114787414	0.305675329661714
ENSG00000138073	0.108123265711477	0.522958138337725
ENSG00000138074	-0.0451100226425565	0.132923377626416
ENSG00000138085	-0.120042642177203	0.593717128299596
ENSG00000084774	-0.0153500543271479	0.0629324377521635
ENSG00000115204	0.121059633362615	0.388391702485571
ENSG00000115207	0.00969711024349262	0.0510709548258311
ENSG00000115211	0.134531783374266	0.494883528139926
ENSG00000115234	-0.0449077829126852	0.293267020187679
ENSG00000163795	0.205998253692155	0.534539797216858
ENSG00000115241	-0.040565044886133	0.245580645432168
ENSG00000115216	0.0878069118410734	0.76938809230223
ENSG00000157992	0.05281684037751	0.0454708504654425
ENSG00000138002	0.200843354260912	0.94826061374173
ENSG00000243943	0.0804893206603516	0.302950432125479
ENSG00000176714	-0.0340831927870018	0.0528048947653746
ENSG00000198522	-0.0633594638748933	0.196431307981427
ENSG00000119760	0.0338305218146884	0.157209723224425
ENSG00000163798	0.116618606225976	0.59405445606869
ENSG00000243147	-0.25755579678725	0.690749867207623
ENSG00000171174	0.354152242245696	0.486800760849697
ENSG00000158019	-0.0510359810229168	0.140075685380194
ENSG00000213639	-0.263864226097472	2.40122591293325
ENSG00000163806	0.173006241281162	0.242773845844291
ENSG00000171103	0.164595963507696	0.517200349478952
ENSG00000163811	-0.0998775977520143	0.728531315819162
ENSG00000115295	0.189375258416976	0.691102633255641
ENSG00000119801	-0.0210761945202442	0.0728732875233718
ENSG00000213626	-0.0960669989652345	0.55379235609909
ENSG00000172954	-0.100256914754348	0.265574943035816
ENSG00000158089	0.286133173051397	0.508701346956672
ENSG00000214711	0.320711632431276	0.856163822140304
ENSG00000013016	0.0504914357060056	0.225426944688269
ENSG00000162959	0.153814563842306	0.455715395669311
ENSG00000162961	0.195035381328843	0.754643217902331
ENSG00000021574	-0.0713995540425483	0.421704727438809
ENSG00000152683	-0.0373740099809226	0.10305503567694
ENSG00000091106	-0.255389852395149	0.320281139571637
ENSG00000119820	0.0263078316420424	0.129449729886864
ENSG00000115760	0.0554184634132113	0.518679597331511
ENSG00000018699	-0.0165696812115348	0.0529202050747036
ENSG00000152689	0.320149927108296	2.62164029241063
ENSG00000119812	-0.0339657891302871	0.116736328033635
ENSG00000150938	-1.14943811375602	2.54423063128667
ENSG00000171055	0.131283594018437	0.554981804684667
ENSG00000115808	-0.0434442299240958	0.344089951707454
ENSG00000008869	0.0892218865371914	0.727074577347888
ENSG00000152133	0.135110013650604	0.66579474747217
ENSG00000055332	0.0375862624028533	0.168719266805608
ENSG00000218739	-0.112689159704241	0.516330511143169
ENSG00000115816	-0.0809644480587641	0.573057896799484
ENSG00000003509	0.229524808859587	1.11861797632998
ENSG00000115825	-0.0955720433808924	0.626908844993938
ENSG00000163171	-0.0102197765893361	0.0379274235333653
ENSG00000115841	-0.0247492777954461	0.0492004138185568
ENSG00000119787	0.00626813490378453	0.0246346193056482
ENSG00000143891	-0.224569037615914	0.42234044899168
ENSG00000115875	0.0557299737497718	0.310501313289872
ENSG00000152147	-0.104585337198451	0.294549104049174
ENSG00000163214	-0.0155179521228828	0.0675483173944448
ENSG00000115904	-0.127198200972326	1.18508537049878
ENSG00000011566	0.0628298740392785	0.120493325317031
ENSG00000138050	0.245545757656374	1.12505651071866
ENSG00000143924	0.0677681296022543	0.55814498626841
ENSG00000115944	-0.3469731003838	1.4703635229097
ENSG00000057935	-0.0944265514180289	0.321383544639315
ENSG00000162882	-0.137634169348389	0.209994665340461
ENSG00000152518	-0.454677327618032	4.99239357868498
ENSG00000115970	0.0271090490987671	0.128019190292605
ENSG00000138036	-0.00557117440918553	0.00978139172992003
ENSG00000138095	-0.175739603297174	1.89416973515662
ENSG00000138032	0.000818603370031035	0.00353995060788197
ENSG00000138078	-0.219666923784095	1.41399976116665
ENSG00000143919	0.162188650275309	0.446859407666134
ENSG00000068784	0.121905850650561	0.696861455099245
ENSG00000171132	-0.30748017280809	2.09591898231085
ENSG00000250565	0.00432498348372867	0.00947673624930397
ENSG00000119729	0.126864525832472	0.675208753622905
ENSG00000151665	0.276028387042357	0.537934725236526
ENSG00000119878	0.072785372690547	0.154669029626487
ENSG00000171150	-0.201846687707046	1.03563769723493
ENSG00000180398	-0.0774634330824941	0.409498287767987
ENSG00000068724	0.0991525344458744	0.823785085400831
ENSG00000143933	-0.016888043384216	0.0799825509545357
ENSG00000095002	-0.168385264240811	0.681734275915443
ENSG00000116062	-0.0425018714167011	0.180794757662384
ENSG00000138081	0.0463736711443028	0.314526134235102
ENSG00000170802	-0.161330431176457	1.17675588120705
ENSG00000162869	0.0416863255558511	0.167694005432551
ENSG00000243244	0.167085935447965	0.29255289079453
ENSG00000115239	-0.0226398910783265	0.0312916657885998
ENSG00000143942	-0.433395877475972	0.637028362866676
ENSG00000068912	-0.121151628047784	0.631233715650487
ENSG00000119737	-0.0377841760241591	0.0729205659942194
ENSG00000068878	-0.0683058468208628	0.468940380444907
ENSG00000170634	-0.146354070974924	0.340068086356546
ENSG00000115306	0.0413951490669042	0.310506230558374
ENSG00000214595	0.353903133714303	1.17383731339551
ENSG00000115310	-0.132134288073724	0.804614448692653
ENSG00000162994	0.303279077711394	0.571853869978134
ENSG00000143947	-0.248355253486773	3.15537962222637
ENSG00000085760	0.0780645735722683	0.349551668946985
ENSG00000115355	-0.031111641902049	0.0462795505599054
ENSG00000163001	-0.0232385532905695	0.0726570641769871
ENSG00000275052	-0.0691435580737236	0.478767134742112
ENSG00000138035	-0.0589059465580561	0.217445532944083
ENSG00000028116	-0.0500047738061156	0.206575828925028
ENSG00000115392	-0.0558463468223858	0.145293105555272
ENSG00000119866	-0.223759238500362	4.38739154909502
ENSG00000115421	-0.0608084205860813	0.326268142298327
ENSG00000162924	-0.218711415978176	2.51212040458389
ENSG00000162927	0.218397525358184	0.628435551853789
ENSG00000162928	0.0298186143376551	0.105331584031264
ENSG00000162929	0.232533020020204	0.641110820446699
ENSG00000237651	0.164930774175401	0.155186277974983
ENSG00000115464	-0.00526737256284626	0.0364115805331004
ENSG00000082898	-0.0712598957419717	0.434279536079975
ENSG00000170264	-0.0642379280191618	0.102312458873853
ENSG00000115484	-0.121374993155544	1.07120679401967
ENSG00000173163	0.0121482275687375	0.0269131228913705
ENSG00000170340	-0.014073873886586	0.0500442870796235
ENSG00000115504	-0.130542321413386	0.681709469161749
ENSG00000143951	-0.083493815681476	0.300427611681479
ENSG00000014641	-0.186676107038423	1.2458491360334
ENSG00000169764	-0.0908687677404538	0.611586973788633
ENSG00000143952	-0.020992250780731	0.0740350790520793
ENSG00000197329	0.0602313572093474	0.292860126792448
ENSG00000119844	0.0338494548740291	0.249868255346888
ENSG00000179833	-0.228997058599814	3.01695647097011
ENSG00000115902	-0.064256426854568	0.0756826003154073
ENSG00000011523	-0.243738235599219	1.33770435397461
ENSG00000138069	-0.0219036686868597	0.0927246924412025
ENSG00000138071	-0.0739990392997232	0.443517011397268
ENSG00000143971	0.0848139566431625	0.278828576443276
ENSG00000197223	-0.333887319224038	1.08180424328524
ENSG00000243667	0.033604408260864	0.040130558100167
ENSG00000115946	-0.0585015077910485	0.12610895054446
ENSG00000221823	-0.100255647097211	0.725198809872021
ENSG00000115956	0.151329920078214	1.04670611799965
ENSG00000204923	0.194867204815226	0.233121820011308
ENSG00000169621	0.0832795566187956	0.306753631245466
ENSG00000163219	-0.0377107167680624	0.411326918180251
ENSG00000198380	0.148891399588253	1.06678713764085
ENSG00000169599	-0.236835554486493	1.050345699971
ENSG00000115977	0.473238251071515	1.10147280619734
ENSG00000196975	0.444639952492928	2.2162298120365
ENSG00000087338	-0.108098189697293	0.429512192101532
ENSG00000124380	-0.107935186043331	0.43016407701665
ENSG00000059728	-0.0468089320183052	0.14167698640499
ENSG00000169564	-0.193513605868875	1.60223784282366
ENSG00000115998	-0.0853336135575189	0.408440873660613
ENSG00000116001	0.378733730555303	2.26134017594527
ENSG00000116005	-0.239180734404105	1.32459141259329
ENSG00000143977	-0.0928465835315517	0.357252847400258
ENSG00000035141	0.180889159358447	0.760670369041288
ENSG00000075340	-0.0276438986813465	0.0791432841962989
ENSG00000144043	-0.212182121877657	1.25356135911923
ENSG00000124357	0.0803996855610407	0.37112537713492
ENSG00000124370	-0.232858161515885	0.581097009853456
ENSG00000124383	-0.00985714282118622	0.0392929976389203
ENSG00000124374	-0.551458658842899	3.84182615770051
ENSG00000075292	0.0511097505483527	0.423349472524376
ENSG00000144036	-0.221116018092548	1.22102078940277
ENSG00000144040	0.144726316657432	0.321977273151028
ENSG00000135631	-0.85872218262906	2.21740672710848
ENSG00000135632	-0.0648952889630232	0.263938923281947
ENSG00000135617	-0.000901512408576943	0.000732392771525512
ENSG00000135624	-0.142183327054723	1.39612799898387
ENSG00000163013	0.0733345111223995	0.314989903593299
ENSG00000116127	-0.0623610620110702	0.271138395400113
ENSG00000144034	-0.228172882138268	0.921583120729974
ENSG00000144048	-0.220358023258661	1.31032148596057
ENSG00000124356	0.0586623882607675	0.316113830553933
ENSG00000114956	-0.00470380983774099	0.016751950981531
ENSG00000187605	0.134946141473764	1.15798092511358
ENSG00000163170	-0.348050323485971	0.531121355963896
ENSG00000114978	-0.13640608742808	1.16518173215097
ENSG00000065911	0.155828010101003	0.509284963392064
ENSG00000188687	0.407439395300147	0.4590844874249
ENSG00000204843	-0.0015800434861255	0.0057808398072975
ENSG00000159239	-0.379190551204686	0.685686193597757
ENSG00000005448	-0.278166582346663	0.668498141803047
ENSG00000114993	-0.271097300685214	0.218497420831836
ENSG00000115274	0.494090696115872	0.763838973657601
ENSG00000239779	-0.0584229701231891	0.111647057000546
ENSG00000115275	0.323042455316186	2.60372373276614
ENSG00000135637	0.123762292413922	0.360214757783982
ENSG00000115282	0.160929351478595	1.04563428774631
ENSG00000115289	0.254472826806094	0.618113384926383
ENSG00000115307	0.240872013304325	1.04626903940677
ENSG00000115317	0.0175895973129006	0.0491280099825759
ENSG00000115325	0.18611708521239	0.570798146281817
ENSG00000135622	-0.0397365624581858	0.107397606136236
ENSG00000159399	-0.318933149507936	1.28875015141458
ENSG00000115350	0.0489119251221402	0.163150982197608
ENSG00000115364	-0.185132615084864	0.830299412178152
ENSG00000005436	-0.072816093609001	0.214104684883708
ENSG00000163541	-0.126366033297204	0.822755664303168
ENSG00000115423	-0.579218240611735	0.542176189306813
ENSG00000186854	-0.217353444740719	0.290438822070598
ENSG00000034510	0.0409144584079399	0.239671619779694
ENSG00000176407	-0.0726652951563187	0.507680587792408
ENSG00000152284	0.809040873463107	1.12859460696826
ENSG00000152291	-0.0870638573579967	1.30669755194837
ENSG00000042445	0.231467778680388	1.11843256549743
ENSG00000115459	0.200206430706767	0.707029627782368
ENSG00000042493	0.215710865143123	1.91132881094932
ENSG00000168906	0.173529475898783	1.56816223078394
ENSG00000115486	0.239891336562377	1.28068322836097
ENSG00000118640	0.0832342717488306	0.302182375820434
ENSG00000168899	0.877140431417029	2.31617476093698
ENSG00000168894	0.0575727138541837	0.171978425757064
ENSG00000168890	-0.0858484508463815	0.186471140020271
ENSG00000168883	-0.115046019697675	0.787999323108356
ENSG00000168887	0.036646866883431	0.162062607937045
ENSG00000115525	0.191919872206713	1.4272333171539
ENSG00000068654	0.0607127898550459	0.309428398856684
ENSG00000132300	0.156729417159845	1.25444359634623
ENSG00000132305	-0.0498572647438831	0.31329501650264
ENSG00000132313	0.0497502138752686	0.140902734519312
ENSG00000115548	-0.0438004704151016	0.350949781950703
ENSG00000115561	0.0644463810215194	0.281521375341675
ENSG00000239305	-0.0653862990087237	0.223559814187078
ENSG00000153561	-0.100323522410244	0.573537677740452
ENSG00000187627	-0.576286265405655	1.23840116817194
ENSG00000183281	0.478770056227961	1.78473327331662
ENSG00000233999	0.00988774961839933	0.0176764176180022
ENSG00000125551	0.745550295045749	2.80545514354626
ENSG00000185304	-0.546796183107976	1.08567202445989
ENSG00000172086	-0.0515300976312494	0.282754111173454
ENSG00000172071	0.243902951963054	1.73543100720335
ENSG00000153574	-0.233926210724559	1.11682213289336
ENSG00000211592	-0.0948654723968723	0.717528443597956
ENSG00000211593	0.293380395455678	0.609898013599185
ENSG00000211594	-0.00189547885431329	0.00326421247634072
ENSG00000211595	0.15618480072336	0.244003848505263
ENSG00000211597	0.0283921845758774	0.0654436454751427
ENSG00000211598	0.0138120421656733	0.052244285370128
ENSG00000243466	0.0966385792929181	0.390238079525389
ENSG00000239855	0.252808975784795	0.397869705891728
ENSG00000243063	0.216568455242792	0.542794270209619
ENSG00000240671	-0.157864944599331	0.228939233812814
ENSG00000241755	0.0579814426479772	0.140717312668726
ENSG00000241351	0.0287917078625846	0.131507642649853
ENSG00000243290	0.0126317320119504	0.0306358558993011
ENSG00000244437	0.0274418060331394	0.0919428026085531
ENSG00000240864	-0.281875292481486	0.913233288369306
ENSG00000240382	-0.0729709332125914	0.18474205804502
ENSG00000239951	-0.0948952053538203	0.373183004102437
ENSG00000241294	0.420595290739245	0.950152974066791
ENSG00000244575	-0.247127769263271	0.64452306813321
ENSG00000244116	-0.0368717067898947	0.137769392507786
ENSG00000243238	-0.0679414071741622	0.178074045014197
ENSG00000242076	-0.212681866212776	0.604542784743058
ENSG00000242371	-0.0918786394521405	0.393855361623718
ENSG00000251546	-0.106182337543401	0.474134508747311
ENSG00000239975	-0.095898801616868	0.303870595935321
ENSG00000239571	0.000729148690963299	0.00162711376323396
ENSG00000243264	-0.094906535494196	0.134233225239923
ENSG00000242534	-0.0304860628452701	0.114452159288892
ENSG00000241566	0.312681674147103	0.493654947131012
ENSG00000211625	-0.0319437783408691	0.0805773645941205
ENSG00000242766	-0.334241888468317	0.817587634912079
ENSG00000241244	-0.253090050973036	0.783217909970364
ENSG00000224041	-0.00698105795325787	0.0186437493927628
ENSG00000276566	0.625874437215256	0.92846157697932
ENSG00000278857	0.071162599520683	0.138233237258639
ENSG00000211632	-0.0301047536441303	0.0825601339055407
ENSG00000239819	-0.297056372555657	1.0469956681378
ENSG00000228325	0.134068435546433	0.283277727388165
ENSG00000144029	0.196439005507633	1.71446614315088
ENSG00000144026	0.35081625609747	1.61924041574705
ENSG00000275111	-0.360927117251166	1.08422170083327
ENSG00000233757	0.0859776890713624	0.132469141407572
ENSG00000115042	0.156246811363531	0.663345084102253
ENSG00000174501	0.420604599120521	3.48345048638827
ENSG00000186281	0.255377765347032	0.336645634904278
ENSG00000158050	-0.565217310666826	1.37965352563257
ENSG00000084090	-0.176658229098982	2.03462219699792
ENSG00000135956	-0.142831076081726	1.14288669743187
ENSG00000144021	0.0807615326748383	0.545393138175042
ENSG00000144028	0.00590411415498515	0.0454009681096655
ENSG00000198885	0.43573209738504	0.666504184557663
ENSG00000196843	0.00760744409795677	0.021803073112308
ENSG00000114982	0.0935823176029897	0.87691886812935
ENSG00000114988	0.111739752426252	0.267156742875883
ENSG00000158158	0.0753652680315628	0.426376550628357
ENSG00000168763	-0.0195648157393666	0.081477364970778
ENSG00000163126	0.587242841764809	0.852181461326928
ENSG00000213337	0.521948032091547	1.93820916924305
ENSG00000144199	0.0103849498903164	0.0195539633175723
ENSG00000135976	0.401992645699991	3.96998962633754
ENSG00000196912	0.361607313470985	2.59585357903272
ENSG00000135940	-0.0599185418043655	0.27845866042551
ENSG00000115073	0.203688843518839	1.477391347991
ENSG00000228486	0.401348783763519	0.898500716562104
ENSG00000075568	-0.0482602450669001	0.595957259646903
ENSG00000040933	0.221039698183207	1.87881718739765
ENSG00000183513	0.0556181271882208	0.208894103909253
ENSG00000115446	0.178926038609916	0.748681854593521
ENSG00000071073	0.215239778197346	1.11952008376189
ENSG00000135951	-0.218253009808805	0.733315718064356
ENSG00000144182	0.05856596812513	0.0992272544621687
ENSG00000158411	0.223786194991193	1.01996635564295
ENSG00000185414	-0.063917969257214	0.149393729863452
ENSG00000115514	0.0800403291903513	0.292917642789166
ENSG00000158417	-0.0123290815165502	0.0638035889568265
ENSG00000135945	0.144476471782218	0.833847339686509
ENSG00000144218	-0.127406796100065	1.153663863951
ENSG00000115526	-0.496411854415364	1.70231199066349
ENSG00000115539	0.0164946319015966	0.0403188308563586
ENSG00000071082	-0.213693065256443	2.34560247621861
ENSG00000204634	-0.389503160031681	0.616844139259905
ENSG00000158435	-0.175480607432604	1.41490855001307
ENSG00000163162	0.0825775077332755	0.494560621345505
ENSG00000071054	0.105096063253697	1.24270566498559
ENSG00000115604	0.0500360080302718	0.0478022326803568
ENSG00000135953	-0.272770566000617	0.930545098080111
ENSG00000170417	0.0479652571170543	0.0676856540331805
ENSG00000135972	0.0716022546383686	0.282661492574768
ENSG00000135966	-0.126953227247061	0.776252494351461
ENSG00000135974	0.0676303994544076	0.258740771333827
ENSG00000071051	-0.187427326671942	1.09849650381671
ENSG00000115652	-0.061671333633476	0.256974809175889
ENSG00000153165	-0.19022808695353	0.974034970108082
ENSG00000196862	-0.208169455556488	1.09983877473725
ENSG00000135968	0.115096947053487	0.629940353467679
ENSG00000169756	0.0140900464251317	0.0445334073022504
ENSG00000153201	-0.0652572783395389	0.540274660122289
ENSG00000163006	-0.204044292641842	0.683508895863911
ENSG00000015568	-0.192727426521857	1.23968068385467
ENSG00000256977	0.216561348861247	0.403185236572059
ENSG00000144061	-0.108713683094029	0.155176494971349
ENSG00000175701	-0.36483922350301	0.533549003685078
ENSG00000183054	-0.180401935399263	1.15792466206496
ENSG00000153094	-0.18654738959509	1.10131497277479
ENSG00000153107	0.0109508080492429	0.0532446768335314
ENSG00000153214	-0.00052664169159744	0.00236037628328607
ENSG00000144161	-0.0661233224272788	0.23719785519814
ENSG00000188177	-0.185547886703388	1.49353779021896
ENSG00000169629	-0.168362954080204	1.14011821197876
ENSG00000114999	-0.0437234210111317	0.230470151431296
ENSG00000125630	-0.0196140075406905	0.0797665306583926
ENSG00000125611	-0.342744029429226	1.01025292759817
ENSG00000144136	0.125749555060655	0.668728561558635
ENSG00000125637	0.0111809858375453	0.0522922306659569
ENSG00000125618	0.517322879535321	0.441203598423753
ENSG00000136682	0.414382797056648	4.01695644677723
ENSG00000144134	-0.118010885044777	0.461337678520946
ENSG00000115084	0.0665868434454833	0.254009814599052
ENSG00000115091	-0.100092428537131	1.00361522964112
ENSG00000088205	-0.154057753254937	1.56147159185879
ENSG00000125633	0.0212157317017496	0.131195909301455
ENSG00000125629	-0.0861210574572957	0.303053384293771
ENSG00000115107	0.326642194990826	0.410442059670152
ENSG00000186132	-0.0285800593485289	0.0266721714555603
ENSG00000155368	-0.014133467912381	0.0544543893049862
ENSG00000144120	-0.250799454309414	0.490367963356604
ENSG00000088179	-0.0302268813218216	0.11944022558119
ENSG00000115109	-0.46252954400421	2.23012012824281
ENSG00000226479	-0.0765372076496456	0.268169181815897
ENSG00000144118	-0.0211026106408747	0.0988569080850396
ENSG00000115112	0.552729617004845	0.51842181226944
ENSG00000074054	-0.00353636317622996	0.0197616614581707
ENSG00000155438	-0.0548811817610453	0.310641946297003
ENSG00000211460	-0.0865758840360362	0.449018234829124
ENSG00000136732	0.110314124713311	0.357667200365374
ENSG00000136717	0.0913009405029666	0.552879011812231
ENSG00000163161	0.144574946453198	0.926673878867794
ENSG00000169967	-0.0523842135844355	0.371046344775343
ENSG00000163166	0.122683535658087	0.899124132303381
ENSG00000169994	-1.34823523340698	1.03430707674312
ENSG00000072163	-0.0851447847676599	0.152530545158892
ENSG00000136709	-0.0423666501085087	0.287620187006399
ENSG00000173349	0.0144387992480635	0.0380522605665684
ENSG00000144231	-0.0417748768901456	0.146376019046369
ENSG00000144233	0.159842255708349	0.889285625814025
ENSG00000136715	-0.11679258938701	0.619327425990364
ENSG00000136731	0.0108152789531362	0.057844475981441
ENSG00000136720	-0.0717972827559503	0.261750234898326
ENSG00000136699	0.0518720940981279	0.314992838340357
ENSG00000152082	0.00348893506558579	0.0101988472331131
ENSG00000136710	-0.269655337758691	1.82644142220153
ENSG00000136718	0.0204977583037254	0.0746394207954082
ENSG00000072135	-0.18238350283218	1.04880471391288
ENSG00000196834	-0.0569308268625375	0.0941358920113235
ENSG00000222038	-0.134339778406606	0.27793728351213
ENSG00000152102	-0.193795375845536	1.88480033185145
ENSG00000115762	-0.10059712436725	0.651040740249985
ENSG00000188219	-0.198845722939925	0.446705471446283
ENSG00000173272	-0.0341638945300931	0.101208858405757
ENSG00000152127	-0.346701656738074	4.42010282050426
ENSG00000152128	0.0336902632733027	0.0435169073799383
ENSG00000082258	0.0370660052440108	0.201591459202578
ENSG00000115839	0.0254308075475835	0.129147861177243
ENSG00000121988	0.128008414637955	0.282009932890762
ENSG00000048991	-0.119057533719426	1.09681796383594
ENSG00000144224	-0.0424679558468748	0.35535033135679
ENSG00000076003	0.00259737793883552	0.00640371070853251
ENSG00000115866	-0.211488010855331	2.40733923274887
ENSG00000121966	-0.863886775748033	5.1779271528607
ENSG00000144228	-0.0383299257121532	0.169193604496215
ENSG00000115919	0.197996738419709	1.15704438973611
ENSG00000075884	0.0407733070514533	0.188760106079134
ENSG00000121964	-0.0136389193855093	0.0462148201267707
ENSG00000169554	-0.0447228612949813	0.186123891924387
ENSG00000115947	-0.0262219357793834	0.129994509136559
ENSG00000204406	0.0640135239506403	0.216336189163859
ENSG00000135999	-0.233226330733841	2.80718221626806
ENSG00000168280	0.0701815900297071	0.139022160132335
ENSG00000150556	0.187130976262404	0.188769975670779
ENSG00000168288	0.101898826266293	0.368710602159412
ENSG00000184898	0.248236810483654	0.72816028044834
ENSG00000123609	0.0268680971989239	0.100058815517837
ENSG00000080345	-0.011383586538555	0.0588838763522222
ENSG00000183091	0.179509094889752	0.269227742238633
ENSG00000162980	-0.0371956932548709	0.170719536518183
ENSG00000182389	-0.158607846425063	0.175404670239293
ENSG00000115145	0.0373878527268463	0.134938293191611
ENSG00000157827	-0.0229012018557664	0.0287247800408764
ENSG00000196504	-0.0430077691860724	0.344205129536411
ENSG00000177917	-0.0254505850819187	0.0535633974158333
ENSG00000153234	-0.374759256780295	0.501056772127539
ENSG00000115159	-0.1500535819905	0.800240731252972
ENSG00000136541	0.016256656272426	0.0334172003211645
ENSG00000115165	-0.0452522678011782	0.269108520825938
ENSG00000115170	0.311455020335253	1.33557569309493
ENSG00000144283	-0.424551525790191	0.746672223819137
ENSG00000196151	-0.101332868225442	0.190684125815505
ENSG00000123636	0.107929649150831	0.568804511445733
ENSG00000136536	-0.0185316052080653	0.106143629821303
ENSG00000241399	-0.0753978232505139	0.0588006120571892
ENSG00000054219	0.149915979555526	0.653637659669726
ENSG00000153250	-0.100340980868042	0.447335578989844
ENSG00000136560	0.0266559476971606	0.144135806572725
ENSG00000115233	-0.258017217700107	1.66995491417725
ENSG00000115267	0.026056103716452	0.102208578776881
ENSG00000115271	-0.196847735962831	0.627643638570921
ENSG00000082438	-0.225530814963189	2.15155954981376
ENSG00000169507	-1.76195775285928	3.00960171860371
ENSG00000153253	-0.398335518754304	0.887633326659585
ENSG00000115339	0.207952453127082	0.643912597395617
ENSG00000123607	0.0670769744705932	0.272595073814225
ENSG00000198648	0.132667424521012	0.837570271171714
ENSG00000172292	-0.0497639384249484	0.0895671430563876
ENSG00000138399	-0.0976321520322281	0.260767313681384
ENSG00000138398	0.00622901387062225	0.0337009285284192
ENSG00000144362	0.281385909824283	0.295755240655959
ENSG00000138385	-0.0619589969477703	0.364508853443489
ENSG00000138382	-0.229530123261881	0.957507748689983
ENSG00000144357	-0.0221613109173049	0.118003720262316
ENSG00000115806	-0.133350206476282	0.934032789867348
ENSG00000198586	-0.147966064040933	2.03030929977872
ENSG00000123600	-0.162747525483726	0.680861422267649
ENSG00000115827	-0.0443712210405653	0.197559384631713
ENSG00000077380	-0.108240196236619	0.823648902826185
ENSG00000115840	0.166588317828152	1.03546547628345
ENSG00000128708	-0.0689560724467366	0.274738812578376
ENSG00000172878	0.272780508189583	0.647715260282933
ENSG00000152256	0.0306506385593304	0.12379850054847
ENSG00000091436	0.0980571303494173	0.28691301311846
ENSG00000144354	1.25295912298703	3.87492214822918
ENSG00000172845	-0.10151311202316	1.05010715857141
ENSG00000138430	-0.0277280717805679	0.0935509255357818
ENSG00000138433	0.0539504195106728	0.302022222013799
ENSG00000144306	-0.0412875726695199	0.0868883856923798
ENSG00000163328	-0.123637256708201	0.122879714080521
ENSG00000115935	-0.0474148444750391	0.492242174241038
ENSG00000115966	-0.147756730680324	0.876702582132312
ENSG00000154518	-0.113780805045282	0.396389607211445
ENSG00000144320	-0.251926390181926	1.73850492996805
ENSG00000128654	-0.0912920700853594	0.170313509770941
ENSG00000170144	0.010606674651882	0.0640225558378997
ENSG00000116044	-0.158505119596751	1.36229585052812
ENSG00000018510	-0.0998659803787794	0.504430055339087
ENSG00000196659	-0.0191607699362666	0.0318427610862325
ENSG00000197557	0.136631876054831	0.207344373809766
ENSG00000155636	0.231702438172313	0.841174924011814
ENSG00000180228	0.179345261957278	0.8847200729048
ENSG00000116095	-0.128471886036748	0.783822528160407
ENSG00000155657	0.0491009572121017	0.0989781897134252
ENSG00000163492	0.21843564239414	0.790674861445696
ENSG00000187231	0.257939073352607	0.961851360775414
ENSG00000163510	-0.0877355203434558	0.658539696968427
ENSG00000170035	-0.180162574245752	0.911410273433002
ENSG00000115232	0.0518542694204243	0.370713270766382
ENSG00000138434	-0.084018541844034	0.451960584969605
ENSG00000077232	-0.0487501065848654	0.498202109967733
ENSG00000162999	-0.680583188190667	0.921852793232605
ENSG00000163002	-0.114293540907747	0.199334938488302
ENSG00000170396	0.18037556609218	0.368291765006383
ENSG00000065548	-0.0411374521788339	0.247214719369562
ENSG00000138448	-0.302647137068646	1.07870268833424
ENSG00000115368	0.0840896300633327	0.329471398058928
ENSG00000138381	-0.200604360477451	1.04227199436756
ENSG00000151687	-0.107003029729875	0.365069089830025
ENSG00000128694	-0.136779587987653	0.311075216334463
ENSG00000128699	0.256547675251096	0.912852658185884
ENSG00000064933	-0.0146233978807642	0.0519283684327713
ENSG00000187699	-0.108108164648418	0.126816118566906
ENSG00000198130	0.150784105697339	0.795929925820541
ENSG00000151689	0.588785558842412	1.38453220773548
ENSG00000151690	0.0487387991255588	0.206394394949282
ENSG00000189362	0.149249355394447	0.58406117473787
ENSG00000138386	0.0426957376761203	0.129414299392706
ENSG00000115419	0.0553934417410966	0.41258070021418
ENSG00000115415	0.131661892617141	0.44082925797113
ENSG00000138378	-0.0531437384705169	0.0499396390908041
ENSG00000128641	-0.503636679053964	0.612688619388414
ENSG00000173559	0.237680748978131	1.51303427942786
ENSG00000196950	0.0169563661619447	0.0643561956087462
ENSG00000081320	-0.265452664360701	3.82206709037624
ENSG00000119041	0.0582459794474337	0.285249822221125
ENSG00000197121	0.16256968131099	0.213812559202279
ENSG00000065413	0.0690716261934963	0.380323271294502
ENSG00000115524	0.223178109789268	1.71558017467954
ENSG00000115520	0.0547265059979027	0.179723466917825
ENSG00000144381	-0.0947193228342726	0.599101255624748
ENSG00000115541	-0.280712988467589	0.712213275528041
ENSG00000115540	-0.257917322744841	0.790931072962347
ENSG00000247626	-0.114960271100096	0.323434581492168
ENSG00000226124	-0.240906141343203	0.269260979313885
ENSG00000178074	-0.0320870425270074	0.0907327548260337
ENSG00000162971	0.184009103083572	0.728808660235597
ENSG00000162972	0.297914989041266	0.863362001014127
ENSG00000155729	-0.0346863800149873	0.133123908502042
ENSG00000163535	-0.0973026495387566	0.21190350146358
ENSG00000082153	-0.112995922020547	0.672468453038996
ENSG00000013441	0.163813806623937	1.31116878834327
ENSG00000240344	-0.0486956566453607	0.127314575582037
ENSG00000196290	-0.230017156458726	0.841956566371388
ENSG00000115942	-0.0550995160158161	0.251813659568596
ENSG00000155744	0.0167509348237758	0.0571674702448609
ENSG00000119013	-0.0855725213132019	0.172313522034
ENSG00000003402	0.147586545390027	2.15885982667894
ENSG00000003400	0.0784734625022541	0.502156964790666
ENSG00000064012	0.185384071912085	1.83500712131346
ENSG00000155749	-0.0231835929964896	0.0259286405279943
ENSG00000115993	-0.00584633418136082	0.0231348358882146
ENSG00000082146	0.0374064659885138	0.0668959791986793
ENSG00000003393	-0.16155509128177	0.60678373966916
ENSG00000116030	-0.00250965563846783	0.00875012753169921
ENSG00000055044	0.103253751656307	0.820880223878843
ENSG00000204217	-0.449912389674855	3.58489923096195
ENSG00000138439	-0.205172024283836	2.37333707624154
ENSG00000163596	0.60173690131814	2.21081682897865
ENSG00000138442	-0.157290160339241	0.495583382942978
ENSG00000138380	0.147064498685334	0.536604309902894
ENSG00000144426	-0.0695653483664431	0.321133329738138
ENSG00000119004	0.00139812997617117	0.00449006588733511
ENSG00000138443	0.0877029055429688	0.36666850693184
ENSG00000118257	-0.24722069160021	0.53682130450269
ENSG00000114933	-0.04936228085871	0.297246396144578
ENSG00000023228	-0.0297969005827516	0.181381821853211
ENSG00000114942	-0.27245818838359	4.06374287305279
ENSG00000204186	-0.0361741069063672	0.125471275600977
ENSG00000118246	0.120083276893943	0.532878205955172
ENSG00000118263	-0.123561711783066	0.644267203491604
ENSG00000118260	-0.0249469871262189	0.136433861917608
ENSG00000144401	0.026147162312216	0.0945754096405307
ENSG00000163249	-0.264382686126484	1.55428254376495
ENSG00000178385	-0.20213619885835	1.26501916961106
ENSG00000138413	0.144634318669008	0.401572655293291
ENSG00000115020	0.171138323498582	2.48801890635246
ENSG00000078018	-0.107900913475568	0.193037070016306
ENSG00000197713	0.126427338395844	0.482451402571457
ENSG00000144445	0.411117852249427	1.33824667557724
ENSG00000115365	-0.230280855454466	1.18830470720933
ENSG00000030419	-0.283511603376927	0.331961543556604
ENSG00000144451	0.612436995707285	1.36108469218459
ENSG00000138376	-0.0317581634540756	0.0882807305303097
ENSG00000138363	-0.0137521122340285	0.0668748420230148
ENSG00000118242	0.458843937541217	1.45400892989256
ENSG00000115425	0.0484641138511526	0.0903521127932475
ENSG00000163449	-0.698117623550154	0.773956942072945
ENSG00000079246	-0.140944771314799	1.55102634495859
ENSG00000138375	0.0863683922916856	0.404360737268525
ENSG00000197756	-0.105817140589656	0.911269944334849
ENSG00000163466	0.0411303785526389	0.32211272664818
ENSG00000127837	-0.122376967600241	0.516709508377403
ENSG00000127838	0.177864175539525	0.663281891387947
ENSG00000135926	0.010604042998124	0.0479468444549714
ENSG00000144579	-0.083417929266342	0.5656720793763
ENSG00000135913	-0.0931655644624181	0.551531829332383
ENSG00000144580	-0.236352180197634	2.22796560270704
ENSG00000115568	-0.114233667977969	0.90504570011219
ENSG00000074582	0.172569826136765	0.544109513825142
ENSG00000163481	-0.254233610494213	1.25130540179104
ENSG00000163482	0.210774262004597	0.708345070915352
ENSG00000135912	0.0903203307554827	0.325215203258031
ENSG00000135925	-0.0926479159627613	0.111862454379603
ENSG00000187736	0.262920109001756	0.335268878088985
ENSG00000115649	-0.130275816798011	0.899387095894845
ENSG00000144567	-0.163609899201459	1.1817472404779
ENSG00000158552	0.0731633854562048	0.196149862818849
ENSG00000198925	0.0304247219774201	0.114808898854099
ENSG00000163516	0.26876806316169	1.25264786108099
ENSG00000115661	-0.105050491545687	0.354438163301447
ENSG00000127824	-0.0974900651775554	0.62475747680065
ENSG00000135924	0.0447115573655754	0.229653523826715
ENSG00000123992	0.0306230802242951	0.115720207833134
ENSG00000144591	0.148842695111908	0.446389231991748
ENSG00000144589	0.186230466122072	0.902860196189345
ENSG00000116106	0.302740482632814	1.061739267549
ENSG00000163082	0.077990666939129	0.106084051110402
ENSG00000116120	-0.114951354739826	0.432346808382996
ENSG00000123983	-0.0800263972456916	0.348220508805112
ENSG00000152056	-0.195740866605803	0.837298145989542
ENSG00000085449	0.0208885215082493	0.101757724002325
ENSG00000135900	0.0703552017640563	0.238262133416166
ENSG00000036257	-0.0148113161744288	0.0764390265954425
ENSG00000135905	0.0612584311175599	0.586850234070158
ENSG00000144460	0.266268888108523	0.248712610248802
ENSG00000169047	-0.413782464325319	1.31557243649492
ENSG00000144468	-0.211521063803549	1.95880473505947
ENSG00000081052	0.28020238622252	3.26008014933966
ENSG00000169031	0.538504942353972	2.91119483400913
ENSG00000168958	-0.114050953488267	0.824599241164933
ENSG00000173744	-0.0086201531517256	0.0367018122897715
ENSG00000153827	0.0043156614864035	0.0327238024520708
ENSG00000135899	0.0272463051845886	0.203960765989978
ENSG00000079263	0.0524188508019066	0.339933215762702
ENSG00000185404	0.0719174844403927	0.368245155292176
ENSG00000067066	-0.0125622045578258	0.0943263804338343
ENSG00000135932	-0.0371549438109202	0.198576665465895
ENSG00000135916	-0.72294278329968	3.26836649368195
ENSG00000135898	0.411484236655034	1.79372366164282
ENSG00000173692	-0.052543957144997	0.232235441473022
ENSG00000156966	-0.227454427171899	0.935138278267854
ENSG00000115053	-0.0809225752479943	0.624386531171669
ENSG00000187514	-0.125264700239896	1.22183864538445
ENSG00000156973	-0.163143075090699	0.687792248967098
ENSG00000144524	0.0379408733556623	0.177625043517337
ENSG00000144535	0.164920472664369	1.41635349590479
ENSG00000221944	0.147882011080787	0.522422042396714
ENSG00000135930	0.164729764909462	1.46592450837104
ENSG00000204120	-0.00466161460237569	0.0268483403143489
ENSG00000168918	0.0831848461577263	1.16442290137415
ENSG00000085978	0.18352597382549	1.55859644327214
ENSG00000077044	0.245246385863406	2.75218111618997
ENSG00000085982	0.146160936074661	0.341940940618633
ENSG00000188042	0.00841745507853631	0.0245140153088059
ENSG00000198612	0.0115232968880195	0.0295591355820041
ENSG00000124831	-0.027317579226926	0.19388092148217
ENSG00000177483	0.726559388879525	1.38641299824189
ENSG00000184182	-0.168707173339353	0.480359838812068
ENSG00000132330	0.163514803131739	0.509173856908526
ENSG00000144488	-0.356691519523237	0.940011556466831
ENSG00000132323	0.239995404060375	1.84598266264153
ENSG00000132326	-0.0861915090848697	0.33991568612393
ENSG00000204104	0.00734599736871466	0.0207455070457735
ENSG00000065802	0.036434189089146	0.13942984844415
ENSG00000068024	0.0889011086766001	0.42685680825867
ENSG00000130414	0.0705620638717424	0.485431765733128
ENSG00000172428	-0.269277780521551	0.530729277735287
ENSG00000144504	0.185659818400184	0.969721272175417
ENSG00000188542	0.0622604542566942	0.0960885314818093
ENSG00000142327	0.0230694263203812	0.112144791978844
ENSG00000142330	0.371188900900007	1.64887409200536
ENSG00000162804	0.508540471118437	3.86055902487996
ENSG00000122085	0.216305552721503	1.66520542898372
ENSG00000115687	0.342705299455989	3.24655926277635
ENSG00000115685	-0.0640873628617147	0.297519134299164
ENSG00000115677	0.119499742589823	1.27014421417455
ENSG00000168385	-0.0740597134433099	0.416417748147034
ENSG00000006607	0.0704799016922983	0.378244944333176
ENSG00000115694	0.279032380144736	2.08676622205917
ENSG00000176946	0.0435626860013496	0.147883658454724
ENSG00000168397	0.262881152105678	1.73753179603014
ENSG00000168393	0.147931473224123	0.429627295171218
ENSG00000168395	0.073908404397578	0.329783744427162
ENSG00000180902	0.49066445852882	1.99250573032001
ENSG00000134121	-0.94702611038063	1.85603649669317
ENSG00000091181	-0.671974092981083	2.12947603606478
ENSG00000072756	-0.131150072044094	0.650127877176655
ENSG00000113851	-0.0540373206052305	0.267550785342508
ENSG00000144455	-0.183983183939	0.833321735570963
ENSG00000175928	0.00271324212349722	0.00545993437372738
ENSG00000170364	-0.296437551890186	0.398030849876423
ENSG00000150995	0.131361045002899	1.04247038729529
ENSG00000134107	-0.211971138104431	1.29209088533731
ENSG00000134108	-0.0781877380484843	0.420585636093114
ENSG00000134109	-0.0307913270313458	0.184941251679638
ENSG00000071282	0.86943725720546	1.11668042438041
ENSG00000070950	-0.15256854911381	0.543915610486367
ENSG00000196220	-0.125326473075309	0.124568676349397
ENSG00000134077	-0.0577176449347947	0.186297079368532
ENSG00000168137	0.159836124760496	2.69304189585234
ENSG00000163719	0.0284817165105586	0.152244331858657
ENSG00000156983	0.0275931140986581	0.156088652501254
ENSG00000114026	0.289909808753234	1.74380907772069
ENSG00000171148	0.0149816334106596	0.0690990499348656
ENSG00000241553	0.000436763615843105	0.00122759848020135
ENSG00000214021	0.389584290785358	1.87697245470663
ENSG00000156990	0.0759141838513324	0.230879542771908
ENSG00000171135	-0.0870029960333789	0.184728439745194
ENSG00000163703	0.157107067399296	0.553285767716446
ENSG00000163704	-0.379209627745492	0.937153291256962
ENSG00000125037	-0.211453739891745	0.920992669804292
ENSG00000144554	0.185162194950699	1.01415828260512
ENSG00000254999	0.0269826366783832	0.0997300816524777
ENSG00000134086	-0.0594550694119755	0.354149309323439
ENSG00000134070	0.0646326643797965	0.159154957596716
ENSG00000157014	0.0393845762200842	0.168489325947915
ENSG00000157017	-0.172837198771516	0.178344227461479
ENSG00000157020	-0.00795087219096846	0.037671093953201
ENSG00000197548	0.212022787286727	1.04806535801219
ENSG00000144560	0.0187714405402959	0.0691170559840157
ENSG00000144559	-0.00192851646841152	0.00553543174846929
ENSG00000154743	-0.0615989785855193	0.191823842079924
ENSG00000075975	-0.139316792501566	0.877182046750808
ENSG00000132155	-0.0130478070006914	0.0866287273009147
ENSG00000144713	-0.294349811627153	2.12262199612652
ENSG00000144711	-0.0110248452062205	0.0595806484407122
ENSG00000132182	0.0519052947808003	0.530490847397799
ENSG00000163520	-1.1020274960465	2.44019265240306
ENSG00000163528	-0.0290200943884202	0.0608916843423525
ENSG00000170876	0.06514797756678	0.336202256580914
ENSG00000154767	-0.00453576516255882	0.0220408060855961
ENSG00000170860	-0.280013563584107	1.59367947745032
ENSG00000131389	0.092462740119772	0.439480858023283
ENSG00000154781	-0.071624516085663	0.430627389996751
ENSG00000177463	-0.0223599369027472	0.17295773734004
ENSG00000131368	0.254925356676298	1.3157282154891
ENSG00000131381	-0.0652147390392477	0.356444935363546
ENSG00000131375	0.0425184880095451	0.178406713992707
ENSG00000131370	-0.0770191182558424	0.517980301280866
ENSG00000206562	0.262103252206756	1.11240395209031
ENSG00000144597	-0.0120815417204865	0.0347295145970387
ENSG00000131373	0.0384228730452811	0.115076907897496
ENSG00000169814	-0.20464051282743	0.705662930345252
ENSG00000206560	0.142535178967406	0.758087080708462
ENSG00000154813	-0.33007258156507	1.15591297238231
ENSG00000154814	0.0922380166182357	0.371017636194877
ENSG00000131378	0.788053871703017	4.21303742119367
ENSG00000154822	-0.0434747192177394	0.258741038747582
ENSG00000131374	-0.145258388139865	2.07078486895662
ENSG00000182568	-0.355666632107188	1.18589605004695
ENSG00000183960	0.252244343035414	0.714275007018149
ENSG00000144566	-0.0510323721256976	0.216157962059994
ENSG00000114166	0.15666085042358	1.13124263047204
ENSG00000129810	-0.454160684807033	1.14851159769899
ENSG00000182247	-0.290803153051077	1.67784119747
ENSG00000170142	0.0222872425883125	0.0796619367970337
ENSG00000197885	-0.330788946411734	0.486524628681563
ENSG00000174748	-0.217928686755705	2.27497897837346
ENSG00000174738	-0.30776112219958	3.83274761033976
ENSG00000077097	-0.155991565619333	2.59858241095796
ENSG00000151092	0.0601057032395262	0.362850314902651
ENSG00000151093	-0.104030572542174	0.229694590725905
ENSG00000163491	0.129776481064112	0.155157168023959
ENSG00000033867	0.211821829848689	1.64023217773345
ENSG00000187118	-0.169132117283687	0.414872130611284
ENSG00000163512	-0.176359914760962	0.746320699550405
ENSG00000163513	-0.256103747589354	3.45394277974055
ENSG00000163527	-0.125944994466725	0.795788456984687
ENSG00000144645	-0.0129018711348525	0.0707724273563825
ENSG00000197385	0.00498795883377845	0.0190087874305998
ENSG00000152642	-0.0271948987588346	0.0674169754518309
ENSG00000153551	-0.138081363418918	0.687183960294727
ENSG00000091317	-0.193123295621513	1.70181676026782
ENSG00000144635	-0.0679654403431842	0.389649560905401
ENSG00000182973	-0.179100913610639	0.850811874716174
ENSG00000170266	-0.128367793131302	0.806489091989081
ENSG00000188167	0.00427753890459748	0.00957949178772719
ENSG00000170275	-0.273056313091687	2.0160738903369
ENSG00000153560	0.0870447066236748	0.878056806724927
ENSG00000163539	0.0188753052321626	0.0899012790996032
ENSG00000170248	0.0559571887076107	0.325081803675002
ENSG00000168016	-0.112379525959636	0.745871928974676
ENSG00000178567	0.106070889856565	0.492992866076832
ENSG00000076242	-0.211695310998368	1.97163019007651
ENSG00000093167	0.120713608330886	0.848088501806967
ENSG00000144674	0.0650171716215322	0.463044689664446
ENSG00000136059	0.139711684053469	0.706567504482038
ENSG00000187091	-0.477582383966854	1.2275207820755
ENSG00000008226	1.04485423088153	1.84442257451805
ENSG00000060971	0.299496659116359	2.13403934722891
ENSG00000172936	0.00234534111844997	0.0089088643256402
ENSG00000172939	0.0179254135548321	0.126314644216606
ENSG00000114739	-0.0111875924359635	0.0150606123250896
ENSG00000157036	0.087668196251963	0.316079064831416
ENSG00000183873	0.412271988534895	0.433784344235722
ENSG00000114742	-0.131313047865375	1.13110364775657
ENSG00000114745	0.057216668997099	0.261839813072904
ENSG00000168026	0.0980446329457276	0.415337621916548
ENSG00000144655	-0.235336313805573	0.931319939469202
ENSG00000144659	-0.0404879064648069	0.178430674409178
ENSG00000168028	-0.277480021630911	2.61358736317293
ENSG00000114784	0.00405979791346489	0.0118870281532932
ENSG00000188846	-0.150152047799558	1.39790745467248
ENSG00000177873	-0.137178012701609	0.426236333109455
ENSG00000177842	0.0710583641083502	0.0900075352777287
ENSG00000172888	-0.178529705014311	1.11537987572222
ENSG00000168036	-0.0589375104443324	0.554889159797508
ENSG00000168038	-0.065893098722519	0.162636008325068
ENSG00000182606	-0.036221804212115	0.260618184095461
ENSG00000093183	-0.00435262181041907	0.0195927822287513
ENSG00000008324	-0.310665048057766	0.758682539834502
ENSG00000114857	0.381982135627727	2.94728006953469
ENSG00000181061	0.0722859380078016	0.114633173025519
ENSG00000144647	-0.138116781004593	0.161201512313573
ENSG00000163788	0.0342438541001817	0.197819051667603
ENSG00000160746	-0.0933240605593544	0.143496377377655
ENSG00000011198	0.0953723160826945	0.137781483666954
ENSG00000179152	0.0508246759264037	0.111040399348012
ENSG00000185219	0.0519479001236434	0.334905318158532
ENSG00000178917	0.21617070611825	0.975259224020905
ENSG00000196345	0.203308609340488	0.385445653626514
ENSG00000144792	-0.378316942527552	0.412178077899206
ENSG00000186448	-6.26401653409658e-05	0.000157775438762388
ENSG00000169981	-0.183661664418506	0.732339855407912
ENSG00000196653	-0.90538341473052	1.64617818332149
ENSG00000186446	-0.0879383829152576	0.147512214470513
ENSG00000163807	-0.21623034314524	1.50822389891576
ENSG00000163808	0.0914357003638016	0.138856588459167
ENSG00000169964	0.0546938801652246	0.0994636642755843
ENSG00000163812	-0.0843842129081471	0.429416012194601
ENSG00000075914	0.0672038719237738	0.229852518869749
ENSG00000011376	-0.0185819681187986	0.0720004175567177
ENSG00000144791	0.190042544381099	3.91644162561357
ENSG00000211456	0.017786803190428	0.0776358791606211
ENSG00000163818	-0.450659077991143	2.24156729966052
ENSG00000173585	-1.19356756674113	2.1380710284642
ENSG00000163820	-0.0121452574313068	0.0603242967313512
ENSG00000163823	0.758682121564721	2.16657461468274
[truncated: 8,909 more rows]
