# Supplementary material for: Disease-specific B cell clones are shared between patients with Crohn’s disease
Source: Nat Commun. 2025 Apr 17;16:3689. doi: 10.1038/s41467-025-58977-y (PMC12006383; doi:10.1038/s41467-025-58977-y)
Supplement: Supplementary file 13 — Source Data [file 41467_2025_58977_MOESM13_ESM.zip › Source_Data/Figure5b_GutSHM.csv]

	sample	IBD_Diagnosis	Inflammation	c_call	Mean_mu_freq_cdr_r
1	FR-A1-Constant-A1	UC	Non_inflamed	IGHA1	0.122386105040464
2	FR-A1-Constant-A1	UC	Non_inflamed	IGHA2	0.123344048899744
3	FR-A1-Constant-A1	UC	Non_inflamed	IGHD	0.0719341556204632
4	FR-A1-Constant-A1	UC	Non_inflamed	IGHE	0.135416666666667
5	FR-A1-Constant-A1	UC	Non_inflamed	IGHG1	0.113237102550573
6	FR-A1-Constant-A1	UC	Non_inflamed	IGHG2	0.118756442125904
7	FR-A1-Constant-A1	UC	Non_inflamed	IGHG3	0.115174680983505
8	FR-A1-Constant-A1	UC	Non_inflamed	IGHG4	0.119035947712418
9	FR-A1-Constant-A1	UC	Non_inflamed	IGHM	0.122994383810571
10	FR-A1-Constant-A10	CD	Non_inflamed	IGHA1	0.134409620851143
11	FR-A1-Constant-A10	CD	Non_inflamed	IGHA2	0.139142610108246
12	FR-A1-Constant-A10	CD	Non_inflamed	IGHD	0.0921111709864757
13	FR-A1-Constant-A10	CD	Non_inflamed	IGHE	0.110309019644245
14	FR-A1-Constant-A10	CD	Non_inflamed	IGHG1	0.139166112823935
15	FR-A1-Constant-A10	CD	Non_inflamed	IGHG2	0.136951407902444
16	FR-A1-Constant-A10	CD	Non_inflamed	IGHG3	0.145711482598738
17	FR-A1-Constant-A10	CD	Non_inflamed	IGHG4	0.181204773576097
18	FR-A1-Constant-A10	CD	Non_inflamed	IGHM	0.116913243709951
19	FR-A1-Constant-A11	CD	Inflamed	IGHA1	0.136565637043833
20	FR-A1-Constant-A11	CD	Inflamed	IGHA2	0.133561631105687
21	FR-A1-Constant-A11	CD	Inflamed	IGHD	0.128829843989861
22	FR-A1-Constant-A11	CD	Inflamed	IGHE	0.0848971995211824
23	FR-A1-Constant-A11	CD	Inflamed	IGHG1	0.115925928009684
24	FR-A1-Constant-A11	CD	Inflamed	IGHG2	0.129858964658631
25	FR-A1-Constant-A11	CD	Inflamed	IGHG3	0.109510002327206
26	FR-A1-Constant-A11	CD	Inflamed	IGHG4	0.101693794760812
27	FR-A1-Constant-A11	CD	Inflamed	IGHM	0.130882453513037
28	FR-A1-Constant-A12	UC	Non_inflamed	IGHA1	0.128458601439022
29	FR-A1-Constant-A12	UC	Non_inflamed	IGHA2	0.13870659881269
30	FR-A1-Constant-A12	UC	Non_inflamed	IGHD	0.00172156615171321
31	FR-A1-Constant-A12	UC	Non_inflamed	IGHE	0.215441176470588
32	FR-A1-Constant-A12	UC	Non_inflamed	IGHG1	0.0913810282109734
33	FR-A1-Constant-A12	UC	Non_inflamed	IGHG2	0.115589065885764
34	FR-A1-Constant-A12	UC	Non_inflamed	IGHG3	0.0977469574394708
35	FR-A1-Constant-A12	UC	Non_inflamed	IGHG4	0.103676697530864
36	FR-A1-Constant-A12	UC	Non_inflamed	IGHM	0.0770625906547885
37	FR-A1-Constant-A2	UC	Non_inflamed	IGHA1	0.121246678831821
38	FR-A1-Constant-A2	UC	Non_inflamed	IGHA2	0.128762804910308
39	FR-A1-Constant-A2	UC	Non_inflamed	IGHD	0.151114207505991
40	FR-A1-Constant-A2	UC	Non_inflamed	IGHE	0.119416678825496
41	FR-A1-Constant-A2	UC	Non_inflamed	IGHG1	0.11672153039964
42	FR-A1-Constant-A2	UC	Non_inflamed	IGHG2	0.133775329233725
43	FR-A1-Constant-A2	UC	Non_inflamed	IGHG3	0.111557149850493
44	FR-A1-Constant-A2	UC	Non_inflamed	IGHG4	0.149526862026862
45	FR-A1-Constant-A2	UC	Non_inflamed	IGHM	0.122590226943816
46	FR-A1-Constant-A3	UC	Non_inflamed	IGHA1	0.109028914852751
47	FR-A1-Constant-A3	UC	Non_inflamed	IGHA2	0.108069427810653
48	FR-A1-Constant-A3	UC	Non_inflamed	IGHD	0.0581599314661362
49	FR-A1-Constant-A3	UC	Non_inflamed	IGHE	0.122627764567748
50	FR-A1-Constant-A3	UC	Non_inflamed	IGHG1	0.0932923542634788
51	FR-A1-Constant-A3	UC	Non_inflamed	IGHG2	0.105424949666789
52	FR-A1-Constant-A3	UC	Non_inflamed	IGHG3	0.0887212107065048
53	FR-A1-Constant-A3	UC	Non_inflamed	IGHG4	0.105710784313726
54	FR-A1-Constant-A3	UC	Non_inflamed	IGHM	0.11204122356321
55	FR-A1-Constant-A4	UC	Inflamed	IGHA1	0.084735515265294
56	FR-A1-Constant-A4	UC	Inflamed	IGHA2	0.0790922526033206
57	FR-A1-Constant-A4	UC	Inflamed	IGHD	0.0321176338116354
58	FR-A1-Constant-A4	UC	Inflamed	IGHE	0.093515037593985
59	FR-A1-Constant-A4	UC	Inflamed	IGHG1	0.0719509292619068
60	FR-A1-Constant-A4	UC	Inflamed	IGHG2	0.0743720503941228
61	FR-A1-Constant-A4	UC	Inflamed	IGHG3	0.0642315672116251
62	FR-A1-Constant-A4	UC	Inflamed	IGHG4	0.0989379084967321
63	FR-A1-Constant-A4	UC	Inflamed	IGHM	0.0531105750451814
64	FR-A1-Constant-A5	UC	Non_inflamed	IGHA1	0.13603869959157
65	FR-A1-Constant-A5	UC	Non_inflamed	IGHA2	0.141045884161538
66	FR-A1-Constant-A5	UC	Non_inflamed	IGHD	0.110726747707741
67	FR-A1-Constant-A5	UC	Non_inflamed	IGHE	0.0487156900510589
68	FR-A1-Constant-A5	UC	Non_inflamed	IGHG1	0.108164660143479
69	FR-A1-Constant-A5	UC	Non_inflamed	IGHG2	0.11942665963887
70	FR-A1-Constant-A5	UC	Non_inflamed	IGHG3	0.113939699376385
71	FR-A1-Constant-A5	UC	Non_inflamed	IGHG4	0.124616795005222
72	FR-A1-Constant-A5	UC	Non_inflamed	IGHM	0.135705626013835
73	FR-A1-Constant-A6	UC	Inflamed	IGHA1	0.123713500270271
74	FR-A1-Constant-A6	UC	Inflamed	IGHA2	0.127832241378723
75	FR-A1-Constant-A6	UC	Inflamed	IGHD	0.113618015069659
76	FR-A1-Constant-A6	UC	Inflamed	IGHE	0.14359249549786
77	FR-A1-Constant-A6	UC	Inflamed	IGHG1	0.104774226440049
78	FR-A1-Constant-A6	UC	Inflamed	IGHG2	0.11208570465729
79	FR-A1-Constant-A6	UC	Inflamed	IGHG3	0.085366546145645
80	FR-A1-Constant-A6	UC	Inflamed	IGHG4	0.145455473856209
81	FR-A1-Constant-A6	UC	Inflamed	IGHM	0.0835096094110979
82	FR-A1-Constant-A7	UC	Inflamed	IGHA1	0.118774148773242
83	FR-A1-Constant-A7	UC	Inflamed	IGHA2	0.120624634999177
84	FR-A1-Constant-A7	UC	Inflamed	IGHD	0.0245941787817078
85	FR-A1-Constant-A7	UC	Inflamed	IGHE	0.15625
86	FR-A1-Constant-A7	UC	Inflamed	IGHG1	0.11154406086002
87	FR-A1-Constant-A7	UC	Inflamed	IGHG2	0.12395936799038
88	FR-A1-Constant-A7	UC	Inflamed	IGHG3	0.110063027071541
89	FR-A1-Constant-A7	UC	Inflamed	IGHG4	0.0931372549019608
90	FR-A1-Constant-A7	UC	Inflamed	IGHM	0.106729061073012
91	FR-A1-Constant-A8	UC	Non_inflamed	IGHA1	0.114600320709963
92	FR-A1-Constant-A8	UC	Non_inflamed	IGHA2	0.116833136765203
93	FR-A1-Constant-A8	UC	Non_inflamed	IGHD	0.0169276302719669
94	FR-A1-Constant-A8	UC	Non_inflamed	IGHE	0.0444444444444444
95	FR-A1-Constant-A8	UC	Non_inflamed	IGHG1	0.127411163237111
96	FR-A1-Constant-A8	UC	Non_inflamed	IGHG2	0.13272901239712
97	FR-A1-Constant-A8	UC	Non_inflamed	IGHG3	0.130459167052075
98	FR-A1-Constant-A8	UC	Non_inflamed	IGHG4	0.11633079157589
99	FR-A1-Constant-A8	UC	Non_inflamed	IGHM	0.128735644973333
100	FR-A1-Constant-A9	UC	Inflamed	IGHA1	0.12242225591584
101	FR-A1-Constant-A9	UC	Inflamed	IGHA2	0.122803474885622
102	FR-A1-Constant-A9	UC	Inflamed	IGHD	0.0232784198024203
103	FR-A1-Constant-A9	UC	Inflamed	IGHE	0.0694444444444444
104	FR-A1-Constant-A9	UC	Inflamed	IGHG1	0.0725202919283267
105	FR-A1-Constant-A9	UC	Inflamed	IGHG2	0.0883684859435267
106	FR-A1-Constant-A9	UC	Inflamed	IGHG3	0.0709033588288086
107	FR-A1-Constant-A9	UC	Inflamed	IGHG4	0.166666666666667
108	FR-A1-Constant-A9	UC	Inflamed	IGHM	0.116411926400013
109	FR-A2-Constant-A1	UC	Inflamed	IGHA1	0.127753869145542
110	FR-A2-Constant-A1	UC	Inflamed	IGHA2	0.142648585460667
111	FR-A2-Constant-A1	UC	Inflamed	IGHD	0.0305512807868016
112	FR-A2-Constant-A1	UC	Inflamed	IGHE	0.0436176142697882
113	FR-A2-Constant-A1	UC	Inflamed	IGHG1	0.0940437583171628
114	FR-A2-Constant-A1	UC	Inflamed	IGHG2	0.0980361243596538
115	FR-A2-Constant-A1	UC	Inflamed	IGHG3	0.085505174291939
116	FR-A2-Constant-A1	UC	Inflamed	IGHG4	0.14937908496732
117	FR-A2-Constant-A1	UC	Inflamed	IGHM	0.0792141967258414
118	FR-A2-Constant-A10	CD	Inflamed	IGHA1	0.138710358345408
119	FR-A2-Constant-A10	CD	Inflamed	IGHA2	0.133322922639247
120	FR-A2-Constant-A10	CD	Inflamed	IGHD	0.136027325847911
121	FR-A2-Constant-A10	CD	Inflamed	IGHE	0.12344182067314
122	FR-A2-Constant-A10	CD	Inflamed	IGHG1	0.136062036426548
123	FR-A2-Constant-A10	CD	Inflamed	IGHG2	0.153821798576975
124	FR-A2-Constant-A10	CD	Inflamed	IGHG3	0.140846076376043
125	FR-A2-Constant-A10	CD	Inflamed	IGHG4	0.197916666666667
126	FR-A2-Constant-A10	CD	Inflamed	IGHM	0.145012786645848
127	FR-A2-Constant-A11	CD	Inflamed	IGHA1	0.128643496242128
128	FR-A2-Constant-A11	CD	Inflamed	IGHA2	0.129044290065857
129	FR-A2-Constant-A11	CD	Inflamed	IGHM	0.127564563498716
130	FR-A2-Constant-A12	UC	Inflamed	IGHA1	0.130081350327842
131	FR-A2-Constant-A12	UC	Inflamed	IGHA2	0.132978804345167
132	FR-A2-Constant-A12	UC	Inflamed	IGHD	0.038071719631039
133	FR-A2-Constant-A12	UC	Inflamed	IGHE	0.125992063492064
134	FR-A2-Constant-A12	UC	Inflamed	IGHG1	0.120892348205548
135	FR-A2-Constant-A12	UC	Inflamed	IGHG2	0.129941560701907
136	FR-A2-Constant-A12	UC	Inflamed	IGHG3	0.127017172498984
137	FR-A2-Constant-A12	UC	Inflamed	IGHG4	0.127456088093042
138	FR-A2-Constant-A12	UC	Inflamed	IGHM	0.115977776832427
139	FR-A2-Constant-A2	UC	Non_inflamed	IGHA1	0.113643594327827
140	FR-A2-Constant-A2	UC	Non_inflamed	IGHA2	0.116555694481726
141	FR-A2-Constant-A2	UC	Non_inflamed	IGHD	0.0205569673933253
142	FR-A2-Constant-A2	UC	Non_inflamed	IGHE	0.154166666666667
143	FR-A2-Constant-A2	UC	Non_inflamed	IGHG1	0.112535762907122
144	FR-A2-Constant-A2	UC	Non_inflamed	IGHG2	0.128669282089797
145	FR-A2-Constant-A2	UC	Non_inflamed	IGHG3	0.12112908496732
146	FR-A2-Constant-A2	UC	Non_inflamed	IGHG4	0.0975891808034075
147	FR-A2-Constant-A2	UC	Non_inflamed	IGHM	0.130816867904153
148	FR-A2-Constant-A3	UC	Inflamed	IGHA1	0.120213512635674
149	FR-A2-Constant-A3	UC	Inflamed	IGHA2	0.120610863736368
150	FR-A2-Constant-A3	UC	Inflamed	IGHD	0.00892908573535173
151	FR-A2-Constant-A3	UC	Inflamed	IGHE	0.0833333333333333
152	FR-A2-Constant-A3	UC	Inflamed	IGHG1	0.119893158637339
153	FR-A2-Constant-A3	UC	Inflamed	IGHG2	0.130765138395989
154	FR-A2-Constant-A3	UC	Inflamed	IGHG3	0.0965196418679776
155	FR-A2-Constant-A3	UC	Inflamed	IGHG4	0.12143899300133
156	FR-A2-Constant-A3	UC	Inflamed	IGHM	0.118697057380756
157	FR-A2-Constant-A4	CD	Non_inflamed	IGHA1	0.115784884987069
158	FR-A2-Constant-A4	CD	Non_inflamed	IGHA2	0.12010471474386
159	FR-A2-Constant-A4	CD	Non_inflamed	IGHD	0.0185408349050348
160	FR-A2-Constant-A4	CD	Non_inflamed	IGHE	0
161	FR-A2-Constant-A4	CD	Non_inflamed	IGHG1	0.13388146698422
162	FR-A2-Constant-A4	CD	Non_inflamed	IGHG2	0.154201564837496
163	FR-A2-Constant-A4	CD	Non_inflamed	IGHG3	0.142141450597333
164	FR-A2-Constant-A4	CD	Non_inflamed	IGHG4	0.109513435003631
165	FR-A2-Constant-A4	CD	Non_inflamed	IGHM	0.0959082385076224
166	FR-A2-Constant-A5	CD	Inflamed	IGHA1	0.12329667178531
167	FR-A2-Constant-A5	CD	Inflamed	IGHA2	0.123654287385001
168	FR-A2-Constant-A5	CD	Inflamed	IGHD	0.00217391304347826
169	FR-A2-Constant-A5	CD	Inflamed	IGHG1	0.120357689910508
170	FR-A2-Constant-A5	CD	Inflamed	IGHG2	0.15055693699625
171	FR-A2-Constant-A5	CD	Inflamed	IGHG3	0.125201357955463
172	FR-A2-Constant-A5	CD	Inflamed	IGHG4	0.0625000000000001
173	FR-A2-Constant-A5	CD	Inflamed	IGHM	0.144271206163971
174	FR-A2-Constant-A6	UC	Inflamed	IGHA1	0.125734858440255
175	FR-A2-Constant-A6	UC	Inflamed	IGHA2	0.135748893020592
176	FR-A2-Constant-A6	UC	Inflamed	IGHD	0.0929765348762456
177	FR-A2-Constant-A6	UC	Inflamed	IGHE	0.113095238095238
178	FR-A2-Constant-A6	UC	Inflamed	IGHG1	0.128392637180692
179	FR-A2-Constant-A6	UC	Inflamed	IGHG2	0.150124740063224
180	FR-A2-Constant-A6	UC	Inflamed	IGHG3	0.14536526416122
181	FR-A2-Constant-A6	UC	Inflamed	IGHG4	0.132614839359907
182	FR-A2-Constant-A6	UC	Inflamed	IGHM	0.150913007956062
183	FR-A2-Constant-A7	UC	Non_inflamed	IGHA1	0.118668243188346
184	FR-A2-Constant-A7	UC	Non_inflamed	IGHA2	0.111518435706843
185	FR-A2-Constant-A7	UC	Non_inflamed	IGHD	0.137222444741086
186	FR-A2-Constant-A7	UC	Non_inflamed	IGHE	0.112826339686201
187	FR-A2-Constant-A7	UC	Non_inflamed	IGHG1	0.108156617787888
188	FR-A2-Constant-A7	UC	Non_inflamed	IGHG2	0.102821920253973
189	FR-A2-Constant-A7	UC	Non_inflamed	IGHG3	0.0941689710072064
190	FR-A2-Constant-A7	UC	Non_inflamed	IGHG4	0.0939411764705882
191	FR-A2-Constant-A7	UC	Non_inflamed	IGHM	0.105550210988202
192	FR-A2-Constant-A8	UC	Inflamed	IGHA1	0.122247049596831
193	FR-A2-Constant-A8	UC	Inflamed	IGHA2	0.122949261334928
194	FR-A2-Constant-A8	UC	Inflamed	IGHD	0.0636048298149614
195	FR-A2-Constant-A8	UC	Inflamed	IGHE	0.122619047619047
196	FR-A2-Constant-A8	UC	Inflamed	IGHG1	0.0876627668648864
197	FR-A2-Constant-A8	UC	Inflamed	IGHG2	0.0996025739059795
198	FR-A2-Constant-A8	UC	Inflamed	IGHG3	0.0751308430292195
199	FR-A2-Constant-A8	UC	Inflamed	IGHG4	0.0955569540128364
200	FR-A2-Constant-A8	UC	Inflamed	IGHM	0.106951697042293
201	FR-A2-Constant-A9	CD	Non_inflamed	IGHA1	0.101659924596996
202	FR-A2-Constant-A9	CD	Non_inflamed	IGHA2	0.107495559280332
203	FR-A2-Constant-A9	CD	Non_inflamed	IGHD	0.0215475218126871
204	FR-A2-Constant-A9	CD	Non_inflamed	IGHG1	0.0799487776107002
205	FR-A2-Constant-A9	CD	Non_inflamed	IGHG2	0.0871243190905183
206	FR-A2-Constant-A9	CD	Non_inflamed	IGHG3	0.0594337978181018
207	FR-A2-Constant-A9	CD	Non_inflamed	IGHG4	0.0902777777777778
208	FR-A2-Constant-A9	CD	Non_inflamed	IGHM	0.0597731930057836
209	FR-A3-Constant-A1	UC	Inflamed	IGHA1	0.131947356022578
210	FR-A3-Constant-A1	UC	Inflamed	IGHA2	0.132739151434522
211	FR-A3-Constant-A1	UC	Inflamed	IGHD	0.0319310491063626
212	FR-A3-Constant-A1	UC	Inflamed	IGHG1	0.123444418629688
213	FR-A3-Constant-A1	UC	Inflamed	IGHG2	0.136227283762262
214	FR-A3-Constant-A1	UC	Inflamed	IGHG3	0.117650642128196
215	FR-A3-Constant-A1	UC	Inflamed	IGHG4	0.117220620274254
216	FR-A3-Constant-A1	UC	Inflamed	IGHM	0.102845942390275
217	FR-A3-Constant-A10	CD	Non_inflamed	IGHA1	0.130916879918458
218	FR-A3-Constant-A10	CD	Non_inflamed	IGHA2	0.129761162085431
219	FR-A3-Constant-A10	CD	Non_inflamed	IGHD	0.0494978387578532
220	FR-A3-Constant-A10	CD	Non_inflamed	IGHE	0.0690646104209778
221	FR-A3-Constant-A10	CD	Non_inflamed	IGHG1	0.11863487085269
222	FR-A3-Constant-A10	CD	Non_inflamed	IGHG2	0.141565145220004
223	FR-A3-Constant-A10	CD	Non_inflamed	IGHG3	0.12064282197227
224	FR-A3-Constant-A10	CD	Non_inflamed	IGHG4	0.144399125339361
225	FR-A3-Constant-A10	CD	Non_inflamed	IGHM	0.115700160989518
226	FR-A3-Constant-A11	CD	Inflamed	IGHA1	0.123299378704724
227	FR-A3-Constant-A11	CD	Inflamed	IGHA2	0.128109159123079
228	FR-A3-Constant-A11	CD	Inflamed	IGHD	0.0443159935908065
229	FR-A3-Constant-A11	CD	Inflamed	IGHE	0.129007509730016
230	FR-A3-Constant-A11	CD	Inflamed	IGHG1	0.123537884748315
231	FR-A3-Constant-A11	CD	Inflamed	IGHG2	0.147691870811924
232	FR-A3-Constant-A11	CD	Inflamed	IGHG3	0.132755370179261
233	FR-A3-Constant-A11	CD	Inflamed	IGHG4	0.137858766695084
234	FR-A3-Constant-A11	CD	Inflamed	IGHM	0.102578174347226
235	FR-A3-Constant-A12	CD	Non_inflamed	IGHA1	0.129461332901543
236	FR-A3-Constant-A12	CD	Non_inflamed	IGHA2	0.112461100461183
237	FR-A3-Constant-A12	CD	Non_inflamed	IGHD	0.00596760443307758
238	FR-A3-Constant-A12	CD	Non_inflamed	IGHG1	0.123656766923021
239	FR-A3-Constant-A12	CD	Non_inflamed	IGHG2	0.145040228459467
240	FR-A3-Constant-A12	CD	Non_inflamed	IGHG3	0.138423214235908
241	FR-A3-Constant-A12	CD	Non_inflamed	IGHM	0.119713025420648
242	FR-A3-Constant-A2	CD	Non_inflamed	IGHA1	0.121313369750306
243	FR-A3-Constant-A2	CD	Non_inflamed	IGHA2	0.114006318722911
244	FR-A3-Constant-A2	CD	Non_inflamed	IGHD	0.031487032598772
245	FR-A3-Constant-A2	CD	Non_inflamed	IGHE	0.0897435897435898
246	FR-A3-Constant-A2	CD	Non_inflamed	IGHG1	0.124948090149481
247	FR-A3-Constant-A2	CD	Non_inflamed	IGHG2	0.128532951356718
248	FR-A3-Constant-A2	CD	Non_inflamed	IGHG3	0.124801820336321
249	FR-A3-Constant-A2	CD	Non_inflamed	IGHG4	0.136805281396675
250	FR-A3-Constant-A2	CD	Non_inflamed	IGHM	0.089742754890428
251	FR-A3-Constant-A3	CD	Inflamed	IGHA1	0.101355415535476
252	FR-A3-Constant-A3	CD	Inflamed	IGHA2	0.10000244191493
253	FR-A3-Constant-A3	CD	Inflamed	IGHD	0.0124110994600872
254	FR-A3-Constant-A3	CD	Inflamed	IGHG1	0.105929440697204
255	FR-A3-Constant-A3	CD	Inflamed	IGHG2	0.109855414495592
256	FR-A3-Constant-A3	CD	Inflamed	IGHG3	0.0921841602534453
257	FR-A3-Constant-A3	CD	Inflamed	IGHG4	0.101278952624134
258	FR-A3-Constant-A3	CD	Inflamed	IGHM	0.0840078937282481
259	FR-A3-Constant-A4	UC	Non_inflamed	IGHA1	0.0991086160307784
260	FR-A3-Constant-A4	UC	Non_inflamed	IGHA2	0.106524456580934
261	FR-A3-Constant-A4	UC	Non_inflamed	IGHD	0.139541666666667
262	FR-A3-Constant-A4	UC	Non_inflamed	IGHG1	0.114016552402349
263	FR-A3-Constant-A4	UC	Non_inflamed	IGHG2	0.146395835477038
264	FR-A3-Constant-A4	UC	Non_inflamed	IGHG3	0.126755022996853
265	FR-A3-Constant-A4	UC	Non_inflamed	IGHG4	0.141176470588235
266	FR-A3-Constant-A4	UC	Non_inflamed	IGHM	0.0950996178481327
267	FR-A3-Constant-A5	UC	Inflamed	IGHA1	0.102365131678586
268	FR-A3-Constant-A5	UC	Inflamed	IGHA2	0.107558168124754
269	FR-A3-Constant-A5	UC	Inflamed	IGHD	0.14791589329074
270	FR-A3-Constant-A5	UC	Inflamed	IGHG1	0.111206249920578
271	FR-A3-Constant-A5	UC	Inflamed	IGHG2	0.130529024152164
272	FR-A3-Constant-A5	UC	Inflamed	IGHG3	0.122914122914123
273	FR-A3-Constant-A5	UC	Inflamed	IGHG4	0.158653846153846
274	FR-A3-Constant-A5	UC	Inflamed	IGHM	0.093562216804294
275	FR-A3-Constant-A6	CD	Non_inflamed	IGHA1	0.122048503388116
276	FR-A3-Constant-A6	CD	Non_inflamed	IGHA2	0.11853666557637
277	FR-A3-Constant-A6	CD	Non_inflamed	IGHD	0.0107436637885395
278	FR-A3-Constant-A6	CD	Non_inflamed	IGHE	0.138480392156863
279	FR-A3-Constant-A6	CD	Non_inflamed	IGHG1	0.0879550081209057
280	FR-A3-Constant-A6	CD	Non_inflamed	IGHG2	0.0843557649597056
281	FR-A3-Constant-A6	CD	Non_inflamed	IGHG3	0.060872964000415
282	FR-A3-Constant-A6	CD	Non_inflamed	IGHG4	0.0444444444444444
283	FR-A3-Constant-A6	CD	Non_inflamed	IGHM	0.102352347011881
284	FR-A3-Constant-A7	CD	Inflamed	IGHA1	0.127273689871081
285	FR-A3-Constant-A7	CD	Inflamed	IGHA2	0.120440975732844
286	FR-A3-Constant-A7	CD	Inflamed	IGHD	0.0728255404725992
287	FR-A3-Constant-A7	CD	Inflamed	IGHG1	0.0794891248504126
288	FR-A3-Constant-A7	CD	Inflamed	IGHG2	0.0823980674704006
289	FR-A3-Constant-A7	CD	Inflamed	IGHG3	0.0608484594276513
290	FR-A3-Constant-A7	CD	Inflamed	IGHG4	0.156862745098039
291	FR-A3-Constant-A7	CD	Inflamed	IGHM	0.105558737201971
292	FR-A3-Constant-A8	CD	Non_inflamed	IGHA1	0.141506662494203
293	FR-A3-Constant-A8	CD	Non_inflamed	IGHA2	0.134011701552001
294	FR-A3-Constant-A8	CD	Non_inflamed	IGHD	0.0508585096513623
295	FR-A3-Constant-A8	CD	Non_inflamed	IGHE	0.145833333333333
296	FR-A3-Constant-A8	CD	Non_inflamed	IGHG1	0.120710489073509
297	FR-A3-Constant-A8	CD	Non_inflamed	IGHG2	0.138838841704792
298	FR-A3-Constant-A8	CD	Non_inflamed	IGHG3	0.116116870245366
299	FR-A3-Constant-A8	CD	Non_inflamed	IGHG4	0.135659129243095
300	FR-A3-Constant-A8	CD	Non_inflamed	IGHM	0.124242855388125
301	FR-A3-Constant-A9	CD	Inflamed	IGHA1	0.11969973354691
302	FR-A3-Constant-A9	CD	Inflamed	IGHA2	0.11838920317758
303	FR-A3-Constant-A9	CD	Inflamed	IGHD	0.0356895451145045
304	FR-A3-Constant-A9	CD	Inflamed	IGHE	0.105247786171206
305	FR-A3-Constant-A9	CD	Inflamed	IGHG1	0.0990780331442557
306	FR-A3-Constant-A9	CD	Inflamed	IGHG2	0.118860302440819
307	FR-A3-Constant-A9	CD	Inflamed	IGHG3	0.104728577332409
308	FR-A3-Constant-A9	CD	Inflamed	IGHG4	0.116570112893642
309	FR-A3-Constant-A9	CD	Inflamed	IGHM	0.0752478551607481
310	FR-A4-Constant-A1	UC	Non_inflamed	IGHA1	0.116258879021568
311	FR-A4-Constant-A1	UC	Non_inflamed	IGHA2	0.118398427065626
312	FR-A4-Constant-A1	UC	Non_inflamed	IGHD	0
313	FR-A4-Constant-A1	UC	Non_inflamed	IGHG1	0.1168841259199
314	FR-A4-Constant-A1	UC	Non_inflamed	IGHG2	0.0954041383871842
315	FR-A4-Constant-A1	UC	Non_inflamed	IGHG3	0.0208333333333333
316	FR-A4-Constant-A1	UC	Non_inflamed	IGHG4	0.11437908496732
317	FR-A4-Constant-A1	UC	Non_inflamed	IGHM	0.122600050428688
318	FR-A4-Constant-A10	UC	Inflamed	IGHA1	0.0859688338274571
319	FR-A4-Constant-A10	UC	Inflamed	IGHA2	0.118439387598486
320	FR-A4-Constant-A10	UC	Inflamed	IGHD	0.0436967249909091
321	FR-A4-Constant-A10	UC	Inflamed	IGHG1	0.0906408883220618
322	FR-A4-Constant-A10	UC	Inflamed	IGHG2	0.114904919348199
323	FR-A4-Constant-A10	UC	Inflamed	IGHG3	0.0694633551307288
324	FR-A4-Constant-A10	UC	Inflamed	IGHM	0.116623440713554
325	FR-A4-Constant-A11	UC	Non_inflamed	IGHA1	0.134569693331064
326	FR-A4-Constant-A11	UC	Non_inflamed	IGHA2	0.129559974073566
327	FR-A4-Constant-A11	UC	Non_inflamed	IGHD	0.0175529238141263
328	FR-A4-Constant-A11	UC	Non_inflamed	IGHG1	0.101273021682282
329	FR-A4-Constant-A11	UC	Non_inflamed	IGHG2	0.140887545348747
330	FR-A4-Constant-A11	UC	Non_inflamed	IGHG3	0.0958984098689982
331	FR-A4-Constant-A11	UC	Non_inflamed	IGHG4	0.146971677559913
332	FR-A4-Constant-A11	UC	Non_inflamed	IGHM	0.111712524131536
333	FR-A4-Constant-A12	UC	Inflamed	IGHA1	0.118233251880896
334	FR-A4-Constant-A12	UC	Inflamed	IGHA2	0.124868399157917
335	FR-A4-Constant-A12	UC	Inflamed	IGHD	0.0700713691705973
336	FR-A4-Constant-A12	UC	Inflamed	IGHG1	0.0788612166626402
337	FR-A4-Constant-A12	UC	Inflamed	IGHG2	0.0835458382924217
338	FR-A4-Constant-A12	UC	Inflamed	IGHG3	0.0631474104922414
339	FR-A4-Constant-A12	UC	Inflamed	IGHG4	0.116727941176471
340	FR-A4-Constant-A12	UC	Inflamed	IGHM	0.104450092825991
341	FR-A4-Constant-A2	UC	Inflamed	IGHA1	0.116478222401593
342	FR-A4-Constant-A2	UC	Inflamed	IGHA2	0.113391636107499
343	FR-A4-Constant-A2	UC	Inflamed	IGHD	0.136184857423795
344	FR-A4-Constant-A2	UC	Inflamed	IGHG1	0.0789071661024185
345	FR-A4-Constant-A2	UC	Inflamed	IGHG2	0.115313289338946
346	FR-A4-Constant-A2	UC	Inflamed	IGHG3	0.0623849805384335
347	FR-A4-Constant-A2	UC	Inflamed	IGHG4	0.127976190476191
348	FR-A4-Constant-A2	UC	Inflamed	IGHM	0.134873725145771
349	FR-A4-Constant-A3	CD	Non_inflamed	IGHA1	0.0880848435616859
350	FR-A4-Constant-A3	CD	Non_inflamed	IGHA2	0.109439111061054
351	FR-A4-Constant-A3	CD	Non_inflamed	IGHD	0.013378334073651
352	FR-A4-Constant-A3	CD	Non_inflamed	IGHE	0.0614035087719298
353	FR-A4-Constant-A3	CD	Non_inflamed	IGHG1	0.0809910467839639
354	FR-A4-Constant-A3	CD	Non_inflamed	IGHG2	0.0976119493947583
355	FR-A4-Constant-A3	CD	Non_inflamed	IGHG3	0.0593313008554505
356	FR-A4-Constant-A3	CD	Non_inflamed	IGHG4	0.124725193107546
357	FR-A4-Constant-A3	CD	Non_inflamed	IGHM	0.0853894078462347
358	FR-A4-Constant-A4	CD	Inflamed	IGHA1	0.101842917012869
359	FR-A4-Constant-A4	CD	Inflamed	IGHA2	0.109321595015176
360	FR-A4-Constant-A4	CD	Inflamed	IGHD	0.13156735448543
361	FR-A4-Constant-A4	CD	Inflamed	IGHE	0.0898486901535682
362	FR-A4-Constant-A4	CD	Inflamed	IGHG1	0.0817069292037946
363	FR-A4-Constant-A4	CD	Inflamed	IGHG2	0.100610852356078
364	FR-A4-Constant-A4	CD	Inflamed	IGHG3	0.072690935074836
365	FR-A4-Constant-A4	CD	Inflamed	IGHG4	0.122041316526611
366	FR-A4-Constant-A4	CD	Inflamed	IGHM	0.0912639481680069
367	FR-A4-Constant-A5	CD	Non_inflamed	IGHA1	0.119557004969778
368	FR-A4-Constant-A5	CD	Non_inflamed	IGHA2	0.110357658831405
369	FR-A4-Constant-A5	CD	Non_inflamed	IGHD	0
370	FR-A4-Constant-A5	CD	Non_inflamed	IGHG1	0.104781282062244
371	FR-A4-Constant-A5	CD	Non_inflamed	IGHG2	0.122276779941789
372	FR-A4-Constant-A5	CD	Non_inflamed	IGHG3	0.145833333333333
373	FR-A4-Constant-A5	CD	Non_inflamed	IGHG4	0.0208333333333333
374	FR-A4-Constant-A5	CD	Non_inflamed	IGHM	0.113732814157007
375	FR-A4-Constant-A6	CD	Inflamed	IGHA1	0.122429121967196
376	FR-A4-Constant-A6	CD	Inflamed	IGHA2	0.114334389185593
377	FR-A4-Constant-A6	CD	Inflamed	IGHD	0.0123357228195938
378	FR-A4-Constant-A6	CD	Inflamed	IGHE	0.145833333333333
379	FR-A4-Constant-A6	CD	Inflamed	IGHG1	0.0970412191162976
380	FR-A4-Constant-A6	CD	Inflamed	IGHG2	0.121785208140206
381	FR-A4-Constant-A6	CD	Inflamed	IGHG3	0.0839706760840538
382	FR-A4-Constant-A6	CD	Inflamed	IGHG4	0.126737186102511
383	FR-A4-Constant-A6	CD	Inflamed	IGHM	0.103084035690425
384	FR-A4-Constant-A7	CD	Non_inflamed	IGHA1	0.115724004255232
385	FR-A4-Constant-A7	CD	Non_inflamed	IGHA2	0.114362634693355
386	FR-A4-Constant-A7	CD	Non_inflamed	IGHD	0.00432576539387685
387	FR-A4-Constant-A7	CD	Non_inflamed	IGHG1	0.097288100505098
388	FR-A4-Constant-A7	CD	Non_inflamed	IGHG2	0.105945262265663
389	FR-A4-Constant-A7	CD	Non_inflamed	IGHG3	0.15
390	FR-A4-Constant-A7	CD	Non_inflamed	IGHG4	0.111825980392157
391	FR-A4-Constant-A7	CD	Non_inflamed	IGHM	0.0857191250483933
392	FR-A4-Constant-A8	CD	Inflamed	IGHA1	0.119823455668846
393	FR-A4-Constant-A8	CD	Inflamed	IGHA2	0.115244415806779
394	FR-A4-Constant-A8	CD	Inflamed	IGHG1	0.0659482671669491
395	FR-A4-Constant-A8	CD	Inflamed	IGHG2	0.135323675540677
396	FR-A4-Constant-A8	CD	Inflamed	IGHG3	0.116666666666667
397	FR-A4-Constant-A8	CD	Inflamed	IGHG4	0.125
398	FR-A4-Constant-A8	CD	Inflamed	IGHM	0.0962385553848626
399	FR-A4-Constant-A9	UC	Non_inflamed	IGHA1	0.114089913588361
400	FR-A4-Constant-A9	UC	Non_inflamed	IGHA2	0.122580666628886
401	FR-A4-Constant-A9	UC	Non_inflamed	IGHD	0.083547188784575
402	FR-A4-Constant-A9	UC	Non_inflamed	IGHE	0.0881410256410257
403	FR-A4-Constant-A9	UC	Non_inflamed	IGHG1	0.0787573996037751
404	FR-A4-Constant-A9	UC	Non_inflamed	IGHG2	0.125310029683691
405	FR-A4-Constant-A9	UC	Non_inflamed	IGHG3	0.0815526650704287
406	FR-A4-Constant-A9	UC	Non_inflamed	IGHM	0.110237658712311
407	FR-A5-Constant-A1	UC	Non_inflamed	IGHA1	0.124559507286064
408	FR-A5-Constant-A1	UC	Non_inflamed	IGHA2	0.123662246550532
409	FR-A5-Constant-A1	UC	Non_inflamed	IGHD	0.0372083923725435
410	FR-A5-Constant-A1	UC	Non_inflamed	IGHE	0.0446428571428572
411	FR-A5-Constant-A1	UC	Non_inflamed	IGHG1	0.081479451842
412	FR-A5-Constant-A1	UC	Non_inflamed	IGHG2	0.108151481611566
413	FR-A5-Constant-A1	UC	Non_inflamed	IGHG3	0.0613719997803043
414	FR-A5-Constant-A1	UC	Non_inflamed	IGHG4	0.105572050060823
415	FR-A5-Constant-A1	UC	Non_inflamed	IGHM	0.112803590992759
416	FR-A5-Constant-A10	Non_IBD_Control	Non_inflamed	IGHA1	0.142332554472047
417	FR-A5-Constant-A10	Non_IBD_Control	Non_inflamed	IGHA2	0.140171298499529
418	FR-A5-Constant-A10	Non_IBD_Control	Non_inflamed	IGHD	0.0411641641503144
419	FR-A5-Constant-A10	Non_IBD_Control	Non_inflamed	IGHE	0.177083333333333
420	FR-A5-Constant-A10	Non_IBD_Control	Non_inflamed	IGHG1	0.128091472487428
421	FR-A5-Constant-A10	Non_IBD_Control	Non_inflamed	IGHG2	0.141927787511238
422	FR-A5-Constant-A10	Non_IBD_Control	Non_inflamed	IGHG3	0.105720400021871
423	FR-A5-Constant-A10	Non_IBD_Control	Non_inflamed	IGHG4	0.135890962322851
424	FR-A5-Constant-A10	Non_IBD_Control	Non_inflamed	IGHM	0.08908215263092
425	FR-A5-Constant-A11	Non_IBD_Control	Non_inflamed	IGHA1	0.124397576096734
426	FR-A5-Constant-A11	Non_IBD_Control	Non_inflamed	IGHA2	0.122137112099072
427	FR-A5-Constant-A11	Non_IBD_Control	Non_inflamed	IGHD	0.0634808485777924
428	FR-A5-Constant-A11	Non_IBD_Control	Non_inflamed	IGHE	0.122590651092973
429	FR-A5-Constant-A11	Non_IBD_Control	Non_inflamed	IGHG1	0.125182292133404
430	FR-A5-Constant-A11	Non_IBD_Control	Non_inflamed	IGHG2	0.140439760425412
431	FR-A5-Constant-A11	Non_IBD_Control	Non_inflamed	IGHG3	0.141348679994874
432	FR-A5-Constant-A11	Non_IBD_Control	Non_inflamed	IGHG4	0.143921778112955
433	FR-A5-Constant-A11	Non_IBD_Control	Non_inflamed	IGHM	0.106276188243383
434	FR-A5-Constant-A12	CD	Non_inflamed	IGHA1	0.11647338086588
435	FR-A5-Constant-A12	CD	Non_inflamed	IGHA2	0.11264786909245
436	FR-A5-Constant-A12	CD	Non_inflamed	IGHD	0.150997637466923
437	FR-A5-Constant-A12	CD	Non_inflamed	IGHE	0.0852272727272727
438	FR-A5-Constant-A12	CD	Non_inflamed	IGHG1	0.117074697752945
439	FR-A5-Constant-A12	CD	Non_inflamed	IGHG2	0.133149562529789
440	FR-A5-Constant-A12	CD	Non_inflamed	IGHG3	0.103561619683334
441	FR-A5-Constant-A12	CD	Non_inflamed	IGHG4	0.197916666666667
442	FR-A5-Constant-A12	CD	Non_inflamed	IGHM	0.0845038367367037
443	FR-A5-Constant-A2	UC	Non_inflamed	IGHA1	0.117876302797936
444	FR-A5-Constant-A2	UC	Non_inflamed	IGHA2	0.12433071857079
445	FR-A5-Constant-A2	UC	Non_inflamed	IGHD	0.040890831509909
446	FR-A5-Constant-A2	UC	Non_inflamed	IGHE	0.046852622743002
447	FR-A5-Constant-A2	UC	Non_inflamed	IGHG1	0.0858100200416755
448	FR-A5-Constant-A2	UC	Non_inflamed	IGHG2	0.137812241055531
449	FR-A5-Constant-A2	UC	Non_inflamed	IGHG3	0.0309431524547804
450	FR-A5-Constant-A2	UC	Non_inflamed	IGHG4	0.133559421589987
451	FR-A5-Constant-A2	UC	Non_inflamed	IGHM	0.118758315252001
452	FR-A5-Constant-A3	CD	Non_inflamed	IGHA1	0.116030585691221
453	FR-A5-Constant-A3	CD	Non_inflamed	IGHA2	0.114305548213502
454	FR-A5-Constant-A3	CD	Non_inflamed	IGHD	0.0100107389994693
455	FR-A5-Constant-A3	CD	Non_inflamed	IGHE	0.0888888888888889
456	FR-A5-Constant-A3	CD	Non_inflamed	IGHG1	0.0725110087852764
457	FR-A5-Constant-A3	CD	Non_inflamed	IGHG2	0.0855348245204453
458	FR-A5-Constant-A3	CD	Non_inflamed	IGHG3	0.078258896151053
459	FR-A5-Constant-A3	CD	Non_inflamed	IGHG4	0.086111111111111
460	FR-A5-Constant-A3	CD	Non_inflamed	IGHM	0.0477061042960515
461	FR-A5-Constant-A4	UC	Non_inflamed	IGHA1	0.100933698631015
462	FR-A5-Constant-A4	UC	Non_inflamed	IGHA2	0.101865928493374
463	FR-A5-Constant-A4	UC	Non_inflamed	IGHD	0.0612147297943567
464	FR-A5-Constant-A4	UC	Non_inflamed	IGHG1	0.0811748219935058
465	FR-A5-Constant-A4	UC	Non_inflamed	IGHG2	0.149940163858971
466	FR-A5-Constant-A4	UC	Non_inflamed	IGHG3	0.229166666666667
467	FR-A5-Constant-A4	UC	Non_inflamed	IGHG4	0.112222222222222
468	FR-A5-Constant-A4	UC	Non_inflamed	IGHM	0.0938387439329032
469	FR-A5-Constant-A5	UC	Inflamed	IGHA1	0.111967228273053
470	FR-A5-Constant-A5	UC	Inflamed	IGHA2	0.111546805086005
471	FR-A5-Constant-A5	UC	Inflamed	IGHD	0.059409543895566
472	FR-A5-Constant-A5	UC	Inflamed	IGHG1	0.104776640566253
473	FR-A5-Constant-A5	UC	Inflamed	IGHG2	0.1394505094071
474	FR-A5-Constant-A5	UC	Inflamed	IGHG3	0.157234459295629
475	FR-A5-Constant-A5	UC	Inflamed	IGHG4	0.127114110484377
476	FR-A5-Constant-A5	UC	Inflamed	IGHM	0.0975533805392785
477	FR-A5-Constant-A6	CD	Non_inflamed	IGHA1	0.123264872038556
478	FR-A5-Constant-A6	CD	Non_inflamed	IGHA2	0.131406030776329
479	FR-A5-Constant-A6	CD	Non_inflamed	IGHD	0.019078433554107
480	FR-A5-Constant-A6	CD	Non_inflamed	IGHE	0.0888888888888889
481	FR-A5-Constant-A6	CD	Non_inflamed	IGHG1	0.108058183332041
482	FR-A5-Constant-A6	CD	Non_inflamed	IGHG2	0.14062858064703
483	FR-A5-Constant-A6	CD	Non_inflamed	IGHG3	0.131861427544477
484	FR-A5-Constant-A6	CD	Non_inflamed	IGHG4	0.166666666666667
485	FR-A5-Constant-A6	CD	Non_inflamed	IGHM	0.140765677021782
486	FR-A5-Constant-A7	CD	Inflamed	IGHA1	0.130803685933694
487	FR-A5-Constant-A7	CD	Inflamed	IGHA2	0.130444159230001
488	FR-A5-Constant-A7	CD	Inflamed	IGHD	0.0139943133179601
489	FR-A5-Constant-A7	CD	Inflamed	IGHE	0.133649390898769
490	FR-A5-Constant-A7	CD	Inflamed	IGHG1	0.124187686143311
491	FR-A5-Constant-A7	CD	Inflamed	IGHG2	0.139901835515898
492	FR-A5-Constant-A7	CD	Inflamed	IGHG3	0.124963352178103
493	FR-A5-Constant-A7	CD	Inflamed	IGHM	0.119191463175449
494	FR-A5-Constant-A8	UC	Non_inflamed	IGHA1	0.106673996379284
495	FR-A5-Constant-A8	UC	Non_inflamed	IGHA2	0.104692392699387
496	FR-A5-Constant-A8	UC	Non_inflamed	IGHD	0.0299687689746804
497	FR-A5-Constant-A8	UC	Non_inflamed	IGHE	0.126984126984127
498	FR-A5-Constant-A8	UC	Non_inflamed	IGHG1	0.099631499914415
499	FR-A5-Constant-A8	UC	Non_inflamed	IGHG2	0.115925491496412
500	FR-A5-Constant-A8	UC	Non_inflamed	IGHG3	0.0875973515729257
501	FR-A5-Constant-A8	UC	Non_inflamed	IGHM	0.118094078453244
502	FR-A5-Constant-A9	UC	Inflamed	IGHA1	0.106894817502592
503	FR-A5-Constant-A9	UC	Inflamed	IGHA2	0.106079809548938
504	FR-A5-Constant-A9	UC	Inflamed	IGHD	0.105372864409282
505	FR-A5-Constant-A9	UC	Inflamed	IGHG1	0.0961765204464225
506	FR-A5-Constant-A9	UC	Inflamed	IGHG2	0.103595565096295
507	FR-A5-Constant-A9	UC	Inflamed	IGHG3	0.0753526180775855
508	FR-A5-Constant-A9	UC	Inflamed	IGHM	0.0688345959170311
509	FR-A6-Constant-A1	CD	Inflamed	IGHA1	0.109853267037744
510	FR-A6-Constant-A1	CD	Inflamed	IGHA2	0.112188308313765
511	FR-A6-Constant-A1	CD	Inflamed	IGHD	0.11385487396764
512	FR-A6-Constant-A1	CD	Inflamed	IGHE	0.0929680851063829
513	FR-A6-Constant-A1	CD	Inflamed	IGHG1	0.109592082173394
514	FR-A6-Constant-A1	CD	Inflamed	IGHG2	0.12041777881019
515	FR-A6-Constant-A1	CD	Inflamed	IGHG3	0.1123547497967
516	FR-A6-Constant-A1	CD	Inflamed	IGHG4	0.0973424087748183
517	FR-A6-Constant-A1	CD	Inflamed	IGHM	0.110396651235286
518	FR-A6-Constant-A10	CD	Non_inflamed	IGHA1	0.109243778768782
519	FR-A6-Constant-A10	CD	Non_inflamed	IGHA2	0.110090519466872
520	FR-A6-Constant-A10	CD	Non_inflamed	IGHD	0.130612232550367
521	FR-A6-Constant-A10	CD	Non_inflamed	IGHE	0.0431246431983395
522	FR-A6-Constant-A10	CD	Non_inflamed	IGHG1	0.149130425269336
523	FR-A6-Constant-A10	CD	Non_inflamed	IGHG2	0.155096799079437
524	FR-A6-Constant-A10	CD	Non_inflamed	IGHG3	0.165097520489677
525	FR-A6-Constant-A10	CD	Non_inflamed	IGHG4	0.229166666666667
526	FR-A6-Constant-A10	CD	Non_inflamed	IGHM	0.134320619657666
527	FR-A6-Constant-A11	CD	Inflamed	IGHA1	0.0984406790523901
528	FR-A6-Constant-A11	CD	Inflamed	IGHA2	0.100626820313953
529	FR-A6-Constant-A11	CD	Inflamed	IGHD	0.14148937074867
530	FR-A6-Constant-A11	CD	Inflamed	IGHE	0.127918690659556
531	FR-A6-Constant-A11	CD	Inflamed	IGHG1	0.135336408863498
532	FR-A6-Constant-A11	CD	Inflamed	IGHG2	0.139061231457627
533	FR-A6-Constant-A11	CD	Inflamed	IGHG3	0.132714553379824
534	FR-A6-Constant-A11	CD	Inflamed	IGHG4	0.131944444444444
535	FR-A6-Constant-A11	CD	Inflamed	IGHM	0.116130321262304
536	FR-A6-Constant-A12	UC	Non_inflamed	IGHA1	0.103710777615399
537	FR-A6-Constant-A12	UC	Non_inflamed	IGHA2	0.107254349261236
538	FR-A6-Constant-A12	UC	Non_inflamed	IGHD	0.118629165501404
539	FR-A6-Constant-A12	UC	Non_inflamed	IGHE	0.105531189083821
540	FR-A6-Constant-A12	UC	Non_inflamed	IGHG1	0.104819465517451
541	FR-A6-Constant-A12	UC	Non_inflamed	IGHG2	0.139342388502878
542	FR-A6-Constant-A12	UC	Non_inflamed	IGHG3	0.127607089619474
543	FR-A6-Constant-A12	UC	Non_inflamed	IGHG4	0.146527777777778
544	FR-A6-Constant-A12	UC	Non_inflamed	IGHM	0.111117721062618
545	FR-A6-Constant-A2	UC	Non_inflamed	IGHA1	0.114390794681594
546	FR-A6-Constant-A2	UC	Non_inflamed	IGHA2	0.115051937925445
547	FR-A6-Constant-A2	UC	Non_inflamed	IGHD	0.0129349606734366
548	FR-A6-Constant-A2	UC	Non_inflamed	IGHE	0.0520833333333333
549	FR-A6-Constant-A2	UC	Non_inflamed	IGHG1	0.0863096612972048
550	FR-A6-Constant-A2	UC	Non_inflamed	IGHG2	0.118617572367465
551	FR-A6-Constant-A2	UC	Non_inflamed	IGHG3	0.0801470588235294
552	FR-A6-Constant-A2	UC	Non_inflamed	IGHG4	0.0698412698412699
553	FR-A6-Constant-A2	UC	Non_inflamed	IGHM	0.10795686960554
554	FR-A6-Constant-A3	UC	Inflamed	IGHA1	0.10026248061624
555	FR-A6-Constant-A3	UC	Inflamed	IGHA2	0.0991598718528889
556	FR-A6-Constant-A3	UC	Inflamed	IGHD	0.0189769069526539
557	FR-A6-Constant-A3	UC	Inflamed	IGHE	0.0811921296296297
558	FR-A6-Constant-A3	UC	Inflamed	IGHG1	0.0902054351522999
559	FR-A6-Constant-A3	UC	Inflamed	IGHG2	0.111628936237129
560	FR-A6-Constant-A3	UC	Inflamed	IGHG3	0.0881783834618212
561	FR-A6-Constant-A3	UC	Inflamed	IGHM	0.108343866976055
562	FR-A6-Constant-A4	CD	Non_inflamed	IGHA1	0.129587679031805
563	FR-A6-Constant-A4	CD	Non_inflamed	IGHA2	0.133299280065783
564	FR-A6-Constant-A4	CD	Non_inflamed	IGHD	0.178835376885644
565	FR-A6-Constant-A4	CD	Non_inflamed	IGHE	0.0625
566	FR-A6-Constant-A4	CD	Non_inflamed	IGHG1	0.108015093327825
567	FR-A6-Constant-A4	CD	Non_inflamed	IGHG2	0.139790075871238
568	FR-A6-Constant-A4	CD	Non_inflamed	IGHG3	0.107795367098343
569	FR-A6-Constant-A4	CD	Non_inflamed	IGHM	0.125187518019238
570	FR-A6-Constant-A5	CD	Inflamed	IGHA1	0.130002764758247
571	FR-A6-Constant-A5	CD	Inflamed	IGHA2	0.125127829685221
572	FR-A6-Constant-A5	CD	Inflamed	IGHD	0.0922400826256343
573	FR-A6-Constant-A5	CD	Inflamed	IGHE	0.180555555555556
574	FR-A6-Constant-A5	CD	Inflamed	IGHG1	0.119796462975281
575	FR-A6-Constant-A5	CD	Inflamed	IGHG2	0.140185635333596
576	FR-A6-Constant-A5	CD	Inflamed	IGHG3	0.102524105867759
577	FR-A6-Constant-A5	CD	Inflamed	IGHM	0.122055110940819
578	FR-A6-Constant-A6	CD	Non_inflamed	IGHA1	0.123061398833495
579	FR-A6-Constant-A6	CD	Non_inflamed	IGHA2	0.129230326497741
580	FR-A6-Constant-A6	CD	Non_inflamed	IGHG1	0.09076012738627
581	FR-A6-Constant-A6	CD	Non_inflamed	IGHG2	0.123854376885402
582	FR-A6-Constant-A6	CD	Non_inflamed	IGHG3	0.093739580852584
583	FR-A6-Constant-A6	CD	Non_inflamed	IGHM	0.111078528636238
584	FR-A6-Constant-A7	CD	Inflamed	IGHA1	0.128062671074805
585	FR-A6-Constant-A7	CD	Inflamed	IGHA2	0.131127067076956
586	FR-A6-Constant-A7	CD	Inflamed	IGHD	0.070764761443751
587	FR-A6-Constant-A7	CD	Inflamed	IGHG1	0.120648789765061
588	FR-A6-Constant-A7	CD	Inflamed	IGHG2	0.126238276863975
589	FR-A6-Constant-A7	CD	Inflamed	IGHG3	0.123223362587083
590	FR-A6-Constant-A7	CD	Inflamed	IGHM	0.108376979324661
591	FR-A6-Constant-A8	UC	Inflamed	IGHA1	0.121753525057684
592	FR-A6-Constant-A8	UC	Inflamed	IGHA2	0.134252373302635
593	FR-A6-Constant-A8	UC	Inflamed	IGHD	0.0684136960090047
594	FR-A6-Constant-A8	UC	Inflamed	IGHE	0.141666666666667
595	FR-A6-Constant-A8	UC	Inflamed	IGHG1	0.115108663997887
596	FR-A6-Constant-A8	UC	Inflamed	IGHG2	0.126185583961801
597	FR-A6-Constant-A8	UC	Inflamed	IGHG3	0.12447799148687
598	FR-A6-Constant-A8	UC	Inflamed	IGHG4	0.122976014305093
599	FR-A6-Constant-A8	UC	Inflamed	IGHM	0.108831696126507
600	FR-A6-Constant-A9	CD	Non_inflamed	IGHA1	0.128461517521947
601	FR-A6-Constant-A9	CD	Non_inflamed	IGHA2	0.127440890309294
602	FR-A6-Constant-A9	CD	Non_inflamed	IGHD	0.0622066737309051
603	FR-A6-Constant-A9	CD	Non_inflamed	IGHE	0.0833333333333333
604	FR-A6-Constant-A9	CD	Non_inflamed	IGHG1	0.143904326282435
605	FR-A6-Constant-A9	CD	Non_inflamed	IGHG2	0.151935870510058
606	FR-A6-Constant-A9	CD	Non_inflamed	IGHG3	0.146273462732067
607	FR-A6-Constant-A9	CD	Non_inflamed	IGHG4	0.143055555555556
608	FR-A6-Constant-A9	CD	Non_inflamed	IGHM	0.126621890512123
609	FR-A7-Constant-A1	CD	Inflamed	IGHA1	0.124606537168685
610	FR-A7-Constant-A1	CD	Inflamed	IGHA2	0.122539440924606
611	FR-A7-Constant-A1	CD	Inflamed	IGHD	0.0150656630895601
612	FR-A7-Constant-A1	CD	Inflamed	IGHE	0.0588235294117647
613	FR-A7-Constant-A1	CD	Inflamed	IGHG1	0.136823111189749
614	FR-A7-Constant-A1	CD	Inflamed	IGHG2	0.138700750825043
615	FR-A7-Constant-A1	CD	Inflamed	IGHG3	0.135503697271235
616	FR-A7-Constant-A1	CD	Inflamed	IGHG4	0.155914940730789
617	FR-A7-Constant-A1	CD	Inflamed	IGHM	0.128962019998792
618	FR-A7-Constant-A10	CD	Inflamed	IGHA1	0.114017807679359
619	FR-A7-Constant-A10	CD	Inflamed	IGHA2	0.117665990960637
620	FR-A7-Constant-A10	CD	Inflamed	IGHD	0.0122476262332828
621	FR-A7-Constant-A10	CD	Inflamed	IGHE	0.119044268942145
622	FR-A7-Constant-A10	CD	Inflamed	IGHG1	0.13137389648393
623	FR-A7-Constant-A10	CD	Inflamed	IGHG2	0.125926086848881
624	FR-A7-Constant-A10	CD	Inflamed	IGHG3	0.119190731848295
625	FR-A7-Constant-A10	CD	Inflamed	IGHG4	0.15625
626	FR-A7-Constant-A10	CD	Inflamed	IGHM	0.10403879253941
627	FR-A7-Constant-A11	CD	Non_inflamed	IGHA1	0.110773515711354
628	FR-A7-Constant-A11	CD	Non_inflamed	IGHA2	0.097553586275823
629	FR-A7-Constant-A11	CD	Non_inflamed	IGHG1	0.119576748924371
630	FR-A7-Constant-A11	CD	Non_inflamed	IGHG2	0.103967290763286
631	FR-A7-Constant-A11	CD	Non_inflamed	IGHM	0.0897578011706014
632	FR-A7-Constant-A12	CD	Inflamed	IGHA1	0.122084454380748
633	FR-A7-Constant-A12	CD	Inflamed	IGHA2	0.113385174724408
634	FR-A7-Constant-A12	CD	Inflamed	IGHD	0.0263457407183289
635	FR-A7-Constant-A12	CD	Inflamed	IGHE	0.0247438928289992
636	FR-A7-Constant-A12	CD	Inflamed	IGHG1	0.117692340171073
637	FR-A7-Constant-A12	CD	Inflamed	IGHG2	0.122650951218206
638	FR-A7-Constant-A12	CD	Inflamed	IGHG3	0.0996041154297594
639	FR-A7-Constant-A12	CD	Inflamed	IGHG4	0.115988451765449
640	FR-A7-Constant-A12	CD	Inflamed	IGHM	0.0883835849521828
641	FR-A7-Constant-A2	CD	Non_inflamed	IGHA1	0.101773855423899
642	FR-A7-Constant-A2	CD	Non_inflamed	IGHA2	0.102478296322036
643	FR-A7-Constant-A2	CD	Non_inflamed	IGHD	0.0202911195493977
644	FR-A7-Constant-A2	CD	Non_inflamed	IGHE	0.110688857299599
645	FR-A7-Constant-A2	CD	Non_inflamed	IGHG1	0.071127829665393
646	FR-A7-Constant-A2	CD	Non_inflamed	IGHG2	0.0778783035269013
647	FR-A7-Constant-A2	CD	Non_inflamed	IGHG3	0.0703718206546261
648	FR-A7-Constant-A2	CD	Non_inflamed	IGHG4	0.0957841691248771
649	FR-A7-Constant-A2	CD	Non_inflamed	IGHM	0.102824821072878
650	FR-A7-Constant-A3	CD	Non_inflamed	IGHA1	0.145040568740927
651	FR-A7-Constant-A3	CD	Non_inflamed	IGHA2	0.154419950610089
652	FR-A7-Constant-A3	CD	Non_inflamed	IGHD	0.0537211950260654
653	FR-A7-Constant-A3	CD	Non_inflamed	IGHE	0.0859128504351584
654	FR-A7-Constant-A3	CD	Non_inflamed	IGHG1	0.113871325034613
655	FR-A7-Constant-A3	CD	Non_inflamed	IGHG2	0.127931633752513
656	FR-A7-Constant-A3	CD	Non_inflamed	IGHG3	0.102342420986659
657	FR-A7-Constant-A3	CD	Non_inflamed	IGHG4	0.134933314578531
658	FR-A7-Constant-A3	CD	Non_inflamed	IGHM	0.152291054008519
659	FR-A7-Constant-A4	CD	Inflamed	IGHA1	0.143625708204389
660	FR-A7-Constant-A4	CD	Inflamed	IGHA2	0.151194435378751
661	FR-A7-Constant-A4	CD	Inflamed	IGHD	0.0612990776948374
662	FR-A7-Constant-A4	CD	Inflamed	IGHE	0.140651074259491
663	FR-A7-Constant-A4	CD	Inflamed	IGHG1	0.126581490746465
664	FR-A7-Constant-A4	CD	Inflamed	IGHG2	0.145753581836291
665	FR-A7-Constant-A4	CD	Inflamed	IGHG3	0.124539447166078
666	FR-A7-Constant-A4	CD	Inflamed	IGHG4	0.134872228467251
667	FR-A7-Constant-A4	CD	Inflamed	IGHM	0.137418518295363
668	FR-A7-Constant-A5	CD	Non_inflamed	IGHA1	0.123538496069861
669	FR-A7-Constant-A5	CD	Non_inflamed	IGHA2	0.123081023835396
670	FR-A7-Constant-A5	CD	Non_inflamed	IGHD	0.114197530864198
671	FR-A7-Constant-A5	CD	Non_inflamed	IGHG1	0.114204446883157
672	FR-A7-Constant-A5	CD	Non_inflamed	IGHG2	0.146501395767338
673	FR-A7-Constant-A5	CD	Non_inflamed	IGHG3	0.123511904761905
674	FR-A7-Constant-A5	CD	Non_inflamed	IGHG4	0.153240740740741
675	FR-A7-Constant-A5	CD	Non_inflamed	IGHM	0.119092363661566
676	FR-A7-Constant-A6	CD	Inflamed	IGHA1	0.122149610640712
677	FR-A7-Constant-A6	CD	Inflamed	IGHA2	0.122351916031424
678	FR-A7-Constant-A6	CD	Inflamed	IGHG1	0.111369532878862
679	FR-A7-Constant-A6	CD	Inflamed	IGHG2	0.130028735632184
680	FR-A7-Constant-A6	CD	Inflamed	IGHM	0.120198017021001
681	FR-A7-Constant-A7	CD	Non_inflamed	IGHA1	0.132321178324673
682	FR-A7-Constant-A7	CD	Non_inflamed	IGHA2	0.137677602940771
683	FR-A7-Constant-A7	CD	Non_inflamed	IGHD	0.0578736713742263
684	FR-A7-Constant-A7	CD	Non_inflamed	IGHE	0.137125220458554
685	FR-A7-Constant-A7	CD	Non_inflamed	IGHG1	0.112163591642845
686	FR-A7-Constant-A7	CD	Non_inflamed	IGHG2	0.143859523432531
687	FR-A7-Constant-A7	CD	Non_inflamed	IGHG3	0.121769890503226
688	FR-A7-Constant-A7	CD	Non_inflamed	IGHG4	0.166666666666667
689	FR-A7-Constant-A7	CD	Non_inflamed	IGHM	0.15198001319943
690	FR-A7-Constant-A8	CD	Inflamed	IGHA1	0.113782658564031
691	FR-A7-Constant-A8	CD	Inflamed	IGHA2	0.102360247440409
692	FR-A7-Constant-A8	CD	Inflamed	IGHD	0.0409192909762128
693	FR-A7-Constant-A8	CD	Inflamed	IGHE	0.155188882726321
694	FR-A7-Constant-A8	CD	Inflamed	IGHG1	0.123825762708081
695	FR-A7-Constant-A8	CD	Inflamed	IGHG2	0.140403431710721
696	FR-A7-Constant-A8	CD	Inflamed	IGHG3	0.110330327452619
697	FR-A7-Constant-A8	CD	Inflamed	IGHG4	0.0995020230314348
698	FR-A7-Constant-A8	CD	Inflamed	IGHM	0.153985832299776
699	FR-A7-Constant-A9	CD	Non_inflamed	IGHA1	0.131280747635041
700	FR-A7-Constant-A9	CD	Non_inflamed	IGHA2	0.136083879968682
701	FR-A7-Constant-A9	CD	Non_inflamed	IGHD	0.0958170750936686
702	FR-A7-Constant-A9	CD	Non_inflamed	IGHE	0.229166666666667
703	FR-A7-Constant-A9	CD	Non_inflamed	IGHG1	0.115898380798171
704	FR-A7-Constant-A9	CD	Non_inflamed	IGHG2	0.149667730482167
705	FR-A7-Constant-A9	CD	Non_inflamed	IGHG3	0.114714312656153
706	FR-A7-Constant-A9	CD	Non_inflamed	IGHG4	0.179086912542795
707	FR-A7-Constant-A9	CD	Non_inflamed	IGHM	0.158068182594334
708	FR-A8-Constant-A1	CD	Non_inflamed	IGHA1	0.116407288858964
709	FR-A8-Constant-A1	CD	Non_inflamed	IGHA2	0.107858331561559
710	FR-A8-Constant-A1	CD	Non_inflamed	IGHD	0.0108591704152378
711	FR-A8-Constant-A1	CD	Non_inflamed	IGHG1	0.106824262373406
712	FR-A8-Constant-A1	CD	Non_inflamed	IGHG2	0.136882072635928
713	FR-A8-Constant-A1	CD	Non_inflamed	IGHG3	0.110746606334842
714	FR-A8-Constant-A1	CD	Non_inflamed	IGHG4	0.195932539682539
715	FR-A8-Constant-A1	CD	Non_inflamed	IGHM	0.102611710860663
716	FR-A8-Constant-A10	Non_IBD_Control	Non_inflamed	IGHA1	0.125280485609813
717	FR-A8-Constant-A10	Non_IBD_Control	Non_inflamed	IGHA2	0.128634776820029
718	FR-A8-Constant-A10	Non_IBD_Control	Non_inflamed	IGHD	0.028644381704282
719	FR-A8-Constant-A10	Non_IBD_Control	Non_inflamed	IGHE	0.0373828976034858
720	FR-A8-Constant-A10	Non_IBD_Control	Non_inflamed	IGHG1	0.116253393511581
721	FR-A8-Constant-A10	Non_IBD_Control	Non_inflamed	IGHG2	0.114482573578763
722	FR-A8-Constant-A10	Non_IBD_Control	Non_inflamed	IGHG3	0.115187427414911
723	FR-A8-Constant-A10	Non_IBD_Control	Non_inflamed	IGHG4	0.131725408203903
724	FR-A8-Constant-A10	Non_IBD_Control	Non_inflamed	IGHM	0.0714958714893466
725	FR-A8-Constant-A11	Non_IBD_Control	Non_inflamed	IGHA1	0.122712025761188
726	FR-A8-Constant-A11	Non_IBD_Control	Non_inflamed	IGHA2	0.126818018606758
727	FR-A8-Constant-A11	Non_IBD_Control	Non_inflamed	IGHD	0.0194604946056184
728	FR-A8-Constant-A11	Non_IBD_Control	Non_inflamed	IGHE	0.0949448529411764
729	FR-A8-Constant-A11	Non_IBD_Control	Non_inflamed	IGHG1	0.114531921589446
730	FR-A8-Constant-A11	Non_IBD_Control	Non_inflamed	IGHG2	0.121516304034535
731	FR-A8-Constant-A11	Non_IBD_Control	Non_inflamed	IGHG3	0.113331095862056
732	FR-A8-Constant-A11	Non_IBD_Control	Non_inflamed	IGHG4	0.153552732907442
733	FR-A8-Constant-A11	Non_IBD_Control	Non_inflamed	IGHM	0.0936537698831771
734	FR-A8-Constant-A12	Non_IBD_Control	Non_inflamed	IGHA1	0.131529591636822
735	FR-A8-Constant-A12	Non_IBD_Control	Non_inflamed	IGHA2	0.128526412257447
736	FR-A8-Constant-A12	Non_IBD_Control	Non_inflamed	IGHD	0.0946828536482819
737	FR-A8-Constant-A12	Non_IBD_Control	Non_inflamed	IGHG1	0.121031848432069
738	FR-A8-Constant-A12	Non_IBD_Control	Non_inflamed	IGHG2	0.114436460004536
739	FR-A8-Constant-A12	Non_IBD_Control	Non_inflamed	IGHG3	0.0855359477124184
740	FR-A8-Constant-A12	Non_IBD_Control	Non_inflamed	IGHG4	0.116993464052288
741	FR-A8-Constant-A12	Non_IBD_Control	Non_inflamed	IGHM	0.100155482272236
742	FR-A8-Constant-A2	CD	Inflamed	IGHA1	0.0668718469410735
743	FR-A8-Constant-A2	CD	Inflamed	IGHA2	0.0721209632190559
744	FR-A8-Constant-A2	CD	Inflamed	IGHD	0.0128451728561604
745	FR-A8-Constant-A2	CD	Inflamed	IGHE	0.10453216374269
746	FR-A8-Constant-A2	CD	Inflamed	IGHG1	0.0597279573432111
747	FR-A8-Constant-A2	CD	Inflamed	IGHG2	0.0959524737519881
748	FR-A8-Constant-A2	CD	Inflamed	IGHG3	0.0495508257795409
749	FR-A8-Constant-A2	CD	Inflamed	IGHG4	0.0625
750	FR-A8-Constant-A2	CD	Inflamed	IGHM	0.0795002279999823
751	FR-A8-Constant-A3	CD	Non_inflamed	IGHA1	0.131846216218815
752	FR-A8-Constant-A3	CD	Non_inflamed	IGHA2	0.130354172864076
753	FR-A8-Constant-A3	CD	Non_inflamed	IGHD	0.0283613445378151
754	FR-A8-Constant-A3	CD	Non_inflamed	IGHG1	0.115883104505398
755	FR-A8-Constant-A3	CD	Non_inflamed	IGHG2	0.134299485783124
756	FR-A8-Constant-A3	CD	Non_inflamed	IGHG3	0.123366013071895
757	FR-A8-Constant-A3	CD	Non_inflamed	IGHG4	0.180750513306408
758	FR-A8-Constant-A3	CD	Non_inflamed	IGHM	0.119556757771237
759	FR-A8-Constant-A4	CD	Inflamed	IGHA1	0.134988600473314
760	FR-A8-Constant-A4	CD	Inflamed	IGHA2	0.128358685760138
761	FR-A8-Constant-A4	CD	Inflamed	IGHD	0.0174481555821793
762	FR-A8-Constant-A4	CD	Inflamed	IGHG1	0.136172253049944
763	FR-A8-Constant-A4	CD	Inflamed	IGHG2	0.142860228066435
764	FR-A8-Constant-A4	CD	Inflamed	IGHG3	0.0874288972765424
765	FR-A8-Constant-A4	CD	Inflamed	IGHG4	0.147415222127498
766	FR-A8-Constant-A4	CD	Inflamed	IGHM	0.12487354521391
767	FR-A8-Constant-A5	CD	Inflamed	IGHA1	0.133335382153951
768	FR-A8-Constant-A5	CD	Inflamed	IGHA2	0.13100667985762
769	FR-A8-Constant-A5	CD	Inflamed	IGHD	0.138354700854701
770	FR-A8-Constant-A5	CD	Inflamed	IGHG1	0.128061308698564
771	FR-A8-Constant-A5	CD	Inflamed	IGHG2	0.159719108379256
772	FR-A8-Constant-A5	CD	Inflamed	IGHG3	0.12962962962963
773	FR-A8-Constant-A5	CD	Inflamed	IGHG4	0.178736772486772
774	FR-A8-Constant-A5	CD	Inflamed	IGHM	0.122422196994064
775	FR-A8-Constant-A6	Non_IBD_Control	Non_inflamed	IGHA1	0.128804720401184
776	FR-A8-Constant-A6	Non_IBD_Control	Non_inflamed	IGHA2	0.130643170339604
777	FR-A8-Constant-A6	Non_IBD_Control	Non_inflamed	IGHD	0.00903531354440542
778	FR-A8-Constant-A6	Non_IBD_Control	Non_inflamed	IGHG1	0.0950978127137379
779	FR-A8-Constant-A6	Non_IBD_Control	Non_inflamed	IGHG2	0.140710546288043
780	FR-A8-Constant-A6	Non_IBD_Control	Non_inflamed	IGHG3	0.0819542851617386
781	FR-A8-Constant-A6	Non_IBD_Control	Non_inflamed	IGHG4	0.138926711260788
782	FR-A8-Constant-A6	Non_IBD_Control	Non_inflamed	IGHM	0.0500237144980843
783	FR-A8-Constant-A7	Non_IBD_Control	Non_inflamed	IGHA1	0.124442088670952
784	FR-A8-Constant-A7	Non_IBD_Control	Non_inflamed	IGHA2	0.117327621457906
785	FR-A8-Constant-A7	Non_IBD_Control	Non_inflamed	IGHG1	0.087762663856136
786	FR-A8-Constant-A7	Non_IBD_Control	Non_inflamed	IGHG2	0.145699139747642
787	FR-A8-Constant-A7	Non_IBD_Control	Non_inflamed	IGHG3	0.166666666666667
788	FR-A8-Constant-A7	Non_IBD_Control	Non_inflamed	IGHG4	0.125
789	FR-A8-Constant-A7	Non_IBD_Control	Non_inflamed	IGHM	0.113892839802529
790	FR-A8-Constant-A8	UC	Non_inflamed	IGHA1	0.12167133360574
791	FR-A8-Constant-A8	UC	Non_inflamed	IGHA2	0.123518200587269
792	FR-A8-Constant-A8	UC	Non_inflamed	IGHD	0
793	FR-A8-Constant-A8	UC	Non_inflamed	IGHE	0.0208333333333333
794	FR-A8-Constant-A8	UC	Non_inflamed	IGHG1	0.105362442234349
795	FR-A8-Constant-A8	UC	Non_inflamed	IGHG2	0.137659653832008
796	FR-A8-Constant-A8	UC	Non_inflamed	IGHG3	0.0685691554268561
797	FR-A8-Constant-A8	UC	Non_inflamed	IGHM	0.0912517106491518
798	FR-A8-Constant-A9	UC	Inflamed	IGHA1	0.0927311102422411
799	FR-A8-Constant-A9	UC	Inflamed	IGHA2	0.0983541223359159
800	FR-A8-Constant-A9	UC	Inflamed	IGHD	0.131517094017094
801	FR-A8-Constant-A9	UC	Inflamed	IGHG1	0.0999687687430102
802	FR-A8-Constant-A9	UC	Inflamed	IGHG2	0.0965819250205542
803	FR-A8-Constant-A9	UC	Inflamed	IGHG3	0.0966316936131177
804	FR-A8-Constant-A9	UC	Inflamed	IGHM	0.0806809481332215
805	FR-A9-Constant-A1	Non_IBD_Control	Non_inflamed	IGHA1	0.135727420048747
806	FR-A9-Constant-A1	Non_IBD_Control	Non_inflamed	IGHA2	0.13759940742461
807	FR-A9-Constant-A1	Non_IBD_Control	Non_inflamed	IGHD	0.0319463155224278
808	FR-A9-Constant-A1	Non_IBD_Control	Non_inflamed	IGHG1	0.127827228590365
809	FR-A9-Constant-A1	Non_IBD_Control	Non_inflamed	IGHG2	0.160870750844488
810	FR-A9-Constant-A1	Non_IBD_Control	Non_inflamed	IGHG3	0.127081640737103
811	FR-A9-Constant-A1	Non_IBD_Control	Non_inflamed	IGHG4	0.119078981306587
812	FR-A9-Constant-A1	Non_IBD_Control	Non_inflamed	IGHM	0.113872336979083
813	FR-A9-Constant-A2	Non_IBD_Control	Non_inflamed	IGHA1	0.132286190811657
814	FR-A9-Constant-A2	Non_IBD_Control	Non_inflamed	IGHA2	0.12809605797673
815	FR-A9-Constant-A2	Non_IBD_Control	Non_inflamed	IGHD	0.102612740992067
816	FR-A9-Constant-A2	Non_IBD_Control	Non_inflamed	IGHE	0.149305555555556
817	FR-A9-Constant-A2	Non_IBD_Control	Non_inflamed	IGHG1	0.131898533020685
818	FR-A9-Constant-A2	Non_IBD_Control	Non_inflamed	IGHG2	0.142013606316633
819	FR-A9-Constant-A2	Non_IBD_Control	Non_inflamed	IGHG3	0.129982775210262
820	FR-A9-Constant-A2	Non_IBD_Control	Non_inflamed	IGHG4	0.103535117750804
821	FR-A9-Constant-A2	Non_IBD_Control	Non_inflamed	IGHM	0.112144560923471
822	FR-A9-Constant-A3	Non_IBD_Control	Non_inflamed	IGHA1	0.125306014159365
823	FR-A9-Constant-A3	Non_IBD_Control	Non_inflamed	IGHA2	0.126654507307142
824	FR-A9-Constant-A3	Non_IBD_Control	Non_inflamed	IGHD	0.0915463775336268
825	FR-A9-Constant-A3	Non_IBD_Control	Non_inflamed	IGHE	0.145833333333333
826	FR-A9-Constant-A3	Non_IBD_Control	Non_inflamed	IGHG1	0.11226610530657
827	FR-A9-Constant-A3	Non_IBD_Control	Non_inflamed	IGHG2	0.103528152920091
828	FR-A9-Constant-A3	Non_IBD_Control	Non_inflamed	IGHG3	0.107638888888889
829	FR-A9-Constant-A3	Non_IBD_Control	Non_inflamed	IGHM	0.136791242750987
830	FR-A9-Constant-A4	Non_IBD_Control	Non_inflamed	IGHA1	0.141710478023533
831	FR-A9-Constant-A4	Non_IBD_Control	Non_inflamed	IGHA2	0.136996711654617
832	FR-A9-Constant-A4	Non_IBD_Control	Non_inflamed	IGHD	0.0190507496847404
833	FR-A9-Constant-A4	Non_IBD_Control	Non_inflamed	IGHE	0.224249629584378
834	FR-A9-Constant-A4	Non_IBD_Control	Non_inflamed	IGHG1	0.138233687333369
835	FR-A9-Constant-A4	Non_IBD_Control	Non_inflamed	IGHG2	0.138970253869534
836	FR-A9-Constant-A4	Non_IBD_Control	Non_inflamed	IGHG3	0.12445690281221
837	FR-A9-Constant-A4	Non_IBD_Control	Non_inflamed	IGHM	0.127745988725908
838	FR-A9-Constant-A5	Non_IBD_Control	Non_inflamed	IGHA1	0.132522255410014
839	FR-A9-Constant-A5	Non_IBD_Control	Non_inflamed	IGHA2	0.129426167866411
840	FR-A9-Constant-A5	Non_IBD_Control	Non_inflamed	IGHD	0.0411322058960954
841	FR-A9-Constant-A5	Non_IBD_Control	Non_inflamed	IGHE	0.108805881450809
842	FR-A9-Constant-A5	Non_IBD_Control	Non_inflamed	IGHG1	0.136996588229613
843	FR-A9-Constant-A5	Non_IBD_Control	Non_inflamed	IGHG2	0.147057845992099
844	FR-A9-Constant-A5	Non_IBD_Control	Non_inflamed	IGHG3	0.134685167327405
845	FR-A9-Constant-A5	Non_IBD_Control	Non_inflamed	IGHM	0.12005180770778
846	FR-A9-Constant-A6	CD	Non_inflamed	IGHA1	0.105409476674534
847	FR-A9-Constant-A6	CD	Non_inflamed	IGHA2	0.124851817666359
848	FR-A9-Constant-A6	CD	Non_inflamed	IGHD	0.00536529680365296
849	FR-A9-Constant-A6	CD	Non_inflamed	IGHG1	0.0939418648140939
850	FR-A9-Constant-A6	CD	Non_inflamed	IGHG2	0.123350552869828
851	FR-A9-Constant-A6	CD	Non_inflamed	IGHG3	0.0844060663481079
852	FR-A9-Constant-A6	CD	Non_inflamed	IGHG4	0.105577055383557
853	FR-A9-Constant-A6	CD	Non_inflamed	IGHM	0.114613874775454
854	FR-A9-Constant-A7	CD	Inflamed	IGHA1	0.106614099043627
855	FR-A9-Constant-A7	CD	Inflamed	IGHA2	0.11349034674393
856	FR-A9-Constant-A7	CD	Inflamed	IGHD	0.0281163309068337
857	FR-A9-Constant-A7	CD	Inflamed	IGHG1	0.107358095661423
858	FR-A9-Constant-A7	CD	Inflamed	IGHG2	0.118699762024202
859	FR-A9-Constant-A7	CD	Inflamed	IGHG3	0.102787347840229
860	FR-A9-Constant-A7	CD	Inflamed	IGHG4	0.109807088209961
861	FR-A9-Constant-A7	CD	Inflamed	IGHM	0.126598714172413
862	FR-A9-Constant-A8	CD	Non_inflamed	IGHA1	0.117299959259312
863	FR-A9-Constant-A8	CD	Non_inflamed	IGHA2	0.121165244183568
864	FR-A9-Constant-A8	CD	Non_inflamed	IGHD	0.0708276622704697
865	FR-A9-Constant-A8	CD	Non_inflamed	IGHE	0.140825304429279
866	FR-A9-Constant-A8	CD	Non_inflamed	IGHG1	0.119346850933864
867	FR-A9-Constant-A8	CD	Non_inflamed	IGHG2	0.133605367742627
868	FR-A9-Constant-A8	CD	Non_inflamed	IGHG3	0.115741804706588
869	FR-A9-Constant-A8	CD	Non_inflamed	IGHG4	0.145402554961379
870	FR-A9-Constant-A8	CD	Non_inflamed	IGHM	0.0878066693409414
871	FR-A9-Constant-A9	CD	Inflamed	IGHA1	0.128376425043952
872	FR-A9-Constant-A9	CD	Inflamed	IGHA2	0.122098794746062
873	FR-A9-Constant-A9	CD	Inflamed	IGHD	0.0544564785373608
874	FR-A9-Constant-A9	CD	Inflamed	IGHE	0.0450721153846154
875	FR-A9-Constant-A9	CD	Inflamed	IGHG1	0.122318916155351
876	FR-A9-Constant-A9	CD	Inflamed	IGHG2	0.145307988670841
877	FR-A9-Constant-A9	CD	Inflamed	IGHG3	0.126945654805132
878	FR-A9-Constant-A9	CD	Inflamed	IGHG4	0.23766339869281
879	FR-A9-Constant-A9	CD	Inflamed	IGHM	0.103895069261668
