# Supplementary material for: Disease-specific B cell clones are shared between patients with Crohn’s disease
Source: Nat Commun. 2025 Apr 17;16:3689. doi: 10.1038/s41467-025-58977-y (PMC12006383; doi:10.1038/s41467-025-58977-y)
Supplement: Supplementary file 13 — Source Data [file 41467_2025_58977_MOESM13_ESM.zip › Source_Data/SuppFigure5a_IgA.csv]

	sample	IBD_Diagnosis	Inflammation	Proportions
1	FR-A1-Constant-A1	UC	Non_inflamed	0.434106551108845
2	FR-A1-Constant-A1	UC	Non_inflamed	0.565893448891155
3	FR-A1-Constant-A10	CD	Non_inflamed	0.367007416315895
4	FR-A1-Constant-A10	CD	Non_inflamed	0.632992583684105
5	FR-A1-Constant-A11	CD	Inflamed	0.358066060315941
6	FR-A1-Constant-A11	CD	Inflamed	0.641933939684059
7	FR-A1-Constant-A12	UC	Non_inflamed	0.324084110123564
8	FR-A1-Constant-A12	UC	Non_inflamed	0.675915889876436
9	FR-A1-Constant-A2	UC	Non_inflamed	0.199420677361854
10	FR-A1-Constant-A2	UC	Non_inflamed	0.800579322638146
11	FR-A1-Constant-A3	UC	Non_inflamed	0.296705998033432
12	FR-A1-Constant-A3	UC	Non_inflamed	0.703294001966568
13	FR-A1-Constant-A4	UC	Inflamed	0.644911979390296
14	FR-A1-Constant-A4	UC	Inflamed	0.355088020609704
15	FR-A1-Constant-A5	UC	Non_inflamed	0.237655016910936
16	FR-A1-Constant-A5	UC	Non_inflamed	0.762344983089064
17	FR-A1-Constant-A6	UC	Inflamed	0.276071842410197
18	FR-A1-Constant-A6	UC	Inflamed	0.723928157589803
19	FR-A1-Constant-A7	UC	Inflamed	0.580354778925073
20	FR-A1-Constant-A7	UC	Inflamed	0.419645221074927
21	FR-A1-Constant-A8	UC	Non_inflamed	0.377289377289377
22	FR-A1-Constant-A8	UC	Non_inflamed	0.622710622710623
23	FR-A1-Constant-A9	UC	Inflamed	0.607933081489477
24	FR-A1-Constant-A9	UC	Inflamed	0.392066918510523
25	FR-A2-Constant-A1	UC	Inflamed	0.383954154727794
26	FR-A2-Constant-A1	UC	Inflamed	0.616045845272206
27	FR-A2-Constant-A10	CD	Inflamed	0.413925019127774
28	FR-A2-Constant-A10	CD	Inflamed	0.586074980872226
29	FR-A2-Constant-A11	CD	Inflamed	0.388091216216216
30	FR-A2-Constant-A11	CD	Inflamed	0.611908783783784
31	FR-A2-Constant-A12	UC	Inflamed	0.352545877487723
32	FR-A2-Constant-A12	UC	Inflamed	0.647454122512277
33	FR-A2-Constant-A2	UC	Non_inflamed	0.314936847885777
34	FR-A2-Constant-A2	UC	Non_inflamed	0.685063152114223
35	FR-A2-Constant-A3	UC	Inflamed	0.360248447204969
36	FR-A2-Constant-A3	UC	Inflamed	0.639751552795031
37	FR-A2-Constant-A4	CD	Non_inflamed	0.237272997916046
38	FR-A2-Constant-A4	CD	Non_inflamed	0.762727002083954
39	FR-A2-Constant-A5	CD	Inflamed	0.356315289648623
40	FR-A2-Constant-A5	CD	Inflamed	0.643684710351377
41	FR-A2-Constant-A6	UC	Inflamed	0.337658752070679
42	FR-A2-Constant-A6	UC	Inflamed	0.662341247929321
43	FR-A2-Constant-A7	UC	Non_inflamed	0.300341296928328
44	FR-A2-Constant-A7	UC	Non_inflamed	0.699658703071672
45	FR-A2-Constant-A8	UC	Inflamed	0.292340425531915
46	FR-A2-Constant-A8	UC	Inflamed	0.707659574468085
47	FR-A2-Constant-A9	CD	Non_inflamed	0.494740595471564
48	FR-A2-Constant-A9	CD	Non_inflamed	0.505259404528436
49	FR-A3-Constant-A1	UC	Inflamed	0.308293045741911
50	FR-A3-Constant-A1	UC	Inflamed	0.691706954258088
51	FR-A3-Constant-A10	CD	Non_inflamed	0.232278045423262
52	FR-A3-Constant-A10	CD	Non_inflamed	0.767721954576738
53	FR-A3-Constant-A11	CD	Inflamed	0.229270315091211
54	FR-A3-Constant-A11	CD	Inflamed	0.770729684908789
55	FR-A3-Constant-A12	CD	Non_inflamed	0.458680333119795
56	FR-A3-Constant-A12	CD	Non_inflamed	0.541319666880205
57	FR-A3-Constant-A2	CD	Non_inflamed	0.372776168804303
58	FR-A3-Constant-A2	CD	Non_inflamed	0.627223831195697
59	FR-A3-Constant-A3	CD	Inflamed	0.458300704776821
60	FR-A3-Constant-A3	CD	Inflamed	0.541699295223179
61	FR-A3-Constant-A4	UC	Non_inflamed	0.326347305389222
62	FR-A3-Constant-A4	UC	Non_inflamed	0.673652694610778
63	FR-A3-Constant-A5	UC	Inflamed	0.315881326352531
64	FR-A3-Constant-A5	UC	Inflamed	0.684118673647469
65	FR-A3-Constant-A6	CD	Non_inflamed	0.444444444444444
66	FR-A3-Constant-A6	CD	Non_inflamed	0.555555555555556
67	FR-A3-Constant-A7	CD	Inflamed	0.54590652966523
68	FR-A3-Constant-A7	CD	Inflamed	0.45409347033477
69	FR-A3-Constant-A8	CD	Non_inflamed	0.5
70	FR-A3-Constant-A8	CD	Non_inflamed	0.5
71	FR-A3-Constant-A9	CD	Inflamed	0.485762855928602
72	FR-A3-Constant-A9	CD	Inflamed	0.514237144071398
73	FR-A4-Constant-A1	UC	Non_inflamed	0.45702479338843
74	FR-A4-Constant-A1	UC	Non_inflamed	0.54297520661157
75	FR-A4-Constant-A10	UC	Inflamed	0.694891532540238
76	FR-A4-Constant-A10	UC	Inflamed	0.305108467459762
77	FR-A4-Constant-A11	UC	Non_inflamed	0.306806806806807
78	FR-A4-Constant-A11	UC	Non_inflamed	0.693193193193193
79	FR-A4-Constant-A12	UC	Inflamed	0.470588235294118
80	FR-A4-Constant-A12	UC	Inflamed	0.529411764705882
81	FR-A4-Constant-A2	UC	Inflamed	0.615246406570842
82	FR-A4-Constant-A2	UC	Inflamed	0.384753593429158
83	FR-A4-Constant-A3	CD	Non_inflamed	0.46871815773385
84	FR-A4-Constant-A3	CD	Non_inflamed	0.53128184226615
85	FR-A4-Constant-A4	CD	Inflamed	0.47040101845958
86	FR-A4-Constant-A4	CD	Inflamed	0.52959898154042
87	FR-A4-Constant-A5	CD	Non_inflamed	0.391695501730104
88	FR-A4-Constant-A5	CD	Non_inflamed	0.608304498269896
89	FR-A4-Constant-A6	CD	Inflamed	0.42789598108747
90	FR-A4-Constant-A6	CD	Inflamed	0.57210401891253
91	FR-A4-Constant-A7	CD	Non_inflamed	0.317068679801142
92	FR-A4-Constant-A7	CD	Non_inflamed	0.682931320198858
93	FR-A4-Constant-A8	CD	Inflamed	0.348191214470284
94	FR-A4-Constant-A8	CD	Inflamed	0.651808785529716
95	FR-A4-Constant-A9	UC	Non_inflamed	0.412914844352971
96	FR-A4-Constant-A9	UC	Non_inflamed	0.587085155647029
97	FR-A5-Constant-A1	UC	Non_inflamed	0.215799170888991
98	FR-A5-Constant-A1	UC	Non_inflamed	0.784200829111009
99	FR-A5-Constant-A10	Non_IBD_Control	Non_inflamed	0.366250678241997
100	FR-A5-Constant-A10	Non_IBD_Control	Non_inflamed	0.633749321758003
101	FR-A5-Constant-A11	Non_IBD_Control	Non_inflamed	0.177219430485762
102	FR-A5-Constant-A11	Non_IBD_Control	Non_inflamed	0.822780569514238
103	FR-A5-Constant-A12	CD	Non_inflamed	0.227466846482356
104	FR-A5-Constant-A12	CD	Non_inflamed	0.772533153517644
105	FR-A5-Constant-A2	UC	Non_inflamed	0.165890027958993
106	FR-A5-Constant-A2	UC	Non_inflamed	0.834109972041007
107	FR-A5-Constant-A3	CD	Non_inflamed	0.315082130413141
108	FR-A5-Constant-A3	CD	Non_inflamed	0.684917869586859
109	FR-A5-Constant-A4	UC	Non_inflamed	0.551255766273706
110	FR-A5-Constant-A4	UC	Non_inflamed	0.448744233726294
111	FR-A5-Constant-A5	UC	Inflamed	0.505699733203978
112	FR-A5-Constant-A5	UC	Inflamed	0.494300266796022
113	FR-A5-Constant-A6	CD	Non_inflamed	0.623711340206186
114	FR-A5-Constant-A6	CD	Non_inflamed	0.376288659793814
115	FR-A5-Constant-A7	CD	Inflamed	0.510530749789385
116	FR-A5-Constant-A7	CD	Inflamed	0.489469250210615
117	FR-A5-Constant-A8	UC	Non_inflamed	0.576498800959233
118	FR-A5-Constant-A8	UC	Non_inflamed	0.423501199040767
119	FR-A5-Constant-A9	UC	Inflamed	0.664641093809343
120	FR-A5-Constant-A9	UC	Inflamed	0.335358906190657
121	FR-A6-Constant-A1	CD	Inflamed	0.227839492178644
122	FR-A6-Constant-A1	CD	Inflamed	0.772160507821356
123	FR-A6-Constant-A10	CD	Non_inflamed	0.441441441441441
124	FR-A6-Constant-A10	CD	Non_inflamed	0.558558558558559
125	FR-A6-Constant-A11	CD	Inflamed	0.518340761055879
126	FR-A6-Constant-A11	CD	Inflamed	0.481659238944121
127	FR-A6-Constant-A12	UC	Non_inflamed	0.394339622641509
128	FR-A6-Constant-A12	UC	Non_inflamed	0.605660377358491
129	FR-A6-Constant-A2	UC	Non_inflamed	0.311730545876887
130	FR-A6-Constant-A2	UC	Non_inflamed	0.688269454123113
131	FR-A6-Constant-A3	UC	Inflamed	0.317131474103586
132	FR-A6-Constant-A3	UC	Inflamed	0.682868525896414
133	FR-A6-Constant-A4	CD	Non_inflamed	0.304874690167998
134	FR-A6-Constant-A4	CD	Non_inflamed	0.695125309832002
135	FR-A6-Constant-A5	CD	Inflamed	0.273601924233313
136	FR-A6-Constant-A5	CD	Inflamed	0.726398075766687
137	FR-A6-Constant-A6	CD	Non_inflamed	0.392678868552413
138	FR-A6-Constant-A6	CD	Non_inflamed	0.607321131447587
139	FR-A6-Constant-A7	CD	Inflamed	0.475409836065574
140	FR-A6-Constant-A7	CD	Inflamed	0.524590163934426
141	FR-A6-Constant-A8	UC	Inflamed	0.240860215053763
142	FR-A6-Constant-A8	UC	Inflamed	0.759139784946237
143	FR-A6-Constant-A9	CD	Non_inflamed	0.397246127366609
144	FR-A6-Constant-A9	CD	Non_inflamed	0.602753872633391
145	FR-A7-Constant-A1	CD	Inflamed	0.375170222423967
146	FR-A7-Constant-A1	CD	Inflamed	0.624829777576033
147	FR-A7-Constant-A10	CD	Inflamed	0.620503597122302
148	FR-A7-Constant-A10	CD	Inflamed	0.379496402877698
149	FR-A7-Constant-A11	CD	Non_inflamed	0.661047345767575
150	FR-A7-Constant-A11	CD	Non_inflamed	0.338952654232425
151	FR-A7-Constant-A12	CD	Inflamed	0.469174977334542
152	FR-A7-Constant-A12	CD	Inflamed	0.530825022665458
153	FR-A7-Constant-A2	CD	Non_inflamed	0.569609134826526
154	FR-A7-Constant-A2	CD	Non_inflamed	0.430390865173474
155	FR-A7-Constant-A3	CD	Non_inflamed	0.302208034051609
156	FR-A7-Constant-A3	CD	Non_inflamed	0.697791965948391
157	FR-A7-Constant-A4	CD	Inflamed	0.296281160604822
158	FR-A7-Constant-A4	CD	Inflamed	0.703718839395178
159	FR-A7-Constant-A5	CD	Non_inflamed	0.380771423142694
160	FR-A7-Constant-A5	CD	Non_inflamed	0.619228576857306
161	FR-A7-Constant-A6	CD	Inflamed	0.386934673366834
162	FR-A7-Constant-A6	CD	Inflamed	0.613065326633166
163	FR-A7-Constant-A7	CD	Non_inflamed	0.337489609310058
164	FR-A7-Constant-A7	CD	Non_inflamed	0.662510390689942
165	FR-A7-Constant-A8	CD	Inflamed	0.356197942185203
166	FR-A7-Constant-A8	CD	Inflamed	0.643802057814797
167	FR-A7-Constant-A9	CD	Non_inflamed	0.405336069779374
168	FR-A7-Constant-A9	CD	Non_inflamed	0.594663930220626
169	FR-A8-Constant-A1	CD	Non_inflamed	0.533614627285513
170	FR-A8-Constant-A1	CD	Non_inflamed	0.466385372714487
171	FR-A8-Constant-A10	Non_IBD_Control	Non_inflamed	0.423928271224433
172	FR-A8-Constant-A10	Non_IBD_Control	Non_inflamed	0.576071728775567
173	FR-A8-Constant-A11	Non_IBD_Control	Non_inflamed	0.266283524904215
174	FR-A8-Constant-A11	Non_IBD_Control	Non_inflamed	0.733716475095785
175	FR-A8-Constant-A12	Non_IBD_Control	Non_inflamed	0.440720834650648
176	FR-A8-Constant-A12	Non_IBD_Control	Non_inflamed	0.559279165349352
177	FR-A8-Constant-A2	CD	Inflamed	0.675807434491164
178	FR-A8-Constant-A2	CD	Inflamed	0.324192565508836
179	FR-A8-Constant-A3	CD	Non_inflamed	0.377472527472527
180	FR-A8-Constant-A3	CD	Non_inflamed	0.622527472527473
181	FR-A8-Constant-A4	CD	Inflamed	0.282828282828283
182	FR-A8-Constant-A4	CD	Inflamed	0.717171717171717
183	FR-A8-Constant-A5	CD	Inflamed	0.366826923076923
184	FR-A8-Constant-A5	CD	Inflamed	0.633173076923077
185	FR-A8-Constant-A6	Non_IBD_Control	Non_inflamed	0.401599542987718
186	FR-A8-Constant-A6	Non_IBD_Control	Non_inflamed	0.598400457012282
187	FR-A8-Constant-A7	Non_IBD_Control	Non_inflamed	0.28247096092925
188	FR-A8-Constant-A7	Non_IBD_Control	Non_inflamed	0.71752903907075
189	FR-A8-Constant-A8	UC	Non_inflamed	0.500485436893204
190	FR-A8-Constant-A8	UC	Non_inflamed	0.499514563106796
191	FR-A8-Constant-A9	UC	Inflamed	0.779018941233609
192	FR-A8-Constant-A9	UC	Inflamed	0.220981058766391
193	FR-A9-Constant-A1	Non_IBD_Control	Non_inflamed	0.158373097023404
194	FR-A9-Constant-A1	Non_IBD_Control	Non_inflamed	0.841626902976596
195	FR-A9-Constant-A2	Non_IBD_Control	Non_inflamed	0.663050734312417
196	FR-A9-Constant-A2	Non_IBD_Control	Non_inflamed	0.336949265687583
197	FR-A9-Constant-A3	Non_IBD_Control	Non_inflamed	0.570854719928587
198	FR-A9-Constant-A3	Non_IBD_Control	Non_inflamed	0.429145280071413
199	FR-A9-Constant-A4	Non_IBD_Control	Non_inflamed	0.55484606613455
200	FR-A9-Constant-A4	Non_IBD_Control	Non_inflamed	0.44515393386545
201	FR-A9-Constant-A5	Non_IBD_Control	Non_inflamed	0.463175425610659
202	FR-A9-Constant-A5	Non_IBD_Control	Non_inflamed	0.536824574389341
203	FR-A9-Constant-A6	CD	Non_inflamed	0.587670727205611
204	FR-A9-Constant-A6	CD	Non_inflamed	0.412329272794389
205	FR-A9-Constant-A7	CD	Inflamed	0.659896938466202
206	FR-A9-Constant-A7	CD	Inflamed	0.340103061533798
207	FR-A9-Constant-A8	CD	Non_inflamed	0.269940787182167
208	FR-A9-Constant-A8	CD	Non_inflamed	0.730059212817833
209	FR-A9-Constant-A9	CD	Inflamed	0.337162837162837
210	FR-A9-Constant-A9	CD	Inflamed	0.662837162837163
