# Supplementary material for: Disease-specific B cell clones are shared between patients with Crohn’s disease
Source: Nat Commun. 2025 Apr 17;16:3689. doi: 10.1038/s41467-025-58977-y (PMC12006383; doi:10.1038/s41467-025-58977-y)
Supplement: Supplementary file 13 — Source Data [file 41467_2025_58977_MOESM13_ESM.zip › Source_Data/Figure2h_UCclones.csv]

	ID_Diagnosis	diagnosis	Constant_group	Proportion
3	7421_HC	HC	IGHM	0
4	7398_HC	HC	IGHM	0
5	7400_HC	HC	IGHM	0
6	7402_HC	HC	IGHM	0
8	7401_HC	HC	IGHM	0
9	7393_HC	HC	IGHM	0
10	7396_HC	HC	IGHM	0
11	7403_HC	HC	IGHM	0
12	7391_HC	HC	IGHM	0
13	7411_HC	HC	IGHM	0
14	7418_HC	HC	IGHM	0
16	7412_HC	HC	IGHM	0
17	7367_HC	HC	IGHM	0
18	7373_HC	HC	IGHM	0
20	7381_HC	HC	IGHM	0
22	7385_HC	HC	IGHM	0
23	7390_HC	HC	IGHM	0
24	7363_HC	HC	IGHM	0
25	7419_HC	HC	IGHM	0
27	7380_HC	HC	IGHM	0
28	7382_HC	HC	IGHM	0
29	7386_HC	HC	IGHM	0
30	7417_HC	HC	IGHM	0
31	7416_HC	HC	IGHM	0
32	7369_HC	HC	IGHM	0
33	7389_HC	HC	IGHM	0
34	7372_HC	HC	IGHM	0
35	7394_HC	HC	IGHM	0
36	7408_HC	HC	IGHM	0
37	7406_HC	HC	IGHM	0
38	7415_HC	HC	IGHM	0
39	7366_HC	HC	IGHM	0
40	7362_HC	HC	IGHM	0
41	7387_HC	HC	IGHM	0
42	7375_HC	HC	IGHM	0
43	7365_HC	HC	IGHM	0
44	7364_HC	HC	IGHM	0
45	7377_HC	HC	IGHM	0
46	7392_HC	HC	IGHM	0
47	7376_HC	HC	IGHM	0
48	7379_HC	HC	IGHM	0
49	7368_HC	HC	IGHM	0
50	7383_HC	HC	IGHM	0
51	7370_HC	HC	IGHM	0
52	7378_HC	HC	IGHM	0
53	7410_HC	HC	IGHM	0
54	7421_HC	HC	Class_switched	0
55	7398_HC	HC	Class_switched	0
56	7400_HC	HC	Class_switched	0
57	7402_HC	HC	Class_switched	0
59	7401_HC	HC	Class_switched	0
60	7393_HC	HC	Class_switched	0
61	7396_HC	HC	Class_switched	0
62	7403_HC	HC	Class_switched	0
63	7391_HC	HC	Class_switched	0
64	7411_HC	HC	Class_switched	0
65	7418_HC	HC	Class_switched	0
67	7412_HC	HC	Class_switched	0
68	7367_HC	HC	Class_switched	0
69	7373_HC	HC	Class_switched	0
70	7381_HC	HC	Class_switched	0
71	7385_HC	HC	Class_switched	0
72	7390_HC	HC	Class_switched	0
73	7363_HC	HC	Class_switched	0
74	7419_HC	HC	Class_switched	0
75	7380_HC	HC	Class_switched	0
76	7382_HC	HC	Class_switched	0
77	7386_HC	HC	Class_switched	0
78	7417_HC	HC	Class_switched	0
79	7416_HC	HC	Class_switched	0
80	7369_HC	HC	Class_switched	0
81	7389_HC	HC	Class_switched	0
82	7372_HC	HC	Class_switched	0
83	7394_HC	HC	Class_switched	0
84	7408_HC	HC	Class_switched	0
85	7406_HC	HC	Class_switched	0
86	7415_HC	HC	Class_switched	0
87	7366_HC	HC	Class_switched	0
88	7362_HC	HC	Class_switched	0
89	7387_HC	HC	Class_switched	0
90	7375_HC	HC	Class_switched	0
91	7365_HC	HC	Class_switched	0
92	7364_HC	HC	Class_switched	0
93	7377_HC	HC	Class_switched	0
94	7392_HC	HC	Class_switched	0
95	7376_HC	HC	Class_switched	0
96	7379_HC	HC	Class_switched	0
97	7368_HC	HC	Class_switched	0
98	7383_HC	HC	Class_switched	0
99	7370_HC	HC	Class_switched	0
100	7378_HC	HC	Class_switched	0
101	7410_HC	HC	Class_switched	0
102	1450_CD	CD	Class_switched	0.00700760399582526
103	1450_CD	CD	IGHM	0.00602182913059842
104	1451_CD	CD	Class_switched	0.00804490177736202
105	1451_CD	CD	IGHM	0.00898410504492052
106	1452_CD	CD	Class_switched	0.00839251129761136
107	1452_CD	CD	IGHM	0.00989782886334611
108	1455_CD	CD	Class_switched	0.0172297297297297
109	1455_CD	CD	IGHM	0.0101983002832861
110	1457_CD	CD	Class_switched	0.00550804464415133
111	1457_CD	CD	IGHM	0.0046603587063974
112	1460_CD	CD	Class_switched	0.00787900742619091
113	1460_CD	CD	IGHM	0.01272166538165
114	1461_CD	CD	Class_switched	0.00667317708333333
115	1461_CD	CD	IGHM	0.00671817265703729
116	1462_CD	CD	Class_switched	0.00518096906012843
117	1462_CD	CD	IGHM	0.00934943513829373
118	1464_UC	UC	Class_switched	0.0436245138231893
119	1464_UC	UC	IGHM	0.044280442804428
120	1465_UC	UC	Class_switched	0.0260511445263864
121	1465_UC	UC	IGHM	0.0309629125552909
122	1468_CD	CD	Class_switched	0.0106072154471545
123	1468_CD	CD	IGHM	0.0184123675525447
124	1469_UC	UC	Class_switched	0.0196796768587666
125	1469_UC	UC	IGHM	0.0415421398684997
126	1470_UC	UC	Class_switched	0.0600829875518672
127	1470_UC	UC	IGHM	0.0610535596208949
128	1471_CD	CD	Class_switched	0.00625088791021452
129	1471_CD	CD	IGHM	0.00607410406964973
130	1473_CD	CD	Class_switched	0.00898641588296761
131	1473_CD	CD	IGHM	0.0102918370224165
132	1475_UC	UC	Class_switched	0.0418087573318783
133	1475_UC	UC	IGHM	0.0518455560951918
134	1476_UC	UC	Class_switched	0.0307222894418433
135	1476_UC	UC	IGHM	0.0313955494221149
136	1478_UC	UC	Class_switched	0.0596986089644513
137	1478_UC	UC	IGHM	0.0508919202518363
138	1479_UC	UC	Class_switched	0.0342083448466427
139	1479_UC	UC	IGHM	0.0477447216890595
140	1481_UC	UC	Class_switched	0.0435692541856925
141	1481_UC	UC	IGHM	0.0378229271656676
142	1483_CD	CD	Class_switched	0.0102377431463997
143	1483_CD	CD	IGHM	0.0124163116250761
144	1484_CD	CD	Class_switched	0.0127269073615112
145	1484_CD	CD	IGHM	0.0124525116082735
146	1486_CD	CD	Class_switched	0.00823529411764706
147	1486_CD	CD	IGHM	0.00788436268068331
148	1487_UC	UC	Class_switched	0.0308097699402047
149	1487_UC	UC	IGHM	0.0302926578812254
150	1488_CD	CD	Class_switched	0.00706764748305207
151	1488_CD	CD	IGHM	0.00709691727655799
152	1489_UC	UC	Class_switched	0.0338809034907598
153	1489_UC	UC	IGHM	0.0255396777135908
154	1490_UC	UC	Class_switched	0.0470337261275904
155	1490_UC	UC	IGHM	0.0406822860503872
156	1493_CD	CD	Class_switched	0.0090274928190398
157	1493_CD	CD	IGHM	0.00832
158	1494_UC	UC	Class_switched	0.0349492671927847
159	1494_UC	UC	IGHM	0.0392036753445636
160	1495_UC	UC	Class_switched	0.0445757250268528
161	1495_UC	UC	IGHM	0.0623608017817372
162	1497_UC	UC	Class_switched	0.0392461197339246
163	1497_UC	UC	IGHM	0.0452488687782805
164	1498_UC	UC	Class_switched	0.0380856083586114
165	1498_UC	UC	IGHM	0.0356637418624399
166	1500_UC	UC	Class_switched	0.0580497224233647
167	1500_UC	UC	IGHM	0.0728536880290205
168	1503_UC	UC	Class_switched	0.0345315904139434
169	1503_UC	UC	IGHM	0.0360386756519191
170	1504_UC	UC	Class_switched	0.0403591137468083
171	1504_UC	UC	IGHM	0.0431445758141464
172	1507_UC	UC	Class_switched	0.0430277913213067
173	1507_UC	UC	IGHM	0.0482548606230967
174	1508_UC	UC	Class_switched	0.052518756698821
175	1508_UC	UC	IGHM	0.0573737909102955
176	1509_UC	UC	Class_switched	0.0342111740093527
177	1509_UC	UC	IGHM	0.044311377245509
178	1510_UC	UC	Class_switched	0.064204423448572
179	1510_UC	UC	IGHM	0.0516632596171715
180	1514_CD	CD	Class_switched	0.00446066504460665
181	1514_CD	CD	IGHM	0.00385185185185185
182	1515_UC	UC	Class_switched	0.0324718759501368
183	1515_UC	UC	IGHM	0.0451306413301663
184	1516_UC	UC	Class_switched	0.0479221265443654
185	1516_UC	UC	IGHM	0.0541082164328657
186	1517_CD	CD	Class_switched	0.00891996142719383
187	1517_CD	CD	IGHM	0.010677808727948
188	1521_CD	CD	Class_switched	0.00778008298755187
189	1521_CD	CD	IGHM	0.00960827790096083
190	1522_UC	UC	Class_switched	0.0367184035476718
191	1522_UC	UC	IGHM	0.0435874030123231
192	1523_CD	CD	Class_switched	0.00996450146353615
193	1523_CD	CD	IGHM	0.011660329531052
273	3441_IPF	IPF	Class_switched	0.00884642604387827
274	3441_IPF	IPF	IGHM	0.0121739130434783
275	3445_IPF	IPF	Class_switched	0.00688962250610019
276	3445_IPF	IPF	IGHM	0.0150983146067416
277	3446_IPF	IPF	Class_switched	0.00891452543261667
278	3446_IPF	IPF	IGHM	0.0176056338028169
279	3447_IPF	IPF	Class_switched	0.0105015390186493
280	3447_IPF	IPF	IGHM	0.00889297761422876
281	3448_IPF	IPF	Class_switched	0.00819468587037497
282	3448_IPF	IPF	IGHM	0.0193548387096774
283	3449_IPF	IPF	Class_switched	0.00941350679570575
284	3449_IPF	IPF	IGHM	0.0131503716409377
285	3450_IPF	IPF	Class_switched	0.00893380199179848
286	3450_IPF	IPF	IGHM	0.0133720930232558
287	3471_IPF	IPF	Class_switched	0.00648999459167117
288	3471_IPF	IPF	IGHM	0.0145833333333333
289	3472_IPF	IPF	Class_switched	0.00738070717473395
290	3472_IPF	IPF	IGHM	0.00761337305527971
291	3475_IPF	IPF	Class_switched	0.011073405965351
292	3475_IPF	IPF	IGHM	0.00646725949878739
293	3477_IPF	IPF	Class_switched	0.00882352941176471
294	3477_IPF	IPF	IGHM	0.00830405621207282
295	3478_IPF	IPF	Class_switched	0.00471010429516654
296	3478_IPF	IPF	IGHM	0.00669002867155145
297	3479_IPF	IPF	Class_switched	0.00685329306539668
298	3479_IPF	IPF	IGHM	0.00623608017817372
299	3484_IPF	IPF	Class_switched	0.00935445811562447
300	3484_IPF	IPF	IGHM	0.0130543290458821
301	3485_IPF	IPF	Class_switched	0.00906141626580154
302	3485_IPF	IPF	IGHM	0.0123538495477609
303	3486_IPF	IPF	Class_switched	0.00420972062763108
304	3486_IPF	IPF	IGHM	0.00783289817232376
305	3488_IPF	IPF	Class_switched	0.00616761397992502
306	3488_IPF	IPF	IGHM	0.00869565217391304
307	3490_IPF	IPF	Class_switched	0.00424461562647383
308	3490_IPF	IPF	IGHM	0.0102406554019457
309	3491_IPF	IPF	Class_switched	0.0054089709762533
310	3491_IPF	IPF	IGHM	0.00675944333996024
