# Supplementary material for: Disease-specific B cell clones are shared between patients with Crohn’s disease
Source: Nat Commun. 2025 Apr 17;16:3689. doi: 10.1038/s41467-025-58977-y (PMC12006383; doi:10.1038/s41467-025-58977-y)
Supplement: Supplementary file 13 — Source Data [file 41467_2025_58977_MOESM13_ESM.zip › Source_Data/Figure3a_lower.csv]

	Sample_ID	c_call	Diagnosis	Freq_mutation_hi
1	1450	IGHA1	IBD_CD	0.0361247947454844
2	1450	IGHA2	IBD_CD	0.0225933202357564
3	1450	IGHG1	IBD_CD	0.154525386313466
4	1450	IGHG2	IBD_CD	0.0227848101265823
5	1450	IGHG3	IBD_CD	0.0285714285714286
6	1450	IGHM	IBD_CD	0.11087600507829
7	1451	IGHA1	IBD_CD	0.0365205843293493
8	1451	IGHA2	IBD_CD	0.0324324324324324
9	1451	IGHG1	IBD_CD	0.0648148148148148
10	1451	IGHG2	IBD_CD	0.0093603744149766
11	1451	IGHG3	IBD_CD	0.0909090909090909
12	1451	IGHM	IBD_CD	0.0741350906095552
13	1452	IGHA1	IBD_CD	0.030949105914718
14	1452	IGHA2	IBD_CD	0.0559322033898305
15	1452	IGHG1	IBD_CD	0.0465116279069767
16	1452	IGHG2	IBD_CD	0.0252873563218391
17	1452	IGHG3	IBD_CD	0.0833333333333333
18	1452	IGHM	IBD_CD	0.0542682926829268
19	1455	IGHA1	IBD_CD	0.0548098434004474
20	1455	IGHA2	IBD_CD	0.0244821092278719
21	1455	IGHG1	IBD_CD	0.200873362445415
22	1455	IGHG2	IBD_CD	0.0309278350515464
23	1455	IGHG3	IBD_CD	0.25
24	1455	IGHM	IBD_CD	0.396935425027362
25	1457	IGHA1	IBD_CD	0.0391091797935904
26	1457	IGHA2	IBD_CD	0.0140114167099118
27	1457	IGHG1	IBD_CD	0.170068027210884
28	1457	IGHG2	IBD_CD	0.0164473684210526
29	1457	IGHG3	IBD_CD	0.315151515151515
30	1457	IGHM	IBD_CD	0.0996863018473336
31	1460	IGHA1	IBD_CD	0.0509215870040612
32	1460	IGHA2	IBD_CD	0.0186995325116872
33	1460	IGHG1	IBD_CD	0.0866336633663366
34	1460	IGHG2	IBD_CD	0.04
35	1460	IGHG3	IBD_CD	0.0296296296296296
36	1460	IGHM	IBD_CD	0.242322097378277
37	1461	IGHA1	IBD_CD	0.0190174326465927
38	1461	IGHA2	IBD_CD	0.0206422018348624
39	1461	IGHG1	IBD_CD	0.0559210526315789
40	1461	IGHG2	IBD_CD	0.0227272727272727
41	1461	IGHG3	IBD_CD	0.0833333333333333
42	1461	IGHM	IBD_CD	0.072987208427389
43	1462	IGHA1	IBD_CD	0.0123883607029674
44	1462	IGHA2	IBD_CD	0.00646352723915051
45	1462	IGHG1	IBD_CD	0.0195121951219512
46	1462	IGHG2	IBD_CD	0.00206611570247934
47	1462	IGHG3	IBD_CD	0.0227272727272727
48	1462	IGHM	IBD_CD	0.141975308641975
49	1464	IGHA1	IBD_UC	0.0600828729281768
50	1464	IGHA2	IBD_UC	0.0534521158129176
51	1464	IGHG1	IBD_UC	0.120240480961924
52	1464	IGHG2	IBD_UC	0.0686274509803922
53	1464	IGHG3	IBD_UC	0.105263157894737
54	1464	IGHM	IBD_UC	0.119212962962963
55	1465	IGHA1	IBD_UC	0.0315653298835705
56	1465	IGHA2	IBD_UC	0.0199730094466937
57	1465	IGHG1	IBD_UC	0.116843702579666
58	1465	IGHG2	IBD_UC	0.0270595309681299
59	1465	IGHG3	IBD_UC	0.114285714285714
60	1465	IGHM	IBD_UC	0.15186846038864
61	1468	IGHA1	IBD_CD	0.0211984643632115
62	1468	IGHA2	IBD_CD	0.0158346162304816
63	1468	IGHG1	IBD_CD	0.0575539568345324
64	1468	IGHG2	IBD_CD	0.0189359783588819
65	1468	IGHG3	IBD_CD	0
66	1468	IGHM	IBD_CD	0.250158595897653
67	1469	IGHA1	IBD_UC	0.0188405797101449
68	1469	IGHA2	IBD_UC	0.0135603000577034
69	1469	IGHG1	IBD_UC	0.0448154657293497
70	1469	IGHG2	IBD_UC	0.00995475113122172
71	1469	IGHG3	IBD_UC	0.0666666666666667
72	1469	IGHM	IBD_UC	0.0834411384217335
73	1470	IGHA1	IBD_UC	0.0443010752688172
74	1470	IGHA2	IBD_UC	0.0302835051546392
75	1470	IGHG1	IBD_UC	0.126888217522659
76	1470	IGHG2	IBD_UC	0.0434272300469484
77	1470	IGHG3	IBD_UC	0.12
78	1470	IGHM	IBD_UC	0.101465938488071
79	1471	IGHA1	IBD_CD	0.025609756097561
80	1471	IGHA2	IBD_CD	0.0151785714285714
81	1471	IGHG1	IBD_CD	0.0362694300518135
82	1471	IGHG2	IBD_CD	0.0165137614678899
83	1471	IGHG3	IBD_CD	0.0512820512820513
84	1471	IGHM	IBD_CD	0.0836249125262421
85	1473	IGHA1	IBD_CD	0.0564990202482038
86	1473	IGHA2	IBD_CD	0.02628614344724
87	1473	IGHG1	IBD_CD	0.12589928057554
88	1473	IGHG2	IBD_CD	0.0463065049614112
89	1473	IGHG3	IBD_CD	0.239130434782609
90	1473	IGHM	IBD_CD	0.0796389167502508
91	1475	IGHA1	IBD_UC	0.0515610217596973
92	1475	IGHA2	IBD_UC	0.0209155485398579
93	1475	IGHG1	IBD_UC	0.0840425531914894
94	1475	IGHG2	IBD_UC	0.032258064516129
95	1475	IGHG3	IBD_UC	0.115384615384615
96	1475	IGHM	IBD_UC	0.0862637362637363
97	1476	IGHA1	IBD_UC	0.012652705061082
98	1476	IGHA2	IBD_UC	0.0105024127164349
99	1476	IGHG1	IBD_UC	0.0721311475409836
100	1476	IGHG2	IBD_UC	0.0104996379435192
101	1476	IGHG3	IBD_UC	0.0892857142857143
102	1476	IGHM	IBD_UC	0.0465819721718088
103	1478	IGHA1	IBD_UC	0.0708186840783526
104	1478	IGHA2	IBD_UC	0.03875
105	1478	IGHG1	IBD_UC	0.118181818181818
106	1478	IGHG2	IBD_UC	0.0752
107	1478	IGHG3	IBD_UC	0.133333333333333
108	1478	IGHM	IBD_UC	0.236747529200359
109	1479	IGHA1	IBD_UC	0.0552875695732839
110	1479	IGHA2	IBD_UC	0.0281394372112558
111	1479	IGHG1	IBD_UC	0.103694874851013
112	1479	IGHG2	IBD_UC	0.0493110949963742
113	1479	IGHG3	IBD_UC	0.1875
114	1479	IGHM	IBD_UC	0.0848329048843188
115	1481	IGHA1	IBD_UC	0.0424326366154621
116	1481	IGHA2	IBD_UC	0.0251012145748988
117	1481	IGHG1	IBD_UC	0.0787321063394683
118	1481	IGHG2	IBD_UC	0.04652466367713
119	1481	IGHG3	IBD_UC	0.119341563786008
120	1481	IGHM	IBD_UC	0.0702616970658208
121	1483	IGHA1	IBD_CD	0.0171660424469413
122	1483	IGHA2	IBD_CD	0.0167996640067199
123	1483	IGHG1	IBD_CD	0.02710027100271
124	1483	IGHG2	IBD_CD	0.0221238938053097
125	1483	IGHG3	IBD_CD	0.0101010101010101
126	1483	IGHM	IBD_CD	0.0880228136882129
127	1484	IGHA1	IBD_CD	0.0300075018754689
128	1484	IGHA2	IBD_CD	0.0175178147268409
129	1484	IGHG1	IBD_CD	0.0379965457685665
130	1484	IGHG2	IBD_CD	0.0230923694779116
131	1484	IGHG3	IBD_CD	0.0434782608695652
132	1484	IGHM	IBD_CD	0.05894128113879
133	1486	IGHA1	IBD_CD	0.0992462311557789
134	1486	IGHA2	IBD_CD	0.0279823269513991
135	1486	IGHG1	IBD_CD	0.110236220472441
136	1486	IGHG2	IBD_CD	0.0472589792060491
137	1486	IGHG3	IBD_CD	0.333333333333333
138	1486	IGHM	IBD_CD	0.0715630885122411
139	1487	IGHA1	IBD_UC	0.0881525476711472
140	1487	IGHA2	IBD_UC	0.0239043824701195
141	1487	IGHG1	IBD_UC	0.108786610878661
142	1487	IGHG2	IBD_UC	0.032258064516129
143	1487	IGHG3	IBD_UC	0
144	1487	IGHM	IBD_UC	0.226939523518632
145	1488	IGHA1	IBD_CD	0.0119961612284069
146	1488	IGHA2	IBD_CD	0.0132860938883968
147	1488	IGHG1	IBD_CD	0.0248447204968944
148	1488	IGHG2	IBD_CD	0.00249376558603491
149	1488	IGHG3	IBD_CD	0.176470588235294
150	1488	IGHM	IBD_CD	0.0744763382467029
151	1489	IGHA1	IBD_UC	0.0350761085373925
152	1489	IGHA2	IBD_UC	0.0317460317460317
153	1489	IGHG1	IBD_UC	0.117773019271949
154	1489	IGHG2	IBD_UC	0.0764462809917355
155	1489	IGHG3	IBD_UC	0.15
156	1489	IGHM	IBD_UC	0.32670906200318
157	1490	IGHA1	IBD_UC	0.056061468412066
158	1490	IGHA2	IBD_UC	0.037037037037037
159	1490	IGHG1	IBD_UC	0.089311859443631
160	1490	IGHG2	IBD_UC	0.0246815286624204
161	1490	IGHG3	IBD_UC	0.12280701754386
162	1490	IGHM	IBD_UC	0.0609426171151929
163	1493	IGHA1	IBD_CD	0.0214333556597455
164	1493	IGHA2	IBD_CD	0.0157958687727825
165	1493	IGHG1	IBD_CD	0.0434782608695652
166	1493	IGHG2	IBD_CD	0.0149812734082397
167	1493	IGHG3	IBD_CD	0
168	1493	IGHM	IBD_CD	0.179251477347341
169	1494	IGHA1	IBD_UC	0.0756091434312987
170	1494	IGHA2	IBD_UC	0.0441361916771753
171	1494	IGHG1	IBD_UC	0.171741778319123
172	1494	IGHG2	IBD_UC	0.0656205420827389
173	1494	IGHG3	IBD_UC	0.2
174	1494	IGHM	IBD_UC	0.0974695407685098
175	1495	IGHA1	IBD_UC	0.0737996443390634
176	1495	IGHA2	IBD_UC	0.0275038920601972
177	1495	IGHG1	IBD_UC	0.169929522317933
178	1495	IGHG2	IBD_UC	0.0725274725274725
179	1495	IGHG3	IBD_UC	0.433734939759036
180	1495	IGHM	IBD_UC	0.123244929797192
181	1497	IGHA1	IBD_UC	0.0851862546924632
182	1497	IGHA2	IBD_UC	0.064340239912759
183	1497	IGHG1	IBD_UC	0.172031076581576
184	1497	IGHG2	IBD_UC	0.053127677806341
185	1497	IGHG3	IBD_UC	0.311475409836066
186	1497	IGHM	IBD_UC	0.134275618374558
187	1498	IGHA1	IBD_UC	0.014405762304922
188	1498	IGHA2	IBD_UC	0.00635593220338983
189	1498	IGHG1	IBD_UC	0.0686456400742115
190	1498	IGHG2	IBD_UC	0.0187793427230047
191	1498	IGHG3	IBD_UC	0.166666666666667
192	1498	IGHM	IBD_UC	0.0612121212121212
193	1500	IGHA1	IBD_UC	0.119107957425241
194	1500	IGHA2	IBD_UC	0.0842391304347826
195	1500	IGHG1	IBD_UC	0.155629139072848
196	1500	IGHG2	IBD_UC	0.0763157894736842
197	1500	IGHG3	IBD_UC	0.219512195121951
198	1500	IGHM	IBD_UC	0.266458901441371
199	1503	IGHA1	IBD_UC	0.0904878713545925
200	1503	IGHA2	IBD_UC	0.0471698113207547
201	1503	IGHG1	IBD_UC	0.139853747714808
202	1503	IGHG2	IBD_UC	0.0994764397905759
203	1503	IGHG3	IBD_UC	0.108374384236453
204	1503	IGHM	IBD_UC	0.232289950576606
205	1504	IGHA1	IBD_UC	0.0782659295897585
206	1504	IGHA2	IBD_UC	0.0318287037037037
207	1504	IGHG1	IBD_UC	0.196902654867257
208	1504	IGHG2	IBD_UC	0.123732251521298
209	1504	IGHG3	IBD_UC	0.387096774193548
210	1504	IGHM	IBD_UC	0.14043583535109
211	1505	IGHA1	IBD_UC	0.125
212	1505	IGHA2	IBD_UC	0.142857142857143
213	1505	IGHG1	IBD_UC	0
214	1505	IGHG2	IBD_UC	0
215	1505	IGHM	IBD_UC	0.130434782608696
216	1507	IGHA1	IBD_UC	0.0490296220633299
217	1507	IGHA2	IBD_UC	0.0383771929824561
218	1507	IGHG1	IBD_UC	0.038
219	1507	IGHG2	IBD_UC	0.056672760511883
220	1507	IGHG3	IBD_UC	0.391304347826087
221	1507	IGHM	IBD_UC	0.207879730430275
222	1508	IGHA1	IBD_UC	0.0949263502454992
223	1508	IGHA2	IBD_UC	0.0567124501550731
224	1508	IGHG1	IBD_UC	0.107925257731959
225	1508	IGHG2	IBD_UC	0.113291703835861
226	1508	IGHG3	IBD_UC	0.214285714285714
227	1508	IGHM	IBD_UC	0.210093457943925
228	1509	IGHA1	IBD_UC	0.0209631728045326
229	1509	IGHA2	IBD_UC	0.0405405405405405
230	1509	IGHG1	IBD_UC	0.204081632653061
231	1509	IGHG2	IBD_UC	0.0142857142857143
232	1509	IGHG3	IBD_UC	0.0909090909090909
233	1509	IGHM	IBD_UC	0.317073170731707
234	1510	IGHA1	IBD_UC	0.100832967996493
235	1510	IGHA2	IBD_UC	0.0675844806007509
236	1510	IGHG1	IBD_UC	0.215017064846416
237	1510	IGHG2	IBD_UC	0.0412371134020619
238	1510	IGHG3	IBD_UC	0.173913043478261
239	1510	IGHM	IBD_UC	0.199691833590139
240	1514	IGHA1	IBD_CD	0.0125482625482625
241	1514	IGHA2	IBD_CD	0.0133136094674556
242	1514	IGHG1	IBD_CD	0.0252873563218391
243	1514	IGHG2	IBD_CD	0.0127659574468085
244	1514	IGHG3	IBD_CD	0
245	1514	IGHM	IBD_CD	0.116614137775777
246	1515	IGHA1	IBD_UC	0.0697723888534354
247	1515	IGHA2	IBD_UC	0.0577445652173913
248	1515	IGHG1	IBD_UC	0.103990326481258
249	1515	IGHG2	IBD_UC	0.0545602605863192
250	1515	IGHG3	IBD_UC	0.166112956810631
251	1515	IGHM	IBD_UC	0.157578187650361
252	1516	IGHA1	IBD_UC	0.0175812466702184
253	1516	IGHA2	IBD_UC	0.0152057245080501
254	1516	IGHG1	IBD_UC	0.0529595015576324
255	1516	IGHG2	IBD_UC	0.0115830115830116
256	1516	IGHG3	IBD_UC	0
257	1516	IGHM	IBD_UC	0.208465608465608
258	1517	IGHA1	IBD_CD	0.0958385876418663
259	1517	IGHA2	IBD_CD	0.0458937198067633
260	1517	IGHG1	IBD_CD	0.142487046632124
261	1517	IGHG2	IBD_CD	0.0594965675057208
262	1517	IGHG3	IBD_CD	0.075
263	1517	IGHM	IBD_CD	0.190576652601969
264	1518	IGHA1	IBD_UC	0.0357142857142857
265	1518	IGHA2	IBD_UC	0
266	1518	IGHG1	IBD_UC	0
267	1518	IGHG2	IBD_UC	0
268	1518	IGHM	IBD_UC	0.130434782608696
269	1521	IGHA1	IBD_CD	0.0313765182186235
270	1521	IGHA2	IBD_CD	0.0154767848227659
271	1521	IGHG1	IBD_CD	0.1734375
272	1521	IGHG2	IBD_CD	0.0595121951219512
273	1521	IGHG3	IBD_CD	0.027027027027027
274	1521	IGHM	IBD_CD	0.131709104231544
275	1522	IGHA1	IBD_UC	0.0453306911072579
276	1522	IGHA2	IBD_UC	0.0307337687283903
277	1522	IGHG1	IBD_UC	0.115321252059308
278	1522	IGHG2	IBD_UC	0.0264150943396226
279	1522	IGHG3	IBD_UC	0.205882352941176
280	1522	IGHM	IBD_UC	0.385238243537839
281	1523	IGHA1	IBD_CD	0.0384890798424633
282	1523	IGHA2	IBD_CD	0.0273883273557222
283	1523	IGHG1	IBD_CD	0.0686106346483705
284	1523	IGHG2	IBD_CD	0.0277008310249307
285	1523	IGHG3	IBD_CD	0
286	1523	IGHM	IBD_CD	0.161016949152542
287	7362	IGHA1	HC	0.0507004669779853
288	7362	IGHA2	HC	0.0149413020277481
289	7362	IGHG1	HC	0.0550239234449761
290	7362	IGHG2	HC	0.0105708245243129
291	7362	IGHG3	HC	0.018348623853211
292	7362	IGHM	HC	0.0932926829268293
293	7363	IGHA1	HC	0.0175345377258236
294	7363	IGHA2	HC	0.0179573512906846
295	7363	IGHG1	HC	0.0494296577946768
296	7363	IGHG2	HC	0.019588638589618
297	7363	IGHG3	HC	0.024390243902439
298	7363	IGHM	HC	0.233271375464684
299	7364	IGHA1	HC	0.0442953020134228
300	7364	IGHA2	HC	0.0318513603185136
301	7364	IGHG1	HC	0.0522496371552975
302	7364	IGHG2	HC	0.0278969957081545
303	7364	IGHG3	HC	0.142857142857143
304	7364	IGHM	HC	0.162523020257827
305	7365	IGHA1	HC	0.0804721030042918
306	7365	IGHA2	HC	0.0615942028985507
307	7365	IGHG1	HC	0.0494216614090431
308	7365	IGHG2	HC	0.0619136960600375
309	7365	IGHG3	HC	0.06
310	7365	IGHM	HC	0.231583403895004
311	7366	IGHA1	HC	0.00568181818181818
312	7366	IGHA2	HC	0.00699912510936133
313	7366	IGHG1	HC	0.0487804878048781
314	7366	IGHG2	HC	0.00687757909215956
315	7366	IGHG3	HC	0
316	7366	IGHM	HC	0.0346385542168675
317	7367	IGHA1	HC	0.041365725541694
318	7367	IGHA2	HC	0.0298013245033113
319	7367	IGHG1	HC	0.125
320	7367	IGHG2	HC	0.0214285714285714
321	7367	IGHG3	HC	0.0769230769230769
322	7367	IGHM	HC	0.181745396317054
323	7368	IGHA1	HC	0.0754581386992454
324	7368	IGHA2	HC	0.0288288288288288
325	7368	IGHG1	HC	0.152046783625731
326	7368	IGHG2	HC	0.0384615384615385
327	7368	IGHG3	HC	0.5
328	7368	IGHM	HC	0.105773112636254
329	7369	IGHA1	HC	0.00826756858323938
330	7369	IGHA2	HC	0.0130932896890344
331	7369	IGHG1	HC	0.062780269058296
332	7369	IGHG2	HC	0.00934579439252336
333	7369	IGHG3	HC	0.117647058823529
334	7369	IGHM	HC	0.0745222929936306
335	7370	IGHA1	HC	0.0169971671388102
336	7370	IGHA2	HC	0.014367816091954
337	7370	IGHG1	HC	0.0355987055016181
338	7370	IGHG2	HC	0.0159235668789809
339	7370	IGHG3	HC	0
340	7370	IGHM	HC	0.0759664774263314
341	7372	IGHA1	HC	0.0152877697841727
342	7372	IGHA2	HC	0.0193103448275862
343	7372	IGHG1	HC	0.0344827586206897
344	7372	IGHG2	HC	0.0121951219512195
345	7372	IGHG3	HC	0.0416666666666667
346	7372	IGHM	HC	0.159255429162358
347	7373	IGHA1	HC	0.00820344544708778
348	7373	IGHA2	HC	0.0236794171220401
349	7373	IGHG1	HC	0.0255754475703325
350	7373	IGHG2	HC	0.010752688172043
351	7373	IGHG3	HC	0.0161290322580645
352	7373	IGHM	HC	0.213669064748201
353	7375	IGHA1	HC	0.250412541254125
354	7375	IGHA2	HC	0.278755868544601
355	7375	IGHG1	HC	0.19047619047619
356	7375	IGHG2	HC	0.109467455621302
357	7375	IGHG3	HC	0.244444444444444
358	7375	IGHM	HC	0.304296989184449
359	7376	IGHA1	HC	0.0214180206794682
360	7376	IGHA2	HC	0.0185185185185185
361	7376	IGHG1	HC	0.0486486486486487
362	7376	IGHG2	HC	0.0199203187250996
363	7376	IGHG3	HC	0.0816326530612245
364	7376	IGHM	HC	0.132714363735664
365	7377	IGHA1	HC	0.0123517786561265
366	7377	IGHA2	HC	0.00821596244131455
367	7377	IGHG1	HC	0.0336134453781513
368	7377	IGHG2	HC	0.0223642172523962
369	7377	IGHG3	HC	0
370	7377	IGHM	HC	0.116316639741519
371	7378	IGHA1	HC	0.0416958654519972
372	7378	IGHA2	HC	0.0199473089951073
373	7378	IGHG1	HC	0.0783475783475783
374	7378	IGHG2	HC	0.0566037735849057
375	7378	IGHG3	HC	0
376	7378	IGHM	HC	0.120418848167539
377	7379	IGHA1	HC	0.0294550810014728
378	7379	IGHA2	HC	0.0151515151515152
379	7379	IGHG1	HC	0.0311284046692607
380	7379	IGHG2	HC	0.0212765957446809
381	7379	IGHG3	HC	0
382	7379	IGHM	HC	0.121471343028229
383	7380	IGHA1	HC	0.00792199878123096
384	7380	IGHA2	HC	0.00837988826815642
385	7380	IGHG1	HC	0.0155440414507772
386	7380	IGHG2	HC	0.0099009900990099
387	7380	IGHG3	HC	0.00636942675159236
388	7380	IGHM	HC	0.158677685950413
389	7381	IGHA1	HC	0.0192252510760402
390	7381	IGHA2	HC	0.0106007067137809
391	7381	IGHG1	HC	0.0238095238095238
392	7381	IGHG2	HC	0.0153340635268346
393	7381	IGHG3	HC	0.0454545454545455
394	7381	IGHM	HC	0.147298297557365
395	7382	IGHA1	HC	0.0173775671406003
396	7382	IGHA2	HC	0.00590219224283305
397	7382	IGHG1	HC	0.0176211453744493
398	7382	IGHG2	HC	0.024390243902439
399	7382	IGHG3	HC	0
400	7382	IGHM	HC	0.298739088263822
401	7383	IGHA1	HC	0.0336664913203577
402	7383	IGHA2	HC	0.0178217821782178
403	7383	IGHG1	HC	0.0447761194029851
404	7383	IGHG2	HC	0.0225013082155939
405	7383	IGHG3	HC	0.0882352941176471
406	7383	IGHM	HC	0.190441882804995
407	7384	IGHA1	HC	0.0875
408	7384	IGHA2	HC	0.0350877192982456
409	7384	IGHG1	HC	0.333333333333333
410	7384	IGHG2	HC	0
411	7384	IGHM	HC	0.224137931034483
412	7385	IGHA1	HC	0.0168728908886389
413	7385	IGHA2	HC	0.00779220779220779
414	7385	IGHG1	HC	0.105263157894737
415	7385	IGHG2	HC	0.00628930817610063
416	7385	IGHG3	HC	0
417	7385	IGHM	HC	0.219478737997257
418	7386	IGHA1	HC	0.0168243953732913
419	7386	IGHA2	HC	0.00790513833992095
420	7386	IGHG1	HC	0.0698324022346369
421	7386	IGHG2	HC	0.0607734806629834
422	7386	IGHG3	HC	0.0833333333333333
423	7386	IGHM	HC	0.302395209580838
424	7387	IGHA1	HC	0.0178870877585243
425	7387	IGHA2	HC	0.0172018348623853
426	7387	IGHG1	HC	0.0838323353293413
427	7387	IGHG2	HC	0.0336787564766839
428	7387	IGHG3	HC	0.111111111111111
429	7387	IGHM	HC	0.190258254331481
430	7389	IGHA1	HC	0.0157303370786517
431	7389	IGHA2	HC	0.0050251256281407
432	7389	IGHG1	HC	0.0458715596330275
433	7389	IGHG2	HC	0
434	7389	IGHG3	HC	0.0833333333333333
435	7389	IGHM	HC	0.110385756676558
436	7390	IGHA1	HC	0.0116892046756819
437	7390	IGHA2	HC	0.00980810234541578
438	7390	IGHG1	HC	0.0116279069767442
439	7390	IGHG2	HC	0.00664010624169987
440	7390	IGHG3	HC	0.0476190476190476
441	7390	IGHM	HC	0.198906356801094
442	7391	IGHA1	HC	0.00808489135927236
443	7391	IGHA2	HC	0.0181058495821727
444	7391	IGHG1	HC	0.0126582278481013
445	7391	IGHG2	HC	0.00557103064066852
446	7391	IGHG3	HC	0
447	7391	IGHM	HC	0.23963133640553
448	7392	IGHA1	HC	0.0268123138033764
449	7392	IGHA2	HC	0.0457079152731327
450	7392	IGHG1	HC	0.0219594594594595
451	7392	IGHG2	HC	0.0166666666666667
452	7392	IGHG3	HC	0.0645161290322581
453	7392	IGHM	HC	0.0842020850040096
454	7393	IGHA1	HC	0.0169374351883858
455	7393	IGHA2	HC	0.00871459694989107
456	7393	IGHG1	HC	0.0291970802919708
457	7393	IGHG2	HC	0.0124688279301746
458	7393	IGHG3	HC	0
459	7393	IGHM	HC	0.219850586979723
460	7394	IGHA1	HC	0.00834403080872914
461	7394	IGHA2	HC	0.00811249323958897
462	7394	IGHG1	HC	0.0277777777777778
463	7394	IGHG2	HC	0
464	7394	IGHG3	HC	0
465	7394	IGHM	HC	0.0331034482758621
466	7396	IGHA1	HC	0.0351550015979546
467	7396	IGHA2	HC	0.0154820548909219
468	7396	IGHG1	HC	0.00444444444444444
469	7396	IGHG2	HC	0.0150273224043716
470	7396	IGHG3	HC	0.0769230769230769
471	7396	IGHM	HC	0.234574763757643
472	7398	IGHA1	HC	0.0181818181818182
473	7398	IGHA2	HC	0.00590318772136954
474	7398	IGHG1	HC	0.0421686746987952
475	7398	IGHG2	HC	0.0180995475113122
476	7398	IGHG3	HC	0.0869565217391304
477	7398	IGHM	HC	0.210006176652254
478	7400	IGHA1	HC	0.0183688464364438
479	7400	IGHA2	HC	0.00901916572717024
480	7400	IGHG1	HC	0.0299003322259136
481	7400	IGHG2	HC	0.0346820809248555
482	7400	IGHG3	HC	0
483	7400	IGHM	HC	0.216967333008289
484	7401	IGHA1	HC	0.0080450522928399
485	7401	IGHA2	HC	0.00307455803228286
486	7401	IGHG1	HC	0.0471698113207547
487	7401	IGHG2	HC	0.00594059405940594
488	7401	IGHG3	HC	0
489	7401	IGHM	HC	0.215506715506716
490	7402	IGHA1	HC	0.0133279483037157
491	7402	IGHA2	HC	0.0174537987679671
492	7402	IGHG1	HC	0.0294117647058824
493	7402	IGHG2	HC	0.013986013986014
494	7402	IGHG3	HC	0
495	7402	IGHM	HC	0.236702127659574
496	7403	IGHA1	HC	0.0186133085155886
497	7403	IGHA2	HC	0.024812030075188
498	7403	IGHG1	HC	0.0343137254901961
499	7403	IGHG2	HC	0.0205479452054795
500	7403	IGHG3	HC	0
501	7403	IGHM	HC	0.248693054518297
502	7406	IGHA1	HC	0.0455622860152752
503	7406	IGHA2	HC	0.0173237753882915
504	7406	IGHG1	HC	0.016057091882248
505	7406	IGHG2	HC	0.0154277699859748
506	7406	IGHG3	HC	0.0112359550561798
507	7406	IGHM	HC	0.100377992440151
508	7407	IGHA1	HC	0.0810810810810811
509	7407	IGHA2	HC	0
510	7407	IGHG1	HC	0
511	7407	IGHG2	HC	0
512	7407	IGHM	HC	0.2
513	7408	IGHA1	HC	0.012853470437018
514	7408	IGHA2	HC	0.00805910006715917
515	7408	IGHG1	HC	0.0451127819548872
516	7408	IGHG2	HC	0.00574712643678161
517	7408	IGHG3	HC	0.266666666666667
518	7408	IGHM	HC	0.0733410942956927
519	7410	IGHA1	HC	0.0334716459197787
520	7410	IGHA2	HC	0.042717447246526
521	7410	IGHG1	HC	0.0786163522012579
522	7410	IGHG2	HC	0.0285171102661597
523	7410	IGHG3	HC	0.0769230769230769
524	7410	IGHM	HC	0.224224784506885
525	7411	IGHA1	HC	0.0245849297573436
526	7411	IGHA2	HC	0.0131771595900439
527	7411	IGHG1	HC	0.0533333333333333
528	7411	IGHG2	HC	0.00965018094089264
529	7411	IGHG3	HC	0.0294117647058824
530	7411	IGHM	HC	0.378315649867374
531	7412	IGHA1	HC	0.0196353436185133
532	7412	IGHA2	HC	0.0194003527336861
533	7412	IGHG1	HC	0.0534351145038168
534	7412	IGHG2	HC	0.0186915887850467
535	7412	IGHG3	HC	0
536	7412	IGHM	HC	0.236472945891784
537	7415	IGHA1	HC	0.00831255195344971
538	7415	IGHA2	HC	0.0184696569920844
539	7415	IGHG1	HC	0.0335820895522388
540	7415	IGHG2	HC	0.00809716599190283
541	7415	IGHG3	HC	0
542	7415	IGHM	HC	0.078234704112337
543	7416	IGHA1	HC	0.0230179028132992
544	7416	IGHA2	HC	0.0211267605633803
545	7416	IGHG1	HC	0.026431718061674
546	7416	IGHG2	HC	0.00834724540901502
547	7416	IGHG3	HC	0.0566037735849057
548	7416	IGHM	HC	0.127508854781582
549	7417	IGHA1	HC	0.0120540019286403
550	7417	IGHA2	HC	0.0138996138996139
551	7417	IGHG1	HC	0.04
552	7417	IGHG2	HC	0.00581395348837209
553	7417	IGHG3	HC	0.04
554	7417	IGHM	HC	0.206563706563707
555	7418	IGHA1	HC	0.0268070847295357
556	7418	IGHA2	HC	0.0402298850574713
557	7418	IGHG1	HC	0.0629722921914358
558	7418	IGHG2	HC	0.0416666666666667
559	7418	IGHG3	HC	0.0588235294117647
560	7418	IGHM	HC	0.393958076448829
561	7419	IGHA1	HC	0.011844331641286
562	7419	IGHA2	HC	0.00881953867028494
563	7419	IGHG1	HC	0.0203488372093023
564	7419	IGHG2	HC	0.0214395099540582
565	7419	IGHG3	HC	0.0263157894736842
566	7419	IGHM	HC	0.184497816593886
567	7421	IGHA1	HC	0.0145161290322581
568	7421	IGHA2	HC	0.0116086235489221
569	7421	IGHG1	HC	0.109756097560976
570	7421	IGHG2	HC	0
571	7421	IGHG3	HC	0
572	7421	IGHM	HC	0.192362093352192
