# Supplementary material for: Disease-specific B cell clones are shared between patients with Crohn’s disease
Source: Nat Commun. 2025 Apr 17;16:3689. doi: 10.1038/s41467-025-58977-y (PMC12006383; doi:10.1038/s41467-025-58977-y)
Supplement: Supplementary file 13 — Source Data [file 41467_2025_58977_MOESM13_ESM.zip › Source_Data/Figure1g_DGEmem.csv]

	CD - HC	UC - HC
ENSG00000188976	0	0
ENSG00000187961	1	0
ENSG00000187608	0	0
ENSG00000188157	0	0
ENSG00000131591	0	0
ENSG00000078808	0	0
ENSG00000176022	0	0
ENSG00000160087	0	0
ENSG00000162572	1	0
ENSG00000131584	1	0
ENSG00000169972	0	0
ENSG00000127054	1	0
ENSG00000224051	0	0
ENSG00000169962	1	0
ENSG00000107404	1	0
ENSG00000175756	-1	0
ENSG00000221978	1	0
ENSG00000242485	0	0
ENSG00000215915	0	0
ENSG00000160072	0	0
ENSG00000197785	1	0
ENSG00000160075	0	0
ENSG00000197530	1	1
ENSG00000248333	0	0
ENSG00000189339	1	0
ENSG00000008128	1	0
ENSG00000008130	0	0
ENSG00000078369	0	0
ENSG00000067606	1	1
ENSG00000162585	0	0
ENSG00000157933	0	0
ENSG00000116151	1	0
ENSG00000157916	0	0
ENSG00000157911	0	0
ENSG00000149527	1	0
ENSG00000157881	0	0
ENSG00000157873	0	0
ENSG00000157870	0	0
ENSG00000215912	0	0
ENSG00000162591	0	0
ENSG00000158109	-1	-1
ENSG00000116213	1	0
ENSG00000078900	0	0
ENSG00000130764	0	0
ENSG00000116198	1	0
ENSG00000169598	0	0
ENSG00000198912	0	0
ENSG00000131697	0	0
ENSG00000069424	1	0
ENSG00000116251	-1	-1
ENSG00000116237	0	0
ENSG00000097021	0	0
ENSG00000215788	1	0
ENSG00000162408	0	0
ENSG00000204859	0	0
ENSG00000162413	0	0
ENSG00000116273	0	0
ENSG00000041988	0	0
ENSG00000007923	0	0
ENSG00000171735	0	0
ENSG00000049245	0	0
ENSG00000049246	0	0
ENSG00000116288	-1	0
ENSG00000142599	0	0
ENSG00000074800	-1	0
ENSG00000142583	0	0
ENSG00000180758	0	0
ENSG00000049239	0	0
ENSG00000171621	0	0
ENSG00000171612	0	0
ENSG00000188807	0	0
ENSG00000171608	1	0
ENSG00000171603	0	0
ENSG00000178585	0	0
ENSG00000162441	0	0
ENSG00000173614	0	0
ENSG00000130939	1	1
ENSG00000054523	1	0
ENSG00000142657	0	0
ENSG00000160049	1	1
ENSG00000142655	0	0
ENSG00000130940	1	0
ENSG00000120948	0	0
ENSG00000116649	0	0
ENSG00000171824	0	0
ENSG00000198793	1	1
ENSG00000120942	-1	0
ENSG00000116661	0	0
ENSG00000132879	0	0
ENSG00000116663	0	0
ENSG00000116670	0	0
ENSG00000177674	0	0
ENSG00000177000	1	0
ENSG00000011021	1	1
ENSG00000116685	0	0
ENSG00000083444	0	0
ENSG00000116688	0	0
ENSG00000116691	1	0
ENSG00000028137	0	0
ENSG00000048707	1	1
ENSG00000116731	0	0
ENSG00000189337	0	0
ENSG00000142634	0	0
ENSG00000132906	0	0
ENSG00000116138	0	0
ENSG00000116771	0	0
ENSG00000197312	0	1
ENSG00000116786	0	0
ENSG00000162461	0	0
ENSG00000233954	0	0
ENSG00000065526	1	1
ENSG00000116809	0	0
ENSG00000142632	0	0
ENSG00000132881	0	0
ENSG00000037637	0	0
ENSG00000055070	0	0
ENSG00000157191	0	0
ENSG00000219481	1	0
ENSG00000058453	0	0
ENSG00000159363	0	0
ENSG00000117118	0	0
ENSG00000179051	0	0
ENSG00000074964	0	0
ENSG00000169991	0	0
ENSG00000127481	1	1
ENSG00000127463	0	0
ENSG00000053372	-1	0
ENSG00000162482	0	0
ENSG00000053371	0	0
ENSG00000040487	0	0
ENSG00000077549	0	0
ENSG00000173436	0	0
ENSG00000162542	1	1
ENSG00000169914	0	0
ENSG00000117215	0	0
ENSG00000162543	0	0
ENSG00000162545	-1	0
ENSG00000090432	0	0
ENSG00000158828	0	0
ENSG00000244038	-1	0
ENSG00000127483	0	0
ENSG00000075151	1	1
ENSG00000117298	1	0
ENSG00000142794	1	1
ENSG00000162551	0	1
ENSG00000090686	1	1
ENSG00000187942	1	0
ENSG00000142798	0	0
ENSG00000070831	-1	0
ENSG00000184677	1	0
ENSG00000004487	0	0
ENSG00000169641	0	0
ENSG00000125944	0	0
ENSG00000125945	0	0
ENSG00000088280	0	0
ENSG00000007968	0	0
ENSG00000117318	0	0
ENSG00000142676	-1	-1
ENSG00000011007	-1	0
ENSG00000057757	-1	0
ENSG00000011009	0	0
ENSG00000117308	0	0
ENSG00000117305	0	0
ENSG00000179163	0	0
ENSG00000188822	0	0
ENSG00000189266	-1	-1
ENSG00000188529	0	0
ENSG00000185436	0	0
ENSG00000001460	0	0
ENSG00000001461	0	0
ENSG00000117602	-1	0
ENSG00000133226	0	0
ENSG00000169504	0	-1
ENSG00000020633	0	0
ENSG00000117614	-1	-1
ENSG00000117616	1	0
ENSG00000183726	0	0
ENSG00000204178	0	0
ENSG00000157978	0	0
ENSG00000162430	-1	0
ENSG00000117640	0	0
ENSG00000182749	0	0
ENSG00000117632	-1	0
ENSG00000158006	0	0
ENSG00000175087	0	0
ENSG00000142684	0	0
ENSG00000142675	0	0
ENSG00000130695	1	0
ENSG00000142669	0	0
ENSG00000158062	0	0
ENSG00000169442	-1	-1
ENSG00000117682	0	0
ENSG00000198830	-1	-1
ENSG00000117676	0	0
ENSG00000117713	0	0
ENSG00000060642	0	0
ENSG00000204160	0	0
ENSG00000142751	1	1
ENSG00000198746	0	0
ENSG00000090273	-1	0
ENSG00000090020	0	0
ENSG00000142784	0	0
ENSG00000186501	0	0
ENSG00000142765	1	0
ENSG00000142733	0	0
ENSG00000158195	0	0
ENSG00000126705	0	0
ENSG00000000938	1	0
ENSG00000126709	0	0
ENSG00000009780	0	0
ENSG00000117758	0	0
ENSG00000117751	-1	-1
ENSG00000130775	0	0
ENSG00000117748	-1	0
ENSG00000158156	0	0
ENSG00000158161	1	0
ENSG00000169403	0	0
ENSG00000126698	-1	-1
ENSG00000130770	-1	0
ENSG00000130766	0	0
ENSG00000130772	0	0
ENSG00000204138	0	0
ENSG00000180198	0	1
ENSG00000180098	1	0
ENSG00000120656	0	0
ENSG00000162419	0	0
ENSG00000198492	-1	0
ENSG00000159023	0	0
ENSG00000116350	0	0
ENSG00000116353	0	0
ENSG00000162511	-1	0
ENSG00000134644	0	0
ENSG00000060688	0	0
ENSG00000121766	-1	0
ENSG00000162517	0	0
ENSG00000121753	0	0
ENSG00000184007	-1	0
ENSG00000121774	-1	0
ENSG00000121775	0	0
ENSG00000025800	0	0
ENSG00000084652	0	0
ENSG00000160050	1	0
ENSG00000160055	1	0
ENSG00000084623	-1	-1
ENSG00000182866	0	0
ENSG00000116478	-1	-1
ENSG00000175130	0	0
ENSG00000225828	1	1
ENSG00000160058	0	0
ENSG00000176261	0	0
ENSG00000162521	0	0
ENSG00000134684	1	0
ENSG00000116497	1	1
ENSG00000116514	0	0
ENSG00000004455	0	0
ENSG00000116525	0	0
ENSG00000160094	0	0
ENSG00000134686	0	0
ENSG00000121903	0	0
ENSG00000163866	0	0
ENSG00000116544	0	0
ENSG00000163867	0	0
ENSG00000197056	0	0
ENSG00000116560	0	0
ENSG00000146463	0	0
ENSG00000142687	1	1
ENSG00000020129	0	0
ENSG00000116819	1	0
ENSG00000126067	0	0
ENSG00000142686	0	0
ENSG00000134698	0	0
ENSG00000092847	0	0
ENSG00000126070	1	1
ENSG00000116863	0	0
ENSG00000054116	0	0
ENSG00000116871	0	0
ENSG00000054118	-1	0
ENSG00000196182	0	0
ENSG00000181817	-1	0
ENSG00000116898	0	0
ENSG00000163873	0	0
ENSG00000163874	0	0
ENSG00000163875	-1	-1
ENSG00000163877	0	0
ENSG00000134697	0	0
ENSG00000116922	0	0
ENSG00000185090	0	0
ENSG00000196449	0	0
ENSG00000197982	0	0
ENSG00000188786	0	0
ENSG00000204084	1	0
ENSG00000183431	-1	-1
ENSG00000183520	0	0
ENSG00000116954	0	0
ENSG00000214114	0	0
ENSG00000174574	0	0
ENSG00000168653	-1	0
ENSG00000127603	1	1
ENSG00000090621	0	0
ENSG00000084072	0	0
ENSG00000116985	0	1
ENSG00000198754	1	0
ENSG00000043514	0	0
ENSG00000131236	-1	-1
ENSG00000131238	-1	0
ENSG00000117000	0	0
ENSG00000084073	0	0
ENSG00000049089	0	0
ENSG00000084070	-1	0
ENSG00000187801	0	0
ENSG00000187815	0	0
ENSG00000164002	0	0
ENSG00000117010	0	0
ENSG00000117016	0	0
ENSG00000066136	0	0
ENSG00000171793	1	0
ENSG00000171790	1	0
ENSG00000010803	0	0
ENSG00000127124	1	1
ENSG00000198815	0	0
ENSG00000127125	0	0
ENSG00000186409	1	1
ENSG00000171960	0	0
ENSG00000065978	-1	-1
ENSG00000117385	1	0
ENSG00000164008	0	0
ENSG00000177868	-1	0
ENSG00000164010	0	0
ENSG00000164011	0	0
ENSG00000117394	0	0
ENSG00000117395	-1	-1
ENSG00000066322	0	0
ENSG00000159479	-1	0
ENSG00000198198	1	1
ENSG00000178922	0	0
ENSG00000066135	0	0
ENSG00000126091	0	0
ENSG00000117408	0	0
ENSG00000132768	0	0
ENSG00000117410	0	0
ENSG00000117411	0	0
ENSG00000159214	0	0
ENSG00000178028	1	0
ENSG00000117419	0	0
ENSG00000187147	0	0
ENSG00000126106	0	0
ENSG00000198520	0	0
ENSG00000142937	-1	-1
ENSG00000173846	0	0
ENSG00000117425	0	1
ENSG00000070785	0	0
ENSG00000126107	0	0
ENSG00000126088	0	0
ENSG00000162415	0	0
ENSG00000132781	0	0
ENSG00000132773	0	0
ENSG00000070759	0	0
ENSG00000280670	0	0
ENSG00000132763	0	0
ENSG00000117450	0	0
ENSG00000117448	0	0
ENSG00000132780	0	0
ENSG00000159588	1	1
ENSG00000159592	0	0
ENSG00000159596	0	0
ENSG00000197429	0	0
ENSG00000086015	0	0
ENSG00000085998	0	0
ENSG00000132128	0	0
ENSG00000173660	-1	0
ENSG00000117481	0	0
ENSG00000117480	1	1
ENSG00000079277	1	0
ENSG00000142961	0	0
ENSG00000123472	0	0
ENSG00000159658	-1	0
ENSG00000123473	0	0
ENSG00000162368	-1	-1
ENSG00000132122	0	0
ENSG00000162373	0	0
ENSG00000185104	0	0
ENSG00000123091	0	0
ENSG00000085832	0	0
ENSG00000117859	0	0
ENSG00000078618	0	0
ENSG00000117862	-1	-1
ENSG00000198841	0	0
ENSG00000134717	0	0
ENSG00000157077	0	0
ENSG00000154222	1	0
ENSG00000134748	0	0
ENSG00000134744	1	1
ENSG00000116157	0	0
ENSG00000182183	1	1
ENSG00000162377	0	0
ENSG00000162378	0	0
ENSG00000203995	1	1
ENSG00000121310	1	1
ENSG00000116171	0	0
ENSG00000157184	0	0
ENSG00000162384	0	0
ENSG00000162385	0	0
ENSG00000157193	1	1
ENSG00000058804	0	0
ENSG00000058799	0	0
ENSG00000081870	0	0
ENSG00000116212	0	0
ENSG00000116209	-1	0
ENSG00000116205	0	0
ENSG00000215883	1	0
ENSG00000116221	0	0
ENSG00000157216	0	0
ENSG00000243725	0	0
ENSG00000162396	0	0
ENSG00000006555	0	0
ENSG00000116133	0	0
ENSG00000162402	1	1
ENSG00000162407	0	0
ENSG00000162600	0	0
ENSG00000162601	1	0
ENSG00000177606	-1	-1
ENSG00000172456	0	0
ENSG00000134709	0	0
ENSG00000162599	0	0
ENSG00000162604	0	0
ENSG00000132849	0	0
ENSG00000240563	0	0
ENSG00000162607	-1	0
ENSG00000116641	0	0
ENSG00000125703	0	0
ENSG00000088035	0	0
ENSG00000142856	0	0
ENSG00000203965	0	0
ENSG00000079739	0	0
ENSG00000185483	0	0
ENSG00000162437	0	0
ENSG00000213625	0	0
ENSG00000184588	-1	0
ENSG00000152763	0	0
ENSG00000198160	0	0
ENSG00000116704	0	0
ENSG00000142864	0	0
ENSG00000116717	0	0
ENSG00000066557	0	0
ENSG00000116754	1	0
ENSG00000118454	0	0
ENSG00000116761	0	0
ENSG00000132485	0	0
ENSG00000162620	0	0
ENSG00000254685	0	0
ENSG00000178965	0	0
ENSG00000116791	0	0
ENSG00000162623	0	0
ENSG00000137968	0	0
ENSG00000117054	0	0
ENSG00000137955	0	0
ENSG00000184005	0	0
ENSG00000142892	0	0
ENSG00000036549	0	0
ENSG00000077254	0	0
ENSG00000180488	0	0
ENSG00000162614	0	0
ENSG00000162613	0	0
ENSG00000162616	0	0
ENSG00000137959	0	0
ENSG00000137965	0	0
ENSG00000142875	0	0
ENSG00000117133	-1	0
ENSG00000174021	0	0
ENSG00000117151	0	0
ENSG00000117155	0	0
ENSG00000153898	1	1
ENSG00000097096	0	0
ENSG00000162642	0	0
ENSG00000142867	-1	0
ENSG00000117174	0	0
ENSG00000122417	1	1
ENSG00000097033	0	0
ENSG00000183291	-1	0
ENSG00000153936	0	0
ENSG00000143013	0	-1
ENSG00000065243	0	0
ENSG00000137947	0	0
ENSG00000137944	0	0
ENSG00000213516	0	0
ENSG00000117226	0	0
ENSG00000117228	0	0
ENSG00000162645	0	0
ENSG00000162654	0	0
ENSG00000154451	0	0
ENSG00000197147	0	0
ENSG00000171488	0	0
ENSG00000171492	0	0
ENSG00000162664	0	0
ENSG00000122482	0	0
ENSG00000097046	0	0
ENSG00000174842	0	0
ENSG00000122484	1	1
ENSG00000067208	0	0
ENSG00000122406	-1	-1
ENSG00000154511	0	0
ENSG00000143033	0	0
ENSG00000117500	0	0
ENSG00000122483	1	1
ENSG00000117505	0	0
ENSG00000137942	0	0
ENSG00000137936	0	0
ENSG00000067334	-1	-1
ENSG00000023909	0	0
ENSG00000117528	0	0
ENSG00000117519	0	0
ENSG00000172339	0	0
ENSG00000152078	0	0
ENSG00000122481	0	0
ENSG00000117569	0	1
ENSG00000188641	0	0
ENSG00000156869	0	0
ENSG00000162688	0	0
ENSG00000117620	0	0
ENSG00000156875	0	0
ENSG00000156876	0	0
ENSG00000122435	0	0
ENSG00000137992	0	0
ENSG00000137996	0	0
ENSG00000079335	0	0
ENSG00000162694	0	0
ENSG00000162695	0	0
ENSG00000117543	-1	0
ENSG00000170989	-1	0
ENSG00000185946	1	0
ENSG00000240038	0	0
ENSG00000198890	0	0
ENSG00000162631	0	0
ENSG00000134215	0	0
ENSG00000085491	0	0
ENSG00000162636	0	0
ENSG00000162639	0	0
ENSG00000134186	0	0
ENSG00000116266	0	0
ENSG00000121957	0	0
ENSG00000121940	0	0
ENSG00000085433	0	0
ENSG00000197780	0	0
ENSG00000215717	-1	0
ENSG00000116299	0	0
ENSG00000031698	-1	0
ENSG00000143126	0	0
ENSG00000143106	0	0
ENSG00000162650	1	0
ENSG00000174151	0	0
ENSG00000181754	0	0
ENSG00000065135	0	0
ENSG00000116337	0	0
ENSG00000168765	0	0
ENSG00000213366	0	0
ENSG00000134184	0	0
ENSG00000168710	-1	-1
ENSG00000143093	0	0
ENSG00000116396	1	1
ENSG00000162775	0	0
ENSG00000168679	0	0
ENSG00000134248	0	0
ENSG00000177272	0	0
ENSG00000143119	0	0
ENSG00000121931	0	0
ENSG00000156171	0	0
ENSG00000134255	0	0
ENSG00000162777	0	0
ENSG00000064886	0	0
ENSG00000085465	0	0
ENSG00000116455	0	0
ENSG00000116459	0	0
ENSG00000143110	0	0
ENSG00000116473	0	0
ENSG00000197852	0	0
ENSG00000064703	-1	0
ENSG00000143079	0	0
ENSG00000134245	1	0
ENSG00000007341	0	0
ENSG00000116489	0	0
ENSG00000155363	1	0
ENSG00000155366	0	0
ENSG00000155367	0	0
ENSG00000155380	0	0
ENSG00000198799	1	0
ENSG00000081026	0	0
ENSG00000116793	0	0
ENSG00000081019	-1	0
ENSG00000134242	0	0
ENSG00000134262	1	0
ENSG00000118655	0	0
ENSG00000163349	0	0
ENSG00000197323	0	0
ENSG00000116752	-1	-1
ENSG00000213281	0	0
ENSG00000009307	-1	-1
ENSG00000052723	0	0
ENSG00000173218	0	0
ENSG00000163393	0	0
ENSG00000163399	-1	0
ENSG00000116815	0	0
ENSG00000116830	0	1
ENSG00000198162	-1	0
ENSG00000183508	-1	0
ENSG00000196505	0	0
ENSG00000065183	0	0
ENSG00000116874	0	0
ENSG00000092621	0	-1
ENSG00000134250	0	0
ENSG00000265808	0	0
ENSG00000273136	1	1
ENSG00000171943	1	1
ENSG00000266338	1	1
ENSG00000196369	1	1
ENSG00000162825	1	1
ENSG00000117262	0	0
ENSG00000265491	1	1
ENSG00000186141	0	0
ENSG00000186364	0	0
ENSG00000131788	0	0
ENSG00000143127	0	1
ENSG00000131779	0	0
ENSG00000265241	-1	-1
ENSG00000271601	-1	0
ENSG00000272031	0	0
ENSG00000121851	0	0
ENSG00000265972	-1	-1
ENSG00000271425	1	1
ENSG00000264343	1	1
ENSG00000268043	1	1
ENSG00000131791	0	0
ENSG00000131781	0	0
ENSG00000131778	0	0
ENSG00000116128	1	0
ENSG00000162836	1	0
ENSG00000188092	0	0
ENSG00000263956	1	1
ENSG00000236334	0	0
ENSG00000270629	1	1
ENSG00000177144	-1	-1
ENSG00000178104	0	0
ENSG00000269713	1	1
ENSG00000271383	1	1
ENSG00000203814	-1	-1
ENSG00000183598	-1	0
ENSG00000270882	0	0
ENSG00000270276	0	0
ENSG00000184678	-1	-1
ENSG00000184260	-1	-1
ENSG00000184270	-1	0
ENSG00000178096	0	0
ENSG00000143368	-1	0
ENSG00000264522	0	0
ENSG00000136631	1	0
ENSG00000023902	0	0
ENSG00000143401	0	0
ENSG00000117362	-1	-1
ENSG00000266472	0	0
ENSG00000117360	1	0
ENSG00000163125	0	0
ENSG00000143374	0	0
ENSG00000143384	0	0
ENSG00000143420	0	0
ENSG00000143457	0	0
ENSG00000143452	0	0
ENSG00000163131	-1	-1
ENSG00000143387	1	1
ENSG00000143437	0	0
ENSG00000143379	0	0
ENSG00000143418	-1	0
ENSG00000143409	0	0
ENSG00000143363	-1	-1
ENSG00000143443	0	0
ENSG00000197622	1	0
ENSG00000213190	0	0
ENSG00000143458	1	0
ENSG00000163154	0	0
ENSG00000163156	0	0
ENSG00000163155	0	0
ENSG00000163159	0	-1
ENSG00000143398	1	1
ENSG00000159352	-1	-1
ENSG00000143373	0	0
ENSG00000143393	0	0
ENSG00000143390	0	0
ENSG00000159377	0	0
ENSG00000143442	0	0
ENSG00000143367	0	0
ENSG00000143376	0	0
ENSG00000143436	0	0
ENSG00000182134	0	0
ENSG00000159445	1	0
ENSG00000197747	0	0
ENSG00000163191	0	0
ENSG00000197956	-1	-1
ENSG00000196154	0	0
ENSG00000189171	1	0
ENSG00000160679	0	0
ENSG00000143553	0	0
ENSG00000143621	-1	0
ENSG00000143624	1	0
ENSG00000143554	1	0
ENSG00000143614	0	0
ENSG00000198837	1	0
ENSG00000160741	0	0
ENSG00000143570	0	0
ENSG00000143578	0	0
ENSG00000143543	-1	0
ENSG00000177954	-1	-1
ENSG00000143549	-1	-1
ENSG00000143612	0	0
ENSG00000143569	0	0
ENSG00000143575	-1	-1
ENSG00000143515	1	0
ENSG00000160712	0	0
ENSG00000160714	-1	0
ENSG00000160710	0	0
ENSG00000143603	0	0
ENSG00000163344	0	0
ENSG00000163346	0	0
ENSG00000163348	0	0
ENSG00000160691	0	0
ENSG00000173207	0	0
ENSG00000160688	0	0
ENSG00000160685	0	0
ENSG00000143537	1	0
ENSG00000243364	0	0
ENSG00000169241	0	0
ENSG00000179085	0	0
ENSG00000163463	0	0
ENSG00000163462	0	0
ENSG00000185499	0	0
ENSG00000169231	1	0
ENSG00000173171	0	0
ENSG00000177628	0	0
ENSG00000160767	0	0
ENSG00000116521	0	0
ENSG00000176444	0	0
ENSG00000143630	0	0
ENSG00000160752	0	0
ENSG00000160753	0	0
ENSG00000116539	1	1
ENSG00000125459	1	0
ENSG00000163374	0	0
ENSG00000132676	-1	0
ENSG00000116580	1	1
ENSG00000132718	1	0
ENSG00000143622	0	0
ENSG00000132680	0	0
ENSG00000116584	0	0
ENSG00000163479	-1	-1
ENSG00000160803	0	0
ENSG00000116586	-1	0
ENSG00000160789	0	0
ENSG00000160785	0	0
ENSG00000160783	0	1
ENSG00000160781	0	0
ENSG00000198952	1	0
ENSG00000163472	0	0
ENSG00000198715	0	0
ENSG00000163468	-1	-1
ENSG00000116604	0	0
ENSG00000187862	1	0
ENSG00000163382	-1	-1
ENSG00000160818	0	0
ENSG00000143319	0	0
ENSG00000143303	1	0
ENSG00000143314	-1	0
ENSG00000143321	0	0
ENSG00000143294	0	0
ENSG00000132694	1	0
ENSG00000117036	-1	0
ENSG00000143297	1	1
ENSG00000160856	0	0
ENSG00000132704	1	1
ENSG00000163534	1	1
ENSG00000158473	0	0
ENSG00000158481	0	0
ENSG00000163563	-1	0
ENSG00000163564	0	0
ENSG00000163565	0	0
ENSG00000163568	0	0
ENSG00000158716	0	0
ENSG00000213085	0	0
ENSG00000158710	0	0
ENSG00000143315	0	0
ENSG00000162729	0	0
ENSG00000162734	0	0
ENSG00000132716	1	0
ENSG00000162735	0	0
ENSG00000122218	-1	0
ENSG00000162736	0	0
ENSG00000162739	0	0
ENSG00000066294	0	0
ENSG00000117090	1	1
ENSG00000117091	-1	-1
ENSG00000026751	0	0
ENSG00000122224	0	0
ENSG00000158769	0	0
ENSG00000215845	0	0
ENSG00000158773	0	0
ENSG00000186517	0	0
ENSG00000143256	-1	0
ENSG00000158793	0	0
ENSG00000158796	0	0
ENSG00000143222	-1	0
ENSG00000143258	0	0
ENSG00000143224	1	0
ENSG00000158850	0	0
ENSG00000158864	0	-1
ENSG00000158882	0	0
ENSG00000143252	0	0
ENSG00000143226	1	0
ENSG00000173110	1	0
ENSG00000072694	0	0
ENSG00000132185	-1	-1
ENSG00000162746	0	0
ENSG00000081721	0	0
ENSG00000118217	0	0
ENSG00000152332	-1	0
ENSG00000117143	0	0
ENSG00000132196	0	0
ENSG00000143198	0	0
ENSG00000143149	0	0
ENSG00000143183	0	0
ENSG00000143179	0	0
ENSG00000143157	-1	0
ENSG00000152382	0	0
ENSG00000143190	0	0
ENSG00000198821	0	0
ENSG00000143162	0	0
ENSG00000198771	0	0
ENSG00000197965	0	0
ENSG00000143158	0	0
ENSG00000143164	0	0
ENSG00000143155	0	0
ENSG00000213064	0	0
ENSG00000143178	0	1
ENSG00000143153	0	0
ENSG00000143156	0	0
ENSG00000117475	0	0
ENSG00000117479	0	0
ENSG00000174175	0	0
ENSG00000000460	1	0
ENSG00000188404	0	0
ENSG00000171806	-1	-1
ENSG00000000457	0	0
ENSG00000075945	0	0
ENSG00000120370	0	0
ENSG00000076258	0	0
ENSG00000117523	1	1
ENSG00000117533	0	0
ENSG00000010165	0	0
ENSG00000197959	0	1
ENSG00000135845	-1	-1
ENSG00000094975	0	0
ENSG00000117586	0	1
ENSG00000117592	-1	0
ENSG00000076321	0	0
ENSG00000120334	0	0
ENSG00000117593	0	0
ENSG00000185278	1	1
ENSG00000135870	0	1
ENSG00000152061	1	1
ENSG00000203737	0	1
ENSG00000116161	-1	-1
ENSG00000120333	0	0
ENSG00000235750	-1	0
ENSG00000116147	0	0
ENSG00000143207	0	0
ENSG00000116191	0	0
ENSG00000116199	0	0
ENSG00000186283	0	0
ENSG00000143322	0	0
ENSG00000057252	0	0
ENSG00000169905	0	0
ENSG00000143337	0	0
ENSG00000135837	0	0
ENSG00000116260	0	0
ENSG00000230124	0	0
ENSG00000143324	0	0
ENSG00000135823	0	0
ENSG00000153029	0	0
ENSG00000162783	-1	-1
ENSG00000198216	1	1
ENSG00000135821	0	0
ENSG00000135828	0	0
ENSG00000143333	0	0
ENSG00000135838	0	0
ENSG00000135829	-1	0
ENSG00000135862	0	0
ENSG00000116698	0	0
ENSG00000116701	0	0
ENSG00000162704	0	0
ENSG00000198860	0	0
ENSG00000116406	0	0
ENSG00000135842	0	0
ENSG00000121481	0	0
ENSG00000121486	0	0
ENSG00000116668	0	0
ENSG00000116679	0	0
ENSG00000047410	1	1
ENSG00000157181	0	1
ENSG00000090104	0	0
ENSG00000231767	-1	0
ENSG00000116741	0	0
ENSG00000116750	0	0
ENSG00000116747	0	0
ENSG00000023572	0	0
ENSG00000134371	0	0
ENSG00000177888	0	0
ENSG00000213047	0	0
ENSG00000151414	0	0
ENSG00000081237	-1	0
ENSG00000162702	0	0
ENSG00000118197	0	0
ENSG00000118200	0	0
ENSG00000170128	0	0
ENSG00000116852	1	0
ENSG00000116857	0	0
ENSG00000159176	0	0
ENSG00000134369	0	0
ENSG00000198700	0	0
ENSG00000134375	0	0
ENSG00000176393	0	0
ENSG00000163435	0	0
ENSG00000143862	0	0
ENSG00000143851	0	0
ENSG00000077157	1	1
ENSG00000117139	0	0
ENSG00000183155	0	0
ENSG00000117153	0	0
ENSG00000159346	-1	0
ENSG00000159348	0	0
ENSG00000163444	0	0
ENSG00000133063	0	0
ENSG00000159388	-1	-1
ENSG00000058668	0	0
ENSG00000122188	0	0
ENSG00000058673	0	0
ENSG00000257315	1	1
ENSG00000182004	-1	0
ENSG00000143850	0	0
ENSG00000158615	-1	0
ENSG00000133056	1	0
ENSG00000198625	1	1
ENSG00000174529	0	0
ENSG00000117222	0	0
ENSG00000133059	0	0
ENSG00000133069	0	0
ENSG00000163545	-1	-1
ENSG00000117266	0	0
ENSG00000174514	0	0
ENSG00000158711	0	0
ENSG00000158715	0	0
ENSG00000069275	-1	-1
ENSG00000117280	0	0
ENSG00000133065	0	0
ENSG00000263961	0	0
ENSG00000266028	1	1
ENSG00000263528	1	1
ENSG00000266094	-1	0
ENSG00000143486	0	0
ENSG00000162889	-1	0
ENSG00000162894	-1	-1
ENSG00000123836	0	0
ENSG00000180667	0	0
ENSG00000196352	0	0
ENSG00000117322	0	0
ENSG00000203710	1	0
ENSG00000197721	0	0
ENSG00000117335	0	0
ENSG00000009790	0	0
ENSG00000162757	0	0
ENSG00000117597	0	0
ENSG00000054392	0	0
ENSG00000117625	1	1
ENSG00000082512	1	0
ENSG00000170385	-1	-1
ENSG00000123684	0	0
ENSG00000143493	0	0
ENSG00000066027	0	0
ENSG00000065600	0	0
ENSG00000117691	0	0
ENSG00000117697	0	0
ENSG00000203705	0	0
ENSG00000162769	0	0
ENSG00000174606	1	0
ENSG00000136643	0	0
ENSG00000117707	0	0
ENSG00000143499	0	0
ENSG00000117724	0	0
ENSG00000136636	0	0
ENSG00000092978	0	0
ENSG00000067533	0	0
ENSG00000092969	0	0
ENSG00000143353	1	0
ENSG00000215817	0	0
ENSG00000136628	-1	0
ENSG00000162813	0	0
ENSG00000067704	-1	0
ENSG00000118873	0	0
ENSG00000116141	1	0
ENSG00000162817	0	0
ENSG00000117791	0	0
ENSG00000136630	-1	-1
ENSG00000143507	0	0
ENSG00000143498	0	0
ENSG00000154305	0	0
ENSG00000186063	0	0
ENSG00000162819	0	0
ENSG00000197520	0	0
ENSG00000154309	0	0
ENSG00000162909	0	0
ENSG00000143514	0	0
ENSG00000143756	0	0
ENSG00000143753	0	0
ENSG00000143748	1	0
ENSG00000143771	0	0
ENSG00000162923	0	0
ENSG00000143786	0	1
ENSG00000143815	0	0
ENSG00000154380	0	0
ENSG00000143742	-1	0
ENSG00000196187	1	0
ENSG00000143811	0	0
ENSG00000143751	0	0
ENSG00000163041	-1	-1
ENSG00000182827	0	0
ENSG00000183814	0	0
ENSG00000143799	-1	0
ENSG00000143772	0	0
ENSG00000143801	0	0
ENSG00000163050	0	0
ENSG00000181450	0	0
ENSG00000143740	0	0
ENSG00000081692	0	0
ENSG00000143761	-1	0
ENSG00000143793	0	0
ENSG00000162910	0	0
ENSG00000143774	0	0
ENSG00000181873	1	0
ENSG00000154358	1	1
ENSG00000154370	0	0
ENSG00000181218	0	0
ENSG00000196890	0	0
ENSG00000168159	0	0
ENSG00000168118	0	0
ENSG00000154429	0	0
ENSG00000069248	0	0
ENSG00000135776	0	0
ENSG00000135801	0	0
ENSG00000135763	0	0
ENSG00000143641	0	0
ENSG00000135775	0	0
ENSG00000119280	0	0
ENSG00000143643	1	0
ENSG00000173409	0	0
ENSG00000182118	0	0
ENSG00000143633	0	0
ENSG00000116906	0	0
ENSG00000116903	-1	-1
ENSG00000010072	0	0
ENSG00000135766	-1	-1
ENSG00000116918	0	0
ENSG00000162946	0	0
ENSG00000212916	0	0
ENSG00000135778	0	0
ENSG00000135749	0	0
ENSG00000143674	0	0
ENSG00000168275	0	0
ENSG00000059588	1	0
ENSG00000168264	0	0
ENSG00000173726	-1	-1
ENSG00000188739	0	0
ENSG00000054267	0	0
ENSG00000152904	-1	-1
ENSG00000162885	0	0
ENSG00000143669	0	0
ENSG00000077585	0	0
ENSG00000086619	0	0
ENSG00000116977	0	0
ENSG00000119285	0	0
ENSG00000116984	1	1
ENSG00000270188	0	0
ENSG00000182901	0	0
ENSG00000091483	-1	-1
ENSG00000117009	0	0
ENSG00000054277	0	0
ENSG00000203668	0	0
ENSG00000143702	0	1
ENSG00000054282	1	1
ENSG00000117020	-1	0
ENSG00000179456	-1	-1
ENSG00000035687	0	0
ENSG00000179397	0	0
ENSG00000121644	0	0
ENSG00000203667	0	0
ENSG00000153187	0	0
ENSG00000203666	0	0
ENSG00000185420	0	1
ENSG00000162851	0	0
ENSG00000162852	0	0
ENSG00000143653	0	0
ENSG00000153207	0	0
ENSG00000277462	0	0
ENSG00000188295	0	0
ENSG00000196418	0	0
ENSG00000162714	0	0
ENSG00000162722	0	0
ENSG00000175137	0	0
ENSG00000171161	0	0
ENSG00000171163	1	0
ENSG00000185220	0	0
ENSG00000035115	0	1
ENSG00000143727	0	-1
ENSG00000151353	0	0
ENSG00000032389	0	0
ENSG00000171853	1	0
ENSG00000182551	-1	0
ENSG00000171865	0	0
ENSG00000171863	-1	-1
ENSG00000134326	0	0
ENSG00000134321	0	0
ENSG00000151692	0	0
ENSG00000134313	0	0
ENSG00000119185	0	0
ENSG00000119203	0	0
ENSG00000134330	0	0
ENSG00000151694	0	1
ENSG00000134308	-1	0
ENSG00000115750	0	0
ENSG00000172059	0	0
ENSG00000115756	0	0
ENSG00000115758	-1	-1
ENSG00000115761	0	0
ENSG00000143870	0	0
ENSG00000162976	0	0
ENSG00000134318	0	0
ENSG00000169016	0	0
ENSG00000134324	1	1
ENSG00000071575	0	0
ENSG00000151779	0	0
ENSG00000079785	0	0
ENSG00000197872	0	0
ENSG00000163029	0	0
ENSG00000178295	1	1
ENSG00000240857	0	0
ENSG00000183891	0	0
ENSG00000118965	0	0
ENSG00000068697	-1	-1
ENSG00000055917	0	0
ENSG00000143878	-1	0
ENSG00000118960	0	0
ENSG00000143869	0	0
ENSG00000118961	0	0
ENSG00000218819	0	0
ENSG00000119771	0	0
ENSG00000119778	1	1
ENSG00000173960	0	0
ENSG00000163026	0	-1
ENSG00000115128	0	0
ENSG00000219626	1	0
ENSG00000115129	1	0
ENSG00000198399	1	0
ENSG00000084676	0	0
ENSG00000184924	-1	-1
ENSG00000138092	-1	0
ENSG00000138031	0	0
ENSG00000115137	0	0
ENSG00000115138	0	0
ENSG00000119772	1	1
ENSG00000138101	1	1
ENSG00000143970	0	0
ENSG00000084731	0	0
ENSG00000084733	0	0
ENSG00000157833	0	0
ENSG00000084754	-1	-1
ENSG00000138029	0	0
ENSG00000138018	0	0
ENSG00000213699	0	0
ENSG00000084764	0	0
ENSG00000119777	0	0
ENSG00000084693	0	0
ENSG00000228474	-1	0
ENSG00000138030	0	0
ENSG00000138073	0	0
ENSG00000138074	0	0
ENSG00000138085	-1	0
ENSG00000084774	0	0
ENSG00000115204	0	0
ENSG00000115207	0	0
ENSG00000115211	0	0
ENSG00000115234	-1	0
ENSG00000163795	0	0
ENSG00000115241	0	-1
ENSG00000115216	0	0
ENSG00000157992	0	0
ENSG00000138002	1	0
ENSG00000243943	0	0
ENSG00000176714	0	0
ENSG00000198522	0	0
ENSG00000119760	0	0
ENSG00000163798	0	0
ENSG00000243147	0	0
ENSG00000171174	0	0
ENSG00000158019	0	0
ENSG00000213639	-1	0
ENSG00000163806	0	0
ENSG00000171103	0	0
ENSG00000163811	0	0
ENSG00000115295	0	0
ENSG00000119801	0	0
ENSG00000213626	0	0
ENSG00000172954	0	0
ENSG00000158089	0	0
ENSG00000214711	0	0
ENSG00000013016	0	0
ENSG00000162959	1	1
ENSG00000162961	0	0
ENSG00000021574	0	0
ENSG00000152683	0	0
ENSG00000091106	0	0
ENSG00000119820	1	1
ENSG00000115760	1	1
ENSG00000018699	0	0
ENSG00000152689	1	1
ENSG00000119812	0	0
ENSG00000150938	0	0
ENSG00000171055	0	0
ENSG00000115808	0	0
ENSG00000008869	1	0
ENSG00000152133	0	0
ENSG00000055332	0	0
ENSG00000218739	0	0
ENSG00000115816	-1	0
ENSG00000003509	1	0
ENSG00000115825	0	0
ENSG00000163171	0	0
ENSG00000115841	0	0
ENSG00000119787	0	0
ENSG00000143891	0	0
ENSG00000115875	0	-1
ENSG00000152147	0	0
ENSG00000163214	0	0
ENSG00000115904	0	0
ENSG00000011566	0	0
ENSG00000138050	0	0
ENSG00000143924	1	1
ENSG00000115944	0	0
ENSG00000057935	0	0
ENSG00000162882	0	0
ENSG00000152518	-1	0
ENSG00000115970	0	1
ENSG00000138036	0	0
ENSG00000138095	-1	0
ENSG00000138032	0	0
ENSG00000138078	0	0
ENSG00000143919	0	0
ENSG00000068784	0	0
ENSG00000171132	0	0
ENSG00000250565	0	0
ENSG00000119729	0	0
ENSG00000151665	0	0
ENSG00000119878	0	0
ENSG00000171150	0	0
ENSG00000180398	0	0
ENSG00000068724	1	1
ENSG00000143933	-1	0
ENSG00000095002	0	0
ENSG00000116062	0	0
ENSG00000138081	1	0
ENSG00000170802	0	0
ENSG00000162869	0	0
ENSG00000243244	0	1
ENSG00000115239	0	0
ENSG00000143942	0	0
ENSG00000068912	0	0
ENSG00000119737	0	1
ENSG00000068878	0	1
ENSG00000170634	0	0
ENSG00000115306	0	0
ENSG00000214595	0	0
ENSG00000115310	0	0
ENSG00000162994	1	0
ENSG00000143947	-1	-1
ENSG00000085760	0	0
ENSG00000115355	0	0
ENSG00000163001	0	0
ENSG00000275052	0	0
ENSG00000138035	0	0
ENSG00000028116	0	0
ENSG00000115392	0	0
ENSG00000119866	-1	0
ENSG00000115421	0	0
ENSG00000162924	0	0
ENSG00000162927	0	0
ENSG00000162928	0	0
ENSG00000162929	0	0
ENSG00000237651	0	0
ENSG00000115464	1	1
ENSG00000082898	0	0
ENSG00000170264	0	0
ENSG00000115484	-1	-1
ENSG00000173163	0	0
ENSG00000170340	0	-1
ENSG00000115504	0	0
ENSG00000143951	0	0
ENSG00000014641	-1	-1
ENSG00000169764	-1	0
ENSG00000143952	0	0
ENSG00000197329	0	0
ENSG00000119844	0	0
ENSG00000179833	-1	0
ENSG00000115902	0	0
ENSG00000011523	0	0
ENSG00000138069	0	0
ENSG00000138071	0	0
ENSG00000143971	0	0
ENSG00000197223	0	0
ENSG00000243667	0	0
ENSG00000115946	0	0
ENSG00000221823	0	0
ENSG00000115956	0	0
ENSG00000204923	0	0
ENSG00000169621	0	0
ENSG00000163219	0	0
ENSG00000198380	0	0
ENSG00000169599	-1	0
ENSG00000115977	0	0
ENSG00000196975	1	0
ENSG00000087338	0	0
ENSG00000124380	0	0
ENSG00000059728	0	0
ENSG00000169564	-1	-1
ENSG00000115998	0	0
ENSG00000116001	1	0
ENSG00000116005	-1	0
ENSG00000143977	-1	-1
ENSG00000035141	0	0
ENSG00000075340	0	0
ENSG00000144043	-1	0
ENSG00000124357	0	0
ENSG00000124370	0	0
ENSG00000124383	0	0
ENSG00000124374	-1	0
ENSG00000075292	1	0
ENSG00000144036	0	0
ENSG00000144040	0	0
ENSG00000135631	0	0
ENSG00000135632	0	0
ENSG00000135617	0	0
ENSG00000135624	-1	-1
ENSG00000163013	1	1
ENSG00000116127	0	0
ENSG00000144034	0	0
ENSG00000144048	0	0
ENSG00000124356	0	0
ENSG00000114956	0	0
ENSG00000187605	1	1
ENSG00000163170	0	0
ENSG00000114978	-1	0
ENSG00000065911	0	0
ENSG00000188687	0	0
ENSG00000204843	0	0
ENSG00000159239	0	0
ENSG00000005448	0	0
ENSG00000114993	0	0
ENSG00000115274	0	0
ENSG00000239779	0	0
ENSG00000115275	0	0
ENSG00000204822	0	0
ENSG00000135637	0	0
ENSG00000115282	0	0
ENSG00000115289	0	0
ENSG00000115307	0	0
ENSG00000115317	0	0
ENSG00000115325	0	0
ENSG00000135622	0	0
ENSG00000159399	0	0
ENSG00000115350	0	0
ENSG00000115364	0	0
ENSG00000005436	0	0
ENSG00000163541	-1	0
ENSG00000115423	0	0
ENSG00000186854	0	0
ENSG00000034510	-1	-1
ENSG00000176407	0	0
ENSG00000152284	0	0
ENSG00000152291	0	0
ENSG00000042445	0	0
ENSG00000115459	1	1
ENSG00000042493	0	0
ENSG00000168906	0	0
ENSG00000115486	1	0
ENSG00000118640	-1	0
ENSG00000168899	0	0
ENSG00000168894	0	0
ENSG00000168890	0	0
ENSG00000168883	0	-1
ENSG00000168887	0	0
ENSG00000115525	1	0
ENSG00000068654	1	1
ENSG00000132300	1	0
ENSG00000132305	0	0
ENSG00000132313	0	0
ENSG00000115548	0	0
ENSG00000115561	0	0
ENSG00000239305	0	0
ENSG00000153561	0	0
ENSG00000187627	0	0
ENSG00000183281	1	0
ENSG00000233999	0	0
ENSG00000125551	1	1
ENSG00000185304	0	0
ENSG00000172086	-1	0
ENSG00000144115	0	0
ENSG00000172071	0	0
ENSG00000153574	0	0
ENSG00000211592	-1	0
ENSG00000211593	1	0
ENSG00000211594	0	0
ENSG00000211595	0	0
ENSG00000211597	0	0
ENSG00000211598	0	0
ENSG00000211599	0	0
ENSG00000243466	0	0
ENSG00000239855	0	0
ENSG00000243063	0	0
ENSG00000240671	0	0
ENSG00000241755	0	0
ENSG00000241351	0	0
ENSG00000243290	0	0
ENSG00000244437	0	0
ENSG00000240864	0	0
ENSG00000240382	0	0
ENSG00000239951	-1	0
ENSG00000211611	0	0
ENSG00000241294	0	0
ENSG00000244575	0	0
ENSG00000244116	0	0
ENSG00000243238	0	0
ENSG00000242076	0	0
ENSG00000242371	-1	0
ENSG00000251546	-1	0
ENSG00000239975	-1	0
ENSG00000239571	0	0
ENSG00000243264	0	0
ENSG00000242534	-1	0
ENSG00000241566	0	0
ENSG00000211625	0	0
ENSG00000242766	0	0
ENSG00000241244	0	0
ENSG00000224041	0	0
ENSG00000276566	0	0
ENSG00000278857	0	0
ENSG00000211632	0	0
ENSG00000211633	0	0
ENSG00000239819	0	0
ENSG00000228325	0	0
ENSG00000144029	0	0
ENSG00000144026	1	0
ENSG00000275111	0	0
ENSG00000233757	0	0
ENSG00000115042	0	0
ENSG00000174501	1	1
ENSG00000186281	0	0
ENSG00000158050	-1	-1
ENSG00000084090	-1	0
ENSG00000135956	0	0
ENSG00000144021	0	0
ENSG00000144028	0	0
ENSG00000198885	0	0
ENSG00000196843	0	0
ENSG00000114982	1	1
ENSG00000114988	0	0
ENSG00000158158	1	1
ENSG00000168763	0	0
ENSG00000163126	1	0
ENSG00000213337	1	0
ENSG00000144199	0	0
ENSG00000135976	1	1
ENSG00000196912	1	1
ENSG00000135940	-1	-1
ENSG00000115073	0	0
ENSG00000228486	1	0
ENSG00000075568	0	1
ENSG00000040933	1	0
ENSG00000183513	0	0
ENSG00000115446	0	0
ENSG00000071073	0	0
ENSG00000135951	0	0
ENSG00000144182	0	0
ENSG00000158411	0	0
ENSG00000185414	0	0
ENSG00000115514	0	0
ENSG00000158417	0	0
ENSG00000135945	0	0
ENSG00000144218	0	1
ENSG00000115526	0	0
ENSG00000115539	0	0
ENSG00000071082	-1	-1
ENSG00000204634	0	0
ENSG00000158435	-1	0
ENSG00000163162	1	1
ENSG00000071054	0	0
ENSG00000115604	0	0
ENSG00000135953	0	0
ENSG00000170417	0	0
ENSG00000135972	0	0
ENSG00000135966	0	0
ENSG00000135974	0	0
ENSG00000071051	0	0
ENSG00000115652	0	0
ENSG00000153165	0	0
ENSG00000196862	0	0
ENSG00000135968	1	1
ENSG00000169756	0	0
ENSG00000153201	0	0
ENSG00000163006	0	0
ENSG00000015568	0	0
ENSG00000256977	0	0
ENSG00000144061	0	0
ENSG00000175701	0	0
ENSG00000183054	0	0
ENSG00000153094	0	0
ENSG00000153107	0	1
ENSG00000153214	0	0
ENSG00000144161	0	0
ENSG00000188177	0	0
ENSG00000169629	0	0
ENSG00000114999	0	0
ENSG00000125630	0	0
ENSG00000125611	0	0
ENSG00000144136	0	0
ENSG00000125637	0	0
ENSG00000125618	0	0
ENSG00000231292	0	0
ENSG00000136682	1	1
ENSG00000144134	0	0
ENSG00000115084	1	0
ENSG00000115091	0	0
ENSG00000088205	-1	-1
ENSG00000125633	0	0
ENSG00000125629	0	0
ENSG00000115107	0	0
ENSG00000186132	0	0
ENSG00000155368	-1	0
ENSG00000144120	0	0
ENSG00000088179	0	0
ENSG00000115109	-1	0
ENSG00000226479	0	0
ENSG00000144118	0	0
ENSG00000115112	0	0
ENSG00000074054	0	0
ENSG00000155438	-1	0
ENSG00000211460	-1	0
ENSG00000136732	0	0
ENSG00000136717	0	0
ENSG00000163161	0	0
ENSG00000169967	0	0
ENSG00000163166	0	0
ENSG00000169994	0	0
ENSG00000072163	0	0
ENSG00000136709	0	1
ENSG00000173349	0	0
ENSG00000144231	0	0
ENSG00000144233	0	0
ENSG00000136715	0	0
ENSG00000136731	0	1
ENSG00000136720	0	0
ENSG00000136699	0	1
ENSG00000152082	0	0
ENSG00000136710	-1	-1
ENSG00000136718	0	0
ENSG00000072135	0	0
ENSG00000196834	0	0
ENSG00000222038	0	0
ENSG00000152102	-1	-1
ENSG00000115762	0	0
ENSG00000188219	0	0
ENSG00000173272	0	0
ENSG00000152127	-1	0
ENSG00000152128	0	0
ENSG00000082258	0	0
ENSG00000115839	0	0
ENSG00000121988	0	1
ENSG00000048991	0	0
ENSG00000144224	0	0
ENSG00000076003	0	0
ENSG00000115866	-1	0
ENSG00000121966	-1	0
ENSG00000144228	0	0
ENSG00000115919	0	1
ENSG00000075884	0	0
ENSG00000121964	0	0
ENSG00000169554	0	0
ENSG00000121989	0	0
ENSG00000115947	0	0
ENSG00000204406	0	0
ENSG00000135999	-1	0
ENSG00000168280	0	0
ENSG00000150556	0	0
ENSG00000168288	0	0
ENSG00000184898	0	0
ENSG00000123609	0	0
ENSG00000080345	0	0
ENSG00000183091	0	0
ENSG00000162980	0	0
ENSG00000182389	0	0
ENSG00000115145	0	0
ENSG00000157827	0	0
ENSG00000196504	0	0
ENSG00000177917	0	0
ENSG00000153234	0	0
ENSG00000115159	0	0
ENSG00000136541	1	1
ENSG00000115165	0	0
ENSG00000115170	0	0
ENSG00000144283	0	0
ENSG00000196151	0	0
ENSG00000123636	0	0
ENSG00000136536	0	0
ENSG00000241399	0	0
ENSG00000054219	0	0
ENSG00000153250	0	0
ENSG00000136560	0	0
ENSG00000115233	-1	0
ENSG00000115267	0	0
ENSG00000115271	0	0
ENSG00000082438	0	0
ENSG00000169507	0	0
ENSG00000153253	0	0
ENSG00000115339	0	0
ENSG00000123607	0	0
ENSG00000198648	0	0
ENSG00000172292	0	0
ENSG00000138399	0	0
ENSG00000138398	0	0
ENSG00000144362	0	0
ENSG00000138385	0	0
ENSG00000138382	0	0
ENSG00000144357	0	0
ENSG00000115806	0	0
ENSG00000198586	0	0
ENSG00000123600	0	0
ENSG00000115827	0	0
ENSG00000077380	0	0
ENSG00000115840	0	0
ENSG00000128708	0	0
ENSG00000172878	1	0
ENSG00000152256	0	0
ENSG00000091436	0	0
ENSG00000144354	1	0
ENSG00000172845	0	0
ENSG00000138430	0	0
ENSG00000138433	0	0
ENSG00000144306	0	0
ENSG00000163328	0	0
ENSG00000115935	0	0
ENSG00000115966	0	0
ENSG00000154518	0	0
ENSG00000144320	0	0
ENSG00000128654	0	0
ENSG00000170144	0	0
ENSG00000116044	0	0
ENSG00000018510	0	0
ENSG00000196659	0	0
ENSG00000197557	0	0
ENSG00000155636	0	0
ENSG00000180228	0	0
ENSG00000116095	0	0
ENSG00000155657	1	1
ENSG00000163492	1	1
ENSG00000187231	0	0
ENSG00000163510	0	0
ENSG00000170035	-1	0
ENSG00000115232	0	0
ENSG00000138434	0	0
ENSG00000077232	0	0
ENSG00000162999	0	0
ENSG00000163002	0	0
ENSG00000170396	0	0
ENSG00000065548	-1	0
ENSG00000138448	0	0
ENSG00000115368	0	0
ENSG00000138381	-1	0
ENSG00000151687	0	0
ENSG00000128694	0	0
ENSG00000128699	1	0
ENSG00000064933	0	0
ENSG00000187699	0	0
ENSG00000198130	1	0
ENSG00000151689	0	0
ENSG00000151690	0	0
ENSG00000189362	0	0
ENSG00000138386	0	0
ENSG00000115419	0	0
ENSG00000115415	0	0
ENSG00000138378	0	0
ENSG00000128641	0	0
ENSG00000173559	1	0
ENSG00000196950	0	0
ENSG00000081320	-1	-1
ENSG00000119041	0	0
ENSG00000197121	0	0
ENSG00000065413	0	1
ENSG00000115524	0	0
ENSG00000115520	0	0
ENSG00000144381	0	0
ENSG00000115541	0	0
ENSG00000115540	0	0
ENSG00000247626	0	0
ENSG00000226124	0	0
ENSG00000178074	0	0
ENSG00000162971	0	0
ENSG00000162972	0	0
ENSG00000155729	0	0
ENSG00000163535	0	0
ENSG00000082153	-1	0
ENSG00000013441	0	0
ENSG00000240344	0	0
ENSG00000196290	0	-1
ENSG00000115942	0	0
ENSG00000155744	0	0
ENSG00000119013	0	0
ENSG00000003402	1	1
ENSG00000003400	1	1
ENSG00000064012	1	0
ENSG00000155749	0	0
ENSG00000115993	0	0
ENSG00000082146	0	0
ENSG00000155755	0	0
ENSG00000003393	0	0
ENSG00000116030	0	0
ENSG00000055044	0	0
ENSG00000204217	-1	0
ENSG00000138439	-1	0
ENSG00000163596	1	0
ENSG00000138442	0	0
ENSG00000138380	1	0
ENSG00000144426	0	0
ENSG00000119004	1	1
ENSG00000138443	0	0
ENSG00000118257	0	0
ENSG00000114933	0	0
ENSG00000023228	0	0
ENSG00000114942	-1	-1
ENSG00000204186	0	0
ENSG00000118246	0	0
ENSG00000118263	0	0
ENSG00000118260	0	0
ENSG00000144401	0	0
ENSG00000163249	0	0
ENSG00000178385	0	0
ENSG00000138413	0	0
ENSG00000115020	1	1
ENSG00000144407	0	0
ENSG00000078018	0	0
ENSG00000197713	0	0
ENSG00000144445	0	0
ENSG00000115365	0	0
ENSG00000030419	0	1
ENSG00000144451	0	1
ENSG00000138376	0	0
ENSG00000138363	0	-1
ENSG00000118242	1	0
ENSG00000115425	0	0
ENSG00000163449	0	0
ENSG00000079246	-1	0
ENSG00000138375	0	0
ENSG00000197756	-1	-1
ENSG00000163466	0	0
ENSG00000127837	-1	0
ENSG00000127838	0	0
ENSG00000135926	0	0
ENSG00000018280	0	0
ENSG00000144579	0	0
ENSG00000135913	0	0
ENSG00000144580	0	0
ENSG00000115568	0	0
ENSG00000074582	0	0
ENSG00000163481	-1	-1
ENSG00000163482	1	0
ENSG00000135912	1	0
ENSG00000135925	0	0
ENSG00000187736	0	0
ENSG00000213901	1	1
ENSG00000115649	0	0
ENSG00000144567	-1	0
ENSG00000158552	0	0
ENSG00000198925	0	0
ENSG00000163516	0	0
ENSG00000115661	0	0
ENSG00000127824	-1	-1
ENSG00000135924	0	0
ENSG00000123992	0	0
ENSG00000144591	0	0
ENSG00000144589	0	0
ENSG00000116106	0	0
ENSG00000163082	0	0
ENSG00000116120	0	0
ENSG00000123983	0	0
ENSG00000152056	0	0
ENSG00000085449	0	0
ENSG00000135900	0	0
ENSG00000036257	0	0
ENSG00000135905	1	1
ENSG00000144460	0	0
ENSG00000169047	0	0
ENSG00000144468	-1	0
ENSG00000081052	1	1
ENSG00000169031	1	1
ENSG00000168958	0	0
ENSG00000173744	0	0
ENSG00000153827	0	0
ENSG00000135899	1	1
ENSG00000079263	0	0
ENSG00000185404	1	1
ENSG00000067066	1	1
ENSG00000135932	0	0
ENSG00000135916	-1	0
ENSG00000135898	0	0
ENSG00000173692	0	0
ENSG00000156966	0	0
ENSG00000115053	-1	0
ENSG00000187514	-1	-1
ENSG00000156973	0	0
ENSG00000144524	0	0
ENSG00000144535	1	1
ENSG00000221944	0	0
ENSG00000135930	0	0
ENSG00000204120	0	0
ENSG00000168918	1	1
ENSG00000085978	1	1
ENSG00000077044	1	1
ENSG00000085982	0	0
ENSG00000188042	0	0
ENSG00000198612	0	0
ENSG00000124831	0	0
ENSG00000177483	0	0
ENSG00000184182	0	0
ENSG00000132330	1	1
ENSG00000144488	0	0
ENSG00000132323	0	0
ENSG00000132326	0	0
ENSG00000204104	0	0
ENSG00000065802	0	0
ENSG00000068024	0	1
ENSG00000130414	0	0
ENSG00000172428	0	0
ENSG00000063660	0	0
ENSG00000144504	1	1
ENSG00000188542	0	0
ENSG00000142327	0	0
ENSG00000142330	1	0
ENSG00000178623	0	0
ENSG00000162804	1	1
ENSG00000122085	1	0
ENSG00000115687	1	0
ENSG00000115685	0	0
ENSG00000115677	1	0
ENSG00000168385	0	0
ENSG00000006607	0	0
ENSG00000115694	1	0
ENSG00000176946	0	0
ENSG00000168397	1	0
ENSG00000168393	0	0
ENSG00000168395	0	0
ENSG00000180902	1	0
ENSG00000134121	0	0
ENSG00000091181	-1	0
ENSG00000072756	0	0
ENSG00000113851	-1	0
ENSG00000144455	0	0
ENSG00000175928	0	0
ENSG00000170364	0	0
ENSG00000150995	0	0
ENSG00000134107	0	0
ENSG00000134108	0	0
ENSG00000134109	0	0
ENSG00000071282	0	0
ENSG00000070950	0	0
ENSG00000196220	0	0
ENSG00000134077	0	0
ENSG00000168137	1	1
ENSG00000163719	0	0
ENSG00000156983	0	0
ENSG00000114026	1	1
ENSG00000171148	0	0
ENSG00000241553	0	0
ENSG00000214021	1	1
ENSG00000156990	0	0
ENSG00000171135	0	0
ENSG00000163703	0	0
ENSG00000163704	0	0
ENSG00000125037	-1	0
ENSG00000144554	0	0
ENSG00000254999	0	0
ENSG00000134086	0	0
ENSG00000134070	0	0
ENSG00000157014	0	0
ENSG00000157017	0	0
ENSG00000157020	0	0
ENSG00000197548	1	1
ENSG00000144560	0	0
ENSG00000144559	0	0
ENSG00000154743	0	0
ENSG00000075975	-1	0
ENSG00000132155	0	0
ENSG00000144712	0	0
ENSG00000144713	-1	-1
ENSG00000144711	0	0
ENSG00000132182	1	0
ENSG00000163520	-1	0
ENSG00000163528	0	0
ENSG00000170876	0	0
ENSG00000154767	0	0
ENSG00000170860	-1	-1
ENSG00000131389	0	0
ENSG00000154781	0	0
ENSG00000177463	0	0
ENSG00000131368	1	0
ENSG00000131381	0	0
ENSG00000131375	0	0
ENSG00000131370	0	0
ENSG00000206562	1	0
ENSG00000144597	0	0
ENSG00000206561	0	0
ENSG00000131373	0	0
ENSG00000169814	0	0
ENSG00000206560	0	0
ENSG00000154813	0	0
ENSG00000154814	0	0
ENSG00000131378	1	0
ENSG00000154822	0	0
ENSG00000131374	0	0
ENSG00000182568	0	0
ENSG00000183960	0	0
ENSG00000144566	0	0
ENSG00000114166	1	0
ENSG00000129810	0	0
ENSG00000182247	-1	0
ENSG00000170142	0	0
ENSG00000197885	0	0
ENSG00000174748	-1	-1
ENSG00000174738	-1	0
ENSG00000077097	0	0
ENSG00000151092	0	0
ENSG00000151093	0	0
ENSG00000163491	0	0
ENSG00000033867	1	1
ENSG00000187118	0	0
ENSG00000163512	0	0
ENSG00000163513	-1	0
ENSG00000163527	0	0
ENSG00000144645	0	0
ENSG00000197385	0	0
ENSG00000152642	0	0
ENSG00000153551	0	0
ENSG00000091317	-1	-1
ENSG00000144635	0	0
ENSG00000182973	0	0
ENSG00000170266	0	0
ENSG00000188167	0	0
ENSG00000170275	-1	0
ENSG00000153560	1	0
ENSG00000163539	0	0
ENSG00000170248	0	0
ENSG00000168016	0	0
ENSG00000178567	0	0
ENSG00000076242	0	0
ENSG00000093167	1	0
ENSG00000144674	1	1
ENSG00000136059	0	0
ENSG00000187091	0	0
ENSG00000008226	0	0
ENSG00000060971	1	0
ENSG00000172936	0	0
ENSG00000172939	0	0
ENSG00000114739	0	0
ENSG00000157036	0	1
ENSG00000183873	0	0
ENSG00000114742	0	0
ENSG00000114745	0	0
ENSG00000168026	0	0
ENSG00000144655	-1	0
ENSG00000144659	0	0
ENSG00000168028	-1	-1
ENSG00000114784	0	0
ENSG00000188846	-1	-1
ENSG00000177873	0	0
ENSG00000177842	0	0
ENSG00000172888	0	0
ENSG00000168036	0	0
ENSG00000168038	0	0
ENSG00000182606	0	0
ENSG00000114812	0	0
ENSG00000093183	0	0
[truncated: 9,107 more rows]
