# Supplementary material for: Disease-specific B cell clones are shared between patients with Crohn’s disease
Source: Nat Commun. 2025 Apr 17;16:3689. doi: 10.1038/s41467-025-58977-y (PMC12006383; doi:10.1038/s41467-025-58977-y)
Supplement: Supplementary file 13 — Source Data [file 41467_2025_58977_MOESM13_ESM.zip › Source_Data/Figure3a_SHMupper.csv]

	Sample_ID	c_call	Diagnosis	Mean_mu_freq_cdr_r
389	1450	IGHA1	IBD_CD	0.100859542933004
390	1450	IGHA2	IBD_CD	0.106556556749074
392	1450	IGHG1	IBD_CD	0.0767142570916273
393	1450	IGHG2	IBD_CD	0.115345205213733
394	1450	IGHG3	IBD_CD	0.0829419883895588
396	1450	IGHM	IBD_CD	0.0671676106526929
397	1451	IGHA1	IBD_CD	0.0980831986148033
398	1451	IGHA2	IBD_CD	0.0904737843304406
401	1451	IGHG1	IBD_CD	0.0850664450857233
402	1451	IGHG2	IBD_CD	0.106434379426589
403	1451	IGHG3	IBD_CD	0.139141414141414
405	1451	IGHM	IBD_CD	0.0860313181425644
406	1452	IGHA1	IBD_CD	0.0979431477884001
407	1452	IGHA2	IBD_CD	0.102608656630015
410	1452	IGHG1	IBD_CD	0.0941872748705953
411	1452	IGHG2	IBD_CD	0.112452975612593
412	1452	IGHG3	IBD_CD	0.0831986010778581
414	1452	IGHM	IBD_CD	0.0805988490700492
415	1455	IGHA1	IBD_CD	0.0913014708818954
416	1455	IGHA2	IBD_CD	0.0956818425300065
419	1455	IGHG1	IBD_CD	0.0669461686575737
420	1455	IGHG2	IBD_CD	0.113456105222883
421	1455	IGHG3	IBD_CD	0.0361193783068783
422	1455	IGHM	IBD_CD	0.0502792224693165
423	1457	IGHA1	IBD_CD	0.0976250613440847
424	1457	IGHA2	IBD_CD	0.110241573770871
427	1457	IGHG1	IBD_CD	0.0566296516063574
428	1457	IGHG2	IBD_CD	0.126877071994158
429	1457	IGHG3	IBD_CD	0.0531767346669308
430	1457	IGHM	IBD_CD	0.069525267719533
431	1460	IGHA1	IBD_CD	0.0980701100226718
432	1460	IGHA2	IBD_CD	0.106284882929697
434	1460	IGHG1	IBD_CD	0.103933508143265
435	1460	IGHG2	IBD_CD	0.116615488354588
436	1460	IGHG3	IBD_CD	0.0948149720045145
437	1460	IGHM	IBD_CD	0.0627182137519014
438	1461	IGHA1	IBD_CD	0.112647219317504
439	1461	IGHA2	IBD_CD	0.10403163380575
442	1461	IGHG1	IBD_CD	0.0994068010958419
443	1461	IGHG2	IBD_CD	0.122835357152308
444	1461	IGHG3	IBD_CD	0.142047166088658
446	1461	IGHM	IBD_CD	0.0839747481508702
447	1462	IGHA1	IBD_CD	0.113559739531948
448	1462	IGHA2	IBD_CD	0.122872555536742
451	1462	IGHG1	IBD_CD	0.0987259707104153
452	1462	IGHG2	IBD_CD	0.127142512504231
453	1462	IGHG3	IBD_CD	0.110594919786096
455	1462	IGHM	IBD_CD	0.0706325934129655
456	1464	IGHA1	IBD_UC	0.0887291589995126
457	1464	IGHA2	IBD_UC	0.0916514163541819
459	1464	IGHG1	IBD_UC	0.0703184035277789
460	1464	IGHG2	IBD_UC	0.0948444954949159
461	1464	IGHG3	IBD_UC	0.0786119711042312
463	1464	IGHM	IBD_UC	0.0773468438568793
464	1465	IGHA1	IBD_UC	0.102416563297266
465	1465	IGHA2	IBD_UC	0.106820255068735
468	1465	IGHG1	IBD_UC	0.0990779986056626
469	1465	IGHG2	IBD_UC	0.112076942677751
470	1465	IGHG3	IBD_UC	0.135826941470772
472	1465	IGHM	IBD_UC	0.0683177382348576
473	1468	IGHA1	IBD_CD	0.11780439036948
474	1468	IGHA2	IBD_CD	0.120808633369641
477	1468	IGHG1	IBD_CD	0.11857733467175
478	1468	IGHG2	IBD_CD	0.130563008694179
479	1468	IGHG3	IBD_CD	0.133611606258665
481	1468	IGHM	IBD_CD	0.0643195999825381
482	1469	IGHA1	IBD_UC	0.105307609446706
483	1469	IGHA2	IBD_UC	0.100486859884963
485	1469	IGHG1	IBD_UC	0.10336449014321
486	1469	IGHG2	IBD_UC	0.119177668070447
487	1469	IGHG3	IBD_UC	0.0739687597552983
489	1469	IGHM	IBD_UC	0.0825582787160079
490	1470	IGHA1	IBD_UC	0.0970092512829611
491	1470	IGHA2	IBD_UC	0.101245550918182
493	1470	IGHG1	IBD_UC	0.0795474750754296
494	1470	IGHG2	IBD_UC	0.109866559566841
495	1470	IGHG3	IBD_UC	0.0695110570544007
496	1470	IGHM	IBD_UC	0.0677465587014914
497	1471	IGHA1	IBD_CD	0.106718301950768
498	1471	IGHA2	IBD_CD	0.107958768412336
500	1471	IGHG1	IBD_CD	0.0947071109174516
501	1471	IGHG2	IBD_CD	0.100171823452109
502	1471	IGHG3	IBD_CD	0.0818312120169705
503	1471	IGHM	IBD_CD	0.0770103247290672
504	1473	IGHA1	IBD_CD	0.110651700971349
505	1473	IGHA2	IBD_CD	0.112678598015024
507	1473	IGHG1	IBD_CD	0.0896569209830968
508	1473	IGHG2	IBD_CD	0.125726309299965
509	1473	IGHG3	IBD_CD	0.0824314622874321
511	1473	IGHM	IBD_CD	0.0967557638781898
512	1475	IGHA1	IBD_UC	0.111755162813429
513	1475	IGHA2	IBD_UC	0.118882177243052
516	1475	IGHG1	IBD_UC	0.105954746786479
517	1475	IGHG2	IBD_UC	0.131961781701576
518	1475	IGHG3	IBD_UC	0.100586559410089
519	1475	IGHM	IBD_UC	0.0801654420018976
520	1476	IGHA1	IBD_UC	0.108345190144661
521	1476	IGHA2	IBD_UC	0.103295930989013
524	1476	IGHG1	IBD_UC	0.087313960875729
525	1476	IGHG2	IBD_UC	0.120890119840753
526	1476	IGHG3	IBD_UC	0.0944340016708438
528	1476	IGHM	IBD_UC	0.0878603170031896
529	1478	IGHA1	IBD_UC	0.0962006604491743
530	1478	IGHA2	IBD_UC	0.0936526956207657
533	1478	IGHG1	IBD_UC	0.0904919892308219
534	1478	IGHG2	IBD_UC	0.0922064199714974
535	1478	IGHG3	IBD_UC	0.0878812636165577
537	1478	IGHM	IBD_UC	0.060812868845876
538	1479	IGHA1	IBD_UC	0.0783193215189974
539	1479	IGHA2	IBD_UC	0.0867167615434013
542	1479	IGHG1	IBD_UC	0.0761103381252161
543	1479	IGHG2	IBD_UC	0.0938811483479048
544	1479	IGHG3	IBD_UC	0.0407529569697397
546	1479	IGHM	IBD_UC	0.0667593173614808
547	1481	IGHA1	IBD_UC	0.091975460298218
548	1481	IGHA2	IBD_UC	0.0970972488130934
551	1481	IGHG1	IBD_UC	0.0818063716245253
552	1481	IGHG2	IBD_UC	0.097882905042451
553	1481	IGHG3	IBD_UC	0.0675861639390578
555	1481	IGHM	IBD_UC	0.0813041558751338
556	1483	IGHA1	IBD_CD	0.113655741884937
557	1483	IGHA2	IBD_CD	0.117395517304621
560	1483	IGHG1	IBD_CD	0.11890290540997
561	1483	IGHG2	IBD_CD	0.123289226530497
562	1483	IGHG3	IBD_CD	0.131159343943142
563	1483	IGHM	IBD_CD	0.083514031786254
564	1484	IGHA1	IBD_CD	0.105000629424471
565	1484	IGHA2	IBD_CD	0.110592275779642
568	1484	IGHG1	IBD_CD	0.10318126929498
569	1484	IGHG2	IBD_CD	0.1233295601215
570	1484	IGHG3	IBD_CD	0.105162308634145
572	1484	IGHM	IBD_CD	0.0888405234683952
573	1486	IGHA1	IBD_CD	0.0903265715549603
574	1486	IGHA2	IBD_CD	0.105231746343945
575	1486	IGHG1	IBD_CD	0.0896687012624613
576	1486	IGHG2	IBD_CD	0.113320947894842
577	1486	IGHG3	IBD_CD	0.0500157665405343
578	1486	IGHM	IBD_CD	0.0804879080148037
579	1487	IGHA1	IBD_UC	0.09648406037703
580	1487	IGHA2	IBD_UC	0.109440451669613
583	1487	IGHG1	IBD_UC	0.102363387911281
584	1487	IGHG2	IBD_UC	0.129319699348343
585	1487	IGHG3	IBD_UC	0.108688965782391
587	1487	IGHM	IBD_UC	0.065040610462774
588	1488	IGHA1	IBD_CD	0.118153507671533
589	1488	IGHA2	IBD_CD	0.110747440297147
592	1488	IGHG1	IBD_CD	0.1069077058678
593	1488	IGHG2	IBD_CD	0.136239909731356
594	1488	IGHG3	IBD_CD	0.0801230296039984
595	1488	IGHM	IBD_CD	0.135930954476468
596	1489	IGHA1	IBD_UC	0.109818991442829
597	1489	IGHA2	IBD_UC	0.109900291298305
600	1489	IGHG1	IBD_UC	0.0714255344990855
601	1489	IGHG2	IBD_UC	0.097509628486172
602	1489	IGHG3	IBD_UC	0.0443790849673203
604	1489	IGHM	IBD_UC	0.0528373397936067
605	1490	IGHA1	IBD_UC	0.0958568545742511
606	1490	IGHA2	IBD_UC	0.100448000494194
609	1490	IGHG1	IBD_UC	0.0774433993808906
610	1490	IGHG2	IBD_UC	0.111430556765627
611	1490	IGHG3	IBD_UC	0.0662109457510305
613	1490	IGHM	IBD_UC	0.0889066794582946
614	1493	IGHA1	IBD_CD	0.111221316521509
615	1493	IGHA2	IBD_CD	0.125515033055566
617	1493	IGHG1	IBD_CD	0.107239661861199
618	1493	IGHG2	IBD_CD	0.120723326219262
619	1493	IGHG3	IBD_CD	0.133285440613027
621	1493	IGHM	IBD_CD	0.0692440142880437
622	1494	IGHA1	IBD_UC	0.0758790968825358
623	1494	IGHA2	IBD_UC	0.0922417729408946
626	1494	IGHG1	IBD_UC	0.0610561868959865
627	1494	IGHG2	IBD_UC	0.106591179063245
628	1494	IGHG3	IBD_UC	0.0470524296675192
630	1494	IGHM	IBD_UC	0.0741146568429224
631	1495	IGHA1	IBD_UC	0.0849682455772523
632	1495	IGHA2	IBD_UC	0.106482117138246
634	1495	IGHG1	IBD_UC	0.0694549639622138
635	1495	IGHG2	IBD_UC	0.1100662287874
636	1495	IGHG3	IBD_UC	0.0496053222311196
638	1495	IGHM	IBD_UC	0.0745844013952286
639	1497	IGHA1	IBD_UC	0.0840713983868868
640	1497	IGHA2	IBD_UC	0.0971439454425763
642	1497	IGHG1	IBD_UC	0.0688398951376576
643	1497	IGHG2	IBD_UC	0.124392814021287
644	1497	IGHG3	IBD_UC	0.0536805710786264
646	1497	IGHM	IBD_UC	0.0714355247081642
647	1498	IGHA1	IBD_UC	0.113236570206544
648	1498	IGHA2	IBD_UC	0.118707900556781
651	1498	IGHG1	IBD_UC	0.10232289087884
652	1498	IGHG2	IBD_UC	0.125363583967388
653	1498	IGHG3	IBD_UC	0.0665475217864924
654	1498	IGHM	IBD_UC	0.0867317672023906
655	1500	IGHA1	IBD_UC	0.0705163578502207
656	1500	IGHA2	IBD_UC	0.08200516707511
659	1500	IGHG1	IBD_UC	0.0665242830617549
660	1500	IGHG2	IBD_UC	0.0851034538286045
661	1500	IGHG3	IBD_UC	0.0518344160157288
663	1500	IGHM	IBD_UC	0.0561733373628708
664	1503	IGHA1	IBD_UC	0.0658607394986931
665	1503	IGHA2	IBD_UC	0.0872766792213835
668	1503	IGHG1	IBD_UC	0.0568926878174388
669	1503	IGHG2	IBD_UC	0.0771431546884698
670	1503	IGHG3	IBD_UC	0.036783091942161
672	1503	IGHM	IBD_UC	0.067064594794634
673	1504	IGHA1	IBD_UC	0.0986760963066358
674	1504	IGHA2	IBD_UC	0.0991482253197393
677	1504	IGHG1	IBD_UC	0.0685899500365992
678	1504	IGHG2	IBD_UC	0.0847134138371885
679	1504	IGHG3	IBD_UC	0.0450204813108039
681	1504	IGHM	IBD_UC	0.0662903205856013
682	1507	IGHA1	IBD_UC	0.104757815134494
683	1507	IGHA2	IBD_UC	0.102642911295462
685	1507	IGHG1	IBD_UC	0.0871629165158886
686	1507	IGHG2	IBD_UC	0.107249693949632
687	1507	IGHG3	IBD_UC	0.051205859918338
689	1507	IGHM	IBD_UC	0.0705294472833446
690	1508	IGHA1	IBD_UC	0.0891035905621227
691	1508	IGHA2	IBD_UC	0.0939189548859874
694	1508	IGHG1	IBD_UC	0.0772630567366469
695	1508	IGHG2	IBD_UC	0.09551495176233
696	1508	IGHG3	IBD_UC	0.0606275390273068
698	1508	IGHM	IBD_UC	0.0651728769898922
699	1509	IGHA1	IBD_UC	0.113154267165553
700	1509	IGHA2	IBD_UC	0.104839663839705
703	1509	IGHG1	IBD_UC	0.0843328998265973
704	1509	IGHG2	IBD_UC	0.125029915474962
705	1509	IGHG3	IBD_UC	0.125697767145136
706	1509	IGHM	IBD_UC	0.0557840375268855
707	1510	IGHA1	IBD_UC	0.0654036510792235
708	1510	IGHA2	IBD_UC	0.0831068180520538
710	1510	IGHG1	IBD_UC	0.057971339646389
711	1510	IGHG2	IBD_UC	0.100864153315103
712	1510	IGHG3	IBD_UC	0.0557999769956292
713	1510	IGHM	IBD_UC	0.0565717956959573
714	1514	IGHA1	IBD_CD	0.129275225801887
715	1514	IGHA2	IBD_CD	0.123693249939924
718	1514	IGHG1	IBD_CD	0.10786900129063
719	1514	IGHG2	IBD_CD	0.122016459382471
720	1514	IGHG3	IBD_CD	0.125054466230937
722	1514	IGHM	IBD_CD	0.074135287428989
723	1515	IGHA1	IBD_UC	0.0981771355456419
724	1515	IGHA2	IBD_UC	0.0986819875482568
727	1515	IGHG1	IBD_UC	0.0773777144335004
728	1515	IGHG2	IBD_UC	0.108756287111217
729	1515	IGHG3	IBD_UC	0.0588011200672299
731	1515	IGHM	IBD_UC	0.0700409333137715
732	1516	IGHA1	IBD_UC	0.101827691471441
733	1516	IGHA2	IBD_UC	0.10985368195284
736	1516	IGHG1	IBD_UC	0.0888931413960348
737	1516	IGHG2	IBD_UC	0.119431894559051
738	1516	IGHG3	IBD_UC	0.0827672735760971
740	1516	IGHM	IBD_UC	0.0730534423067862
741	1517	IGHA1	IBD_CD	0.0896556663630815
742	1517	IGHA2	IBD_CD	0.101850929550808
744	1517	IGHG1	IBD_CD	0.0657005091840227
745	1517	IGHG2	IBD_CD	0.113238334969402
746	1517	IGHG3	IBD_CD	0.0715349320308886
748	1517	IGHM	IBD_CD	0.0666537579236093
749	1521	IGHA1	IBD_CD	0.115878739615541
750	1521	IGHA2	IBD_CD	0.118901320592958
753	1521	IGHG1	IBD_CD	0.0867760500530673
754	1521	IGHG2	IBD_CD	0.124266550332364
755	1521	IGHG3	IBD_CD	0.118483189071424
757	1521	IGHM	IBD_CD	0.0831914277230348
758	1522	IGHA1	IBD_UC	0.0903116245078636
759	1522	IGHA2	IBD_UC	0.0893727746362249
762	1522	IGHG1	IBD_UC	0.0740409693545258
763	1522	IGHG2	IBD_UC	0.106729793061995
764	1522	IGHG3	IBD_UC	0.0672361591695502
766	1522	IGHM	IBD_UC	0.0487003264461206
767	1523	IGHA1	IBD_CD	0.100447594890361
768	1523	IGHA2	IBD_CD	0.100530877829313
770	1523	IGHG1	IBD_CD	0.0974782647101833
771	1523	IGHG2	IBD_CD	0.111176438752194
772	1523	IGHG3	IBD_CD	0.0911677791684049
774	1523	IGHM	IBD_CD	0.0698731228375127
938	7362	IGHA1	HC	0.112092989011637
939	7362	IGHA2	HC	0.124755136995214
942	7362	IGHG1	HC	0.109957885181658
943	7362	IGHG2	HC	0.134735022803724
944	7362	IGHG3	HC	0.125832376783537
946	7362	IGHM	HC	0.0782988569291255
947	7363	IGHA1	HC	0.11300807339826
948	7363	IGHA2	HC	0.119897206829801
951	7363	IGHG1	HC	0.106210228344507
952	7363	IGHG2	HC	0.128877971905931
953	7363	IGHG3	HC	0.107480031734025
955	7363	IGHM	HC	0.0630005672976143
956	7364	IGHA1	HC	0.103736775736421
957	7364	IGHA2	HC	0.109682196068815
959	7364	IGHG1	HC	0.0988509566738902
960	7364	IGHG2	HC	0.124483022047563
961	7364	IGHG3	HC	0.0622607376283847
963	7364	IGHM	HC	0.067618807381232
964	7365	IGHA1	HC	0.0941505184711771
965	7365	IGHA2	HC	0.0930618878211994
968	7365	IGHG1	HC	0.107035777069755
969	7365	IGHG2	HC	0.100830784256944
970	7365	IGHG3	HC	0.104404255319149
972	7365	IGHM	HC	0.0545611095364778
973	7366	IGHA1	HC	0.109682230082934
974	7366	IGHA2	HC	0.11904291344182
977	7366	IGHG1	HC	0.116940992628687
978	7366	IGHG2	HC	0.138582804814392
979	7366	IGHG3	HC	0.117706183350533
980	7366	IGHM	HC	0.0881896400006215
981	7367	IGHA1	HC	0.10354045271364
982	7367	IGHA2	HC	0.103437558490842
985	7367	IGHG1	HC	0.0869390080593641
986	7367	IGHG2	HC	0.106992803306658
987	7367	IGHG3	HC	0.0877178649237473
989	7367	IGHM	HC	0.0699716368098665
990	7368	IGHA1	HC	0.0956013994315269
991	7368	IGHA2	HC	0.101043479150914
994	7368	IGHG1	HC	0.101359091643659
995	7368	IGHG2	HC	0.113591778132077
996	7368	IGHG3	HC	0.0196078431372549
998	7368	IGHM	HC	0.0792735205835747
999	7369	IGHA1	HC	0.116812567971411
1000	7369	IGHA2	HC	0.115919988724089
1002	7369	IGHG1	HC	0.0923322681923458
1003	7369	IGHG2	HC	0.123961176056475
1004	7369	IGHG3	HC	0.104762591311034
1005	7369	IGHM	HC	0.0744772586487464
1006	7370	IGHA1	HC	0.1240329870538
1007	7370	IGHA2	HC	0.124213336304803
1009	7370	IGHG1	HC	0.11503863567797
1010	7370	IGHG2	HC	0.142008689767876
1011	7370	IGHG3	HC	0.183395961221368
1013	7370	IGHM	HC	0.0888239753401832
1014	7372	IGHA1	HC	0.112738268960297
1015	7372	IGHA2	HC	0.113234470424122
1017	7372	IGHG1	HC	0.100460928352611
1018	7372	IGHG2	HC	0.139253282052344
1019	7372	IGHG3	HC	0.0554697155015352
1020	7372	IGHM	HC	0.0758614146311373
1021	7373	IGHA1	HC	0.128253025420277
1022	7373	IGHA2	HC	0.124195709812862
1025	7373	IGHG1	HC	0.122919664694545
1026	7373	IGHG2	HC	0.13828674011496
1027	7373	IGHG3	HC	0.117064732514398
1029	7373	IGHM	HC	0.0740481889593216
1030	7375	IGHA1	HC	0.0470936284733929
1031	7375	IGHA2	HC	0.0467977322961511
1034	7375	IGHG1	HC	0.0510024833097259
1035	7375	IGHG2	HC	0.0905483167018652
1036	7375	IGHG3	HC	0.0692901234567901
1038	7375	IGHM	HC	0.0435695988406533
1039	7376	IGHA1	HC	0.11208526191563
1040	7376	IGHA2	HC	0.113880727817376
1043	7376	IGHG1	HC	0.104718403267165
1044	7376	IGHG2	HC	0.124938880817456
1045	7376	IGHG3	HC	0.116222278385038
1047	7376	IGHM	HC	0.0695517128041575
1048	7377	IGHA1	HC	0.126617014603244
1049	7377	IGHA2	HC	0.127183925652416
1051	7377	IGHG1	HC	0.120445611556065
1052	7377	IGHG2	HC	0.141226271811224
1053	7377	IGHG3	HC	0.0824652777777777
1054	7377	IGHM	HC	0.0816313619986657
1055	7378	IGHA1	HC	0.107558323389264
1056	7378	IGHA2	HC	0.115367183113854
1059	7378	IGHG1	HC	0.103292534770019
1060	7378	IGHG2	HC	0.115364722881495
1061	7378	IGHG3	HC	0.102000146463814
1063	7378	IGHM	HC	0.0791390415995115
1064	7379	IGHA1	HC	0.102523048090053
1065	7379	IGHA2	HC	0.116233301186069
1068	7379	IGHG1	HC	0.0995350084983795
1069	7379	IGHG2	HC	0.135032224042361
1070	7379	IGHG3	HC	0.135842670401494
1072	7379	IGHM	HC	0.0772971583259439
1073	7380	IGHA1	HC	0.129447705055361
1074	7380	IGHA2	HC	0.122280980271385
1076	7380	IGHG1	HC	0.104361870251843
1077	7380	IGHG2	HC	0.121746267118972
1078	7380	IGHG3	HC	0.136409997194393
1079	7380	IGHM	HC	0.0795818533727212
1080	7381	IGHA1	HC	0.114311447314003
1081	7381	IGHA2	HC	0.108407105509881
1084	7381	IGHG1	HC	0.108886365994209
1085	7381	IGHG2	HC	0.130930453751798
1086	7381	IGHG3	HC	0.109131758764112
1088	7381	IGHM	HC	0.0731178732657066
1089	7382	IGHA1	HC	0.115932354167599
1090	7382	IGHA2	HC	0.118932941987458
1092	7382	IGHG1	HC	0.112800334601728
1093	7382	IGHG2	HC	0.116976898220291
1094	7382	IGHG3	HC	0.117450019223376
1095	7382	IGHM	HC	0.071418991997843
1096	7383	IGHA1	HC	0.115091964655119
1097	7383	IGHA2	HC	0.120232856351407
1100	7383	IGHG1	HC	0.103857231128445
1101	7383	IGHG2	HC	0.130422311379683
1102	7383	IGHG3	HC	0.113182774083072
1104	7383	IGHM	HC	0.0661375737173407
1105	7385	IGHA1	HC	0.124116105332668
1106	7385	IGHA2	HC	0.123443147978705
1109	7385	IGHG1	HC	0.108673909273473
1110	7385	IGHG2	HC	0.134319682339816
1111	7385	IGHG3	HC	0.143786549707602
1113	7385	IGHM	HC	0.0697915054434508
1114	7386	IGHA1	HC	0.115861573719963
1115	7386	IGHA2	HC	0.117548050990078
1118	7386	IGHG1	HC	0.105937677061422
1119	7386	IGHG2	HC	0.120548190521079
1120	7386	IGHG3	HC	0.0891203703703704
1122	7386	IGHM	HC	0.066159096886655
1123	7387	IGHA1	HC	0.112184940686662
1124	7387	IGHA2	HC	0.121144670638132
1127	7387	IGHG1	HC	0.0864631699168508
1128	7387	IGHG2	HC	0.132942239597171
1129	7387	IGHG3	HC	0.097676107480029
1131	7387	IGHM	HC	0.0792868339556869
1132	7389	IGHA1	HC	0.113263366027926
1133	7389	IGHA2	HC	0.108026409493478
1135	7389	IGHG1	HC	0.101728472260173
1136	7389	IGHG2	HC	0.128172236016683
1137	7389	IGHG3	HC	0.108066325945583
1139	7389	IGHM	HC	0.0774022541250626
1140	7390	IGHA1	HC	0.125130308183084
1141	7390	IGHA2	HC	0.12932198474324
1144	7390	IGHG1	HC	0.121758323582634
1145	7390	IGHG2	HC	0.147522676414823
1146	7390	IGHG3	HC	0.117849157206742
1148	7390	IGHM	HC	0.0777702061185987
1149	7391	IGHA1	HC	0.120502502539248
1150	7391	IGHA2	HC	0.118601468660309
1152	7391	IGHG1	HC	0.115601035286879
1153	7391	IGHG2	HC	0.129617279218637
1154	7391	IGHG3	HC	0.124776907667092
1156	7391	IGHM	HC	0.0717244519475371
1157	7392	IGHA1	HC	0.116722027718203
1158	7392	IGHA2	HC	0.0993827529173485
1159	7392	IGHG1	HC	0.101309069077759
1160	7392	IGHG2	HC	0.124339716197333
1161	7392	IGHG3	HC	0.112326299043567
1163	7392	IGHM	HC	0.0692096847870166
1164	7393	IGHA1	HC	0.117706501008676
1165	7393	IGHA2	HC	0.1233029732785
1168	7393	IGHG1	HC	0.104793556283268
1169	7393	IGHG2	HC	0.134065034230545
1170	7393	IGHG3	HC	0.119262555899553
1172	7393	IGHM	HC	0.0806682433643123
1173	7394	IGHA1	HC	0.125552224129863
1174	7394	IGHA2	HC	0.126557933317225
1176	7394	IGHG1	HC	0.115065931033288
1177	7394	IGHG2	HC	0.114601653281945
1178	7394	IGHG3	HC	0.0798827374086889
1180	7394	IGHM	HC	0.0930127525805392
1181	7396	IGHA1	HC	0.121404257846546
1182	7396	IGHA2	HC	0.128407812899688
1185	7396	IGHG1	HC	0.124822779674173
1186	7396	IGHG2	HC	0.13063415236296
1187	7396	IGHG3	HC	0.114531493188614
1189	7396	IGHM	HC	0.0714058013699314
1190	7398	IGHA1	HC	0.120809719646511
1191	7398	IGHA2	HC	0.126310218417087
1193	7398	IGHG1	HC	0.107751086742819
1194	7398	IGHG2	HC	0.140806317113534
1195	7398	IGHG3	HC	0.0839478545041205
1197	7398	IGHM	HC	0.0776779546326446
1198	7400	IGHA1	HC	0.120343000048118
1199	7400	IGHA2	HC	0.125939572404349
1201	7400	IGHG1	HC	0.107931218168636
1202	7400	IGHG2	HC	0.113186695242119
1203	7400	IGHG3	HC	0.107733265720081
1205	7400	IGHM	HC	0.0695152322333133
1206	7401	IGHA1	HC	0.125063015122543
1207	7401	IGHA2	HC	0.126082846751006
1209	7401	IGHG1	HC	0.115284660427119
1210	7401	IGHG2	HC	0.139525892491595
1211	7401	IGHG3	HC	0.0508680555555556
1213	7401	IGHM	HC	0.0762586066549581
1214	7402	IGHA1	HC	0.119659639957127
1215	7402	IGHA2	HC	0.107736925124356
1218	7402	IGHG1	HC	0.111682649847943
1219	7402	IGHG2	HC	0.122298482818845
1220	7402	IGHG3	HC	0.111029411764706
1222	7402	IGHM	HC	0.0567382723274562
1223	7403	IGHA1	HC	0.105952152798285
1224	7403	IGHA2	HC	0.10636635135591
1227	7403	IGHG1	HC	0.110084206254455
1228	7403	IGHG2	HC	0.128408565951527
1229	7403	IGHG3	HC	0.160294117647059
1231	7403	IGHM	HC	0.0595671247086102
1232	7406	IGHA1	HC	0.109169620633514
1233	7406	IGHA2	HC	0.121800547830948
1236	7406	IGHG1	HC	0.105057446083148
1237	7406	IGHG2	HC	0.123463188927335
1238	7406	IGHG3	HC	0.113064868797013
1240	7406	IGHM	HC	0.129573593910301
1241	7408	IGHA1	HC	0.121060861516147
1242	7408	IGHA2	HC	0.123875808812989
1245	7408	IGHG1	HC	0.109965251243529
1246	7408	IGHG2	HC	0.128151980980297
1247	7408	IGHG3	HC	0.101296296296296
1249	7408	IGHM	HC	0.0987626918229412
1250	7410	IGHA1	HC	0.108999121461467
1251	7410	IGHA2	HC	0.102288657480588
1254	7410	IGHG1	HC	0.102534554186873
1255	7410	IGHG2	HC	0.121677280021919
1256	7410	IGHG3	HC	0.0944739819004524
1258	7410	IGHM	HC	0.0627275886342607
1259	7411	IGHA1	HC	0.112179120987175
1260	7411	IGHA2	HC	0.117857293124809
1263	7411	IGHG1	HC	0.101472612787579
1264	7411	IGHG2	HC	0.132401053205056
1265	7411	IGHG3	HC	0.129499388665524
1266	7411	IGHM	HC	0.0515956647560397
1267	7412	IGHA1	HC	0.112974453955531
1268	7412	IGHA2	HC	0.109858624976103
1271	7412	IGHG1	HC	0.105834345255445
1272	7412	IGHG2	HC	0.118417203648871
1273	7412	IGHG3	HC	0.103922920817891
1274	7412	IGHM	HC	0.0718970024391809
1275	7415	IGHA1	HC	0.117745585421166
1276	7415	IGHA2	HC	0.115170507782953
1279	7415	IGHG1	HC	0.106229798260406
1280	7415	IGHG2	HC	0.135679272908072
1281	7415	IGHG3	HC	0.136861723856209
1283	7415	IGHM	HC	0.0893497967567449
1284	7416	IGHA1	HC	0.115978985999376
1285	7416	IGHA2	HC	0.114172599354491
1288	7416	IGHG1	HC	0.108922836760845
1289	7416	IGHG2	HC	0.130034536893169
1290	7416	IGHG3	HC	0.142092038735388
1292	7416	IGHM	HC	0.0729672660669917
1293	7417	IGHA1	HC	0.121252000543059
1294	7417	IGHA2	HC	0.129896068365592
1297	7417	IGHG1	HC	0.122165017641968
1298	7417	IGHG2	HC	0.143715445844446
1299	7417	IGHG3	HC	0.0991764705882353
1301	7417	IGHM	HC	0.0715498841876739
1302	7418	IGHA1	HC	0.105997226864323
1303	7418	IGHA2	HC	0.105818078624929
1306	7418	IGHG1	HC	0.102317868909898
1307	7418	IGHG2	HC	0.10933953370883
1308	7418	IGHG3	HC	0.114052287581699
1310	7418	IGHM	HC	0.049459009285176
1311	7419	IGHA1	HC	0.118170593811341
1312	7419	IGHA2	HC	0.126546479191626
1315	7419	IGHG1	HC	0.110522746229286
1316	7419	IGHG2	HC	0.136825185879918
1317	7419	IGHG3	HC	0.115297828118628
1319	7419	IGHM	HC	0.0760622952100358
1320	7421	IGHA1	HC	0.115110850186303
1321	7421	IGHA2	HC	0.120316480897468
1324	7421	IGHG1	HC	0.0806189887879271
1325	7421	IGHG2	HC	0.142501656283046
1326	7421	IGHG3	HC	0.120220588235294
1328	7421	IGHM	HC	0.0680511214021937
