# Supplementary material for: Disease-specific B cell clones are shared between patients with Crohn’s disease
Source: Nat Commun. 2025 Apr 17;16:3689. doi: 10.1038/s41467-025-58977-y (PMC12006383; doi:10.1038/s41467-025-58977-y)
Supplement: Supplementary file 13 — Source Data [file 41467_2025_58977_MOESM13_ESM.zip › Source_Data/Figure2b_sharedclones.csv]

	Comparison	Value	group
1	MSLN	1	Post-mortem
2	MSLN	1	Post-mortem
3	MSLN	1	Post-mortem
4	MSLN	1	Post-mortem
5	MSLN	2	Post-mortem
6	MSLN	1	Post-mortem
7	MSLN	0	Post-mortem
8	MSLN	0	Post-mortem
9	MSLN	0	Post-mortem
10	MSLN	1	Post-mortem
11	MSLN	0	Post-mortem
12	MSLN	3	Post-mortem
13	MSLN	2	Post-mortem
14	MSLN	2	Post-mortem
15	MSLN	1	Post-mortem
16	MSLN	4	Post-mortem
17	MSLN	0	Post-mortem
18	MSLN	0	Post-mortem
19	MSLN	0	Post-mortem
20	MSLN	0	Post-mortem
21	MSLN	1	Post-mortem
22	MSLN	3	Post-mortem
23	MSLN	0	Post-mortem
24	MSLN	1	Post-mortem
25	MSLN	0	Post-mortem
26	MSLN	0	Post-mortem
27	MSLN	0	Post-mortem
28	MSLN	3	Post-mortem
29	MSLN	1	Post-mortem
30	MSLN	2	Post-mortem
31	MSLN	1	Post-mortem
32	MSLN	0	Post-mortem
33	MSLN	1	Post-mortem
34	MSLN	1	Post-mortem
35	MSLN	1	Post-mortem
36	MSLN	0	Post-mortem
37	MSLN	4	Post-mortem
38	MSLN	0	Post-mortem
39	MSLN	2	Post-mortem
40	MSLN	0	Post-mortem
41	MSLN	1	Post-mortem
42	MSLN	2	Post-mortem
43	MSLN	1	Post-mortem
44	MSLN	0	Post-mortem
45	MSLN	0	Post-mortem
46	MSLN	0	Post-mortem
47	MSLN	2	Post-mortem
48	MSLN	1	Post-mortem
49	MSLN	0	Post-mortem
50	MSLN	0	Post-mortem
51	MSLN	1	Post-mortem
52	MSLN	0	Post-mortem
53	MSLN	1	Post-mortem
54	MSLN	0	Post-mortem
55	MSLN	1	Post-mortem
56	MSLN	2	Post-mortem
57	MSLN	1	Post-mortem
58	MSLN	1	Post-mortem
59	MSLN	0	Post-mortem
60	MSLN	3	Post-mortem
61	MSLN	1	Post-mortem
62	MSLN	0	Post-mortem
63	MSLN	1	Post-mortem
64	MSLN	1	Post-mortem
65	MSLN	1	Post-mortem
66	MSLN	1	Post-mortem
67	MSLN	1	Post-mortem
68	MSLN	1	Post-mortem
69	MSLN	0	Post-mortem
70	MSLN	0	Post-mortem
71	MSLN	0	Post-mortem
72	MSLN	1	Post-mortem
73	MSLN	2	Post-mortem
74	MSLN	0	Post-mortem
75	MSLN	1	Post-mortem
76	MSLN	0	Post-mortem
77	MSLN	0	Post-mortem
78	MSLN	0	Post-mortem
79	MSLN	1	Post-mortem
80	MSLN	1	Post-mortem
81	MSLN	1	Post-mortem
82	MSLN	0	Post-mortem
83	MSLN	0	Post-mortem
84	MSLN	2	Post-mortem
85	MSLN	0	Post-mortem
86	MSLN	1	Post-mortem
87	MSLN	0	Post-mortem
88	MSLN	1	Post-mortem
89	MSLN	2	Post-mortem
90	MSLN	2	Post-mortem
91	MSLN	0	Post-mortem
92	MSLN	1	Post-mortem
93	MSLN	0	Post-mortem
94	MSLN	1	Post-mortem
95	MSLN	1	Post-mortem
96	MSLN	0	Post-mortem
97	MSLN	1	Post-mortem
98	MSLN	0	Post-mortem
99	MSLN	1	Post-mortem
100	MSLN	0	Post-mortem
101	MSLN	1	Post-mortem
102	MSLN	1	Post-mortem
103	MSLN	1	Post-mortem
104	MSLN	0	Post-mortem
105	MSLN	0	Post-mortem
106	MSLN	0	Post-mortem
107	MSLN	0	Post-mortem
108	MSLN	2	Post-mortem
109	MSLN	2	Post-mortem
110	MSLN	0	Post-mortem
111	MSLN	0	Post-mortem
112	MSLN	2	Post-mortem
113	MSLN	1	Post-mortem
114	MSLN	2	Post-mortem
115	MSLN	1	Post-mortem
116	MSLN	2	Post-mortem
117	MSLN	0	Post-mortem
118	MSLN	2	Post-mortem
119	MSLN	2	Post-mortem
120	MSLN	1	Post-mortem
121	MSLN	1	Post-mortem
122	MSLN	4	Post-mortem
123	MSLN	2	Post-mortem
124	MSLN	1	Post-mortem
125	MSLN	2	Post-mortem
126	MSLN	2	Post-mortem
127	MSLN	1	Post-mortem
128	MSLN	0	Post-mortem
129	MSLN	3	Post-mortem
130	MSLN	1	Post-mortem
131	MSLN	0	Post-mortem
132	MSLN	0	Post-mortem
133	MSLN	2	Post-mortem
134	MSLN	1	Post-mortem
135	MSLN	0	Post-mortem
136	MSLN	1	Post-mortem
137	MSLN	2	Post-mortem
138	MSLN	1	Post-mortem
139	MSLN	1	Post-mortem
140	MSLN	2	Post-mortem
141	MSLN	0	Post-mortem
142	MSLN	0	Post-mortem
143	MSLN	1	Post-mortem
144	MSLN	1	Post-mortem
145	MSLN	1	Post-mortem
146	MSLN	0	Post-mortem
147	MSLN	0	Post-mortem
148	MSLN	0	Post-mortem
149	MSLN	0	Post-mortem
150	MSLN	1	Post-mortem
151	MSLN	1	Post-mortem
152	MSLN	3	Post-mortem
153	MSLN	0	Post-mortem
154	MSLN	1	Post-mortem
155	MSLN	2	Post-mortem
156	MSLN	0	Post-mortem
157	MSLN	0	Post-mortem
158	MSLN	0	Post-mortem
159	MSLN	2	Post-mortem
160	MSLN	2	Post-mortem
161	MSLN	1	Post-mortem
162	MSLN	2	Post-mortem
163	MSLN	0	Post-mortem
164	MSLN	1	Post-mortem
165	MSLN	0	Post-mortem
166	MSLN	0	Post-mortem
167	MSLN	1	Post-mortem
168	MSLN	2	Post-mortem
169	MSLN	1	Post-mortem
170	MSLN	2	Post-mortem
171	MSLN	2	Post-mortem
172	MSLN	3	Post-mortem
173	MSLN	0	Post-mortem
174	MSLN	1	Post-mortem
175	MSLN	1	Post-mortem
176	MSLN	1	Post-mortem
177	MSLN	1	Post-mortem
178	MSLN	1	Post-mortem
179	MSLN	1	Post-mortem
180	MSLN	0	Post-mortem
181	MSLN	2	Post-mortem
182	MSLN	1	Post-mortem
183	MSLN	1	Post-mortem
184	MSLN	1	Post-mortem
185	MSLN	1	Post-mortem
186	MSLN	3	Post-mortem
187	MSLN	0	Post-mortem
188	MSLN	1	Post-mortem
189	MSLN	0	Post-mortem
190	MSLN	1	Post-mortem
191	MSLN	0	Post-mortem
192	MSLN	2	Post-mortem
193	MSLN	2	Post-mortem
194	MSLN	1	Post-mortem
195	MSLN	1	Post-mortem
196	MSLN	2	Post-mortem
197	MSLN	2	Post-mortem
198	MSLN	0	Post-mortem
199	MSLN	0	Post-mortem
200	MSLN	2	Post-mortem
201	MDLN	0	Post-mortem
202	MDLN	1	Post-mortem
203	MDLN	2	Post-mortem
204	MDLN	2	Post-mortem
205	MDLN	1	Post-mortem
206	MDLN	1	Post-mortem
207	MDLN	3	Post-mortem
208	MDLN	1	Post-mortem
209	MDLN	2	Post-mortem
210	MDLN	1	Post-mortem
211	MDLN	0	Post-mortem
212	MDLN	0	Post-mortem
213	MDLN	0	Post-mortem
214	MDLN	2	Post-mortem
215	MDLN	0	Post-mortem
216	MDLN	2	Post-mortem
217	MDLN	1	Post-mortem
218	MDLN	0	Post-mortem
219	MDLN	1	Post-mortem
220	MDLN	1	Post-mortem
221	MDLN	0	Post-mortem
222	MDLN	0	Post-mortem
223	MDLN	1	Post-mortem
224	MDLN	2	Post-mortem
225	MDLN	2	Post-mortem
226	MDLN	1	Post-mortem
227	MDLN	1	Post-mortem
228	MDLN	0	Post-mortem
229	MDLN	2	Post-mortem
230	MDLN	0	Post-mortem
231	MDLN	1	Post-mortem
232	MDLN	2	Post-mortem
233	MDLN	1	Post-mortem
234	MDLN	0	Post-mortem
235	MDLN	1	Post-mortem
236	MDLN	2	Post-mortem
237	MDLN	2	Post-mortem
238	MDLN	2	Post-mortem
239	MDLN	2	Post-mortem
240	MDLN	0	Post-mortem
241	MDLN	0	Post-mortem
242	MDLN	2	Post-mortem
243	MDLN	0	Post-mortem
244	MDLN	0	Post-mortem
245	MDLN	0	Post-mortem
246	MDLN	0	Post-mortem
247	MDLN	1	Post-mortem
248	MDLN	0	Post-mortem
249	MDLN	2	Post-mortem
250	MDLN	0	Post-mortem
251	MDLN	0	Post-mortem
252	MDLN	0	Post-mortem
253	MDLN	3	Post-mortem
254	MDLN	1	Post-mortem
255	MDLN	1	Post-mortem
256	MDLN	0	Post-mortem
257	MDLN	1	Post-mortem
258	MDLN	0	Post-mortem
259	MDLN	2	Post-mortem
260	MDLN	2	Post-mortem
261	MDLN	2	Post-mortem
262	MDLN	0	Post-mortem
263	MDLN	1	Post-mortem
264	MDLN	2	Post-mortem
265	MDLN	0	Post-mortem
266	MDLN	2	Post-mortem
267	MDLN	1	Post-mortem
268	MDLN	0	Post-mortem
269	MDLN	1	Post-mortem
270	MDLN	2	Post-mortem
271	MDLN	1	Post-mortem
272	MDLN	1	Post-mortem
273	MDLN	1	Post-mortem
274	MDLN	1	Post-mortem
275	MDLN	0	Post-mortem
276	MDLN	1	Post-mortem
277	MDLN	0	Post-mortem
278	MDLN	1	Post-mortem
279	MDLN	4	Post-mortem
280	MDLN	2	Post-mortem
281	MDLN	0	Post-mortem
282	MDLN	2	Post-mortem
283	MDLN	1	Post-mortem
284	MDLN	1	Post-mortem
285	MDLN	1	Post-mortem
286	MDLN	0	Post-mortem
287	MDLN	0	Post-mortem
288	MDLN	1	Post-mortem
289	MDLN	1	Post-mortem
290	MDLN	0	Post-mortem
291	MDLN	2	Post-mortem
292	MDLN	1	Post-mortem
293	MDLN	0	Post-mortem
294	MDLN	3	Post-mortem
295	MDLN	1	Post-mortem
296	MDLN	2	Post-mortem
297	MDLN	0	Post-mortem
298	MDLN	0	Post-mortem
299	MDLN	1	Post-mortem
300	MDLN	2	Post-mortem
301	MDLN	0	Post-mortem
302	MDLN	0	Post-mortem
303	MDLN	1	Post-mortem
304	MDLN	1	Post-mortem
305	MDLN	1	Post-mortem
306	MDLN	1	Post-mortem
307	MDLN	1	Post-mortem
308	MDLN	3	Post-mortem
309	MDLN	2	Post-mortem
310	MDLN	2	Post-mortem
311	MDLN	1	Post-mortem
312	MDLN	2	Post-mortem
313	MDLN	1	Post-mortem
314	MDLN	1	Post-mortem
315	MDLN	1	Post-mortem
316	MDLN	0	Post-mortem
317	MDLN	1	Post-mortem
318	MDLN	0	Post-mortem
319	MDLN	0	Post-mortem
320	MDLN	0	Post-mortem
321	MDLN	1	Post-mortem
322	MDLN	3	Post-mortem
323	MDLN	1	Post-mortem
324	MDLN	0	Post-mortem
325	MDLN	1	Post-mortem
326	MDLN	1	Post-mortem
327	MDLN	0	Post-mortem
328	MDLN	1	Post-mortem
329	MDLN	1	Post-mortem
330	MDLN	0	Post-mortem
331	MDLN	0	Post-mortem
332	MDLN	0	Post-mortem
333	MDLN	2	Post-mortem
334	MDLN	0	Post-mortem
335	MDLN	0	Post-mortem
336	MDLN	1	Post-mortem
337	MDLN	2	Post-mortem
338	MDLN	0	Post-mortem
339	MDLN	1	Post-mortem
340	MDLN	2	Post-mortem
341	MDLN	2	Post-mortem
342	MDLN	1	Post-mortem
343	MDLN	0	Post-mortem
344	MDLN	0	Post-mortem
345	MDLN	1	Post-mortem
346	MDLN	3	Post-mortem
347	MDLN	0	Post-mortem
348	MDLN	0	Post-mortem
349	MDLN	2	Post-mortem
350	MDLN	0	Post-mortem
351	MDLN	2	Post-mortem
352	MDLN	0	Post-mortem
353	MDLN	1	Post-mortem
354	MDLN	0	Post-mortem
355	MDLN	0	Post-mortem
356	MDLN	1	Post-mortem
357	MDLN	0	Post-mortem
358	MDLN	1	Post-mortem
359	MDLN	0	Post-mortem
360	MDLN	1	Post-mortem
361	MDLN	2	Post-mortem
362	MDLN	1	Post-mortem
363	MDLN	1	Post-mortem
364	MDLN	1	Post-mortem
365	MDLN	0	Post-mortem
366	MDLN	1	Post-mortem
367	MDLN	0	Post-mortem
368	MDLN	0	Post-mortem
369	MDLN	1	Post-mortem
370	MDLN	1	Post-mortem
371	MDLN	1	Post-mortem
372	MDLN	1	Post-mortem
373	MDLN	0	Post-mortem
374	MDLN	1	Post-mortem
375	MDLN	1	Post-mortem
376	MDLN	0	Post-mortem
377	MDLN	1	Post-mortem
378	MDLN	2	Post-mortem
379	MDLN	0	Post-mortem
380	MDLN	2	Post-mortem
381	MDLN	1	Post-mortem
382	MDLN	2	Post-mortem
383	MDLN	1	Post-mortem
384	MDLN	0	Post-mortem
385	MDLN	0	Post-mortem
386	MDLN	1	Post-mortem
387	MDLN	2	Post-mortem
388	MDLN	2	Post-mortem
389	MDLN	0	Post-mortem
390	MDLN	1	Post-mortem
391	MDLN	1	Post-mortem
392	MDLN	2	Post-mortem
393	MDLN	1	Post-mortem
394	MDLN	0	Post-mortem
395	MDLN	1	Post-mortem
396	MDLN	3	Post-mortem
397	MDLN	1	Post-mortem
398	MDLN	0	Post-mortem
399	MDLN	1	Post-mortem
400	MDLN	2	Post-mortem
401	PBMC	0	Post-mortem
402	PBMC	0	Post-mortem
403	PBMC	0	Post-mortem
404	PBMC	1	Post-mortem
405	PBMC	0	Post-mortem
406	PBMC	3	Post-mortem
407	PBMC	1	Post-mortem
408	PBMC	1	Post-mortem
409	PBMC	1	Post-mortem
410	PBMC	1	Post-mortem
411	PBMC	1	Post-mortem
412	PBMC	0	Post-mortem
413	PBMC	1	Post-mortem
414	PBMC	1	Post-mortem
415	PBMC	2	Post-mortem
416	PBMC	0	Post-mortem
417	PBMC	1	Post-mortem
418	PBMC	1	Post-mortem
419	PBMC	0	Post-mortem
420	PBMC	0	Post-mortem
421	PBMC	1	Post-mortem
422	PBMC	0	Post-mortem
423	PBMC	2	Post-mortem
424	PBMC	1	Post-mortem
425	PBMC	1	Post-mortem
426	PBMC	0	Post-mortem
427	PBMC	2	Post-mortem
428	PBMC	0	Post-mortem
429	PBMC	0	Post-mortem
430	PBMC	0	Post-mortem
431	PBMC	2	Post-mortem
432	PBMC	2	Post-mortem
433	PBMC	2	Post-mortem
434	PBMC	1	Post-mortem
435	PBMC	0	Post-mortem
436	PBMC	0	Post-mortem
437	PBMC	2	Post-mortem
438	PBMC	1	Post-mortem
439	PBMC	2	Post-mortem
440	PBMC	0	Post-mortem
441	PBMC	1	Post-mortem
442	PBMC	1	Post-mortem
443	PBMC	0	Post-mortem
444	PBMC	1	Post-mortem
445	PBMC	2	Post-mortem
446	PBMC	0	Post-mortem
447	PBMC	0	Post-mortem
448	PBMC	1	Post-mortem
449	PBMC	1	Post-mortem
450	PBMC	1	Post-mortem
451	PBMC	0	Post-mortem
452	PBMC	1	Post-mortem
453	PBMC	0	Post-mortem
454	PBMC	0	Post-mortem
455	PBMC	1	Post-mortem
456	PBMC	2	Post-mortem
457	PBMC	1	Post-mortem
458	PBMC	0	Post-mortem
459	PBMC	1	Post-mortem
460	PBMC	2	Post-mortem
461	PBMC	0	Post-mortem
462	PBMC	3	Post-mortem
463	PBMC	1	Post-mortem
464	PBMC	0	Post-mortem
465	PBMC	0	Post-mortem
466	PBMC	2	Post-mortem
467	PBMC	2	Post-mortem
468	PBMC	1	Post-mortem
469	PBMC	1	Post-mortem
470	PBMC	1	Post-mortem
471	PBMC	1	Post-mortem
472	PBMC	0	Post-mortem
473	PBMC	0	Post-mortem
474	PBMC	0	Post-mortem
475	PBMC	2	Post-mortem
476	PBMC	0	Post-mortem
477	PBMC	2	Post-mortem
478	PBMC	1	Post-mortem
479	PBMC	2	Post-mortem
480	PBMC	1	Post-mortem
481	PBMC	0	Post-mortem
482	PBMC	1	Post-mortem
483	PBMC	2	Post-mortem
484	PBMC	3	Post-mortem
485	PBMC	0	Post-mortem
486	PBMC	4	Post-mortem
487	PBMC	2	Post-mortem
488	PBMC	1	Post-mortem
489	PBMC	1	Post-mortem
490	PBMC	0	Post-mortem
491	PBMC	2	Post-mortem
492	PBMC	1	Post-mortem
493	PBMC	3	Post-mortem
494	PBMC	1	Post-mortem
495	PBMC	0	Post-mortem
496	PBMC	1	Post-mortem
497	PBMC	0	Post-mortem
498	PBMC	2	Post-mortem
499	PBMC	3	Post-mortem
500	PBMC	2	Post-mortem
501	PBMC	0	Post-mortem
502	PBMC	1	Post-mortem
503	PBMC	1	Post-mortem
504	PBMC	1	Post-mortem
505	PBMC	1	Post-mortem
506	PBMC	2	Post-mortem
507	PBMC	0	Post-mortem
508	PBMC	0	Post-mortem
509	PBMC	1	Post-mortem
510	PBMC	1	Post-mortem
511	PBMC	1	Post-mortem
512	PBMC	0	Post-mortem
513	PBMC	5	Post-mortem
514	PBMC	2	Post-mortem
515	PBMC	0	Post-mortem
516	PBMC	0	Post-mortem
517	PBMC	2	Post-mortem
518	PBMC	0	Post-mortem
519	PBMC	1	Post-mortem
520	PBMC	1	Post-mortem
521	PBMC	0	Post-mortem
522	PBMC	0	Post-mortem
523	PBMC	0	Post-mortem
524	PBMC	0	Post-mortem
525	PBMC	1	Post-mortem
526	PBMC	1	Post-mortem
527	PBMC	2	Post-mortem
528	PBMC	0	Post-mortem
529	PBMC	2	Post-mortem
530	PBMC	0	Post-mortem
531	PBMC	1	Post-mortem
532	PBMC	1	Post-mortem
533	PBMC	0	Post-mortem
534	PBMC	2	Post-mortem
535	PBMC	0	Post-mortem
536	PBMC	2	Post-mortem
537	PBMC	2	Post-mortem
538	PBMC	0	Post-mortem
539	PBMC	2	Post-mortem
540	PBMC	1	Post-mortem
541	PBMC	0	Post-mortem
542	PBMC	1	Post-mortem
543	PBMC	1	Post-mortem
544	PBMC	0	Post-mortem
545	PBMC	1	Post-mortem
546	PBMC	0	Post-mortem
547	PBMC	1	Post-mortem
548	PBMC	2	Post-mortem
549	PBMC	1	Post-mortem
550	PBMC	1	Post-mortem
551	PBMC	1	Post-mortem
552	PBMC	0	Post-mortem
553	PBMC	1	Post-mortem
554	PBMC	0	Post-mortem
555	PBMC	0	Post-mortem
556	PBMC	0	Post-mortem
557	PBMC	2	Post-mortem
558	PBMC	1	Post-mortem
559	PBMC	0	Post-mortem
560	PBMC	1	Post-mortem
561	PBMC	1	Post-mortem
562	PBMC	1	Post-mortem
563	PBMC	2	Post-mortem
564	PBMC	2	Post-mortem
565	PBMC	2	Post-mortem
566	PBMC	3	Post-mortem
567	PBMC	1	Post-mortem
568	PBMC	1	Post-mortem
569	PBMC	1	Post-mortem
570	PBMC	0	Post-mortem
571	PBMC	3	Post-mortem
572	PBMC	1	Post-mortem
573	PBMC	0	Post-mortem
574	PBMC	2	Post-mortem
575	PBMC	0	Post-mortem
576	PBMC	2	Post-mortem
577	PBMC	0	Post-mortem
578	PBMC	2	Post-mortem
579	PBMC	1	Post-mortem
580	PBMC	1	Post-mortem
581	PBMC	0	Post-mortem
582	PBMC	0	Post-mortem
583	PBMC	2	Post-mortem
584	PBMC	1	Post-mortem
585	PBMC	1	Post-mortem
586	PBMC	0	Post-mortem
587	PBMC	1	Post-mortem
588	PBMC	3	Post-mortem
589	PBMC	1	Post-mortem
590	PBMC	2	Post-mortem
591	PBMC	2	Post-mortem
592	PBMC	0	Post-mortem
593	PBMC	2	Post-mortem
594	PBMC	1	Post-mortem
595	PBMC	1	Post-mortem
596	PBMC	0	Post-mortem
597	PBMC	4	Post-mortem
598	PBMC	2	Post-mortem
599	PBMC	1	Post-mortem
600	PBMC	1	Post-mortem
601	SPL	1	Post-mortem
602	SPL	0	Post-mortem
603	SPL	2	Post-mortem
604	SPL	0	Post-mortem
605	SPL	1	Post-mortem
606	SPL	1	Post-mortem
607	SPL	0	Post-mortem
608	SPL	0	Post-mortem
609	SPL	0	Post-mortem
610	SPL	0	Post-mortem
611	SPL	2	Post-mortem
612	SPL	0	Post-mortem
613	SPL	0	Post-mortem
614	SPL	0	Post-mortem
615	SPL	0	Post-mortem
616	SPL	0	Post-mortem
617	SPL	0	Post-mortem
618	SPL	1	Post-mortem
619	SPL	1	Post-mortem
620	SPL	2	Post-mortem
621	SPL	2	Post-mortem
622	SPL	0	Post-mortem
623	SPL	0	Post-mortem
624	SPL	1	Post-mortem
625	SPL	1	Post-mortem
626	SPL	0	Post-mortem
627	SPL	0	Post-mortem
628	SPL	1	Post-mortem
629	SPL	0	Post-mortem
630	SPL	3	Post-mortem
631	SPL	1	Post-mortem
632	SPL	4	Post-mortem
633	SPL	2	Post-mortem
634	SPL	0	Post-mortem
635	SPL	1	Post-mortem
636	SPL	0	Post-mortem
637	SPL	1	Post-mortem
638	SPL	1	Post-mortem
639	SPL	0	Post-mortem
640	SPL	1	Post-mortem
641	SPL	1	Post-mortem
642	SPL	2	Post-mortem
643	SPL	2	Post-mortem
644	SPL	4	Post-mortem
645	SPL	1	Post-mortem
646	SPL	2	Post-mortem
647	SPL	0	Post-mortem
648	SPL	1	Post-mortem
649	SPL	3	Post-mortem
650	SPL	0	Post-mortem
651	SPL	0	Post-mortem
652	SPL	1	Post-mortem
653	SPL	3	Post-mortem
654	SPL	0	Post-mortem
655	SPL	0	Post-mortem
656	SPL	0	Post-mortem
657	SPL	0	Post-mortem
658	SPL	1	Post-mortem
659	SPL	2	Post-mortem
660	SPL	1	Post-mortem
661	SPL	0	Post-mortem
662	SPL	0	Post-mortem
663	SPL	1	Post-mortem
664	SPL	0	Post-mortem
665	SPL	2	Post-mortem
666	SPL	2	Post-mortem
667	SPL	0	Post-mortem
668	SPL	0	Post-mortem
669	SPL	0	Post-mortem
670	SPL	2	Post-mortem
671	SPL	1	Post-mortem
672	SPL	0	Post-mortem
673	SPL	1	Post-mortem
674	SPL	2	Post-mortem
675	SPL	1	Post-mortem
676	SPL	1	Post-mortem
677	SPL	0	Post-mortem
678	SPL	0	Post-mortem
679	SPL	0	Post-mortem
680	SPL	0	Post-mortem
681	SPL	0	Post-mortem
682	SPL	2	Post-mortem
683	SPL	1	Post-mortem
684	SPL	2	Post-mortem
685	SPL	0	Post-mortem
686	SPL	1	Post-mortem
687	SPL	2	Post-mortem
688	SPL	2	Post-mortem
689	SPL	3	Post-mortem
690	SPL	1	Post-mortem
691	SPL	0	Post-mortem
692	SPL	0	Post-mortem
693	SPL	1	Post-mortem
694	SPL	2	Post-mortem
695	SPL	1	Post-mortem
696	SPL	0	Post-mortem
697	SPL	0	Post-mortem
698	SPL	0	Post-mortem
699	SPL	0	Post-mortem
700	SPL	1	Post-mortem
701	SPL	1	Post-mortem
702	SPL	1	Post-mortem
703	SPL	0	Post-mortem
704	SPL	3	Post-mortem
705	SPL	0	Post-mortem
706	SPL	0	Post-mortem
707	SPL	0	Post-mortem
708	SPL	1	Post-mortem
709	SPL	1	Post-mortem
710	SPL	2	Post-mortem
711	SPL	0	Post-mortem
712	SPL	1	Post-mortem
713	SPL	1	Post-mortem
714	SPL	0	Post-mortem
715	SPL	2	Post-mortem
716	SPL	1	Post-mortem
717	SPL	1	Post-mortem
718	SPL	1	Post-mortem
719	SPL	1	Post-mortem
720	SPL	1	Post-mortem
721	SPL	1	Post-mortem
722	SPL	1	Post-mortem
723	SPL	0	Post-mortem
724	SPL	1	Post-mortem
725	SPL	0	Post-mortem
726	SPL	1	Post-mortem
727	SPL	0	Post-mortem
728	SPL	1	Post-mortem
729	SPL	1	Post-mortem
730	SPL	2	Post-mortem
731	SPL	1	Post-mortem
732	SPL	1	Post-mortem
733	SPL	1	Post-mortem
734	SPL	1	Post-mortem
735	SPL	1	Post-mortem
736	SPL	0	Post-mortem
737	SPL	2	Post-mortem
738	SPL	0	Post-mortem
739	SPL	1	Post-mortem
740	SPL	1	Post-mortem
741	SPL	1	Post-mortem
742	SPL	0	Post-mortem
743	SPL	0	Post-mortem
744	SPL	2	Post-mortem
745	SPL	0	Post-mortem
746	SPL	1	Post-mortem
747	SPL	0	Post-mortem
748	SPL	2	Post-mortem
749	SPL	0	Post-mortem
750	SPL	1	Post-mortem
751	SPL	1	Post-mortem
752	SPL	2	Post-mortem
753	SPL	3	Post-mortem
754	SPL	0	Post-mortem
755	SPL	1	Post-mortem
756	SPL	0	Post-mortem
757	SPL	1	Post-mortem
758	SPL	0	Post-mortem
759	SPL	0	Post-mortem
760	SPL	1	Post-mortem
761	SPL	0	Post-mortem
762	SPL	0	Post-mortem
763	SPL	0	Post-mortem
764	SPL	2	Post-mortem
765	SPL	3	Post-mortem
766	SPL	3	Post-mortem
767	SPL	1	Post-mortem
768	SPL	0	Post-mortem
769	SPL	0	Post-mortem
770	SPL	0	Post-mortem
771	SPL	0	Post-mortem
772	SPL	0	Post-mortem
773	SPL	0	Post-mortem
774	SPL	0	Post-mortem
775	SPL	3	Post-mortem
776	SPL	0	Post-mortem
777	SPL	1	Post-mortem
778	SPL	4	Post-mortem
779	SPL	0	Post-mortem
780	SPL	0	Post-mortem
781	SPL	0	Post-mortem
782	SPL	0	Post-mortem
783	SPL	0	Post-mortem
784	SPL	0	Post-mortem
785	SPL	3	Post-mortem
786	SPL	1	Post-mortem
787	SPL	0	Post-mortem
788	SPL	1	Post-mortem
789	SPL	2	Post-mortem
790	SPL	1	Post-mortem
791	SPL	1	Post-mortem
792	SPL	0	Post-mortem
793	SPL	0	Post-mortem
794	SPL	0	Post-mortem
795	SPL	1	Post-mortem
796	SPL	1	Post-mortem
797	SPL	1	Post-mortem
798	SPL	2	Post-mortem
799	SPL	0	Post-mortem
800	SPL	2	Post-mortem
3401	Inflamed	188	LN
3402	Inflamed	202	LN
3403	Inflamed	194	LN
3404	Inflamed	137	LN
3405	Inflamed	178	LN
3406	Inflamed	168	LN
3407	Inflamed	176	LN
3408	Inflamed	149	LN
3409	Inflamed	146	LN
3410	Inflamed	153	LN
3411	Inflamed	180	LN
3412	Inflamed	145	LN
3413	Inflamed	166	LN
3414	Inflamed	170	LN
3415	Inflamed	191	LN
3416	Inflamed	140	LN
3417	Inflamed	164	LN
3418	Inflamed	152	LN
3419	Inflamed	125	LN
3420	Inflamed	142	LN
3421	Inflamed	180	LN
3422	Inflamed	148	LN
3423	Inflamed	128	LN
3424	Inflamed	150	LN
3425	Inflamed	178	LN
3426	Inflamed	163	LN
3427	Inflamed	191	LN
3428	Inflamed	175	LN
3429	Inflamed	163	LN
3430	Inflamed	174	LN
3431	Inflamed	211	LN
3432	Inflamed	145	LN
3433	Inflamed	183	LN
3434	Inflamed	140	LN
3435	Inflamed	134	LN
3436	Inflamed	196	LN
3437	Inflamed	148	LN
3438	Inflamed	152	LN
3439	Inflamed	139	LN
3440	Inflamed	196	LN
3441	Inflamed	178	LN
3442	Inflamed	163	LN
3443	Inflamed	137	LN
3444	Inflamed	225	LN
3445	Inflamed	163	LN
3446	Inflamed	152	LN
3447	Inflamed	166	LN
3448	Inflamed	145	LN
3449	Inflamed	176	LN
3450	Inflamed	217	LN
3451	Inflamed	146	LN
3452	Inflamed	112	LN
3453	Inflamed	175	LN
3454	Inflamed	134	LN
3455	Inflamed	135	LN
3456	Inflamed	183	LN
3457	Inflamed	179	LN
3458	Inflamed	144	LN
3459	Inflamed	166	LN
3460	Inflamed	150	LN
3461	Inflamed	197	LN
3462	Inflamed	157	LN
3463	Inflamed	179	LN
3464	Inflamed	161	LN
3465	Inflamed	148	LN
3466	Inflamed	173	LN
3467	Inflamed	150	LN
3468	Inflamed	171	LN
3469	Inflamed	149	LN
3470	Inflamed	180	LN
3471	Inflamed	169	LN
3472	Inflamed	137	LN
3473	Inflamed	178	LN
3474	Inflamed	160	LN
3475	Inflamed	134	LN
3476	Inflamed	173	LN
3477	Inflamed	154	LN
3478	Inflamed	155	LN
3479	Inflamed	125	LN
3480	Inflamed	168	LN
3481	Inflamed	177	LN
3482	Inflamed	128	LN
3483	Inflamed	218	LN
3484	Inflamed	144	LN
3485	Inflamed	155	LN
3486	Inflamed	163	LN
3487	Inflamed	155	LN
3488	Inflamed	152	LN
3489	Inflamed	170	LN
3490	Inflamed	156	LN
3491	Inflamed	162	LN
3492	Inflamed	182	LN
3493	Inflamed	190	LN
3494	Inflamed	153	LN
3495	Inflamed	132	LN
3496	Inflamed	175	LN
3497	Inflamed	135	LN
3498	Inflamed	139	LN
3499	Inflamed	136	LN
3500	Inflamed	177	LN
3501	Inflamed	170	LN
3502	Inflamed	150	LN
3503	Inflamed	140	LN
3504	Inflamed	147	LN
3505	Inflamed	162	LN
3506	Inflamed	140	LN
3507	Inflamed	193	LN
3508	Inflamed	136	LN
3509	Inflamed	182	LN
3510	Inflamed	167	LN
3511	Inflamed	164	LN
3512	Inflamed	157	LN
3513	Inflamed	154	LN
3514	Inflamed	183	LN
3515	Inflamed	168	LN
3516	Inflamed	170	LN
3517	Inflamed	162	LN
3518	Inflamed	175	LN
3519	Inflamed	176	LN
3520	Inflamed	151	LN
3521	Inflamed	164	LN
3522	Inflamed	170	LN
3523	Inflamed	171	LN
3524	Inflamed	178	LN
3525	Inflamed	145	LN
3526	Inflamed	140	LN
3527	Inflamed	136	LN
3528	Inflamed	148	LN
3529	Inflamed	182	LN
3530	Inflamed	164	LN
3531	Inflamed	138	LN
3532	Inflamed	140	LN
3533	Inflamed	145	LN
3534	Inflamed	148	LN
3535	Inflamed	152	LN
3536	Inflamed	168	LN
3537	Inflamed	141	LN
3538	Inflamed	177	LN
3539	Inflamed	156	LN
3540	Inflamed	142	LN
3541	Inflamed	182	LN
3542	Inflamed	185	LN
3543	Inflamed	164	LN
3544	Inflamed	173	LN
3545	Inflamed	148	LN
3546	Inflamed	190	LN
3547	Inflamed	172	LN
3548	Inflamed	145	LN
3549	Inflamed	132	LN
3550	Inflamed	161	LN
3551	Inflamed	156	LN
3552	Inflamed	157	LN
3553	Inflamed	167	LN
3554	Inflamed	166	LN
3555	Inflamed	181	LN
3556	Inflamed	160	LN
3557	Inflamed	169	LN
3558	Inflamed	146	LN
3559	Inflamed	138	LN
3560	Inflamed	149	LN
3561	Inflamed	148	LN
3562	Inflamed	150	LN
3563	Inflamed	136	LN
3564	Inflamed	137	LN
3565	Inflamed	160	LN
3566	Inflamed	159	LN
3567	Inflamed	148	LN
3568	Inflamed	182	LN
3569	Inflamed	152	LN
3570	Inflamed	162	LN
3571	Inflamed	152	LN
3572	Inflamed	159	LN
3573	Inflamed	154	LN
3574	Inflamed	150	LN
3575	Inflamed	143	LN
3576	Inflamed	191	LN
3577	Inflamed	143	LN
3578	Inflamed	133	LN
3579	Inflamed	166	LN
3580	Inflamed	159	LN
3581	Inflamed	154	LN
3582	Inflamed	158	LN
3583	Inflamed	175	LN
3584	Inflamed	141	LN
3585	Inflamed	155	LN
3586	Inflamed	162	LN
3587	Inflamed	169	LN
3588	Inflamed	177	LN
3589	Inflamed	158	LN
3590	Inflamed	183	LN
3591	Inflamed	165	LN
3592	Inflamed	165	LN
3593	Inflamed	192	LN
3594	Inflamed	137	LN
3595	Inflamed	140	LN
3596	Inflamed	167	LN
3597	Inflamed	184	LN
3598	Inflamed	131	LN
3599	Inflamed	158	LN
3600	Inflamed	128	LN
4801	Healthy	7	PBMC
4802	Healthy	3	PBMC
4803	Healthy	7	PBMC
4804	Healthy	3	PBMC
4805	Healthy	0	PBMC
4806	Healthy	2	PBMC
4807	Healthy	1	PBMC
4808	Healthy	0	PBMC
4809	Healthy	2	PBMC
4810	Healthy	1	PBMC
4811	Healthy	5	PBMC
4812	Healthy	3	PBMC
4813	Healthy	11	PBMC
4814	Healthy	3	PBMC
4815	Healthy	2	PBMC
4816	Healthy	2	PBMC
4817	Healthy	7	PBMC
4818	Healthy	2	PBMC
4819	Healthy	2	PBMC
4820	Healthy	5	PBMC
4821	Healthy	2	PBMC
4822	Healthy	0	PBMC
4823	Healthy	1	PBMC
4824	Healthy	3	PBMC
4825	Healthy	2	PBMC
4826	Healthy	2	PBMC
4827	Healthy	0	PBMC
4828	Healthy	2	PBMC
4829	Healthy	0	PBMC
4830	Healthy	1	PBMC
4831	Healthy	4	PBMC
4832	Healthy	4	PBMC
4833	Healthy	0	PBMC
4834	Healthy	1	PBMC
4835	Healthy	2	PBMC
4836	Healthy	1	PBMC
4837	Healthy	0	PBMC
4838	Healthy	2	PBMC
4839	Healthy	2	PBMC
4840	Healthy	0	PBMC
4841	Healthy	7	PBMC
4842	Healthy	5	PBMC
4843	Healthy	8	PBMC
4844	Healthy	3	PBMC
4845	Healthy	9	PBMC
4846	Healthy	3	PBMC
4847	Healthy	7	PBMC
4848	Healthy	1	PBMC
4849	Healthy	2	PBMC
4850	Healthy	2	PBMC
4851	Healthy	0	PBMC
4852	Healthy	2	PBMC
4853	Healthy	1	PBMC
4854	Healthy	13	PBMC
4855	Healthy	1	PBMC
4856	Healthy	9	PBMC
4857	Healthy	0	PBMC
4858	Healthy	3	PBMC
4859	Healthy	3	PBMC
4860	Healthy	5	PBMC
4861	Healthy	3	PBMC
4862	Healthy	2	PBMC
4863	Healthy	4	PBMC
4864	Healthy	1	PBMC
4865	Healthy	6	PBMC
4866	Healthy	1	PBMC
4867	Healthy	5	PBMC
4868	Healthy	1	PBMC
4869	Healthy	0	PBMC
4870	Healthy	5	PBMC
4871	Healthy	3	PBMC
4872	Healthy	7	PBMC
4873	Healthy	2	PBMC
4874	Healthy	0	PBMC
4875	Healthy	2	PBMC
4876	Healthy	10	PBMC
4877	Healthy	2	PBMC
4878	Healthy	2	PBMC
4879	Healthy	6	PBMC
4880	Healthy	0	PBMC
4881	Healthy	1	PBMC
4882	Healthy	2	PBMC
4883	Healthy	1	PBMC
4884	Healthy	1	PBMC
4885	Healthy	1	PBMC
4886	Healthy	3	PBMC
4887	Healthy	1	PBMC
4888	Healthy	4	PBMC
4889	Healthy	1	PBMC
4890	Healthy	3	PBMC
4891	Healthy	1	PBMC
4892	Healthy	5	PBMC
4893	Healthy	5	PBMC
4894	Healthy	0	PBMC
4895	Healthy	7	PBMC
4896	Healthy	3	PBMC
4897	Healthy	0	PBMC
4898	Healthy	3	PBMC
4899	Healthy	4	PBMC
4900	Healthy	1	PBMC
4901	Healthy	4	PBMC
4902	Healthy	3	PBMC
4903	Healthy	6	PBMC
4904	Healthy	0	PBMC
4905	Healthy	0	PBMC
4906	Healthy	1	PBMC
4907	Healthy	5	PBMC
4908	Healthy	0	PBMC
4909	Healthy	1	PBMC
4910	Healthy	0	PBMC
4911	Healthy	0	PBMC
4912	Healthy	2	PBMC
4913	Healthy	2	PBMC
4914	Healthy	7	PBMC
4915	Healthy	0	PBMC
4916	Healthy	8	PBMC
4917	Healthy	3	PBMC
4918	Healthy	1	PBMC
4919	Healthy	2	PBMC
4920	Healthy	11	PBMC
4921	Healthy	1	PBMC
4922	Healthy	6	PBMC
4923	Healthy	2	PBMC
4924	Healthy	5	PBMC
4925	Healthy	3	PBMC
4926	Healthy	0	PBMC
4927	Healthy	1	PBMC
4928	Healthy	0	PBMC
4929	Healthy	4	PBMC
4930	Healthy	1	PBMC
4931	Healthy	2	PBMC
4932	Healthy	3	PBMC
4933	Healthy	2	PBMC
4934	Healthy	1	PBMC
4935	Healthy	2	PBMC
4936	Healthy	5	PBMC
4937	Healthy	13	PBMC
4938	Healthy	11	PBMC
4939	Healthy	9	PBMC
4940	Healthy	4	PBMC
4941	Healthy	3	PBMC
4942	Healthy	1	PBMC
4943	Healthy	9	PBMC
4944	Healthy	2	PBMC
4945	Healthy	1	PBMC
4946	Healthy	2	PBMC
4947	Healthy	3	PBMC
4948	Healthy	0	PBMC
4949	Healthy	0	PBMC
4950	Healthy	9	PBMC
4951	Healthy	2	PBMC
4952	Healthy	3	PBMC
4953	Healthy	2	PBMC
4954	Healthy	4	PBMC
4955	Healthy	1	PBMC
4956	Healthy	2	PBMC
4957	Healthy	8	PBMC
4958	Healthy	1	PBMC
4959	Healthy	1	PBMC
4960	Healthy	0	PBMC
4961	Healthy	4	PBMC
4962	Healthy	5	PBMC
4963	Healthy	8	PBMC
4964	Healthy	2	PBMC
4965	Healthy	0	PBMC
4966	Healthy	9	PBMC
4967	Healthy	7	PBMC
4968	Healthy	2	PBMC
4969	Healthy	0	PBMC
4970	Healthy	2	PBMC
4971	Healthy	3	PBMC
4972	Healthy	8	PBMC
4973	Healthy	5	PBMC
4974	Healthy	3	PBMC
4975	Healthy	0	PBMC
4976	Healthy	1	PBMC
4977	Healthy	0	PBMC
4978	Healthy	1	PBMC
4979	Healthy	7	PBMC
4980	Healthy	3	PBMC
4981	Healthy	1	PBMC
4982	Healthy	3	PBMC
4983	Healthy	2	PBMC
4984	Healthy	4	PBMC
4985	Healthy	2	PBMC
4986	Healthy	8	PBMC
4987	Healthy	9	PBMC
4988	Healthy	2	PBMC
4989	Healthy	3	PBMC
4990	Healthy	9	PBMC
4991	Healthy	5	PBMC
4992	Healthy	0	PBMC
4993	Healthy	1	PBMC
4994	Healthy	0	PBMC
4995	Healthy	0	PBMC
4996	Healthy	3	PBMC
4997	Healthy	0	PBMC
4998	Healthy	8	PBMC
4999	Healthy	3	PBMC
5000	Healthy	1	PBMC
5001	Crohns	3	PBMC
5002	Crohns	2	PBMC
5003	Crohns	0	PBMC
5004	Crohns	1	PBMC
5005	Crohns	3	PBMC
5006	Crohns	3	PBMC
5007	Crohns	1	PBMC
5008	Crohns	2	PBMC
5009	Crohns	1	PBMC
5010	Crohns	2	PBMC
5011	Crohns	4	PBMC
5012	Crohns	1	PBMC
5013	Crohns	0	PBMC
5014	Crohns	0	PBMC
5015	Crohns	3	PBMC
5016	Crohns	4	PBMC
5017	Crohns	2	PBMC
5018	Crohns	4	PBMC
5019	Crohns	1	PBMC
5020	Crohns	4	PBMC
5021	Crohns	1	PBMC
5022	Crohns	4	PBMC
5023	Crohns	2	PBMC
5024	Crohns	1	PBMC
5025	Crohns	7	PBMC
5026	Crohns	7	PBMC
5027	Crohns	2	PBMC
5028	Crohns	1	PBMC
5029	Crohns	3	PBMC
5030	Crohns	1	PBMC
5031	Crohns	3	PBMC
5032	Crohns	2	PBMC
5033	Crohns	1	PBMC
5034	Crohns	1	PBMC
5035	Crohns	0	PBMC
5036	Crohns	0	PBMC
5037	Crohns	2	PBMC
5038	Crohns	0	PBMC
5039	Crohns	1	PBMC
5040	Crohns	4	PBMC
5041	Crohns	2	PBMC
5042	Crohns	3	PBMC
5043	Crohns	7	PBMC
5044	Crohns	2	PBMC
5045	Crohns	0	PBMC
5046	Crohns	4	PBMC
5047	Crohns	3	PBMC
5048	Crohns	3	PBMC
5049	Crohns	3	PBMC
5050	Crohns	2	PBMC
5051	Crohns	3	PBMC
5052	Crohns	0	PBMC
5053	Crohns	1	PBMC
5054	Crohns	3	PBMC
5055	Crohns	1	PBMC
5056	Crohns	3	PBMC
5057	Crohns	4	PBMC
5058	Crohns	1	PBMC
5059	Crohns	0	PBMC
5060	Crohns	1	PBMC
5061	Crohns	1	PBMC
5062	Crohns	3	PBMC
5063	Crohns	2	PBMC
5064	Crohns	1	PBMC
5065	Crohns	2	PBMC
5066	Crohns	3	PBMC
5067	Crohns	3	PBMC
5068	Crohns	2	PBMC
5069	Crohns	2	PBMC
5070	Crohns	1	PBMC
5071	Crohns	8	PBMC
5072	Crohns	0	PBMC
5073	Crohns	2	PBMC
5074	Crohns	3	PBMC
5075	Crohns	3	PBMC
5076	Crohns	3	PBMC
5077	Crohns	5	PBMC
5078	Crohns	1	PBMC
5079	Crohns	2	PBMC
5080	Crohns	1	PBMC
5081	Crohns	3	PBMC
5082	Crohns	5	PBMC
5083	Crohns	2	PBMC
5084	Crohns	2	PBMC
5085	Crohns	1	PBMC
5086	Crohns	3	PBMC
5087	Crohns	3	PBMC
5088	Crohns	2	PBMC
5089	Crohns	2	PBMC
5090	Crohns	7	PBMC
5091	Crohns	1	PBMC
5092	Crohns	6	PBMC
5093	Crohns	2	PBMC
5094	Crohns	6	PBMC
5095	Crohns	2	PBMC
5096	Crohns	1	PBMC
5097	Crohns	3	PBMC
5098	Crohns	3	PBMC
5099	Crohns	2	PBMC
5100	Crohns	1	PBMC
5101	Crohns	3	PBMC
5102	Crohns	1	PBMC
5103	Crohns	0	PBMC
5104	Crohns	4	PBMC
5105	Crohns	3	PBMC
5106	Crohns	4	PBMC
5107	Crohns	2	PBMC
5108	Crohns	0	PBMC
5109	Crohns	5	PBMC
5110	Crohns	3	PBMC
5111	Crohns	4	PBMC
5112	Crohns	4	PBMC
5113	Crohns	4	PBMC
5114	Crohns	0	PBMC
5115	Crohns	1	PBMC
5116	Crohns	0	PBMC
5117	Crohns	5	PBMC
5118	Crohns	5	PBMC
5119	Crohns	4	PBMC
5120	Crohns	1	PBMC
5121	Crohns	3	PBMC
5122	Crohns	4	PBMC
5123	Crohns	2	PBMC
5124	Crohns	1	PBMC
5125	Crohns	1	PBMC
5126	Crohns	0	PBMC
5127	Crohns	1	PBMC
5128	Crohns	0	PBMC
5129	Crohns	1	PBMC
5130	Crohns	4	PBMC
5131	Crohns	6	PBMC
5132	Crohns	4	PBMC
5133	Crohns	4	PBMC
5134	Crohns	1	PBMC
5135	Crohns	3	PBMC
5136	Crohns	1	PBMC
5137	Crohns	1	PBMC
5138	Crohns	0	PBMC
5139	Crohns	3	PBMC
5140	Crohns	2	PBMC
5141	Crohns	2	PBMC
5142	Crohns	2	PBMC
5143	Crohns	3	PBMC
5144	Crohns	6	PBMC
5145	Crohns	1	PBMC
5146	Crohns	0	PBMC
5147	Crohns	6	PBMC
5148	Crohns	0	PBMC
5149	Crohns	5	PBMC
5150	Crohns	1	PBMC
5151	Crohns	3	PBMC
5152	Crohns	1	PBMC
5153	Crohns	1	PBMC
5154	Crohns	3	PBMC
5155	Crohns	2	PBMC
5156	Crohns	2	PBMC
5157	Crohns	6	PBMC
5158	Crohns	0	PBMC
5159	Crohns	5	PBMC
5160	Crohns	1	PBMC
5161	Crohns	1	PBMC
5162	Crohns	1	PBMC
5163	Crohns	0	PBMC
5164	Crohns	0	PBMC
5165	Crohns	2	PBMC
5166	Crohns	1	PBMC
5167	Crohns	1	PBMC
5168	Crohns	1	PBMC
5169	Crohns	1	PBMC
5170	Crohns	2	PBMC
5171	Crohns	2	PBMC
5172	Crohns	2	PBMC
5173	Crohns	4	PBMC
5174	Crohns	2	PBMC
5175	Crohns	1	PBMC
5176	Crohns	0	PBMC
5177	Crohns	3	PBMC
5178	Crohns	4	PBMC
5179	Crohns	3	PBMC
5180	Crohns	2	PBMC
5181	Crohns	1	PBMC
5182	Crohns	0	PBMC
5183	Crohns	1	PBMC
5184	Crohns	3	PBMC
5185	Crohns	2	PBMC
5186	Crohns	1	PBMC
5187	Crohns	5	PBMC
5188	Crohns	6	PBMC
5189	Crohns	2	PBMC
5190	Crohns	2	PBMC
5191	Crohns	1	PBMC
5192	Crohns	1	PBMC
5193	Crohns	9	PBMC
5194	Crohns	2	PBMC
5195	Crohns	2	PBMC
5196	Crohns	2	PBMC
5197	Crohns	4	PBMC
5198	Crohns	4	PBMC
5199	Crohns	0	PBMC
5200	Crohns	1	PBMC
