# Supplementary material for: Disease-specific B cell clones are shared between patients with Crohn’s disease
Source: Nat Commun. 2025 Apr 17;16:3689. doi: 10.1038/s41467-025-58977-y (PMC12006383; doi:10.1038/s41467-025-58977-y)
Supplement: Supplementary file 13 — Source Data [file 41467_2025_58977_MOESM13_ESM.zip › Source_Data/Figure1a_flow.csv]

	Patient_ID	Diagnosis	DN.Memory_B.cells	Plasmablasts_B.cells	Switched.Memory_B.cells	Naive_B.cells	Transitional_B.cells	NonSwitched.Memory_B.cells
71	1457	CD	2.89	0.37	10.9	78.7	9.05	7.02
73	1460	CD	4.88	5.18	7.35	78.2	10.3	3.45
74	1462	CD	6.12	2.1	24	55.6	7.91	11.6
75	1463	CD	4.68	0.57	10.8	79.3	13	4.56
78	1473	CD	2.84	0.96	5.07	88.5	22.8	2.51
80	1479	CD	5.96	2.44	13.2	72.7	2.75	5.35
81	1484	CD	3.22	0.39	13.2	63.6	7.15	19.3
82	1486	CD	2.04	0.3	5.09	90	9.74	2.53
84	1488	CD	2.62	0.28	1.01	95.5	29.1	0.58
93	1501	CD	4.15	2.58	26.7	36.6	4.65	29.4
94	1502	CD	1.63	4.33	7.91	34.7	2.89	50.8
101	1511	CD	4.99	1.04	16.7	69.2	7.04	7.52
102	1512	CD	8.08	1.77	13.1	70.4	17.5	6.37
104	1514	CD	6.02	1.34	27.4	54.6	6.99	9.55
107	1517	CD	5.91	2.75	14.4	66.8	4.5	9.71
131	7362	HC	2.83	0.13	17.4	74.4	14.5	5.07
132	7363	HC	7.97	1.38	15.4	70.3	9.62	4.67
133	7364	HC	9.89	0.34	23.5	56.7	18.1	9.46
134	7365	HC	4.38	0.64	9.66	76.4	20.4	8.84
135	7366	HC	5.54	0.12	13.7	64.7	8.89	15.9
137	7368	HC	5.77	1.4	24.7	59.6	26.5	7.53
140	7371	HC	4.91	0.13	9.45	75.4	10.2	10.1
141	7372	HC	5.21	0.14	21.4	36.7	12.2	36.5
142	7373	HC	3.64	0.57	35.4	44.2	10.5	16.1
143	7374	HC	2.71	0.18	14.5	56.2	5.19	26.3
144	7375	HC	6.12	0.58	20.5	51.5	8.14	21.1
145	7376	HC	1.43	0.38	9.21	83.4	10.1	5.57
146	7377	HC	2.39	1.13	21.9	64.1	14.1	10.4
147	7378	HC	2.84	0.25	8.69	73.9	24.1	14.3
148	7379	HC	5.4	0.46	20.7	51.6	9.81	21.7
149	7380	HC	7.84	0.09	20.4	57	18.3	14.6
150	7381	HC	6.57	0.58	28.8	44.6	5.59	19.1
151	7382	HC	2.22	1.64	8.96	81.3	7.97	5.88
152	7383	HC	3.14	0.24	20.3	67	12.8	9.19
153	7384	HC	5.56	0.84	16	67.9	2.2	9.59
154	7385	HC	11.5	0.39	15.7	62.1	7.44	10
155	7386	HC	6.87	1.28	28.2	32.7	3.87	30.6
156	7387	HC	5.85	0.64	13.9	71.4	8.11	7.71
157	7388	HC	4.84	0.39	9.59	81.4	11.6	3.51
158	7389	HC	4.98	1.86	21.4	56.8	13.2	14
159	7390	HC	4.53	1.63	12.5	75.9	8.71	4.75
160	7391	HC	8.19	0.09	21.9	59.8	8.14	9.73
161	7392	HC	4.6	0.09	25.9	44.6	2.32	24.7
162	7393	HC	7.29	2.34	25.8	55.2	4.01	8.19
163	7394	HC	1.69	0.19	2.39	90.1	0.58	5.58
164	7395	HC	4.05	0.3	17.1	58.3	3	19
165	7396	HC	5.67	1.32	30.6	45.5	4.78	16.3
166	7397	HC	8.54	0.58	13.6	65.4	8.12	11.8
167	7398	HC	6.01	1.51	14.9	63.6	6.21	13.4
168	7400	HC	5.17	0.5	32.8	39.4	5.46	21.2
169	7401	HC	8.48	0.75	17.6	59.3	5.22	13.5
170	7402	HC	3.92	2.26	15.6	66.2	6.37	11.4
171	7403	HC	4.81	0.81	14.3	75.4	11.2	4.25
172	7404	HC	8.13	0.81	19.8	57.9	8.48	13.2
173	7405	HC	6.73	0.42	15.9	65.2	5.84	11.3
175	7407	HC	1.72	0.51	5.19	82.3	8.4	10.1
176	7408	HC	3.76	3.62	16.6	69.9	5.42	4.26
177	7409	HC	4.77	0.38	6.72	77.6	7.7	9.93
178	7410	HC	9.58	0.53	18.2	56.4	5.11	14.8
179	7411	HC	10.2	0.9	19.4	57.8	7.57	10.8
181	7413	HC	6.02	3.85	10.8	68.4	4.43	9.47
182	7414	HC	5.21	0.14	18.7	57.3	6.86	18.4
183	7415	HC	10.2	2.17	23.9	47.2	5.36	15
184	7416	HC	8.98	2.44	19.3	50.5	11.8	17
185	7417	HC	13.1	3.93	33	43.7	7.77	4.76
187	7419	HC	22.1	0.91	23.6	48.8	3.16	4.08
188	7420	HC	3.72	0.66	9.73	83.5	10.1	2.1
189	7421	HC	8.36	0.65	14.3	72.2	11.1	3.78
