# Supplementary material for: Disease-specific B cell clones are shared between patients with Crohn’s disease
Source: Nat Commun. 2025 Apr 17;16:3689. doi: 10.1038/s41467-025-58977-y (PMC12006383; doi:10.1038/s41467-025-58977-y)
Supplement: Supplementary file 13 — Source Data [file 41467_2025_58977_MOESM13_ESM.zip › Source_Data/SuppFigure3a_convergence.csv]

	ID_diagnosis	diagnosis	constant2	Proportion
1	Healthy_C514_Healthy	Healthy	IGHA1/2	0
2	Healthy_C516_Healthy	Healthy	IGHA1/2	0
3	Healthy_C525_Healthy	Healthy	IGHA1/2	0
4	Healthy_C14_Healthy	Healthy	IGHA1/2	0
5	Healthy_C505_Healthy	Healthy	IGHA1/2	0
6	Healthy_C517_Healthy	Healthy	IGHA1/2	0
7	Healthy_C516_Healthy	Healthy	IGHG1/2	0
8	Healthy_C15_Healthy	Healthy	IGHG1/2	0
9	Healthy_C513_Healthy	Healthy	IGHG1/2	0
10	Healthy_C525_Healthy	Healthy	IGHG1/2	0
11	Healthy_C14_Healthy	Healthy	IGHG1/2	0
12	CD_1431_Crohns	Crohns	IGHG1/2	0
13	Healthy_C13_Healthy	Healthy	IGHG1/2	0
14	Healthy_C23_Healthy	Healthy	IGHG1/2	0
15	Healthy_C507_Healthy	Healthy	IGHG1/2	0
16	Healthy_C514_Healthy	Healthy	IGHG3	0
17	Healthy_C516_Healthy	Healthy	IGHG3	0
18	Healthy_C520_Healthy	Healthy	IGHG3	0
19	Healthy_C15_Healthy	Healthy	IGHG3	0
20	Healthy_C504_Healthy	Healthy	IGHG3	0
21	Healthy_C510_Healthy	Healthy	IGHG3	0
22	Healthy_C513_Healthy	Healthy	IGHG3	0
23	Healthy_C521_Healthy	Healthy	IGHG3	0
24	Healthy_C525_Healthy	Healthy	IGHG3	0
25	Healthy_C14_Healthy	Healthy	IGHG3	0
26	CD_1409_Crohns	Crohns	IGHG3	0
27	CD_1415_Crohns	Crohns	IGHG3	0
28	CD_1416_Crohns	Crohns	IGHG3	0
29	CD_1417_Crohns	Crohns	IGHG3	0
30	CD_1421_Crohns	Crohns	IGHG3	0
31	CD_1422_Crohns	Crohns	IGHG3	0
32	CD_1429_Crohns	Crohns	IGHG3	0
33	CD_1431_Crohns	Crohns	IGHG3	0
34	CD_1433_Crohns	Crohns	IGHG3	0
35	CD_1434_Crohns	Crohns	IGHG3	0
36	CD_1437_Crohns	Crohns	IGHG3	0
37	CD_1439_Crohns	Crohns	IGHG3	0
38	CD_1443_Crohns	Crohns	IGHG3	0
39	CD_1442_Crohns	Crohns	IGHG3	0
40	CD_1448_Crohns	Crohns	IGHG3	0
41	CD_1450_Crohns	Crohns	IGHG3	0
42	CD_1451_Crohns	Crohns	IGHG3	0
43	CD_1452_Crohns	Crohns	IGHG3	0
44	Healthy_C11_Healthy	Healthy	IGHG3	0
45	Healthy_C13_Healthy	Healthy	IGHG3	0
46	Healthy_C7_Healthy	Healthy	IGHG3	0
47	Healthy_C17_Healthy	Healthy	IGHG3	0
48	Healthy_C20_Healthy	Healthy	IGHG3	0
49	Healthy_C22_Healthy	Healthy	IGHG3	0
50	Healthy_C21_Healthy	Healthy	IGHG3	0
51	Healthy_C25_Healthy	Healthy	IGHG3	0
52	Healthy_C30_Healthy	Healthy	IGHG3	0
53	Healthy_C505_Healthy	Healthy	IGHG3	0
54	Healthy_C507_Healthy	Healthy	IGHG3	0
55	Healthy_C517_Healthy	Healthy	IGHG3	0
56	Healthy_C527_Healthy	Healthy	IGHG3	0
57	Healthy_C516_Healthy	Healthy	IGHM	0
58	Healthy_C510_Healthy	Healthy	IGHM	0
59	Healthy_C14_Healthy	Healthy	IGHM	0
60	CD_1442_Crohns	Crohns	IGHM	0
61	Healthy_C7_Healthy	Healthy	IGHM	0
62	Healthy_C23_Healthy	Healthy	IGHM	0
63	Healthy_C4_Healthy	Healthy	IGHM	0
64	Healthy_C507_Healthy	Healthy	IGHM	0
65	Healthy_C514_Healthy	Healthy	IGHD	0
66	Healthy_C516_Healthy	Healthy	IGHD	0
67	Healthy_C520_Healthy	Healthy	IGHD	0
68	Healthy_C15_Healthy	Healthy	IGHD	0
69	Healthy_C504_Healthy	Healthy	IGHD	0
70	Healthy_C510_Healthy	Healthy	IGHD	0
71	Healthy_C513_Healthy	Healthy	IGHD	0
72	Healthy_C525_Healthy	Healthy	IGHD	0
73	Healthy_C14_Healthy	Healthy	IGHD	0
74	CD_1409_Crohns	Crohns	IGHD	0
75	CD_1412_Crohns	Crohns	IGHD	0
76	CD_1413_Crohns	Crohns	IGHD	0
77	CD_1416_Crohns	Crohns	IGHD	0
78	CD_1422_Crohns	Crohns	IGHD	0
79	CD_1429_Crohns	Crohns	IGHD	0
80	CD_1430_Crohns	Crohns	IGHD	0
81	CD_1431_Crohns	Crohns	IGHD	0
82	CD_1434_Crohns	Crohns	IGHD	0
83	CD_1435_Crohns	Crohns	IGHD	0
84	CD_1443_Crohns	Crohns	IGHD	0
85	CD_1442_Crohns	Crohns	IGHD	0
86	CD_1448_Crohns	Crohns	IGHD	0
87	CD_1450_Crohns	Crohns	IGHD	0
88	CD_1451_Crohns	Crohns	IGHD	0
89	CD_1452_Crohns	Crohns	IGHD	0
90	Healthy_C11_Healthy	Healthy	IGHD	0
91	Healthy_C13_Healthy	Healthy	IGHD	0
92	Healthy_C7_Healthy	Healthy	IGHD	0
93	Healthy_C17_Healthy	Healthy	IGHD	0
94	Healthy_C22_Healthy	Healthy	IGHD	0
95	Healthy_C23_Healthy	Healthy	IGHD	0
96	Healthy_C21_Healthy	Healthy	IGHD	0
97	Healthy_C25_Healthy	Healthy	IGHD	0
98	Healthy_C28_Healthy	Healthy	IGHD	0
99	Healthy_C4_Healthy	Healthy	IGHD	0
100	Healthy_C505_Healthy	Healthy	IGHD	0
101	Healthy_C507_Healthy	Healthy	IGHD	0
102	Healthy_C527_Healthy	Healthy	IGHD	0
103	Healthy_C514_Healthy	Healthy	IGHE	0
104	Healthy_C516_Healthy	Healthy	IGHE	0
105	Healthy_C520_Healthy	Healthy	IGHE	0
106	Healthy_C15_Healthy	Healthy	IGHE	0
107	Healthy_C504_Healthy	Healthy	IGHE	0
108	Healthy_C510_Healthy	Healthy	IGHE	0
109	Healthy_C513_Healthy	Healthy	IGHE	0
110	Healthy_C521_Healthy	Healthy	IGHE	0
111	Healthy_C525_Healthy	Healthy	IGHE	0
112	Healthy_C14_Healthy	Healthy	IGHE	0
113	CD_1409_Crohns	Crohns	IGHE	0
114	CD_1412_Crohns	Crohns	IGHE	0
115	CD_1416_Crohns	Crohns	IGHE	0
116	CD_1420_Crohns	Crohns	IGHE	0
117	CD_1421_Crohns	Crohns	IGHE	0
118	CD_1422_Crohns	Crohns	IGHE	0
119	CD_1429_Crohns	Crohns	IGHE	0
120	CD_1430_Crohns	Crohns	IGHE	0
121	CD_1431_Crohns	Crohns	IGHE	0
122	CD_1434_Crohns	Crohns	IGHE	0
123	CD_1435_Crohns	Crohns	IGHE	0
124	CD_1437_Crohns	Crohns	IGHE	0
125	CD_1439_Crohns	Crohns	IGHE	0
126	CD_1443_Crohns	Crohns	IGHE	0
127	CD_1442_Crohns	Crohns	IGHE	0
128	CD_1448_Crohns	Crohns	IGHE	0
129	CD_1450_Crohns	Crohns	IGHE	0
130	CD_1451_Crohns	Crohns	IGHE	0
131	Healthy_C11_Healthy	Healthy	IGHE	0
132	Healthy_C13_Healthy	Healthy	IGHE	0
133	Healthy_C7_Healthy	Healthy	IGHE	0
134	Healthy_C8_Healthy	Healthy	IGHE	0
135	Healthy_C17_Healthy	Healthy	IGHE	0
136	Healthy_C20_Healthy	Healthy	IGHE	0
137	Healthy_C22_Healthy	Healthy	IGHE	0
138	Healthy_C23_Healthy	Healthy	IGHE	0
139	Healthy_C21_Healthy	Healthy	IGHE	0
140	Healthy_C25_Healthy	Healthy	IGHE	0
141	Healthy_C4_Healthy	Healthy	IGHE	0
142	Healthy_C30_Healthy	Healthy	IGHE	0
143	Healthy_C502_Healthy	Healthy	IGHE	0
144	Healthy_C505_Healthy	Healthy	IGHE	0
145	Healthy_C507_Healthy	Healthy	IGHE	0
146	Healthy_C509_Healthy	Healthy	IGHE	0
147	Healthy_C517_Healthy	Healthy	IGHE	0
148	Healthy_C527_Healthy	Healthy	IGHE	0
149	CD_1409_Crohns	Crohns	IGHA1/2	0.00269740068661108
150	CD_1409_Crohns	Crohns	IGHG1/2	0.00280548628428928
151	CD_1409_Crohns	Crohns	IGHM	0.000828892835997632
152	CD_1412_Crohns	Crohns	IGHA1/2	0.000715000715000715
153	CD_1412_Crohns	Crohns	IGHG1/2	0.000645890521556596
154	CD_1412_Crohns	Crohns	IGHG3	0.00278551532033426
155	CD_1412_Crohns	Crohns	IGHM	0.000590580245090802
156	CD_1413_Crohns	Crohns	IGHA1/2	0.000791034937376401
157	CD_1413_Crohns	Crohns	IGHE	0.00371747211895911
158	CD_1413_Crohns	Crohns	IGHG1/2	0.00133536818008394
159	CD_1413_Crohns	Crohns	IGHG3	0.00383141762452107
160	CD_1413_Crohns	Crohns	IGHM	0.000411607326610414
161	CD_1415_Crohns	Crohns	IGHA1/2	0.00235779546124374
162	CD_1415_Crohns	Crohns	IGHD	0.0055005500550055
163	CD_1415_Crohns	Crohns	IGHE	0.0136986301369863
164	CD_1415_Crohns	Crohns	IGHG1/2	0.00384800384800385
165	CD_1415_Crohns	Crohns	IGHM	0.00124223602484472
166	CD_1416_Crohns	Crohns	IGHA1/2	0.000372266170311773
167	CD_1416_Crohns	Crohns	IGHG1/2	0.000334896182183523
168	CD_1416_Crohns	Crohns	IGHM	0.000730282375851996
169	CD_1417_Crohns	Crohns	IGHA1/2	0.0014212115828744
170	CD_1417_Crohns	Crohns	IGHD	0.00444444444444444
171	CD_1417_Crohns	Crohns	IGHE	0.0104166666666667
172	CD_1417_Crohns	Crohns	IGHG1/2	0.00137111517367459
173	CD_1417_Crohns	Crohns	IGHM	0.000972357271843312
174	CD_1420_Crohns	Crohns	IGHA1/2	0.001179106237472
175	CD_1420_Crohns	Crohns	IGHD	0.00137268359643102
176	CD_1420_Crohns	Crohns	IGHG1/2	0.00111028867505551
177	CD_1420_Crohns	Crohns	IGHG3	0.00104166666666667
178	CD_1420_Crohns	Crohns	IGHM	0.000353315274997056
179	CD_1421_Crohns	Crohns	IGHA1/2	0.00214438884917798
180	CD_1421_Crohns	Crohns	IGHD	0.00416666666666667
181	CD_1421_Crohns	Crohns	IGHG1/2	0.00243093922651934
182	CD_1421_Crohns	Crohns	IGHM	0.00152532031726663
183	CD_1422_Crohns	Crohns	IGHA1/2	0.00105618926911703
184	CD_1422_Crohns	Crohns	IGHG1/2	0.00299914310197087
185	CD_1422_Crohns	Crohns	IGHM	0.000267498885421311
186	CD_1429_Crohns	Crohns	IGHA1/2	0.000968835782334894
187	CD_1429_Crohns	Crohns	IGHG1/2	0.000867195242814668
188	CD_1429_Crohns	Crohns	IGHM	0.00121016538926987
189	CD_1430_Crohns	Crohns	IGHA1/2	0.00132216835610401
190	CD_1430_Crohns	Crohns	IGHG1/2	0.00114766641162969
191	CD_1430_Crohns	Crohns	IGHG3	0.00118483412322275
192	CD_1430_Crohns	Crohns	IGHM	0.000471698113207547
193	CD_1431_Crohns	Crohns	IGHA1/2	0.000241954996370675
194	CD_1431_Crohns	Crohns	IGHM	0.000527843758247559
195	CD_1433_Crohns	Crohns	IGHA1/2	0.00180831826401447
196	CD_1433_Crohns	Crohns	IGHD	0.0029673590504451
197	CD_1433_Crohns	Crohns	IGHE	0.00970873786407767
198	CD_1433_Crohns	Crohns	IGHG1/2	0.00232828870779977
199	CD_1433_Crohns	Crohns	IGHM	0.000716075904045829
200	CD_1434_Crohns	Crohns	IGHA1/2	0.00128842260261366
201	CD_1434_Crohns	Crohns	IGHG1/2	0.000795924864692773
202	CD_1434_Crohns	Crohns	IGHM	0.00078003120124805
203	CD_1435_Crohns	Crohns	IGHA1/2	0.001105216622458
204	CD_1435_Crohns	Crohns	IGHG1/2	0.00111135807957324
205	CD_1435_Crohns	Crohns	IGHG3	0.0050761421319797
206	CD_1435_Crohns	Crohns	IGHM	0.00123304562268804
207	CD_1437_Crohns	Crohns	IGHA1/2	0.00189393939393939
208	CD_1437_Crohns	Crohns	IGHD	0.00390625
209	CD_1437_Crohns	Crohns	IGHG1/2	0.0021551724137931
210	CD_1437_Crohns	Crohns	IGHM	0.00117627289531171
211	CD_1439_Crohns	Crohns	IGHA1/2	0.000354358610914245
212	CD_1439_Crohns	Crohns	IGHD	0.000656167979002625
213	CD_1439_Crohns	Crohns	IGHG1/2	0.000497760079641613
214	CD_1439_Crohns	Crohns	IGHM	0.000108026358431457
215	CD_1442_Crohns	Crohns	IGHA1/2	0.000740603591927421
216	CD_1442_Crohns	Crohns	IGHG1/2	0.000918273645546373
217	CD_1443_Crohns	Crohns	IGHA1/2	0.00024443901246639
218	CD_1443_Crohns	Crohns	IGHG1/2	0.00116324156649864
219	CD_1443_Crohns	Crohns	IGHM	0.00138568129330254
220	CD_1448_Crohns	Crohns	IGHA1/2	0.00107434464976364
221	CD_1448_Crohns	Crohns	IGHG1/2	0.00109080992637033
222	CD_1448_Crohns	Crohns	IGHM	0.00061893955023726
223	CD_1450_Crohns	Crohns	IGHA1/2	0.000841750841750842
224	CD_1450_Crohns	Crohns	IGHG1/2	0.000408830744071954
225	CD_1450_Crohns	Crohns	IGHM	0.0025531914893617
226	CD_1451_Crohns	Crohns	IGHA1/2	0.000800961153384061
227	CD_1451_Crohns	Crohns	IGHG1/2	0.0013077593722755
228	CD_1451_Crohns	Crohns	IGHM	0.000358037952022914
229	CD_1452_Crohns	Crohns	IGHA1/2	0.00164095831965868
230	CD_1452_Crohns	Crohns	IGHE	0.00558659217877095
231	CD_1452_Crohns	Crohns	IGHG1/2	0.00112644325542101
232	CD_1452_Crohns	Crohns	IGHM	0.00112317484088356
233	CD_1454_Crohns	Crohns	IGHA1/2	0.000910746812386157
234	CD_1454_Crohns	Crohns	IGHD	0.00226244343891403
235	CD_1454_Crohns	Crohns	IGHE	0.032258064516129
236	CD_1454_Crohns	Crohns	IGHG1/2	0.00148920327624721
237	CD_1454_Crohns	Crohns	IGHG3	0.00757575757575758
238	CD_1454_Crohns	Crohns	IGHM	0.000296912114014252
239	Healthy_C11_Healthy	Healthy	IGHA1/2	0.000270782561603033
240	Healthy_C11_Healthy	Healthy	IGHG1/2	0.00112683110053837
241	Healthy_C11_Healthy	Healthy	IGHM	0.000282140505971974
242	Healthy_C13_Healthy	Healthy	IGHA1/2	0.00133749442710655
243	Healthy_C13_Healthy	Healthy	IGHM	0.000713266761768902
244	Healthy_C15_Healthy	Healthy	IGHA1/2	0.000623052959501558
245	Healthy_C15_Healthy	Healthy	IGHM	0.0010073875083949
246	Healthy_C17_Healthy	Healthy	IGHA1/2	0.00129449838187702
247	Healthy_C17_Healthy	Healthy	IGHG1/2	0.00221729490022173
248	Healthy_C17_Healthy	Healthy	IGHM	0.000810372771474878
249	Healthy_C20_Healthy	Healthy	IGHA1/2	0.000502815768302494
250	Healthy_C20_Healthy	Healthy	IGHD	0.000664893617021277
251	Healthy_C20_Healthy	Healthy	IGHG1/2	0.000661594442606682
252	Healthy_C20_Healthy	Healthy	IGHM	0.000518941359626362
253	Healthy_C21_Healthy	Healthy	IGHA1/2	0.00029171528588098
254	Healthy_C21_Healthy	Healthy	IGHG1/2	0.000293599530240752
255	Healthy_C21_Healthy	Healthy	IGHM	0.000284656988329063
256	Healthy_C22_Healthy	Healthy	IGHA1/2	0.000257731958762887
257	Healthy_C22_Healthy	Healthy	IGHG1/2	0.000891901534070639
258	Healthy_C22_Healthy	Healthy	IGHM	0.00024770869457518
259	Healthy_C23_Healthy	Healthy	IGHA1/2	0.000437924239106635
260	Healthy_C23_Healthy	Healthy	IGHG3	0.000868055555555556
261	Healthy_C25_Healthy	Healthy	IGHA1/2	0.000555658455269494
262	Healthy_C25_Healthy	Healthy	IGHG1/2	0.00035155563367903
263	Healthy_C25_Healthy	Healthy	IGHM	0.000145180023228804
264	Healthy_C28_Healthy	Healthy	IGHA1/2	0.000444971818451498
265	Healthy_C28_Healthy	Healthy	IGHE	0.0078740157480315
266	Healthy_C28_Healthy	Healthy	IGHG1/2	0.000706514059629787
267	Healthy_C28_Healthy	Healthy	IGHG3	0.00191570881226054
268	Healthy_C28_Healthy	Healthy	IGHM	0.000273298715496037
269	Healthy_C30_Healthy	Healthy	IGHA1/2	0.000372821325379812
270	Healthy_C30_Healthy	Healthy	IGHD	0.00121310149615851
271	Healthy_C30_Healthy	Healthy	IGHG1/2	0.0005380476556495
272	Healthy_C30_Healthy	Healthy	IGHM	0.000261392349917226
273	Healthy_C4_Healthy	Healthy	IGHA1/2	0.000343583576705034
274	Healthy_C4_Healthy	Healthy	IGHG1/2	0.000753012048192771
275	Healthy_C4_Healthy	Healthy	IGHG3	0.00166389351081531
276	Healthy_C502_Healthy	Healthy	IGHA1/2	0.000433976407464394
277	Healthy_C502_Healthy	Healthy	IGHD	7.83821915660762e-05
278	Healthy_C502_Healthy	Healthy	IGHG1/2	0.000346500346500347
279	Healthy_C502_Healthy	Healthy	IGHG3	0.000477099236641221
280	Healthy_C502_Healthy	Healthy	IGHM	0.000186636804777902
281	Healthy_C504_Healthy	Healthy	IGHA1/2	0.00247831474597274
282	Healthy_C504_Healthy	Healthy	IGHG1/2	0.00166389351081531
283	Healthy_C504_Healthy	Healthy	IGHM	0.00124223602484472
284	Healthy_C505_Healthy	Healthy	IGHG1/2	0.000237022991230149
285	Healthy_C505_Healthy	Healthy	IGHM	0.000240731824747232
286	Healthy_C507_Healthy	Healthy	IGHA1/2	0.000482858522452921
287	Healthy_C509_Healthy	Healthy	IGHA1/2	0.000852151682999574
288	Healthy_C509_Healthy	Healthy	IGHD	0.000723327305605787
289	Healthy_C509_Healthy	Healthy	IGHG1/2	0.000476587632550935
290	Healthy_C509_Healthy	Healthy	IGHG3	0.000612369871402327
291	Healthy_C509_Healthy	Healthy	IGHM	0.000257334019557386
292	Healthy_C510_Healthy	Healthy	IGHA1/2	0.00158478605388273
293	Healthy_C510_Healthy	Healthy	IGHG1/2	0.00188323917137476
294	Healthy_C513_Healthy	Healthy	IGHA1/2	0.00108225108225108
295	Healthy_C513_Healthy	Healthy	IGHM	0.000540540540540541
296	Healthy_C514_Healthy	Healthy	IGHG1/2	0.00121580547112462
297	Healthy_C514_Healthy	Healthy	IGHM	0.000237473284255521
298	Healthy_C517_Healthy	Healthy	IGHD	0.000394166338194718
299	Healthy_C517_Healthy	Healthy	IGHG1/2	0.000482800241400121
300	Healthy_C517_Healthy	Healthy	IGHM	0.000167462111697229
301	Healthy_C520_Healthy	Healthy	IGHA1/2	0.0013986013986014
302	Healthy_C520_Healthy	Healthy	IGHG1/2	0.00251414204902577
303	Healthy_C520_Healthy	Healthy	IGHM	0.000241312741312741
304	Healthy_C521_Healthy	Healthy	IGHA1/2	0.00076103500761035
305	Healthy_C521_Healthy	Healthy	IGHD	0.000328947368421053
306	Healthy_C521_Healthy	Healthy	IGHG1/2	0.000883002207505519
307	Healthy_C521_Healthy	Healthy	IGHM	0.000214699778143563
308	Healthy_C525_Healthy	Healthy	IGHM	0.00216919739696312
309	Healthy_C527_Healthy	Healthy	IGHA1/2	0.000349742065226895
310	Healthy_C527_Healthy	Healthy	IGHG1/2	0.000317762948840165
311	Healthy_C527_Healthy	Healthy	IGHM	0.000178412132024978
312	Healthy_C7_Healthy	Healthy	IGHA1/2	0.000206058108386565
313	Healthy_C7_Healthy	Healthy	IGHG1/2	0.000172532781228433
314	Healthy_C8_Healthy	Healthy	IGHA1/2	0.000250225202682414
315	Healthy_C8_Healthy	Healthy	IGHD	0.000438917337234821
316	Healthy_C8_Healthy	Healthy	IGHG1/2	0.000209446015289559
317	Healthy_C8_Healthy	Healthy	IGHG3	0.000536193029490617
318	Healthy_C8_Healthy	Healthy	IGHM	0.000254011261165912
