# Supplementary material for: Disease-specific B cell clones are shared between patients with Crohn’s disease
Source: Nat Commun. 2025 Apr 17;16:3689. doi: 10.1038/s41467-025-58977-y (PMC12006383; doi:10.1038/s41467-025-58977-y)
Supplement: Supplementary file 13 — Source Data [file 41467_2025_58977_MOESM13_ESM.zip › Source_Data/SuppFigure4b_PBconvergence.csv]

	ID_Diagnosis	diagnosis	Constant_group	Proportion
1	7421_HC	HC	IgM_IgD	0
5	7400_HC	HC	IgM_IgD	0
6	7402_HC	HC	IgM_IgD	0
8	7401_HC	HC	IgM_IgD	0
9	7391_HC	HC	IgM_IgD	0
14	7373_HC	HC	IgM_IgD	0
17	7363_HC	HC	IgM_IgD	0
18	7380_HC	HC	IgM_IgD	0
19	7382_HC	HC	IgM_IgD	0
24	1469_UC	UC	IgM_IgD	0
27	1494_UC	UC	IgM_IgD	0
28	7406_HC	HC	IgM_IgD	0
30	7415_HC	HC	IgM_IgD	0
31	1450_CD	CD	IgM_IgD	0
32	1489_UC	UC	IgM_IgD	0
33	7366_HC	HC	IgM_IgD	0
35	1479_UC	UC	IgM_IgD	0
37	1509_UC	UC	IgM_IgD	0
39	7379_HC	HC	IgM_IgD	0
40	1481_UC	UC	IgM_IgD	0
42	1508_UC	UC	IgM_IgD	0
47	7380_HC	HC	Class_switched	0
48	7382_HC	HC	Class_switched	0
49	7394_HC	HC	Class_switched	0
50	1493_CD	CD	Class_switched	0
51	1509_UC	UC	Class_switched	0
52	1450_CD	CD	Class_switched	0.00029868578255675
53	1451_CD	CD	Class_switched	0.00131208997188379
54	1451_CD	CD	IgM_IgD	0.00172176308539945
55	1452_CD	CD	Class_switched	0.000645855758880517
56	1452_CD	CD	IgM_IgD	0.00478621569878749
57	1455_CD	CD	Class_switched	0.000793965859468043
58	1455_CD	CD	IgM_IgD	0.00025182573659028
59	1457_CD	CD	Class_switched	0.000580467276157307
60	1457_CD	CD	IgM_IgD	0.000140904607580668
61	1460_CD	CD	Class_switched	0.00407830342577488
62	1460_CD	CD	IgM_IgD	0.00192455735180908
63	1461_CD	CD	Class_switched	0.000325892129705068
64	1461_CD	CD	IgM_IgD	0.00871313672922252
65	1462_CD	CD	Class_switched	0.00460122699386503
66	1462_CD	CD	IgM_IgD	0.00504071345482745
67	1464_UC	UC	Class_switched	0.000841219768664564
68	1464_UC	UC	IgM_IgD	0.0102712667895707
69	1465_UC	UC	Class_switched	0.00124700239808153
70	1465_UC	UC	IgM_IgD	0.00124307831393378
71	1468_CD	CD	Class_switched	0.00076657723265619
72	1468_CD	CD	IgM_IgD	0.000513083632632119
73	1469_UC	UC	Class_switched	0.000281901898139447
74	1470_UC	UC	Class_switched	0.00149377593360996
75	1470_UC	UC	IgM_IgD	0.00110204981265153
76	1471_CD	CD	Class_switched	0.0012853470437018
77	1471_CD	CD	IgM_IgD	0.000803858520900322
78	1473_CD	CD	Class_switched	0.0108752483530273
79	1473_CD	CD	IgM_IgD	0.0152112676056338
80	1475_UC	UC	Class_switched	0.0048431105047749
81	1475_UC	UC	IgM_IgD	0.000606943432872056
82	1476_UC	UC	Class_switched	0.00131627441689043
83	1476_UC	UC	IgM_IgD	0.000172265288544358
84	1478_UC	UC	Class_switched	0.00251499322886438
85	1478_UC	UC	IgM_IgD	0.002356637863315
86	1479_UC	UC	Class_switched	0.000663533314901852
87	1481_UC	UC	Class_switched	0.0011894000666064
88	1483_CD	CD	Class_switched	0.00229200091680037
89	1483_CD	CD	IgM_IgD	0.000120772946859903
90	1484_CD	CD	Class_switched	0.00334941050375134
91	1484_CD	CD	IgM_IgD	0.00211044671122054
92	1486_CD	CD	Class_switched	0.008
93	1486_CD	CD	IgM_IgD	0.010293473499781
94	1487_UC	UC	Class_switched	0.00214592274678112
95	1487_UC	UC	IgM_IgD	0.000168804861580014
96	1488_CD	CD	Class_switched	0.00217896571760604
97	1488_CD	CD	IgM_IgD	0.000658183413777973
98	1489_UC	UC	Class_switched	0.000560538116591928
99	1490_UC	UC	Class_switched	0.0032517020627985
100	1490_UC	UC	IgM_IgD	0.0017640141121129
101	1493_CD	CD	IgM_IgD	0.000319590923617769
102	1494_UC	UC	Class_switched	0.0018811136192626
103	1495_UC	UC	Class_switched	0.00139679810895025
104	1495_UC	UC	IgM_IgD	0.00148312940304042
105	1497_UC	UC	Class_switched	0.00144332186077495
106	1497_UC	UC	IgM_IgD	0.000902323482968644
107	1498_UC	UC	Class_switched	0.00134952766531714
108	1498_UC	UC	IgM_IgD	0.000282326369282891
109	1500_UC	UC	Class_switched	0.000724287783679382
110	1500_UC	UC	IgM_IgD	0.000604229607250755
111	1503_UC	UC	Class_switched	0.000545494217761292
112	1503_UC	UC	IgM_IgD	0.0093376130726583
113	1504_UC	UC	Class_switched	0.00065914146823762
114	1504_UC	UC	IgM_IgD	0.000207253886010363
115	1507_UC	UC	Class_switched	0.000979551855026326
116	1507_UC	UC	IgM_IgD	0.00998606595448212
117	1508_UC	UC	Class_switched	0.000613355823046845
118	1510_UC	UC	Class_switched	0.000646273158121499
119	1510_UC	UC	IgM_IgD	0.000370644922164566
120	1514_CD	CD	Class_switched	0.000912778904665314
121	1514_CD	CD	IgM_IgD	0.00325732899022801
122	1515_UC	UC	Class_switched	0.00200729927007299
123	1515_UC	UC	IgM_IgD	0.000237247924080664
124	1516_UC	UC	Class_switched	0.00207195328687135
125	1516_UC	UC	IgM_IgD	0.00065359477124183
126	1517_CD	CD	Class_switched	0.0099273607748184
127	1517_CD	CD	IgM_IgD	0.00184162062615101
128	1521_CD	CD	Class_switched	0.000952545895393142
129	1521_CD	CD	IgM_IgD	0.00470306160088528
130	1522_UC	UC	Class_switched	0.00225083280813901
131	1522_UC	UC	IgM_IgD	0.000659340659340659
132	1523_CD	CD	Class_switched	0.00143651239772656
133	1523_CD	CD	IgM_IgD	0.00100806451612903
235	7362_HC	HC	Class_switched	0.0173832065807853
236	7362_HC	HC	IgM_IgD	0.00236842105263158
237	7363_HC	HC	Class_switched	0.00022082367229767
238	7364_HC	HC	Class_switched	0.002540489044141
239	7364_HC	HC	IgM_IgD	0.0002465483234714
240	7365_HC	HC	Class_switched	0.000397930760047752
241	7365_HC	HC	IgM_IgD	0.00223158938755269
242	7366_HC	HC	Class_switched	0.000109745390693591
243	7367_HC	HC	Class_switched	0.00120228434024647
244	7367_HC	HC	IgM_IgD	0.00107665805340224
245	7368_HC	HC	Class_switched	0.000540248514316586
246	7368_HC	HC	IgM_IgD	0.000813228517213337
247	7369_HC	HC	Class_switched	0.00510671729736808
248	7369_HC	HC	IgM_IgD	0.00259067357512953
249	7370_HC	HC	Class_switched	0.00310679611650485
250	7370_HC	HC	IgM_IgD	0.000339750849377123
251	7372_HC	HC	Class_switched	0.00039769337840525
252	7372_HC	HC	IgM_IgD	0.00477430555555556
253	7373_HC	HC	Class_switched	0.00411205345669494
254	7375_HC	HC	Class_switched	0.000469116497263487
255	7375_HC	HC	IgM_IgD	0.000290951411114344
256	7376_HC	HC	Class_switched	0.0047361299052774
257	7376_HC	HC	IgM_IgD	0.000634517766497462
258	7377_HC	HC	Class_switched	0.00694369100575024
259	7377_HC	HC	IgM_IgD	0.00404494382022472
260	7378_HC	HC	Class_switched	0.00177574835109082
261	7378_HC	HC	IgM_IgD	0.00119094878920206
262	7379_HC	HC	Class_switched	0.000684618895481515
263	7381_HC	HC	Class_switched	0.000859106529209622
264	7381_HC	HC	IgM_IgD	0.0015177385695314
265	7383_HC	HC	Class_switched	0.00208828818376936
266	7383_HC	HC	IgM_IgD	0.000298819662333782
267	7385_HC	HC	Class_switched	0.00380228136882129
268	7385_HC	HC	IgM_IgD	0.00544959128065395
269	7386_HC	HC	Class_switched	0.00312639571237159
270	7386_HC	HC	IgM_IgD	0.000710339384372534
271	7387_HC	HC	Class_switched	0.00265957446808511
272	7387_HC	HC	IgM_IgD	0.000650089387290752
273	7389_HC	HC	Class_switched	0.000561167227833895
274	7389_HC	HC	IgM_IgD	0.00107142857142857
275	7390_HC	HC	Class_switched	5.61987186692143e-05
276	7390_HC	HC	IgM_IgD	0.0110966057441253
277	7391_HC	HC	Class_switched	0.00390135153964052
278	7392_HC	HC	Class_switched	0.000733675715333822
279	7392_HC	HC	IgM_IgD	0.000708215297450425
280	7393_HC	HC	Class_switched	0.00453221107154419
281	7393_HC	HC	IgM_IgD	0.00655933214072749
282	7394_HC	HC	IgM_IgD	0.000162866449511401
283	7396_HC	HC	Class_switched	0.00454040029651594
284	7396_HC	HC	IgM_IgD	0.00575757575757576
285	7398_HC	HC	Class_switched	0.00376850605652759
286	7398_HC	HC	IgM_IgD	0.00598951834289992
287	7400_HC	HC	Class_switched	0.00491400491400491
288	7401_HC	HC	Class_switched	0.000765599081281102
289	7402_HC	HC	Class_switched	0.000204373594931535
290	7403_HC	HC	Class_switched	0.00382799540640551
291	7403_HC	HC	IgM_IgD	0.000593295757935331
292	7406_HC	HC	Class_switched	0.000457980306846806
293	7408_HC	HC	Class_switched	0.000392541707556428
294	7408_HC	HC	IgM_IgD	0.000510986203372509
295	7410_HC	HC	Class_switched	0.000841042893187553
296	7410_HC	HC	IgM_IgD	0.00079484937604324
297	7411_HC	HC	Class_switched	0.000200440970134295
298	7411_HC	HC	IgM_IgD	0.00434978251087446
299	7412_HC	HC	Class_switched	0.00379703141180532
300	7412_HC	HC	IgM_IgD	0.000871839581517001
301	7415_HC	HC	Class_switched	0.000261574679571018
302	7416_HC	HC	Class_switched	0.000377180575200377
303	7416_HC	HC	IgM_IgD	0.000252016129032258
304	7417_HC	HC	Class_switched	0.00319488817891374
305	7417_HC	HC	IgM_IgD	0.0152193375111907
306	7418_HC	HC	Class_switched	0.0039454806312769
307	7418_HC	HC	IgM_IgD	0.00293711126468556
308	7419_HC	HC	Class_switched	0.000614817091915155
309	7419_HC	HC	IgM_IgD	0.000507872016251904
310	7421_HC	HC	Class_switched	0.00103555402140145
