# Supplementary material for: Disease-specific B cell clones are shared between patients with Crohn’s disease
Source: Nat Commun. 2025 Apr 17;16:3689. doi: 10.1038/s41467-025-58977-y (PMC12006383; doi:10.1038/s41467-025-58977-y)
Supplement: Supplementary file 13 — Source Data [file 41467_2025_58977_MOESM13_ESM.zip › Source_Data/SuppFigure5c_Vgene.csv]

	sample	IBD_Diagnosis	Inflammation	c_call	GI_Tissue	Vgene	Value
1	FR-A1-Constant-A1	UC	Non_inflamed	IGHA1	Colon	IGHV1-18	0.0391111111111111
2	FR-A1-Constant-A1	UC	Non_inflamed	IGHA2	Colon	IGHV1-18	0.0315186246418338
3	FR-A1-Constant-A1	UC	Non_inflamed	IGHG1	Colon	IGHV1-18	0.0445714285714286
4	FR-A1-Constant-A1	UC	Non_inflamed	IGHG2	Colon	IGHV1-18	0.0398860398860399
5	FR-A1-Constant-A1	UC	Non_inflamed	IGHM	Colon	IGHV1-18	0.00494159928122192
6	FR-A1-Constant-A10	CD	Non_inflamed	IGHA1	Colon	IGHV1-18	0.03584229390681
7	FR-A1-Constant-A10	CD	Non_inflamed	IGHA2	Colon	IGHV1-18	0.0261707988980716
8	FR-A1-Constant-A10	CD	Non_inflamed	IGHG1	Colon	IGHV1-18	0.027027027027027
9	FR-A1-Constant-A10	CD	Non_inflamed	IGHG2	Colon	IGHV1-18	0.014519056261343
10	FR-A1-Constant-A10	CD	Non_inflamed	IGHM	Colon	IGHV1-18	0.01
11	FR-A1-Constant-A11	CD	Inflamed	IGHA1	Colon	IGHV1-18	0.0253164556962025
12	FR-A1-Constant-A11	CD	Inflamed	IGHA2	Colon	IGHV1-18	0.0247933884297521
13	FR-A1-Constant-A11	CD	Inflamed	IGHG1	Colon	IGHV1-18	0.0343949044585987
14	FR-A1-Constant-A11	CD	Inflamed	IGHG2	Colon	IGHV1-18	0.0338504936530324
15	FR-A1-Constant-A11	CD	Inflamed	IGHM	Colon	IGHV1-18	0.0107223476297968
16	FR-A1-Constant-A12	UC	Non_inflamed	IGHA1	Colon	IGHV1-18	0.0297723292469352
17	FR-A1-Constant-A12	UC	Non_inflamed	IGHA2	Colon	IGHV1-18	0.0327868852459016
18	FR-A1-Constant-A12	UC	Non_inflamed	IGHG1	Colon	IGHV1-18	0.0309477756286267
19	FR-A1-Constant-A12	UC	Non_inflamed	IGHG2	Colon	IGHV1-18	0.033112582781457
20	FR-A1-Constant-A12	UC	Non_inflamed	IGHM	Colon	IGHV1-18	0.0130151843817787
21	FR-A1-Constant-A2	UC	Non_inflamed	IGHA1	Colon	IGHV1-18	0.0445544554455446
22	FR-A1-Constant-A2	UC	Non_inflamed	IGHA2	Colon	IGHV1-18	0.0300661455201443
23	FR-A1-Constant-A2	UC	Non_inflamed	IGHG1	Colon	IGHV1-18	0.0382352941176471
24	FR-A1-Constant-A2	UC	Non_inflamed	IGHG2	Colon	IGHV1-18	0.0358565737051793
25	FR-A1-Constant-A2	UC	Non_inflamed	IGHM	Colon	IGHV1-18	0.0031413612565445
26	FR-A1-Constant-A3	UC	Non_inflamed	IGHA1	Colon	IGHV1-18	0.03714859437751
27	FR-A1-Constant-A3	UC	Non_inflamed	IGHA2	Colon	IGHV1-18	0.0216358839050132
28	FR-A1-Constant-A3	UC	Non_inflamed	IGHG1	Colon	IGHV1-18	0.0415117719950434
29	FR-A1-Constant-A3	UC	Non_inflamed	IGHG2	Colon	IGHV1-18	0.0307692307692308
30	FR-A1-Constant-A3	UC	Non_inflamed	IGHM	Colon	IGHV1-18	0.00806451612903226
31	FR-A1-Constant-A4	UC	Inflamed	IGHA1	Colon	IGHV1-18	0.0469798657718121
32	FR-A1-Constant-A4	UC	Inflamed	IGHA2	Colon	IGHV1-18	0.0428849902534113
33	FR-A1-Constant-A4	UC	Inflamed	IGHG1	Colon	IGHV1-18	0.0377708978328173
34	FR-A1-Constant-A4	UC	Inflamed	IGHG2	Colon	IGHV1-18	0.0351906158357771
35	FR-A1-Constant-A4	UC	Inflamed	IGHM	Colon	IGHV1-18	0.0241610738255034
36	FR-A1-Constant-A5	UC	Non_inflamed	IGHA1	Colon	IGHV1-18	0.0450581395348837
37	FR-A1-Constant-A5	UC	Non_inflamed	IGHA2	Colon	IGHV1-18	0.0358744394618834
38	FR-A1-Constant-A5	UC	Non_inflamed	IGHG1	Colon	IGHV1-18	0.0379867046533713
39	FR-A1-Constant-A5	UC	Non_inflamed	IGHG2	Colon	IGHV1-18	0.0391908975979772
40	FR-A1-Constant-A5	UC	Non_inflamed	IGHM	Colon	IGHV1-18	0.0140395660497766
41	FR-A1-Constant-A6	UC	Inflamed	IGHA1	Colon	IGHV1-18	0.0436746987951807
42	FR-A1-Constant-A6	UC	Inflamed	IGHA2	Colon	IGHV1-18	0.0332829046898638
43	FR-A1-Constant-A6	UC	Inflamed	IGHG1	Colon	IGHV1-18	0.0527156549520767
44	FR-A1-Constant-A6	UC	Inflamed	IGHG2	Colon	IGHV1-18	0.0410557184750733
45	FR-A1-Constant-A6	UC	Inflamed	IGHM	Colon	IGHV1-18	0.0194805194805195
46	FR-A1-Constant-A7	UC	Inflamed	IGHA1	Colon	IGHV1-18	0.035828025477707
47	FR-A1-Constant-A7	UC	Inflamed	IGHA2	Colon	IGHV1-18	0.0500532481363152
48	FR-A1-Constant-A7	UC	Inflamed	IGHG1	Colon	IGHV1-18	0.0283768444948922
49	FR-A1-Constant-A7	UC	Inflamed	IGHG2	Colon	IGHV1-18	0.0160550458715596
50	FR-A1-Constant-A7	UC	Inflamed	IGHM	Colon	IGHV1-18	0.011119347664937
51	FR-A1-Constant-A8	UC	Non_inflamed	IGHA1	Colon	IGHV1-18	0.0128805620608899
52	FR-A1-Constant-A8	UC	Non_inflamed	IGHA2	Colon	IGHV1-18	0.0130187144019528
53	FR-A1-Constant-A8	UC	Non_inflamed	IGHG1	Colon	IGHV1-18	0.0237529691211401
54	FR-A1-Constant-A8	UC	Non_inflamed	IGHG2	Colon	IGHV1-18	0.0224719101123595
55	FR-A1-Constant-A8	UC	Non_inflamed	IGHM	Colon	IGHV1-18	0.0123691722169363
56	FR-A1-Constant-A9	UC	Inflamed	IGHA1	Colon	IGHV1-18	0.0479876160990712
57	FR-A1-Constant-A9	UC	Inflamed	IGHA2	Colon	IGHV1-18	0.0423031727379553
58	FR-A1-Constant-A9	UC	Inflamed	IGHG1	Colon	IGHV1-18	0.052540415704388
59	FR-A1-Constant-A9	UC	Inflamed	IGHG2	Colon	IGHV1-18	0.0371900826446281
60	FR-A1-Constant-A9	UC	Inflamed	IGHM	Colon	IGHV1-18	0.00512163892445583
61	FR-A2-Constant-A1	UC	Inflamed	IGHA1	Colon	IGHV1-18	0.0382165605095541
62	FR-A2-Constant-A1	UC	Inflamed	IGHA2	Colon	IGHV1-18	0.0289296046287367
63	FR-A2-Constant-A1	UC	Inflamed	IGHG1	Colon	IGHV1-18	0.0305466237942122
64	FR-A2-Constant-A1	UC	Inflamed	IGHG2	Colon	IGHV1-18	0.013986013986014
65	FR-A2-Constant-A1	UC	Inflamed	IGHM	Colon	IGHV1-18	0.0330455492706163
66	FR-A2-Constant-A10	CD	Inflamed	IGHA1	Colon	IGHV1-18	0.041343669250646
67	FR-A2-Constant-A10	CD	Inflamed	IGHA2	Colon	IGHV1-18	0.0387453874538745
68	FR-A2-Constant-A10	CD	Inflamed	IGHG1	Colon	IGHV1-18	0.03
69	FR-A2-Constant-A10	CD	Inflamed	IGHG2	Colon	IGHV1-18	0.029126213592233
70	FR-A2-Constant-A10	CD	Inflamed	IGHM	Colon	IGHV1-18	0.00927487352445194
71	FR-A2-Constant-A11	CD	Inflamed	IGHA1	Colon	IGHV1-18	0.0565693430656934
72	FR-A2-Constant-A11	CD	Inflamed	IGHA2	Colon	IGHV1-18	0.0389972144846797
73	FR-A2-Constant-A11	CD	Inflamed	IGHM	Colon	IGHV1-18	0.0052863436123348
74	FR-A2-Constant-A12	UC	Inflamed	IGHA1	Colon	IGHV1-18	0.0381443298969072
75	FR-A2-Constant-A12	UC	Inflamed	IGHA2	Colon	IGHV1-18	0.0365009439899308
76	FR-A2-Constant-A12	UC	Inflamed	IGHG1	Colon	IGHV1-18	0.0341085271317829
77	FR-A2-Constant-A12	UC	Inflamed	IGHG2	Colon	IGHV1-18	0.025706940874036
78	FR-A2-Constant-A12	UC	Inflamed	IGHM	Colon	IGHV1-18	0.00598205383848455
79	FR-A2-Constant-A2	UC	Non_inflamed	IGHA1	Colon	IGHV1-18	0.0399467376830892
80	FR-A2-Constant-A2	UC	Non_inflamed	IGHA2	Colon	IGHV1-18	0.048605577689243
81	FR-A2-Constant-A2	UC	Non_inflamed	IGHG1	Colon	IGHV1-18	0.0174418604651163
82	FR-A2-Constant-A2	UC	Non_inflamed	IGHG2	Colon	IGHV1-18	0.024390243902439
83	FR-A2-Constant-A2	UC	Non_inflamed	IGHM	Colon	IGHV1-18	0.017037037037037
84	FR-A2-Constant-A3	UC	Inflamed	IGHA1	Colon	IGHV1-18	0.0443396226415094
85	FR-A2-Constant-A3	UC	Inflamed	IGHA2	Colon	IGHV1-18	0.0376712328767123
86	FR-A2-Constant-A3	UC	Inflamed	IGHG1	Colon	IGHV1-18	0.0549019607843137
87	FR-A2-Constant-A3	UC	Inflamed	IGHG2	Colon	IGHV1-18	0.0445859872611465
88	FR-A2-Constant-A3	UC	Inflamed	IGHM	Colon	IGHV1-18	0.0184331797235023
89	FR-A2-Constant-A4	CD	Non_inflamed	IGHA1	Colon	IGHV1-18	0.0258992805755396
90	FR-A2-Constant-A4	CD	Non_inflamed	IGHA2	Colon	IGHV1-18	0.0307861462341946
91	FR-A2-Constant-A4	CD	Non_inflamed	IGHG1	Colon	IGHV1-18	0.0208643815201192
92	FR-A2-Constant-A4	CD	Non_inflamed	IGHG2	Colon	IGHV1-18	0.0184473481936972
93	FR-A2-Constant-A4	CD	Non_inflamed	IGHM	Colon	IGHV1-18	0.0193771626297578
94	FR-A2-Constant-A5	CD	Inflamed	IGHA1	Colon	IGHV1-18	0.035426731078905
95	FR-A2-Constant-A5	CD	Inflamed	IGHA2	Colon	IGHV1-18	0.0285714285714286
96	FR-A2-Constant-A5	CD	Inflamed	IGHG1	Colon	IGHV1-18	0.0238726790450928
97	FR-A2-Constant-A5	CD	Inflamed	IGHG2	Colon	IGHV1-18	0.0207509881422925
98	FR-A2-Constant-A5	CD	Inflamed	IGHM	Colon	IGHV1-18	0.00183318056828598
99	FR-A2-Constant-A6	UC	Inflamed	IGHA1	Colon	IGHV1-18	0.0128205128205128
100	FR-A2-Constant-A6	UC	Inflamed	IGHA2	Colon	IGHV1-18	0.0142095914742451
101	FR-A2-Constant-A6	UC	Inflamed	IGHG1	Colon	IGHV1-18	0.0208333333333333
102	FR-A2-Constant-A6	UC	Inflamed	IGHG2	Colon	IGHV1-18	0.00318471337579618
103	FR-A2-Constant-A6	UC	Inflamed	IGHM	Colon	IGHV1-18	0.00393700787401575
104	FR-A2-Constant-A7	UC	Non_inflamed	IGHA1	Colon	IGHV1-18	0.0223048327137546
105	FR-A2-Constant-A7	UC	Non_inflamed	IGHA2	Colon	IGHV1-18	0.023121387283237
106	FR-A2-Constant-A7	UC	Non_inflamed	IGHG1	Colon	IGHV1-18	0.0395387149917628
107	FR-A2-Constant-A7	UC	Non_inflamed	IGHG2	Colon	IGHV1-18	0.0324324324324324
108	FR-A2-Constant-A7	UC	Non_inflamed	IGHM	Colon	IGHV1-18	0.00895522388059702
109	FR-A2-Constant-A8	UC	Inflamed	IGHA1	Colon	IGHV1-18	0.0292887029288703
110	FR-A2-Constant-A8	UC	Inflamed	IGHA2	Colon	IGHV1-18	0.035645472061657
111	FR-A2-Constant-A8	UC	Inflamed	IGHG1	Colon	IGHV1-18	0.0324675324675325
112	FR-A2-Constant-A8	UC	Inflamed	IGHG2	Colon	IGHV1-18	0.0311418685121107
113	FR-A2-Constant-A8	UC	Inflamed	IGHM	Colon	IGHV1-18	0.0103412616339193
114	FR-A2-Constant-A9	CD	Non_inflamed	IGHA1	Colon	IGHV1-18	0.0484610347085789
115	FR-A2-Constant-A9	CD	Non_inflamed	IGHA2	Colon	IGHV1-18	0.0376175548589342
116	FR-A2-Constant-A9	CD	Non_inflamed	IGHG1	Colon	IGHV1-18	0.0517482517482517
117	FR-A2-Constant-A9	CD	Non_inflamed	IGHG2	Colon	IGHV1-18	0.0389429763560501
118	FR-A2-Constant-A9	CD	Non_inflamed	IGHM	Colon	IGHV1-18	0.0237154150197628
119	FR-A3-Constant-A1	UC	Inflamed	IGHA1	Colon	IGHV1-18	0.0498338870431894
120	FR-A3-Constant-A1	UC	Inflamed	IGHA2	Colon	IGHV1-18	0.0352831940575673
121	FR-A3-Constant-A1	UC	Inflamed	IGHG1	Colon	IGHV1-18	0.0333333333333333
122	FR-A3-Constant-A1	UC	Inflamed	IGHG2	Colon	IGHV1-18	0.0338345864661654
123	FR-A3-Constant-A1	UC	Inflamed	IGHM	Colon	IGHV1-18	0.0176017601760176
124	FR-A3-Constant-A10	CD	Non_inflamed	IGHA1	Colon	IGHV1-18	0.0425138632162662
125	FR-A3-Constant-A10	CD	Non_inflamed	IGHA2	Colon	IGHV1-18	0.0426504188880426
126	FR-A3-Constant-A10	CD	Non_inflamed	IGHG1	Colon	IGHV1-18	0.0408878504672897
127	FR-A3-Constant-A10	CD	Non_inflamed	IGHG2	Colon	IGHV1-18	0.0350877192982456
128	FR-A3-Constant-A10	CD	Non_inflamed	IGHM	Colon	IGHV1-18	0.0125448028673835
129	FR-A3-Constant-A11	CD	Inflamed	IGHA1	Colon	IGHV1-18	0.0580357142857143
130	FR-A3-Constant-A11	CD	Inflamed	IGHA2	Colon	IGHV1-18	0.0442324371205551
131	FR-A3-Constant-A11	CD	Inflamed	IGHG1	Colon	IGHV1-18	0.0511440107671602
132	FR-A3-Constant-A11	CD	Inflamed	IGHG2	Colon	IGHV1-18	0.0296610169491525
133	FR-A3-Constant-A11	CD	Inflamed	IGHM	Colon	IGHV1-18	0.00766016713091922
134	FR-A3-Constant-A12	CD	Non_inflamed	IGHA1	Ileum	IGHV1-18	0.0306306306306306
135	FR-A3-Constant-A12	CD	Non_inflamed	IGHA2	Ileum	IGHV1-18	0.0257731958762887
136	FR-A3-Constant-A12	CD	Non_inflamed	IGHG1	Ileum	IGHV1-18	0.0286885245901639
137	FR-A3-Constant-A12	CD	Non_inflamed	IGHG2	Ileum	IGHV1-18	0.0185185185185185
138	FR-A3-Constant-A12	CD	Non_inflamed	IGHM	Ileum	IGHV1-18	0
139	FR-A3-Constant-A2	CD	Non_inflamed	IGHA1	Colon	IGHV1-18	0.0552584670231729
140	FR-A3-Constant-A2	CD	Non_inflamed	IGHA2	Colon	IGHV1-18	0.039440203562341
141	FR-A3-Constant-A2	CD	Non_inflamed	IGHG1	Colon	IGHV1-18	0.0467836257309941
142	FR-A3-Constant-A2	CD	Non_inflamed	IGHG2	Colon	IGHV1-18	0.0315789473684211
143	FR-A3-Constant-A2	CD	Non_inflamed	IGHM	Colon	IGHV1-18	0.00571973307912297
144	FR-A3-Constant-A3	CD	Inflamed	IGHA1	Colon	IGHV1-18	0.0466101694915254
145	FR-A3-Constant-A3	CD	Inflamed	IGHA2	Colon	IGHV1-18	0.0373608903020668
146	FR-A3-Constant-A3	CD	Inflamed	IGHG1	Colon	IGHV1-18	0.0462700661000944
147	FR-A3-Constant-A3	CD	Inflamed	IGHG2	Colon	IGHV1-18	0.041044776119403
148	FR-A3-Constant-A3	CD	Inflamed	IGHM	Colon	IGHV1-18	0.0162016201620162
149	FR-A3-Constant-A4	UC	Non_inflamed	IGHA1	Colon	IGHV1-18	0.0452380952380952
150	FR-A3-Constant-A4	UC	Non_inflamed	IGHA2	Colon	IGHV1-18	0.0386206896551724
151	FR-A3-Constant-A4	UC	Non_inflamed	IGHG1	Colon	IGHV1-18	0.0402684563758389
152	FR-A3-Constant-A4	UC	Non_inflamed	IGHG2	Colon	IGHV1-18	0.0357142857142857
153	FR-A3-Constant-A4	UC	Non_inflamed	IGHM	Colon	IGHV1-18	0.0207715133531157
154	FR-A3-Constant-A5	UC	Inflamed	IGHA1	Colon	IGHV1-18	0.0239651416122004
155	FR-A3-Constant-A5	UC	Inflamed	IGHA2	Colon	IGHV1-18	0.0236612702366127
156	FR-A3-Constant-A5	UC	Inflamed	IGHG1	Colon	IGHV1-18	0.043859649122807
157	FR-A3-Constant-A5	UC	Inflamed	IGHG2	Colon	IGHV1-18	0
158	FR-A3-Constant-A5	UC	Inflamed	IGHM	Colon	IGHV1-18	0.00595238095238095
159	FR-A3-Constant-A6	CD	Non_inflamed	IGHA1	Colon	IGHV1-18	0.0337972166998012
160	FR-A3-Constant-A6	CD	Non_inflamed	IGHA2	Colon	IGHV1-18	0.0383275261324042
161	FR-A3-Constant-A6	CD	Non_inflamed	IGHG1	Colon	IGHV1-18	0.0354679802955665
162	FR-A3-Constant-A6	CD	Non_inflamed	IGHG2	Colon	IGHV1-18	0.0288808664259928
163	FR-A3-Constant-A6	CD	Non_inflamed	IGHM	Colon	IGHV1-18	0.00936329588014981
164	FR-A3-Constant-A7	CD	Inflamed	IGHA1	Colon	IGHV1-18	0.0523364485981308
165	FR-A3-Constant-A7	CD	Inflamed	IGHA2	Colon	IGHV1-18	0.0438247011952191
166	FR-A3-Constant-A7	CD	Inflamed	IGHG1	Colon	IGHV1-18	0.0285459411239964
167	FR-A3-Constant-A7	CD	Inflamed	IGHG2	Colon	IGHV1-18	0.0283687943262411
168	FR-A3-Constant-A7	CD	Inflamed	IGHM	Colon	IGHV1-18	0.00469483568075117
169	FR-A3-Constant-A8	CD	Non_inflamed	IGHA1	Ileum	IGHV1-18	0.0434782608695652
170	FR-A3-Constant-A8	CD	Non_inflamed	IGHA2	Ileum	IGHV1-18	0.0377113133940182
171	FR-A3-Constant-A8	CD	Non_inflamed	IGHG1	Ileum	IGHV1-18	0.0338680926916221
172	FR-A3-Constant-A8	CD	Non_inflamed	IGHG2	Ileum	IGHV1-18	0.0277227722772277
173	FR-A3-Constant-A8	CD	Non_inflamed	IGHM	Ileum	IGHV1-18	0.0153256704980843
174	FR-A3-Constant-A9	CD	Inflamed	IGHA1	Ileum	IGHV1-18	0.053206002728513
175	FR-A3-Constant-A9	CD	Inflamed	IGHA2	Ileum	IGHV1-18	0.0379901960784314
176	FR-A3-Constant-A9	CD	Inflamed	IGHG1	Ileum	IGHV1-18	0.061624649859944
177	FR-A3-Constant-A9	CD	Inflamed	IGHG2	Ileum	IGHV1-18	0.0451713395638629
178	FR-A3-Constant-A9	CD	Inflamed	IGHM	Ileum	IGHV1-18	0.0136986301369863
179	FR-A4-Constant-A1	UC	Non_inflamed	IGHA1	Colon	IGHV1-18	0.013595166163142
180	FR-A4-Constant-A1	UC	Non_inflamed	IGHA2	Colon	IGHV1-18	0.0173160173160173
181	FR-A4-Constant-A1	UC	Non_inflamed	IGHG1	Colon	IGHV1-18	0.036036036036036
182	FR-A4-Constant-A1	UC	Non_inflamed	IGHG2	Colon	IGHV1-18	0.0172413793103448
183	FR-A4-Constant-A1	UC	Non_inflamed	IGHM	Colon	IGHV1-18	0
184	FR-A4-Constant-A10	UC	Inflamed	IGHA1	Colon	IGHV1-18	0.0668257756563246
185	FR-A4-Constant-A10	UC	Inflamed	IGHA2	Colon	IGHV1-18	0.0871080139372822
186	FR-A4-Constant-A10	UC	Inflamed	IGHG1	Colon	IGHV1-18	0.0344053851907255
187	FR-A4-Constant-A10	UC	Inflamed	IGHG2	Colon	IGHV1-18	0.028657616892911
188	FR-A4-Constant-A10	UC	Inflamed	IGHM	Colon	IGHV1-18	0.0220588235294118
189	FR-A4-Constant-A11	UC	Non_inflamed	IGHA1	Colon	IGHV1-18	0.0235109717868339
190	FR-A4-Constant-A11	UC	Non_inflamed	IGHA2	Colon	IGHV1-18	0.020979020979021
191	FR-A4-Constant-A11	UC	Non_inflamed	IGHG1	Colon	IGHV1-18	0.0346153846153846
192	FR-A4-Constant-A11	UC	Non_inflamed	IGHG2	Colon	IGHV1-18	0.0173913043478261
193	FR-A4-Constant-A11	UC	Non_inflamed	IGHM	Colon	IGHV1-18	0.00558659217877095
194	FR-A4-Constant-A12	UC	Inflamed	IGHA1	Colon	IGHV1-18	0.0374832663989291
195	FR-A4-Constant-A12	UC	Inflamed	IGHA2	Colon	IGHV1-18	0.0222222222222222
196	FR-A4-Constant-A12	UC	Inflamed	IGHG1	Colon	IGHV1-18	0.0428211586901763
197	FR-A4-Constant-A12	UC	Inflamed	IGHG2	Colon	IGHV1-18	0.040625
198	FR-A4-Constant-A12	UC	Inflamed	IGHM	Colon	IGHV1-18	0.0026246719160105
199	FR-A4-Constant-A2	UC	Inflamed	IGHA1	Colon	IGHV1-18	0.0410628019323671
200	FR-A4-Constant-A2	UC	Inflamed	IGHA2	Colon	IGHV1-18	0.0249110320284698
201	FR-A4-Constant-A2	UC	Inflamed	IGHG1	Colon	IGHV1-18	0.0270700636942675
202	FR-A4-Constant-A2	UC	Inflamed	IGHG2	Colon	IGHV1-18	0.0392156862745098
203	FR-A4-Constant-A2	UC	Inflamed	IGHM	Colon	IGHV1-18	0
204	FR-A4-Constant-A3	CD	Non_inflamed	IGHA1	Colon	IGHV1-18	0.0439223697650664
205	FR-A4-Constant-A3	CD	Non_inflamed	IGHA2	Colon	IGHV1-18	0.0394736842105263
206	FR-A4-Constant-A3	CD	Non_inflamed	IGHG1	Colon	IGHV1-18	0.0482283464566929
207	FR-A4-Constant-A3	CD	Non_inflamed	IGHG2	Colon	IGHV1-18	0.0334928229665072
208	FR-A4-Constant-A3	CD	Non_inflamed	IGHM	Colon	IGHV1-18	0.0241477272727273
209	FR-A4-Constant-A4	CD	Inflamed	IGHA1	Colon	IGHV1-18	0.0338600451467269
210	FR-A4-Constant-A4	CD	Inflamed	IGHA2	Colon	IGHV1-18	0.029296875
211	FR-A4-Constant-A4	CD	Inflamed	IGHG1	Colon	IGHV1-18	0.0477255779269202
212	FR-A4-Constant-A4	CD	Inflamed	IGHG2	Colon	IGHV1-18	0.0305010893246187
213	FR-A4-Constant-A4	CD	Inflamed	IGHM	Colon	IGHV1-18	0.0179602309172546
214	FR-A4-Constant-A5	CD	Non_inflamed	IGHA1	Ileum	IGHV1-18	0.0397727272727273
215	FR-A4-Constant-A5	CD	Non_inflamed	IGHA2	Ileum	IGHV1-18	0.0261194029850746
216	FR-A4-Constant-A5	CD	Non_inflamed	IGHG1	Ileum	IGHV1-18	0.0384615384615385
217	FR-A4-Constant-A5	CD	Non_inflamed	IGHG2	Ileum	IGHV1-18	0.0238095238095238
218	FR-A4-Constant-A5	CD	Non_inflamed	IGHM	Ileum	IGHV1-18	0.0087719298245614
219	FR-A4-Constant-A6	CD	Inflamed	IGHA1	Ileum	IGHV1-18	0.0485327313769752
220	FR-A4-Constant-A6	CD	Inflamed	IGHA2	Ileum	IGHV1-18	0.0286458333333333
221	FR-A4-Constant-A6	CD	Inflamed	IGHG1	Ileum	IGHV1-18	0.0354330708661417
222	FR-A4-Constant-A6	CD	Inflamed	IGHG2	Ileum	IGHV1-18	0.0214592274678112
223	FR-A4-Constant-A6	CD	Inflamed	IGHM	Ileum	IGHV1-18	0.0254545454545455
224	FR-A4-Constant-A7	CD	Non_inflamed	IGHA1	Colon	IGHV1-18	0.0386680988184748
225	FR-A4-Constant-A7	CD	Non_inflamed	IGHA2	Colon	IGHV1-18	0.029613960867266
226	FR-A4-Constant-A7	CD	Non_inflamed	IGHG1	Colon	IGHV1-18	0.0542168674698795
227	FR-A4-Constant-A7	CD	Non_inflamed	IGHG2	Colon	IGHV1-18	0.0740740740740741
228	FR-A4-Constant-A7	CD	Non_inflamed	IGHM	Colon	IGHV1-18	0.0410958904109589
229	FR-A4-Constant-A8	CD	Inflamed	IGHA1	Colon	IGHV1-18	0.0357142857142857
230	FR-A4-Constant-A8	CD	Inflamed	IGHA2	Colon	IGHV1-18	0.0302768166089965
231	FR-A4-Constant-A8	CD	Inflamed	IGHG1	Colon	IGHV1-18	0.0465116279069767
232	FR-A4-Constant-A8	CD	Inflamed	IGHG2	Colon	IGHV1-18	0.0392156862745098
233	FR-A4-Constant-A8	CD	Inflamed	IGHM	Colon	IGHV1-18	0
234	FR-A4-Constant-A9	UC	Non_inflamed	IGHA1	Colon	IGHV1-18	0.0337323177366703
235	FR-A4-Constant-A9	UC	Non_inflamed	IGHA2	Colon	IGHV1-18	0.0252173913043478
236	FR-A4-Constant-A9	UC	Non_inflamed	IGHG1	Colon	IGHV1-18	0.0377358490566038
237	FR-A4-Constant-A9	UC	Non_inflamed	IGHG2	Colon	IGHV1-18	0.028735632183908
238	FR-A4-Constant-A9	UC	Non_inflamed	IGHM	Colon	IGHV1-18	0.0069284064665127
239	FR-A5-Constant-A1	UC	Non_inflamed	IGHA1	Colon	IGHV1-18	0.0408805031446541
240	FR-A5-Constant-A1	UC	Non_inflamed	IGHA2	Colon	IGHV1-18	0.0454022988505747
241	FR-A5-Constant-A1	UC	Non_inflamed	IGHG1	Colon	IGHV1-18	0.0445205479452055
242	FR-A5-Constant-A1	UC	Non_inflamed	IGHG2	Colon	IGHV1-18	0.0514018691588785
243	FR-A5-Constant-A1	UC	Non_inflamed	IGHM	Colon	IGHV1-18	0.00852272727272727
244	FR-A5-Constant-A10	Non_IBD_Control	Non_inflamed	IGHA1	Ileum	IGHV1-18	0.0386533665835411
245	FR-A5-Constant-A10	Non_IBD_Control	Non_inflamed	IGHA2	Ileum	IGHV1-18	0.0371621621621622
246	FR-A5-Constant-A10	Non_IBD_Control	Non_inflamed	IGHG1	Ileum	IGHV1-18	0.0317647058823529
247	FR-A5-Constant-A10	Non_IBD_Control	Non_inflamed	IGHG2	Ileum	IGHV1-18	0.0311572700296736
248	FR-A5-Constant-A10	Non_IBD_Control	Non_inflamed	IGHM	Ileum	IGHV1-18	0.0236111111111111
249	FR-A5-Constant-A11	Non_IBD_Control	Non_inflamed	IGHA1	Ileum	IGHV1-18	0.0555555555555556
250	FR-A5-Constant-A11	Non_IBD_Control	Non_inflamed	IGHA2	Ileum	IGHV1-18	0.0515740120562626
251	FR-A5-Constant-A11	Non_IBD_Control	Non_inflamed	IGHG1	Ileum	IGHV1-18	0.04
252	FR-A5-Constant-A11	Non_IBD_Control	Non_inflamed	IGHG2	Ileum	IGHV1-18	0.0160427807486631
253	FR-A5-Constant-A11	Non_IBD_Control	Non_inflamed	IGHM	Ileum	IGHV1-18	0.00996677740863787
254	FR-A5-Constant-A12	CD	Non_inflamed	IGHA1	Colon	IGHV1-18	0.0303605313092979
255	FR-A5-Constant-A12	CD	Non_inflamed	IGHA2	Colon	IGHV1-18	0.0295031055900621
256	FR-A5-Constant-A12	CD	Non_inflamed	IGHG1	Colon	IGHV1-18	0.0170940170940171
257	FR-A5-Constant-A12	CD	Non_inflamed	IGHG2	Colon	IGHV1-18	0.0152284263959391
258	FR-A5-Constant-A12	CD	Non_inflamed	IGHM	Colon	IGHV1-18	0.0133333333333333
259	FR-A5-Constant-A2	UC	Non_inflamed	IGHA1	Colon	IGHV1-18	0.0376569037656904
260	FR-A5-Constant-A2	UC	Non_inflamed	IGHA2	Colon	IGHV1-18	0.0324633991088479
261	FR-A5-Constant-A2	UC	Non_inflamed	IGHG1	Colon	IGHV1-18	0.0307017543859649
262	FR-A5-Constant-A2	UC	Non_inflamed	IGHG2	Colon	IGHV1-18	0.0609756097560976
263	FR-A5-Constant-A2	UC	Non_inflamed	IGHM	Colon	IGHV1-18	0.00666666666666667
264	FR-A5-Constant-A3	CD	Non_inflamed	IGHA1	Colon	IGHV1-18	0.0494571773220748
265	FR-A5-Constant-A3	CD	Non_inflamed	IGHA2	Colon	IGHV1-18	0.0526004728132388
266	FR-A5-Constant-A3	CD	Non_inflamed	IGHG1	Colon	IGHV1-18	0.025089605734767
267	FR-A5-Constant-A3	CD	Non_inflamed	IGHG2	Colon	IGHV1-18	0.0301204819277108
268	FR-A5-Constant-A3	CD	Non_inflamed	IGHM	Colon	IGHV1-18	0.0424197713021025
269	FR-A5-Constant-A4	UC	Non_inflamed	IGHA1	Colon	IGHV1-18	0.037521815008726
270	FR-A5-Constant-A4	UC	Non_inflamed	IGHA2	Colon	IGHV1-18	0.0255047821466525
271	FR-A5-Constant-A4	UC	Non_inflamed	IGHG1	Colon	IGHV1-18	0.0471698113207547
272	FR-A5-Constant-A4	UC	Non_inflamed	IGHG2	Colon	IGHV1-18	0
273	FR-A5-Constant-A4	UC	Non_inflamed	IGHM	Colon	IGHV1-18	0.0152091254752852
274	FR-A5-Constant-A5	UC	Inflamed	IGHA1	Colon	IGHV1-18	0.03125
275	FR-A5-Constant-A5	UC	Inflamed	IGHA2	Colon	IGHV1-18	0.037243947858473
276	FR-A5-Constant-A5	UC	Inflamed	IGHG1	Colon	IGHV1-18	0.0465116279069767
277	FR-A5-Constant-A5	UC	Inflamed	IGHG2	Colon	IGHV1-18	0.0540540540540541
278	FR-A5-Constant-A5	UC	Inflamed	IGHM	Colon	IGHV1-18	0.00824175824175824
279	FR-A5-Constant-A6	CD	Non_inflamed	IGHA1	Colon	IGHV1-18	0.0386869871043376
280	FR-A5-Constant-A6	CD	Non_inflamed	IGHA2	Colon	IGHV1-18	0.0294659300184162
281	FR-A5-Constant-A6	CD	Non_inflamed	IGHG1	Colon	IGHV1-18	0.0474254742547425
282	FR-A5-Constant-A6	CD	Non_inflamed	IGHG2	Colon	IGHV1-18	0.029585798816568
283	FR-A5-Constant-A6	CD	Non_inflamed	IGHM	Colon	IGHV1-18	0.00784313725490196
284	FR-A5-Constant-A7	CD	Inflamed	IGHA1	Colon	IGHV1-18	0.0178571428571429
285	FR-A5-Constant-A7	CD	Inflamed	IGHA2	Colon	IGHV1-18	0.0130890052356021
286	FR-A5-Constant-A7	CD	Inflamed	IGHG1	Colon	IGHV1-18	0.0533707865168539
287	FR-A5-Constant-A7	CD	Inflamed	IGHG2	Colon	IGHV1-18	0.0552380952380952
288	FR-A5-Constant-A7	CD	Inflamed	IGHM	Colon	IGHV1-18	0.00796359499431172
289	FR-A5-Constant-A8	UC	Non_inflamed	IGHA1	Colon	IGHV1-18	0.0358565737051793
290	FR-A5-Constant-A8	UC	Non_inflamed	IGHA2	Colon	IGHV1-18	0.0352733686067019
291	FR-A5-Constant-A8	UC	Non_inflamed	IGHG1	Colon	IGHV1-18	0.0341555977229602
292	FR-A5-Constant-A8	UC	Non_inflamed	IGHG2	Colon	IGHV1-18	0.0302457466918715
293	FR-A5-Constant-A8	UC	Non_inflamed	IGHM	Colon	IGHV1-18	0.00476190476190476
294	FR-A5-Constant-A9	UC	Inflamed	IGHA1	Colon	IGHV1-18	0.0320197044334975
295	FR-A5-Constant-A9	UC	Inflamed	IGHA2	Colon	IGHV1-18	0.0253164556962025
296	FR-A5-Constant-A9	UC	Inflamed	IGHG1	Colon	IGHV1-18	0.0408618127786033
297	FR-A5-Constant-A9	UC	Inflamed	IGHG2	Colon	IGHV1-18	0.0434782608695652
298	FR-A5-Constant-A9	UC	Inflamed	IGHM	Colon	IGHV1-18	0.0245901639344262
299	FR-A6-Constant-A1	CD	Inflamed	IGHA1	Colon	IGHV1-18	0.0409252669039146
300	FR-A6-Constant-A1	CD	Inflamed	IGHA2	Colon	IGHV1-18	0.0446808510638298
301	FR-A6-Constant-A1	CD	Inflamed	IGHG1	Colon	IGHV1-18	0.0380434782608696
302	FR-A6-Constant-A1	CD	Inflamed	IGHG2	Colon	IGHV1-18	0.0347938144329897
303	FR-A6-Constant-A1	CD	Inflamed	IGHM	Colon	IGHV1-18	0.0116086235489221
304	FR-A6-Constant-A10	CD	Non_inflamed	IGHA1	Colon	IGHV1-18	0.04296875
305	FR-A6-Constant-A10	CD	Non_inflamed	IGHA2	Colon	IGHV1-18	0.0173410404624277
306	FR-A6-Constant-A10	CD	Non_inflamed	IGHG1	Colon	IGHV1-18	0.0162337662337662
307	FR-A6-Constant-A10	CD	Non_inflamed	IGHG2	Colon	IGHV1-18	0.0110062893081761
308	FR-A6-Constant-A10	CD	Non_inflamed	IGHM	Colon	IGHV1-18	0.0199468085106383
309	FR-A6-Constant-A11	CD	Inflamed	IGHA1	Colon	IGHV1-18	0.0175182481751825
310	FR-A6-Constant-A11	CD	Inflamed	IGHA2	Colon	IGHV1-18	0.0286458333333333
311	FR-A6-Constant-A11	CD	Inflamed	IGHG1	Colon	IGHV1-18	0.024132730015083
312	FR-A6-Constant-A11	CD	Inflamed	IGHG2	Colon	IGHV1-18	0.0296943231441048
313	FR-A6-Constant-A11	CD	Inflamed	IGHM	Colon	IGHV1-18	0.0176817288801572
314	FR-A6-Constant-A12	UC	Non_inflamed	IGHA1	Colon	IGHV1-18	0.0663390663390663
315	FR-A6-Constant-A12	UC	Non_inflamed	IGHA2	Colon	IGHV1-18	0.0452898550724638
316	FR-A6-Constant-A12	UC	Non_inflamed	IGHG1	Colon	IGHV1-18	0.0331034482758621
317	FR-A6-Constant-A12	UC	Non_inflamed	IGHG2	Colon	IGHV1-18	0.029320987654321
318	FR-A6-Constant-A12	UC	Non_inflamed	IGHM	Colon	IGHV1-18	0.0100250626566416
319	FR-A6-Constant-A2	UC	Non_inflamed	IGHA1	Colon	IGHV1-18	0.027536231884058
320	FR-A6-Constant-A2	UC	Non_inflamed	IGHA2	Colon	IGHV1-18	0.0174793008279669
321	FR-A6-Constant-A2	UC	Non_inflamed	IGHG1	Colon	IGHV1-18	0.0420650095602294
322	FR-A6-Constant-A2	UC	Non_inflamed	IGHG2	Colon	IGHV1-18	0.0434782608695652
323	FR-A6-Constant-A2	UC	Non_inflamed	IGHM	Colon	IGHV1-18	0.0278357689631176
324	FR-A6-Constant-A3	UC	Inflamed	IGHA1	Colon	IGHV1-18	0.0287907869481766
325	FR-A6-Constant-A3	UC	Inflamed	IGHA2	Colon	IGHV1-18	0.0256410256410256
326	FR-A6-Constant-A3	UC	Inflamed	IGHG1	Colon	IGHV1-18	0.0219106047326906
327	FR-A6-Constant-A3	UC	Inflamed	IGHG2	Colon	IGHV1-18	0.0238095238095238
328	FR-A6-Constant-A3	UC	Inflamed	IGHM	Colon	IGHV1-18	0.0151933701657459
329	FR-A6-Constant-A4	CD	Non_inflamed	IGHA1	Ileum	IGHV1-18	0.0280254777070064
330	FR-A6-Constant-A4	CD	Non_inflamed	IGHA2	Ileum	IGHV1-18	0.0259451445515196
331	FR-A6-Constant-A4	CD	Non_inflamed	IGHG1	Ileum	IGHV1-18	0.0213903743315508
332	FR-A6-Constant-A4	CD	Non_inflamed	IGHG2	Ileum	IGHV1-18	0.0170068027210884
333	FR-A6-Constant-A4	CD	Non_inflamed	IGHM	Ileum	IGHV1-18	0.00575373993095512
334	FR-A6-Constant-A5	CD	Inflamed	IGHA1	Ileum	IGHV1-18	0.0232558139534884
335	FR-A6-Constant-A5	CD	Inflamed	IGHA2	Ileum	IGHV1-18	0.0317991631799163
336	FR-A6-Constant-A5	CD	Inflamed	IGHG1	Ileum	IGHV1-18	0.0264026402640264
337	FR-A6-Constant-A5	CD	Inflamed	IGHG2	Ileum	IGHV1-18	0.0220588235294118
338	FR-A6-Constant-A5	CD	Inflamed	IGHM	Ileum	IGHV1-18	0.0088809946714032
339	FR-A6-Constant-A6	CD	Non_inflamed	IGHA1	Colon	IGHV1-18	0.038659793814433
340	FR-A6-Constant-A6	CD	Non_inflamed	IGHA2	Colon	IGHV1-18	0.0295519542421354
341	FR-A6-Constant-A6	CD	Non_inflamed	IGHG1	Colon	IGHV1-18	0.0203389830508475
342	FR-A6-Constant-A6	CD	Non_inflamed	IGHG2	Colon	IGHV1-18	0.0179372197309417
343	FR-A6-Constant-A6	CD	Non_inflamed	IGHM	Colon	IGHV1-18	0.00497512437810945
344	FR-A6-Constant-A7	CD	Inflamed	IGHA1	Colon	IGHV1-18	0.0196428571428571
345	FR-A6-Constant-A7	CD	Inflamed	IGHA2	Colon	IGHV1-18	0.0126582278481013
346	FR-A6-Constant-A7	CD	Inflamed	IGHG1	Colon	IGHV1-18	0.0143198090692124
347	FR-A6-Constant-A7	CD	Inflamed	IGHG2	Colon	IGHV1-18	0.0113753877973113
348	FR-A6-Constant-A7	CD	Inflamed	IGHM	Colon	IGHV1-18	0.0230263157894737
349	FR-A6-Constant-A8	UC	Inflamed	IGHA1	Colon	IGHV1-18	0.0601092896174863
350	FR-A6-Constant-A8	UC	Inflamed	IGHA2	Colon	IGHV1-18	0.0432645034414946
351	FR-A6-Constant-A8	UC	Inflamed	IGHG1	Colon	IGHV1-18	0.0225988700564972
352	FR-A6-Constant-A8	UC	Inflamed	IGHG2	Colon	IGHV1-18	0.0253623188405797
353	FR-A6-Constant-A8	UC	Inflamed	IGHM	Colon	IGHV1-18	0.00896860986547085
354	FR-A6-Constant-A9	CD	Non_inflamed	IGHA1	Ileum	IGHV1-18	0.038860103626943
355	FR-A6-Constant-A9	CD	Non_inflamed	IGHA2	Ileum	IGHV1-18	0.0347567030784508
356	FR-A6-Constant-A9	CD	Non_inflamed	IGHG1	Ileum	IGHV1-18	0.024132730015083
357	FR-A6-Constant-A9	CD	Non_inflamed	IGHG2	Ileum	IGHV1-18	0.018140589569161
358	FR-A6-Constant-A9	CD	Non_inflamed	IGHM	Ileum	IGHV1-18	0.0174353205849269
359	FR-A7-Constant-A1	CD	Inflamed	IGHA1	Colon	IGHV1-18	0.0350047303689688
360	FR-A7-Constant-A1	CD	Inflamed	IGHA2	Colon	IGHV1-18	0.0338196286472149
361	FR-A7-Constant-A1	CD	Inflamed	IGHG1	Colon	IGHV1-18	0.0410094637223975
362	FR-A7-Constant-A1	CD	Inflamed	IGHG2	Colon	IGHV1-18	0.0306406685236769
363	FR-A7-Constant-A1	CD	Inflamed	IGHM	Colon	IGHV1-18	0.00969529085872576
364	FR-A7-Constant-A10	CD	Inflamed	IGHA1	Colon	IGHV1-18	0.0273037542662116
365	FR-A7-Constant-A10	CD	Inflamed	IGHA2	Colon	IGHV1-18	0.0182648401826484
366	FR-A7-Constant-A10	CD	Inflamed	IGHG1	Colon	IGHV1-18	0.0408921933085502
367	FR-A7-Constant-A10	CD	Inflamed	IGHG2	Colon	IGHV1-18	0.0503597122302158
368	FR-A7-Constant-A10	CD	Inflamed	IGHM	Colon	IGHV1-18	0.0211538461538462
369	FR-A7-Constant-A11	CD	Non_inflamed	IGHA1	Ileum	IGHV1-18	0.0394736842105263
370	FR-A7-Constant-A11	CD	Non_inflamed	IGHA2	Ileum	IGHV1-18	0.037344398340249
371	FR-A7-Constant-A11	CD	Non_inflamed	IGHG1	Ileum	IGHV1-18	0.0333333333333333
372	FR-A7-Constant-A11	CD	Non_inflamed	IGHG2	Ileum	IGHV1-18	0
373	FR-A7-Constant-A11	CD	Non_inflamed	IGHM	Ileum	IGHV1-18	0.0165289256198347
374	FR-A7-Constant-A12	CD	Inflamed	IGHA1	Ileum	IGHV1-18	0.0520156046814044
375	FR-A7-Constant-A12	CD	Inflamed	IGHA2	Ileum	IGHV1-18	0.0550795593635251
376	FR-A7-Constant-A12	CD	Inflamed	IGHG1	Ileum	IGHV1-18	0.0402769037130271
377	FR-A7-Constant-A12	CD	Inflamed	IGHG2	Ileum	IGHV1-18	0.0368852459016393
378	FR-A7-Constant-A12	CD	Inflamed	IGHM	Ileum	IGHV1-18	0.0172585462993694
379	FR-A7-Constant-A2	CD	Non_inflamed	IGHA1	Colon	IGHV1-18	0.0364321608040201
380	FR-A7-Constant-A2	CD	Non_inflamed	IGHA2	Colon	IGHV1-18	0.0422960725075529
381	FR-A7-Constant-A2	CD	Non_inflamed	IGHG1	Colon	IGHV1-18	0.0385423966362999
382	FR-A7-Constant-A2	CD	Non_inflamed	IGHG2	Colon	IGHV1-18	0.0332541567695962
383	FR-A7-Constant-A2	CD	Non_inflamed	IGHM	Colon	IGHV1-18	0.0251076040172166
384	FR-A7-Constant-A3	CD	Non_inflamed	IGHA1	Ileum	IGHV1-18	0.0222882615156018
385	FR-A7-Constant-A3	CD	Non_inflamed	IGHA2	Ileum	IGHV1-18	0.0161001788908766
386	FR-A7-Constant-A3	CD	Non_inflamed	IGHG1	Ileum	IGHV1-18	0.0360895386021014
387	FR-A7-Constant-A3	CD	Non_inflamed	IGHG2	Ileum	IGHV1-18	0.0254826254826255
388	FR-A7-Constant-A3	CD	Non_inflamed	IGHM	Ileum	IGHV1-18	0.0110529377545084
389	FR-A7-Constant-A4	CD	Inflamed	IGHA1	Ileum	IGHV1-18	0.0283975659229209
390	FR-A7-Constant-A4	CD	Inflamed	IGHA2	Ileum	IGHV1-18	0.018018018018018
391	FR-A7-Constant-A4	CD	Inflamed	IGHG1	Ileum	IGHV1-18	0.0452674897119342
392	FR-A7-Constant-A4	CD	Inflamed	IGHG2	Ileum	IGHV1-18	0.0325644504748982
393	FR-A7-Constant-A4	CD	Inflamed	IGHM	Ileum	IGHV1-18	0.0128148475475033
394	FR-A7-Constant-A5	CD	Non_inflamed	IGHA1	Colon	IGHV1-18	0.0480769230769231
395	FR-A7-Constant-A5	CD	Non_inflamed	IGHA2	Colon	IGHV1-18	0.0335795836131632
396	FR-A7-Constant-A5	CD	Non_inflamed	IGHG1	Colon	IGHV1-18	0.049645390070922
397	FR-A7-Constant-A5	CD	Non_inflamed	IGHG2	Colon	IGHV1-18	0.04739336492891
398	FR-A7-Constant-A5	CD	Non_inflamed	IGHM	Colon	IGHV1-18	0.0087719298245614
399	FR-A7-Constant-A6	CD	Inflamed	IGHA1	Colon	IGHV1-18	0.0488245931283906
400	FR-A7-Constant-A6	CD	Inflamed	IGHA2	Colon	IGHV1-18	0.0376850605652759
401	FR-A7-Constant-A6	CD	Inflamed	IGHG1	Colon	IGHV1-18	0
402	FR-A7-Constant-A6	CD	Inflamed	IGHG2	Colon	IGHV1-18	0
403	FR-A7-Constant-A6	CD	Inflamed	IGHM	Colon	IGHV1-18	0
404	FR-A7-Constant-A7	CD	Non_inflamed	IGHA1	Ileum	IGHV1-18	0.0198198198198198
405	FR-A7-Constant-A7	CD	Non_inflamed	IGHA2	Ileum	IGHV1-18	0.0257425742574257
406	FR-A7-Constant-A7	CD	Non_inflamed	IGHG1	Ileum	IGHV1-18	0.0224719101123596
407	FR-A7-Constant-A7	CD	Non_inflamed	IGHG2	Ileum	IGHV1-18	0.0258823529411765
408	FR-A7-Constant-A7	CD	Non_inflamed	IGHM	Ileum	IGHV1-18	0.00404157043879908
409	FR-A7-Constant-A8	CD	Inflamed	IGHA1	Ileum	IGHV1-18	0.0208768267223382
410	FR-A7-Constant-A8	CD	Inflamed	IGHA2	Ileum	IGHV1-18	0.0256064690026954
411	FR-A7-Constant-A8	CD	Inflamed	IGHG1	Ileum	IGHV1-18	0.0467571644042232
412	FR-A7-Constant-A8	CD	Inflamed	IGHG2	Ileum	IGHV1-18	0.0360144057623049
413	FR-A7-Constant-A8	CD	Inflamed	IGHM	Ileum	IGHV1-18	0.0107411385606874
414	FR-A7-Constant-A9	CD	Non_inflamed	IGHA1	Colon	IGHV1-18	0.0468085106382979
415	FR-A7-Constant-A9	CD	Non_inflamed	IGHA2	Colon	IGHV1-18	0.0385674931129477
416	FR-A7-Constant-A9	CD	Non_inflamed	IGHG1	Colon	IGHV1-18	0.0388888888888889
417	FR-A7-Constant-A9	CD	Non_inflamed	IGHG2	Colon	IGHV1-18	0.0317848410757946
418	FR-A7-Constant-A9	CD	Non_inflamed	IGHM	Colon	IGHV1-18	0.00530503978779841
419	FR-A8-Constant-A1	CD	Non_inflamed	IGHA1	Colon	IGHV1-18	0.0376569037656904
420	FR-A8-Constant-A1	CD	Non_inflamed	IGHA2	Colon	IGHV1-18	0.0315487571701721
421	FR-A8-Constant-A1	CD	Non_inflamed	IGHG1	Colon	IGHV1-18	0.0121457489878543
422	FR-A8-Constant-A1	CD	Non_inflamed	IGHG2	Colon	IGHV1-18	0.0357142857142857
423	FR-A8-Constant-A1	CD	Non_inflamed	IGHM	Colon	IGHV1-18	0.0130208333333333
424	FR-A8-Constant-A10	Non_IBD_Control	Non_inflamed	IGHA1	Ileum	IGHV1-18	0.0468227424749164
425	FR-A8-Constant-A10	Non_IBD_Control	Non_inflamed	IGHA2	Ileum	IGHV1-18	0.0374181478016838
426	FR-A8-Constant-A10	Non_IBD_Control	Non_inflamed	IGHG1	Ileum	IGHV1-18	0.0355781448538755
427	FR-A8-Constant-A10	Non_IBD_Control	Non_inflamed	IGHG2	Ileum	IGHV1-18	0.0443786982248521
428	FR-A8-Constant-A10	Non_IBD_Control	Non_inflamed	IGHM	Ileum	IGHV1-18	0.0244200244200244
429	FR-A8-Constant-A11	Non_IBD_Control	Non_inflamed	IGHA1	Colon	IGHV1-18	0.0443490701001431
430	FR-A8-Constant-A11	Non_IBD_Control	Non_inflamed	IGHA2	Colon	IGHV1-18	0.0412087912087912
431	FR-A8-Constant-A11	Non_IBD_Control	Non_inflamed	IGHG1	Colon	IGHV1-18	0.0563380281690141
432	FR-A8-Constant-A11	Non_IBD_Control	Non_inflamed	IGHG2	Colon	IGHV1-18	0.0454545454545455
433	FR-A8-Constant-A11	Non_IBD_Control	Non_inflamed	IGHM	Colon	IGHV1-18	0.0107015457788347
434	FR-A8-Constant-A12	Non_IBD_Control	Non_inflamed	IGHA1	Ileum	IGHV1-18	0.0333333333333333
435	FR-A8-Constant-A12	Non_IBD_Control	Non_inflamed	IGHA2	Ileum	IGHV1-18	0.0212150433944069
436	FR-A8-Constant-A12	Non_IBD_Control	Non_inflamed	IGHG1	Ileum	IGHV1-18	0.0463320463320463
437	FR-A8-Constant-A12	Non_IBD_Control	Non_inflamed	IGHG2	Ileum	IGHV1-18	0.0338983050847458
438	FR-A8-Constant-A12	Non_IBD_Control	Non_inflamed	IGHM	Ileum	IGHV1-18	0.0129032258064516
439	FR-A8-Constant-A2	CD	Inflamed	IGHA1	Colon	IGHV1-18	0.0429553264604811
440	FR-A8-Constant-A2	CD	Inflamed	IGHA2	Colon	IGHV1-18	0.0466472303206997
441	FR-A8-Constant-A2	CD	Inflamed	IGHG1	Colon	IGHV1-18	0.0478119935170178
442	FR-A8-Constant-A2	CD	Inflamed	IGHG2	Colon	IGHV1-18	0.033210332103321
443	FR-A8-Constant-A2	CD	Inflamed	IGHM	Colon	IGHV1-18	0.0201465201465201
444	FR-A8-Constant-A3	CD	Non_inflamed	IGHA1	Ileum	IGHV1-18	0.0400890868596882
445	FR-A8-Constant-A3	CD	Non_inflamed	IGHA2	Ileum	IGHV1-18	0.0284396617986164
446	FR-A8-Constant-A3	CD	Non_inflamed	IGHG1	Ileum	IGHV1-18	0.0333333333333333
447	FR-A8-Constant-A3	CD	Non_inflamed	IGHG2	Ileum	IGHV1-18	0.0485436893203883
448	FR-A8-Constant-A3	CD	Non_inflamed	IGHM	Ileum	IGHV1-18	0.00529100529100529
449	FR-A8-Constant-A4	CD	Inflamed	IGHA1	Ileum	IGHV1-18	0.0452674897119342
450	FR-A8-Constant-A4	CD	Inflamed	IGHA2	Ileum	IGHV1-18	0.0407960199004975
451	FR-A8-Constant-A4	CD	Inflamed	IGHG1	Ileum	IGHV1-18	0.043010752688172
452	FR-A8-Constant-A4	CD	Inflamed	IGHG2	Ileum	IGHV1-18	0.0410742496050553
453	FR-A8-Constant-A4	CD	Inflamed	IGHM	Ileum	IGHV1-18	0.00675219446320054
454	FR-A8-Constant-A5	CD	Inflamed	IGHA1	Colon	IGHV1-18	0.0408805031446541
455	FR-A8-Constant-A5	CD	Inflamed	IGHA2	Colon	IGHV1-18	0.029595015576324
456	FR-A8-Constant-A5	CD	Inflamed	IGHG1	Colon	IGHV1-18	0
457	FR-A8-Constant-A5	CD	Inflamed	IGHG2	Colon	IGHV1-18	0.0512820512820513
458	FR-A8-Constant-A5	CD	Inflamed	IGHM	Colon	IGHV1-18	0.00746268656716418
459	FR-A8-Constant-A6	Non_IBD_Control	Non_inflamed	IGHA1	Ileum	IGHV1-18	0.0374832663989291
460	FR-A8-Constant-A6	Non_IBD_Control	Non_inflamed	IGHA2	Ileum	IGHV1-18	0.0346153846153846
461	FR-A8-Constant-A6	Non_IBD_Control	Non_inflamed	IGHG1	Ileum	IGHV1-18	0.0343915343915344
462	FR-A8-Constant-A6	Non_IBD_Control	Non_inflamed	IGHG2	Ileum	IGHV1-18	0.0319634703196347
463	FR-A8-Constant-A6	Non_IBD_Control	Non_inflamed	IGHM	Ileum	IGHV1-18	0.0305980528511822
464	FR-A8-Constant-A7	Non_IBD_Control	Non_inflamed	IGHA1	Colon	IGHV1-18	0.0367132867132867
465	FR-A8-Constant-A7	Non_IBD_Control	Non_inflamed	IGHA2	Colon	IGHV1-18	0.0345368916797488
466	FR-A8-Constant-A7	Non_IBD_Control	Non_inflamed	IGHG1	Colon	IGHV1-18	0
467	FR-A8-Constant-A7	Non_IBD_Control	Non_inflamed	IGHG2	Colon	IGHV1-18	0.0172413793103448
468	FR-A8-Constant-A7	Non_IBD_Control	Non_inflamed	IGHM	Colon	IGHV1-18	0.00537634408602151
469	FR-A8-Constant-A8	UC	Non_inflamed	IGHA1	Colon	IGHV1-18	0.0267062314540059
470	FR-A8-Constant-A8	UC	Non_inflamed	IGHA2	Colon	IGHV1-18	0.0191387559808612
471	FR-A8-Constant-A8	UC	Non_inflamed	IGHG1	Colon	IGHV1-18	0.0368421052631579
472	FR-A8-Constant-A8	UC	Non_inflamed	IGHG2	Colon	IGHV1-18	0.0374331550802139
473	FR-A8-Constant-A8	UC	Non_inflamed	IGHM	Colon	IGHV1-18	0
474	FR-A8-Constant-A9	UC	Inflamed	IGHA1	Colon	IGHV1-18	0.035
475	FR-A8-Constant-A9	UC	Inflamed	IGHA2	Colon	IGHV1-18	0.025
476	FR-A8-Constant-A9	UC	Inflamed	IGHG1	Colon	IGHV1-18	0.0348258706467662
477	FR-A8-Constant-A9	UC	Inflamed	IGHG2	Colon	IGHV1-18	0.0301369863013699
478	FR-A8-Constant-A9	UC	Inflamed	IGHM	Colon	IGHV1-18	0.0155844155844156
479	FR-A9-Constant-A1	Non_IBD_Control	Non_inflamed	IGHA1	Colon	IGHV1-18	0.0440097799511002
480	FR-A9-Constant-A1	Non_IBD_Control	Non_inflamed	IGHA2	Colon	IGHV1-18	0.0393220338983051
481	FR-A9-Constant-A1	Non_IBD_Control	Non_inflamed	IGHG1	Colon	IGHV1-18	0.0376106194690266
482	FR-A9-Constant-A1	Non_IBD_Control	Non_inflamed	IGHG2	Colon	IGHV1-18	0.0362694300518135
483	FR-A9-Constant-A1	Non_IBD_Control	Non_inflamed	IGHM	Colon	IGHV1-18	0.00782918149466192
484	FR-A9-Constant-A2	Non_IBD_Control	Non_inflamed	IGHA1	Ileum	IGHV1-18	0.0257675438596491
485	FR-A9-Constant-A2	Non_IBD_Control	Non_inflamed	IGHA2	Ileum	IGHV1-18	0.0183861082737487
486	FR-A9-Constant-A2	Non_IBD_Control	Non_inflamed	IGHG1	Ileum	IGHV1-18	0.0377149195784803
487	FR-A9-Constant-A2	Non_IBD_Control	Non_inflamed	IGHG2	Ileum	IGHV1-18	0.0246913580246914
488	FR-A9-Constant-A2	Non_IBD_Control	Non_inflamed	IGHM	Ileum	IGHV1-18	0.0123660346248969
489	FR-A9-Constant-A3	Non_IBD_Control	Non_inflamed	IGHA1	Colon	IGHV1-18	0.0236051502145923
490	FR-A9-Constant-A3	Non_IBD_Control	Non_inflamed	IGHA2	Colon	IGHV1-18	0.0256739409499358
491	FR-A9-Constant-A3	Non_IBD_Control	Non_inflamed	IGHG1	Colon	IGHV1-18	0.03
492	FR-A9-Constant-A3	Non_IBD_Control	Non_inflamed	IGHG2	Colon	IGHV1-18	0.0555555555555556
493	FR-A9-Constant-A3	Non_IBD_Control	Non_inflamed	IGHM	Colon	IGHV1-18	0.0103092783505155
494	FR-A9-Constant-A4	Non_IBD_Control	Non_inflamed	IGHA1	Ileum	IGHV1-18	0.0207756232686981
495	FR-A9-Constant-A4	Non_IBD_Control	Non_inflamed	IGHA2	Ileum	IGHV1-18	0.0198183319570603
496	FR-A9-Constant-A4	Non_IBD_Control	Non_inflamed	IGHG1	Ileum	IGHV1-18	0.0160320641282565
497	FR-A9-Constant-A4	Non_IBD_Control	Non_inflamed	IGHG2	Ileum	IGHV1-18	0.0194931773879142
498	FR-A9-Constant-A4	Non_IBD_Control	Non_inflamed	IGHM	Ileum	IGHV1-18	0.00708382526564345
499	FR-A9-Constant-A5	Non_IBD_Control	Non_inflamed	IGHA1	Colon	IGHV1-18	0.040084388185654
500	FR-A9-Constant-A5	Non_IBD_Control	Non_inflamed	IGHA2	Colon	IGHV1-18	0.026542800265428
501	FR-A9-Constant-A5	Non_IBD_Control	Non_inflamed	IGHG1	Colon	IGHV1-18	0.0275229357798165
502	FR-A9-Constant-A5	Non_IBD_Control	Non_inflamed	IGHG2	Colon	IGHV1-18	0.0347826086956522
503	FR-A9-Constant-A5	Non_IBD_Control	Non_inflamed	IGHM	Colon	IGHV1-18	0.0132978723404255
504	FR-A9-Constant-A6	CD	Non_inflamed	IGHA1	Colon	IGHV1-18	0.0112359550561798
505	FR-A9-Constant-A6	CD	Non_inflamed	IGHA2	Colon	IGHV1-18	0.0160427807486631
506	FR-A9-Constant-A6	CD	Non_inflamed	IGHG1	Colon	IGHV1-18	0.0199146514935989
507	FR-A9-Constant-A6	CD	Non_inflamed	IGHG2	Colon	IGHV1-18	0.0375
508	FR-A9-Constant-A6	CD	Non_inflamed	IGHM	Colon	IGHV1-18	0
509	FR-A9-Constant-A7	CD	Inflamed	IGHA1	Colon	IGHV1-18	0.0220729366602687
510	FR-A9-Constant-A7	CD	Inflamed	IGHA2	Colon	IGHV1-18	0.0170807453416149
511	FR-A9-Constant-A7	CD	Inflamed	IGHG1	Colon	IGHV1-18	0.0176271186440678
512	FR-A9-Constant-A7	CD	Inflamed	IGHG2	Colon	IGHV1-18	0.013262599469496
513	FR-A9-Constant-A7	CD	Inflamed	IGHM	Colon	IGHV1-18	0.00421052631578947
514	FR-A9-Constant-A8	CD	Non_inflamed	IGHA1	Colon	IGHV1-18	0.0303030303030303
515	FR-A9-Constant-A8	CD	Non_inflamed	IGHA2	Colon	IGHV1-18	0.0441839495040577
516	FR-A9-Constant-A8	CD	Non_inflamed	IGHG1	Colon	IGHV1-18	0.0358342665173572
517	FR-A9-Constant-A8	CD	Non_inflamed	IGHG2	Colon	IGHV1-18	0.0178731009830206
518	FR-A9-Constant-A8	CD	Non_inflamed	IGHM	Colon	IGHV1-18	0.0159478071765132
519	FR-A9-Constant-A9	CD	Inflamed	IGHA1	Colon	IGHV1-18	0.0259319286871961
520	FR-A9-Constant-A9	CD	Inflamed	IGHA2	Colon	IGHV1-18	0.0337512054001929
521	FR-A9-Constant-A9	CD	Inflamed	IGHG1	Colon	IGHV1-18	0.0168067226890756
522	FR-A9-Constant-A9	CD	Inflamed	IGHG2	Colon	IGHV1-18	0.0158730158730159
523	FR-A9-Constant-A9	CD	Inflamed	IGHM	Colon	IGHV1-18	0.00200400801603206
524	FR-A1-Constant-A1	UC	Non_inflamed	IGHA1	Colon	IGHV1-2	0.0382222222222222
525	FR-A1-Constant-A1	UC	Non_inflamed	IGHA2	Colon	IGHV1-2	0.0351002865329513
526	FR-A1-Constant-A1	UC	Non_inflamed	IGHG1	Colon	IGHV1-2	0.0228571428571429
527	FR-A1-Constant-A1	UC	Non_inflamed	IGHG2	Colon	IGHV1-2	0.0199430199430199
528	FR-A1-Constant-A1	UC	Non_inflamed	IGHM	Colon	IGHV1-2	0.0148247978436658
529	FR-A1-Constant-A10	CD	Non_inflamed	IGHA1	Colon	IGHV1-2	0.00268817204301075
530	FR-A1-Constant-A10	CD	Non_inflamed	IGHA2	Colon	IGHV1-2	0.00482093663911846
531	FR-A1-Constant-A10	CD	Non_inflamed	IGHG1	Colon	IGHV1-2	0.00737100737100737
532	FR-A1-Constant-A10	CD	Non_inflamed	IGHG2	Colon	IGHV1-2	0.00362976406533575
533	FR-A1-Constant-A10	CD	Non_inflamed	IGHM	Colon	IGHV1-2	0.0025
534	FR-A1-Constant-A11	CD	Inflamed	IGHA1	Colon	IGHV1-2	0.0126582278481013
535	FR-A1-Constant-A11	CD	Inflamed	IGHA2	Colon	IGHV1-2	0.00895316804407714
536	FR-A1-Constant-A11	CD	Inflamed	IGHG1	Colon	IGHV1-2	0.0114649681528662
537	FR-A1-Constant-A11	CD	Inflamed	IGHG2	Colon	IGHV1-2	0.00987306064880113
538	FR-A1-Constant-A11	CD	Inflamed	IGHM	Colon	IGHV1-2	0.0101580135440181
539	FR-A1-Constant-A12	UC	Non_inflamed	IGHA1	Colon	IGHV1-2	0.0472854640980736
540	FR-A1-Constant-A12	UC	Non_inflamed	IGHA2	Colon	IGHV1-2	0.040983606557377
541	FR-A1-Constant-A12	UC	Non_inflamed	IGHG1	Colon	IGHV1-2	0.0251450676982592
542	FR-A1-Constant-A12	UC	Non_inflamed	IGHG2	Colon	IGHV1-2	0.0397350993377483
543	FR-A1-Constant-A12	UC	Non_inflamed	IGHM	Colon	IGHV1-2	0.017353579175705
544	FR-A1-Constant-A2	UC	Non_inflamed	IGHA1	Colon	IGHV1-2	0.0066006600660066
545	FR-A1-Constant-A2	UC	Non_inflamed	IGHA2	Colon	IGHV1-2	0.0042092603728202
546	FR-A1-Constant-A2	UC	Non_inflamed	IGHG1	Colon	IGHV1-2	0.00588235294117647
547	FR-A1-Constant-A2	UC	Non_inflamed	IGHG2	Colon	IGHV1-2	0
548	FR-A1-Constant-A2	UC	Non_inflamed	IGHM	Colon	IGHV1-2	0
549	FR-A1-Constant-A3	UC	Non_inflamed	IGHA1	Colon	IGHV1-2	0.0471887550200803
550	FR-A1-Constant-A3	UC	Non_inflamed	IGHA2	Colon	IGHV1-2	0.0337730870712401
551	FR-A1-Constant-A3	UC	Non_inflamed	IGHG1	Colon	IGHV1-2	0.0526641883519207
552	FR-A1-Constant-A3	UC	Non_inflamed	IGHG2	Colon	IGHV1-2	0.0390532544378698
553	FR-A1-Constant-A3	UC	Non_inflamed	IGHM	Colon	IGHV1-2	0.0227910238429173
554	FR-A1-Constant-A4	UC	Inflamed	IGHA1	Colon	IGHV1-2	0.0369127516778524
555	FR-A1-Constant-A4	UC	Inflamed	IGHA2	Colon	IGHV1-2	0.0272904483430799
556	FR-A1-Constant-A4	UC	Inflamed	IGHG1	Colon	IGHV1-2	0.0489164086687307
557	FR-A1-Constant-A4	UC	Inflamed	IGHG2	Colon	IGHV1-2	0.0733137829912024
558	FR-A1-Constant-A4	UC	Inflamed	IGHM	Colon	IGHV1-2	0.0315436241610738
559	FR-A1-Constant-A5	UC	Non_inflamed	IGHA1	Colon	IGHV1-2	0.0697674418604651
560	FR-A1-Constant-A5	UC	Non_inflamed	IGHA2	Colon	IGHV1-2	0.0571748878923767
561	FR-A1-Constant-A5	UC	Non_inflamed	IGHG1	Colon	IGHV1-2	0.0284900284900285
562	FR-A1-Constant-A5	UC	Non_inflamed	IGHG2	Colon	IGHV1-2	0.0303413400758534
563	FR-A1-Constant-A5	UC	Non_inflamed	IGHM	Colon	IGHV1-2	0.0121250797702616
564	FR-A1-Constant-A6	UC	Inflamed	IGHA1	Colon	IGHV1-2	0.0602409638554217
565	FR-A1-Constant-A6	UC	Inflamed	IGHA2	Colon	IGHV1-2	0.046142208774584
566	FR-A1-Constant-A6	UC	Inflamed	IGHG1	Colon	IGHV1-2	0.0479233226837061
567	FR-A1-Constant-A6	UC	Inflamed	IGHG2	Colon	IGHV1-2	0.0234604105571848
568	FR-A1-Constant-A6	UC	Inflamed	IGHM	Colon	IGHV1-2	0.0292207792207792
569	FR-A1-Constant-A7	UC	Inflamed	IGHA1	Colon	IGHV1-2	0.0628980891719745
570	FR-A1-Constant-A7	UC	Inflamed	IGHA2	Colon	IGHV1-2	0.0756123535676251
571	FR-A1-Constant-A7	UC	Inflamed	IGHG1	Colon	IGHV1-2	0.0533484676503973
572	FR-A1-Constant-A7	UC	Inflamed	IGHG2	Colon	IGHV1-2	0.0538990825688073
573	FR-A1-Constant-A7	UC	Inflamed	IGHM	Colon	IGHV1-2	0.0252038547071905
574	FR-A1-Constant-A8	UC	Non_inflamed	IGHA1	Colon	IGHV1-2	0.0550351288056206
575	FR-A1-Constant-A8	UC	Non_inflamed	IGHA2	Colon	IGHV1-2	0.0423108218063466
576	FR-A1-Constant-A8	UC	Non_inflamed	IGHG1	Colon	IGHV1-2	0.0498812351543943
577	FR-A1-Constant-A8	UC	Non_inflamed	IGHG2	Colon	IGHV1-2	0.050561797752809
578	FR-A1-Constant-A8	UC	Non_inflamed	IGHM	Colon	IGHV1-2	0.0209324452901998
579	FR-A1-Constant-A9	UC	Inflamed	IGHA1	Colon	IGHV1-2	0.0487616099071207
580	FR-A1-Constant-A9	UC	Inflamed	IGHA2	Colon	IGHV1-2	0.045828437132785
581	FR-A1-Constant-A9	UC	Inflamed	IGHG1	Colon	IGHV1-2	0.0571593533487298
582	FR-A1-Constant-A9	UC	Inflamed	IGHG2	Colon	IGHV1-2	0.0633608815426997
583	FR-A1-Constant-A9	UC	Inflamed	IGHM	Colon	IGHV1-2	0.0256081946222791
584	FR-A2-Constant-A1	UC	Inflamed	IGHA1	Colon	IGHV1-2	0.0522292993630573
585	FR-A2-Constant-A1	UC	Inflamed	IGHA2	Colon	IGHV1-2	0.0366441658630665
586	FR-A2-Constant-A1	UC	Inflamed	IGHG1	Colon	IGHV1-2	0.0466237942122186
587	FR-A2-Constant-A1	UC	Inflamed	IGHG2	Colon	IGHV1-2	0.020979020979021
588	FR-A2-Constant-A1	UC	Inflamed	IGHM	Colon	IGHV1-2	0.0425721941053885
589	FR-A2-Constant-A10	CD	Inflamed	IGHA1	Colon	IGHV1-2	0.0542635658914729
590	FR-A2-Constant-A10	CD	Inflamed	IGHA2	Colon	IGHV1-2	0.0313653136531365
591	FR-A2-Constant-A10	CD	Inflamed	IGHG1	Colon	IGHV1-2	0.0433333333333333
592	FR-A2-Constant-A10	CD	Inflamed	IGHG2	Colon	IGHV1-2	0.0323624595469256
593	FR-A2-Constant-A10	CD	Inflamed	IGHM	Colon	IGHV1-2	0.0160202360876897
594	FR-A2-Constant-A11	CD	Inflamed	IGHA1	Colon	IGHV1-2	0.0237226277372263
595	FR-A2-Constant-A11	CD	Inflamed	IGHA2	Colon	IGHV1-2	0.0292479108635097
596	FR-A2-Constant-A11	CD	Inflamed	IGHM	Colon	IGHV1-2	0.013215859030837
597	FR-A2-Constant-A12	UC	Inflamed	IGHA1	Colon	IGHV1-2	0.00309278350515464
598	FR-A2-Constant-A12	UC	Inflamed	IGHA2	Colon	IGHV1-2	0.00881057268722467
599	FR-A2-Constant-A12	UC	Inflamed	IGHG1	Colon	IGHV1-2	0.0108527131782946
600	FR-A2-Constant-A12	UC	Inflamed	IGHG2	Colon	IGHV1-2	0.006426735218509
601	FR-A2-Constant-A12	UC	Inflamed	IGHM	Colon	IGHV1-2	0.00448654037886341
602	FR-A2-Constant-A2	UC	Non_inflamed	IGHA1	Colon	IGHV1-2	0.0279627163781625
603	FR-A2-Constant-A2	UC	Non_inflamed	IGHA2	Colon	IGHV1-2	0.0310756972111554
604	FR-A2-Constant-A2	UC	Non_inflamed	IGHG1	Colon	IGHV1-2	0.0406976744186047
605	FR-A2-Constant-A2	UC	Non_inflamed	IGHG2	Colon	IGHV1-2	0.0292682926829268
606	FR-A2-Constant-A2	UC	Non_inflamed	IGHM	Colon	IGHV1-2	0.0103703703703704
607	FR-A2-Constant-A3	UC	Inflamed	IGHA1	Colon	IGHV1-2	0.0481132075471698
608	FR-A2-Constant-A3	UC	Inflamed	IGHA2	Colon	IGHV1-2	0.0376712328767123
609	FR-A2-Constant-A3	UC	Inflamed	IGHG1	Colon	IGHV1-2	0.0549019607843137
610	FR-A2-Constant-A3	UC	Inflamed	IGHG2	Colon	IGHV1-2	0.0382165605095541
611	FR-A2-Constant-A3	UC	Inflamed	IGHM	Colon	IGHV1-2	0.0195852534562212
612	FR-A2-Constant-A4	CD	Non_inflamed	IGHA1	Colon	IGHV1-2	0.0129496402877698
613	FR-A2-Constant-A4	CD	Non_inflamed	IGHA2	Colon	IGHV1-2	0.017042330951072
614	FR-A2-Constant-A4	CD	Non_inflamed	IGHG1	Colon	IGHV1-2	0.0208643815201192
615	FR-A2-Constant-A4	CD	Non_inflamed	IGHG2	Colon	IGHV1-2	0.00845503458877786
616	FR-A2-Constant-A4	CD	Non_inflamed	IGHM	Colon	IGHV1-2	0.0124567474048443
617	FR-A2-Constant-A5	CD	Inflamed	IGHA1	Colon	IGHV1-2	0.0209339774557166
618	FR-A2-Constant-A5	CD	Inflamed	IGHA2	Colon	IGHV1-2	0.0204081632653061
619	FR-A2-Constant-A5	CD	Inflamed	IGHG1	Colon	IGHV1-2	0.019893899204244
620	FR-A2-Constant-A5	CD	Inflamed	IGHG2	Colon	IGHV1-2	0.0138339920948617
621	FR-A2-Constant-A5	CD	Inflamed	IGHM	Colon	IGHV1-2	0.00274977085242896
622	FR-A2-Constant-A6	UC	Inflamed	IGHA1	Colon	IGHV1-2	0.0256410256410256
623	FR-A2-Constant-A6	UC	Inflamed	IGHA2	Colon	IGHV1-2	0.0133214920071048
624	FR-A2-Constant-A6	UC	Inflamed	IGHG1	Colon	IGHV1-2	0.00520833333333333
625	FR-A2-Constant-A6	UC	Inflamed	IGHG2	Colon	IGHV1-2	0.0127388535031847
626	FR-A2-Constant-A6	UC	Inflamed	IGHM	Colon	IGHV1-2	0.00393700787401575
627	FR-A2-Constant-A7	UC	Non_inflamed	IGHA1	Colon	IGHV1-2	0.0483271375464684
628	FR-A2-Constant-A7	UC	Non_inflamed	IGHA2	Colon	IGHV1-2	0.0327552986512524
629	FR-A2-Constant-A7	UC	Non_inflamed	IGHG1	Colon	IGHV1-2	0.0197693574958814
630	FR-A2-Constant-A7	UC	Non_inflamed	IGHG2	Colon	IGHV1-2	0.00540540540540541
631	FR-A2-Constant-A7	UC	Non_inflamed	IGHM	Colon	IGHV1-2	0.0164179104477612
632	FR-A2-Constant-A8	UC	Inflamed	IGHA1	Colon	IGHV1-2	0.0543933054393305
633	FR-A2-Constant-A8	UC	Inflamed	IGHA2	Colon	IGHV1-2	0.0428709055876686
634	FR-A2-Constant-A8	UC	Inflamed	IGHG1	Colon	IGHV1-2	0.0371057513914657
635	FR-A2-Constant-A8	UC	Inflamed	IGHG2	Colon	IGHV1-2	0.0363321799307958
636	FR-A2-Constant-A8	UC	Inflamed	IGHM	Colon	IGHV1-2	0.0134436401240951
637	FR-A2-Constant-A9	CD	Non_inflamed	IGHA1	Colon	IGHV1-2	0.0406024885396202
638	FR-A2-Constant-A9	CD	Non_inflamed	IGHA2	Colon	IGHV1-2	0.0369905956112853
639	FR-A2-Constant-A9	CD	Non_inflamed	IGHG1	Colon	IGHV1-2	0.0412587412587413
640	FR-A2-Constant-A9	CD	Non_inflamed	IGHG2	Colon	IGHV1-2	0.0347705146036161
641	FR-A2-Constant-A9	CD	Non_inflamed	IGHM	Colon	IGHV1-2	0.0171277997364954
642	FR-A3-Constant-A1	UC	Inflamed	IGHA1	Colon	IGHV1-2	0.00332225913621262
643	FR-A3-Constant-A1	UC	Inflamed	IGHA2	Colon	IGHV1-2	0.00557103064066852
644	FR-A3-Constant-A1	UC	Inflamed	IGHG1	Colon	IGHV1-2	0.00714285714285714
645	FR-A3-Constant-A1	UC	Inflamed	IGHG2	Colon	IGHV1-2	0
646	FR-A3-Constant-A1	UC	Inflamed	IGHM	Colon	IGHV1-2	0
647	FR-A3-Constant-A10	CD	Non_inflamed	IGHA1	Colon	IGHV1-2	0.011090573012939
648	FR-A3-Constant-A10	CD	Non_inflamed	IGHA2	Colon	IGHV1-2	0.0099009900990099
649	FR-A3-Constant-A10	CD	Non_inflamed	IGHG1	Colon	IGHV1-2	0.00700934579439252
650	FR-A3-Constant-A10	CD	Non_inflamed	IGHG2	Colon	IGHV1-2	0.00701754385964912
651	FR-A3-Constant-A10	CD	Non_inflamed	IGHM	Colon	IGHV1-2	0.0125448028673835
652	FR-A3-Constant-A11	CD	Inflamed	IGHA1	Colon	IGHV1-2	0.0111607142857143
653	FR-A3-Constant-A11	CD	Inflamed	IGHA2	Colon	IGHV1-2	0.00780572419774501
654	FR-A3-Constant-A11	CD	Inflamed	IGHG1	Colon	IGHV1-2	0.00269179004037685
655	FR-A3-Constant-A11	CD	Inflamed	IGHG2	Colon	IGHV1-2	0.00564971751412429
656	FR-A3-Constant-A11	CD	Inflamed	IGHM	Colon	IGHV1-2	0.0167130919220056
657	FR-A3-Constant-A12	CD	Non_inflamed	IGHA1	Ileum	IGHV1-2	0
658	FR-A3-Constant-A12	CD	Non_inflamed	IGHA2	Ileum	IGHV1-2	0
659	FR-A3-Constant-A12	CD	Non_inflamed	IGHG1	Ileum	IGHV1-2	0
660	FR-A3-Constant-A12	CD	Non_inflamed	IGHG2	Ileum	IGHV1-2	0
661	FR-A3-Constant-A12	CD	Non_inflamed	IGHM	Ileum	IGHV1-2	0
662	FR-A3-Constant-A2	CD	Non_inflamed	IGHA1	Colon	IGHV1-2	0.0338680926916221
663	FR-A3-Constant-A2	CD	Non_inflamed	IGHA2	Colon	IGHV1-2	0.0267175572519084
664	FR-A3-Constant-A2	CD	Non_inflamed	IGHG1	Colon	IGHV1-2	0.0292397660818713
665	FR-A3-Constant-A2	CD	Non_inflamed	IGHG2	Colon	IGHV1-2	0.0368421052631579
666	FR-A3-Constant-A2	CD	Non_inflamed	IGHM	Colon	IGHV1-2	0.0162059103908484
667	FR-A3-Constant-A3	CD	Inflamed	IGHA1	Colon	IGHV1-2	0.0601694915254237
668	FR-A3-Constant-A3	CD	Inflamed	IGHA2	Colon	IGHV1-2	0.041335453100159
669	FR-A3-Constant-A3	CD	Inflamed	IGHG1	Colon	IGHV1-2	0.0491029272898961
670	FR-A3-Constant-A3	CD	Inflamed	IGHG2	Colon	IGHV1-2	0.0298507462686567
671	FR-A3-Constant-A3	CD	Inflamed	IGHM	Colon	IGHV1-2	0.0153015301530153
672	FR-A3-Constant-A4	UC	Non_inflamed	IGHA1	Colon	IGHV1-2	0.0333333333333333
673	FR-A3-Constant-A4	UC	Non_inflamed	IGHA2	Colon	IGHV1-2	0.023448275862069
674	FR-A3-Constant-A4	UC	Non_inflamed	IGHG1	Colon	IGHV1-2	0
675	FR-A3-Constant-A4	UC	Non_inflamed	IGHG2	Colon	IGHV1-2	0
676	FR-A3-Constant-A4	UC	Non_inflamed	IGHM	Colon	IGHV1-2	0.0148367952522255
677	FR-A3-Constant-A5	UC	Inflamed	IGHA1	Colon	IGHV1-2	0.0348583877995643
678	FR-A3-Constant-A5	UC	Inflamed	IGHA2	Colon	IGHV1-2	0.0199252801992528
679	FR-A3-Constant-A5	UC	Inflamed	IGHG1	Colon	IGHV1-2	0.0263157894736842
680	FR-A3-Constant-A5	UC	Inflamed	IGHG2	Colon	IGHV1-2	0.0113636363636364
681	FR-A3-Constant-A5	UC	Inflamed	IGHM	Colon	IGHV1-2	0.0208333333333333
682	FR-A3-Constant-A6	CD	Non_inflamed	IGHA1	Colon	IGHV1-2	0.0775347912524851
683	FR-A3-Constant-A6	CD	Non_inflamed	IGHA2	Colon	IGHV1-2	0.0505226480836237
684	FR-A3-Constant-A6	CD	Non_inflamed	IGHG1	Colon	IGHV1-2	0.0896551724137931
685	FR-A3-Constant-A6	CD	Non_inflamed	IGHG2	Colon	IGHV1-2	0.0830324909747292
686	FR-A3-Constant-A6	CD	Non_inflamed	IGHM	Colon	IGHV1-2	0.0355805243445693
687	FR-A3-Constant-A7	CD	Inflamed	IGHA1	Colon	IGHV1-2	0.0598130841121495
688	FR-A3-Constant-A7	CD	Inflamed	IGHA2	Colon	IGHV1-2	0.0717131474103586
689	FR-A3-Constant-A7	CD	Inflamed	IGHG1	Colon	IGHV1-2	0.0900981266726137
690	FR-A3-Constant-A7	CD	Inflamed	IGHG2	Colon	IGHV1-2	0.0886524822695035
691	FR-A3-Constant-A7	CD	Inflamed	IGHM	Colon	IGHV1-2	0.0422535211267606
692	FR-A3-Constant-A8	CD	Non_inflamed	IGHA1	Ileum	IGHV1-2	0.00395256916996047
693	FR-A3-Constant-A8	CD	Non_inflamed	IGHA2	Ileum	IGHV1-2	0.00780234070221066
694	FR-A3-Constant-A8	CD	Non_inflamed	IGHG1	Ileum	IGHV1-2	0.0071301247771836
695	FR-A3-Constant-A8	CD	Non_inflamed	IGHG2	Ileum	IGHV1-2	0.00396039603960396
696	FR-A3-Constant-A8	CD	Non_inflamed	IGHM	Ileum	IGHV1-2	0.00689655172413793
697	FR-A3-Constant-A9	CD	Inflamed	IGHA1	Ileum	IGHV1-2	0.00136425648021828
698	FR-A3-Constant-A9	CD	Inflamed	IGHA2	Ileum	IGHV1-2	0.00735294117647059
699	FR-A3-Constant-A9	CD	Inflamed	IGHG1	Ileum	IGHV1-2	0.00420168067226891
700	FR-A3-Constant-A9	CD	Inflamed	IGHG2	Ileum	IGHV1-2	0.0109034267912773
701	FR-A3-Constant-A9	CD	Inflamed	IGHM	Ileum	IGHV1-2	0.038117927337701
702	FR-A4-Constant-A1	UC	Non_inflamed	IGHA1	Colon	IGHV1-2	0.013595166163142
703	FR-A4-Constant-A1	UC	Non_inflamed	IGHA2	Colon	IGHV1-2	0.0216450216450216
704	FR-A4-Constant-A1	UC	Non_inflamed	IGHG1	Colon	IGHV1-2	0.018018018018018
705	FR-A4-Constant-A1	UC	Non_inflamed	IGHG2	Colon	IGHV1-2	0
706	FR-A4-Constant-A1	UC	Non_inflamed	IGHM	Colon	IGHV1-2	0.00623052959501558
707	FR-A4-Constant-A10	UC	Inflamed	IGHA1	Colon	IGHV1-2	0.00715990453460621
708	FR-A4-Constant-A10	UC	Inflamed	IGHA2	Colon	IGHV1-2	0.00696864111498258
709	FR-A4-Constant-A10	UC	Inflamed	IGHG1	Colon	IGHV1-2	0.00448765893792072
710	FR-A4-Constant-A10	UC	Inflamed	IGHG2	Colon	IGHV1-2	0.00452488687782805
711	FR-A4-Constant-A10	UC	Inflamed	IGHM	Colon	IGHV1-2	0.00367647058823529
712	FR-A4-Constant-A11	UC	Non_inflamed	IGHA1	Colon	IGHV1-2	0.0407523510971787
713	FR-A4-Constant-A11	UC	Non_inflamed	IGHA2	Colon	IGHV1-2	0.0236013986013986
714	FR-A4-Constant-A11	UC	Non_inflamed	IGHG1	Colon	IGHV1-2	0.0230769230769231
715	FR-A4-Constant-A11	UC	Non_inflamed	IGHG2	Colon	IGHV1-2	0.0521739130434783
716	FR-A4-Constant-A11	UC	Non_inflamed	IGHM	Colon	IGHV1-2	0.0279329608938548
717	FR-A4-Constant-A12	UC	Inflamed	IGHA1	Colon	IGHV1-2	0.0414993306559572
718	FR-A4-Constant-A12	UC	Inflamed	IGHA2	Colon	IGHV1-2	0.0444444444444444
719	FR-A4-Constant-A12	UC	Inflamed	IGHG1	Colon	IGHV1-2	0.0365239294710327
720	FR-A4-Constant-A12	UC	Inflamed	IGHG2	Colon	IGHV1-2	0.040625
721	FR-A4-Constant-A12	UC	Inflamed	IGHM	Colon	IGHV1-2	0.020997375328084
722	FR-A4-Constant-A2	UC	Inflamed	IGHA1	Colon	IGHV1-2	0.0241545893719807
723	FR-A4-Constant-A2	UC	Inflamed	IGHA2	Colon	IGHV1-2	0.0355871886120996
724	FR-A4-Constant-A2	UC	Inflamed	IGHG1	Colon	IGHV1-2	0.0318471337579618
725	FR-A4-Constant-A2	UC	Inflamed	IGHG2	Colon	IGHV1-2	0.0196078431372549
726	FR-A4-Constant-A2	UC	Inflamed	IGHM	Colon	IGHV1-2	0
727	FR-A4-Constant-A3	CD	Non_inflamed	IGHA1	Colon	IGHV1-2	0.0204290091930541
728	FR-A4-Constant-A3	CD	Non_inflamed	IGHA2	Colon	IGHV1-2	0.0205592105263158
729	FR-A4-Constant-A3	CD	Non_inflamed	IGHG1	Colon	IGHV1-2	0.0177165354330709
730	FR-A4-Constant-A3	CD	Non_inflamed	IGHG2	Colon	IGHV1-2	0.00956937799043062
731	FR-A4-Constant-A3	CD	Non_inflamed	IGHM	Colon	IGHV1-2	0.0170454545454545
732	FR-A4-Constant-A4	CD	Inflamed	IGHA1	Colon	IGHV1-2	0.0203160270880361
733	FR-A4-Constant-A4	CD	Inflamed	IGHA2	Colon	IGHV1-2	0.03515625
734	FR-A4-Constant-A4	CD	Inflamed	IGHG1	Colon	IGHV1-2	0.0305741983594333
735	FR-A4-Constant-A4	CD	Inflamed	IGHG2	Colon	IGHV1-2	0.028322440087146
736	FR-A4-Constant-A4	CD	Inflamed	IGHM	Colon	IGHV1-2	0.0115458627325208
737	FR-A4-Constant-A5	CD	Non_inflamed	IGHA1	Ileum	IGHV1-2	0.0681818181818182
738	FR-A4-Constant-A5	CD	Non_inflamed	IGHA2	Ileum	IGHV1-2	0.0876865671641791
739	FR-A4-Constant-A5	CD	Non_inflamed	IGHG1	Ileum	IGHV1-2	0
740	FR-A4-Constant-A5	CD	Non_inflamed	IGHG2	Ileum	IGHV1-2	0.0238095238095238
741	FR-A4-Constant-A5	CD	Non_inflamed	IGHM	Ileum	IGHV1-2	0.0526315789473684
742	FR-A4-Constant-A6	CD	Inflamed	IGHA1	Ileum	IGHV1-2	0.0586907449209932
743	FR-A4-Constant-A6	CD	Inflamed	IGHA2	Ileum	IGHV1-2	0.0651041666666667
744	FR-A4-Constant-A6	CD	Inflamed	IGHG1	Ileum	IGHV1-2	0.062992125984252
745	FR-A4-Constant-A6	CD	Inflamed	IGHG2	Ileum	IGHV1-2	0.0472103004291845
746	FR-A4-Constant-A6	CD	Inflamed	IGHM	Ileum	IGHV1-2	0.0472727272727273
747	FR-A4-Constant-A7	CD	Non_inflamed	IGHA1	Colon	IGHV1-2	0.0558539205155746
748	FR-A4-Constant-A7	CD	Non_inflamed	IGHA2	Colon	IGHV1-2	0.0549973558963511
749	FR-A4-Constant-A7	CD	Non_inflamed	IGHG1	Colon	IGHV1-2	0.036144578313253
750	FR-A4-Constant-A7	CD	Non_inflamed	IGHG2	Colon	IGHV1-2	0
751	FR-A4-Constant-A7	CD	Non_inflamed	IGHM	Colon	IGHV1-2	0.0410958904109589
752	FR-A4-Constant-A8	CD	Inflamed	IGHA1	Colon	IGHV1-2	0.0527950310559006
753	FR-A4-Constant-A8	CD	Inflamed	IGHA2	Colon	IGHV1-2	0.0527681660899654
754	FR-A4-Constant-A8	CD	Inflamed	IGHG1	Colon	IGHV1-2	0.0310077519379845
755	FR-A4-Constant-A8	CD	Inflamed	IGHG2	Colon	IGHV1-2	0.0784313725490196
756	FR-A4-Constant-A8	CD	Inflamed	IGHM	Colon	IGHV1-2	0.0392156862745098
757	FR-A4-Constant-A9	UC	Non_inflamed	IGHA1	Colon	IGHV1-2	0.00761697497279652
758	FR-A4-Constant-A9	UC	Non_inflamed	IGHA2	Colon	IGHV1-2	0.00695652173913044
759	FR-A4-Constant-A9	UC	Non_inflamed	IGHG1	Colon	IGHV1-2	0.00838574423480084
760	FR-A4-Constant-A9	UC	Non_inflamed	IGHG2	Colon	IGHV1-2	0.00862068965517241
761	FR-A4-Constant-A9	UC	Non_inflamed	IGHM	Colon	IGHV1-2	0.0069284064665127
762	FR-A5-Constant-A1	UC	Non_inflamed	IGHA1	Colon	IGHV1-2	0.00314465408805031
763	FR-A5-Constant-A1	UC	Non_inflamed	IGHA2	Colon	IGHV1-2	0.00459770114942529
764	FR-A5-Constant-A1	UC	Non_inflamed	IGHG1	Colon	IGHV1-2	0.00684931506849315
765	FR-A5-Constant-A1	UC	Non_inflamed	IGHG2	Colon	IGHV1-2	0.00233644859813084
766	FR-A5-Constant-A1	UC	Non_inflamed	IGHM	Colon	IGHV1-2	0.00473484848484848
767	FR-A5-Constant-A10	Non_IBD_Control	Non_inflamed	IGHA1	Ileum	IGHV1-2	0.0399002493765586
768	FR-A5-Constant-A10	Non_IBD_Control	Non_inflamed	IGHA2	Ileum	IGHV1-2	0.0371621621621622
769	FR-A5-Constant-A10	Non_IBD_Control	Non_inflamed	IGHG1	Ileum	IGHV1-2	0.0258823529411765
770	FR-A5-Constant-A10	Non_IBD_Control	Non_inflamed	IGHG2	Ileum	IGHV1-2	0.0281899109792285
771	FR-A5-Constant-A10	Non_IBD_Control	Non_inflamed	IGHM	Ileum	IGHV1-2	0.0267361111111111
772	FR-A5-Constant-A11	Non_IBD_Control	Non_inflamed	IGHA1	Ileum	IGHV1-2	0.0393518518518518
773	FR-A5-Constant-A11	Non_IBD_Control	Non_inflamed	IGHA2	Ileum	IGHV1-2	0.0381781647689216
774	FR-A5-Constant-A11	Non_IBD_Control	Non_inflamed	IGHG1	Ileum	IGHV1-2	0.03
775	FR-A5-Constant-A11	Non_IBD_Control	Non_inflamed	IGHG2	Ileum	IGHV1-2	0.0240641711229947
776	FR-A5-Constant-A11	Non_IBD_Control	Non_inflamed	IGHM	Ileum	IGHV1-2	0.00996677740863787
777	FR-A5-Constant-A12	CD	Non_inflamed	IGHA1	Colon	IGHV1-2	0.0360531309297913
778	FR-A5-Constant-A12	CD	Non_inflamed	IGHA2	Colon	IGHV1-2	0.046583850931677
779	FR-A5-Constant-A12	CD	Non_inflamed	IGHG1	Colon	IGHV1-2	0
780	FR-A5-Constant-A12	CD	Non_inflamed	IGHG2	Colon	IGHV1-2	0.0253807106598985
781	FR-A5-Constant-A12	CD	Non_inflamed	IGHM	Colon	IGHV1-2	0.0266666666666667
782	FR-A5-Constant-A2	UC	Non_inflamed	IGHA1	Colon	IGHV1-2	0.00209205020920502
783	FR-A5-Constant-A2	UC	Non_inflamed	IGHA2	Colon	IGHV1-2	0.00509229789942712
784	FR-A5-Constant-A2	UC	Non_inflamed	IGHG1	Colon	IGHV1-2	0
785	FR-A5-Constant-A2	UC	Non_inflamed	IGHG2	Colon	IGHV1-2	0
786	FR-A5-Constant-A2	UC	Non_inflamed	IGHM	Colon	IGHV1-2	0.0111111111111111
787	FR-A5-Constant-A3	CD	Non_inflamed	IGHA1	Colon	IGHV1-2	0.0446320868516285
788	FR-A5-Constant-A3	CD	Non_inflamed	IGHA2	Colon	IGHV1-2	0.0478723404255319
789	FR-A5-Constant-A3	CD	Non_inflamed	IGHG1	Colon	IGHV1-2	0.03584229390681
790	FR-A5-Constant-A3	CD	Non_inflamed	IGHG2	Colon	IGHV1-2	0.0301204819277108
791	FR-A5-Constant-A3	CD	Non_inflamed	IGHM	Colon	IGHV1-2	0.0394688306897824
792	FR-A5-Constant-A4	UC	Non_inflamed	IGHA1	Colon	IGHV1-2	0.0209424083769634
793	FR-A5-Constant-A4	UC	Non_inflamed	IGHA2	Colon	IGHV1-2	0.0318809776833156
794	FR-A5-Constant-A4	UC	Non_inflamed	IGHG1	Colon	IGHV1-2	0.0660377358490566
795	FR-A5-Constant-A4	UC	Non_inflamed	IGHG2	Colon	IGHV1-2	0.0384615384615385
796	FR-A5-Constant-A4	UC	Non_inflamed	IGHM	Colon	IGHV1-2	0.0171102661596958
797	FR-A5-Constant-A5	UC	Inflamed	IGHA1	Colon	IGHV1-2	0.0269097222222222
798	FR-A5-Constant-A5	UC	Inflamed	IGHA2	Colon	IGHV1-2	0.0279329608938547
799	FR-A5-Constant-A5	UC	Inflamed	IGHG1	Colon	IGHV1-2	0.0310077519379845
800	FR-A5-Constant-A5	UC	Inflamed	IGHG2	Colon	IGHV1-2	0.0540540540540541
801	FR-A5-Constant-A5	UC	Inflamed	IGHM	Colon	IGHV1-2	0.0233516483516484
802	FR-A5-Constant-A6	CD	Non_inflamed	IGHA1	Colon	IGHV1-2	0.0668229777256741
803	FR-A5-Constant-A6	CD	Non_inflamed	IGHA2	Colon	IGHV1-2	0.0515653775322284
804	FR-A5-Constant-A6	CD	Non_inflamed	IGHG1	Colon	IGHV1-2	0.0501355013550136
805	FR-A5-Constant-A6	CD	Non_inflamed	IGHG2	Colon	IGHV1-2	0.0520710059171598
806	FR-A5-Constant-A6	CD	Non_inflamed	IGHM	Colon	IGHV1-2	0.0203921568627451
807	FR-A5-Constant-A7	CD	Inflamed	IGHA1	Colon	IGHV1-2	0.0803571428571428
808	FR-A5-Constant-A7	CD	Inflamed	IGHA2	Colon	IGHV1-2	0.0890052356020943
809	FR-A5-Constant-A7	CD	Inflamed	IGHG1	Colon	IGHV1-2	0.0421348314606742
810	FR-A5-Constant-A7	CD	Inflamed	IGHG2	Colon	IGHV1-2	0.0304761904761905
811	FR-A5-Constant-A7	CD	Inflamed	IGHM	Colon	IGHV1-2	0.0489192263936291
812	FR-A5-Constant-A8	UC	Non_inflamed	IGHA1	Colon	IGHV1-2	0.049136786188579
813	FR-A5-Constant-A8	UC	Non_inflamed	IGHA2	Colon	IGHV1-2	0.0405643738977072
814	FR-A5-Constant-A8	UC	Non_inflamed	IGHG1	Colon	IGHV1-2	0.0313092979127135
815	FR-A5-Constant-A8	UC	Non_inflamed	IGHG2	Colon	IGHV1-2	0.0302457466918715
816	FR-A5-Constant-A8	UC	Non_inflamed	IGHM	Colon	IGHV1-2	0.00476190476190476
817	FR-A5-Constant-A9	UC	Inflamed	IGHA1	Colon	IGHV1-2	0.0270935960591133
818	FR-A5-Constant-A9	UC	Inflamed	IGHA2	Colon	IGHV1-2	0.0464135021097046
819	FR-A5-Constant-A9	UC	Inflamed	IGHG1	Colon	IGHV1-2	0.0393759286775631
820	FR-A5-Constant-A9	UC	Inflamed	IGHG2	Colon	IGHV1-2	0.0389016018306636
821	FR-A5-Constant-A9	UC	Inflamed	IGHM	Colon	IGHV1-2	0.00819672131147541
822	FR-A6-Constant-A1	CD	Inflamed	IGHA1	Colon	IGHV1-2	0.0391459074733096
823	FR-A6-Constant-A1	CD	Inflamed	IGHA2	Colon	IGHV1-2	0.0460992907801418
824	FR-A6-Constant-A1	CD	Inflamed	IGHG1	Colon	IGHV1-2	0.0597826086956522
825	FR-A6-Constant-A1	CD	Inflamed	IGHG2	Colon	IGHV1-2	0.038659793814433
826	FR-A6-Constant-A1	CD	Inflamed	IGHM	Colon	IGHV1-2	0.0149253731343284
827	FR-A6-Constant-A10	CD	Non_inflamed	IGHA1	Colon	IGHV1-2	0.0703125
828	FR-A6-Constant-A10	CD	Non_inflamed	IGHA2	Colon	IGHV1-2	0.0578034682080925
829	FR-A6-Constant-A10	CD	Non_inflamed	IGHG1	Colon	IGHV1-2	0.0746753246753247
830	FR-A6-Constant-A10	CD	Non_inflamed	IGHG2	Colon	IGHV1-2	0.0676100628930818
831	FR-A6-Constant-A10	CD	Non_inflamed	IGHM	Colon	IGHV1-2	0.0458776595744681
832	FR-A6-Constant-A11	CD	Inflamed	IGHA1	Colon	IGHV1-2	0.0554744525547445
833	FR-A6-Constant-A11	CD	Inflamed	IGHA2	Colon	IGHV1-2	0.0677083333333333
834	FR-A6-Constant-A11	CD	Inflamed	IGHG1	Colon	IGHV1-2	0.0723981900452489
835	FR-A6-Constant-A11	CD	Inflamed	IGHG2	Colon	IGHV1-2	0.0593886462882096
836	FR-A6-Constant-A11	CD	Inflamed	IGHM	Colon	IGHV1-2	0.0419122462344466
837	FR-A6-Constant-A12	UC	Non_inflamed	IGHA1	Colon	IGHV1-2	0.027027027027027
838	FR-A6-Constant-A12	UC	Non_inflamed	IGHA2	Colon	IGHV1-2	0.0326086956521739
839	FR-A6-Constant-A12	UC	Non_inflamed	IGHG1	Colon	IGHV1-2	0.0482758620689655
840	FR-A6-Constant-A12	UC	Non_inflamed	IGHG2	Colon	IGHV1-2	0.0509259259259259
841	FR-A6-Constant-A12	UC	Non_inflamed	IGHM	Colon	IGHV1-2	0.0225563909774436
842	FR-A6-Constant-A2	UC	Non_inflamed	IGHA1	Colon	IGHV1-2	0.0739130434782609
843	FR-A6-Constant-A2	UC	Non_inflamed	IGHA2	Colon	IGHV1-2	0.0524379024839006
844	FR-A6-Constant-A2	UC	Non_inflamed	IGHG1	Colon	IGHV1-2	0.0420650095602294
845	FR-A6-Constant-A2	UC	Non_inflamed	IGHG2	Colon	IGHV1-2	0.0562659846547315
846	FR-A6-Constant-A2	UC	Non_inflamed	IGHM	Colon	IGHV1-2	0.0222686151704941
847	FR-A6-Constant-A3	UC	Inflamed	IGHA1	Colon	IGHV1-2	0.0479846449136276
848	FR-A6-Constant-A3	UC	Inflamed	IGHA2	Colon	IGHV1-2	0.0442890442890443
849	FR-A6-Constant-A3	UC	Inflamed	IGHG1	Colon	IGHV1-2	0.0482033304119194
850	FR-A6-Constant-A3	UC	Inflamed	IGHG2	Colon	IGHV1-2	0.0462962962962963
851	FR-A6-Constant-A3	UC	Inflamed	IGHM	Colon	IGHV1-2	0.031767955801105
852	FR-A6-Constant-A4	CD	Non_inflamed	IGHA1	Ileum	IGHV1-2	0.0331210191082803
853	FR-A6-Constant-A4	CD	Non_inflamed	IGHA2	Ileum	IGHV1-2	0.0266864343958488
854	FR-A6-Constant-A4	CD	Non_inflamed	IGHG1	Ileum	IGHV1-2	0.0213903743315508
855	FR-A6-Constant-A4	CD	Non_inflamed	IGHG2	Ileum	IGHV1-2	0.00680272108843537
856	FR-A6-Constant-A4	CD	Non_inflamed	IGHM	Ileum	IGHV1-2	0.00920598388952819
857	FR-A6-Constant-A5	CD	Inflamed	IGHA1	Ileum	IGHV1-2	0.0248062015503876
858	FR-A6-Constant-A5	CD	Inflamed	IGHA2	Ileum	IGHV1-2	0.0284518828451883
859	FR-A6-Constant-A5	CD	Inflamed	IGHG1	Ileum	IGHV1-2	0.0264026402640264
860	FR-A6-Constant-A5	CD	Inflamed	IGHG2	Ileum	IGHV1-2	0.0235294117647059
861	FR-A6-Constant-A5	CD	Inflamed	IGHM	Ileum	IGHV1-2	0.0150976909413854
862	FR-A6-Constant-A6	CD	Non_inflamed	IGHA1	Colon	IGHV1-2	0.0412371134020619
863	FR-A6-Constant-A6	CD	Non_inflamed	IGHA2	Colon	IGHV1-2	0.0381315538608198
864	FR-A6-Constant-A6	CD	Non_inflamed	IGHG1	Colon	IGHV1-2	0.0203389830508475
865	FR-A6-Constant-A6	CD	Non_inflamed	IGHG2	Colon	IGHV1-2	0.0269058295964126
866	FR-A6-Constant-A6	CD	Non_inflamed	IGHM	Colon	IGHV1-2	0.00995024875621891
867	FR-A6-Constant-A7	CD	Inflamed	IGHA1	Colon	IGHV1-2	0.0410714285714286
868	FR-A6-Constant-A7	CD	Inflamed	IGHA2	Colon	IGHV1-2	0.0232067510548523
869	FR-A6-Constant-A7	CD	Inflamed	IGHG1	Colon	IGHV1-2	0.0190930787589499
870	FR-A6-Constant-A7	CD	Inflamed	IGHG2	Colon	IGHV1-2	0.0124095139607032
871	FR-A6-Constant-A7	CD	Inflamed	IGHM	Colon	IGHV1-2	0.0230263157894737
872	FR-A6-Constant-A8	UC	Inflamed	IGHA1	Colon	IGHV1-2	0.046448087431694
873	FR-A6-Constant-A8	UC	Inflamed	IGHA2	Colon	IGHV1-2	0.0304818092428712
874	FR-A6-Constant-A8	UC	Inflamed	IGHG1	Colon	IGHV1-2	0.0527306967984934
875	FR-A6-Constant-A8	UC	Inflamed	IGHG2	Colon	IGHV1-2	0.0507246376811594
876	FR-A6-Constant-A8	UC	Inflamed	IGHM	Colon	IGHV1-2	0.0284005979073244
877	FR-A6-Constant-A9	CD	Non_inflamed	IGHA1	Ileum	IGHV1-2	0.0621761658031088
878	FR-A6-Constant-A9	CD	Non_inflamed	IGHA2	Ileum	IGHV1-2	0.0615690168818272
879	FR-A6-Constant-A9	CD	Non_inflamed	IGHG1	Ileum	IGHV1-2	0.0708898944193062
880	FR-A6-Constant-A9	CD	Non_inflamed	IGHG2	Ileum	IGHV1-2	0.0532879818594104
881	FR-A6-Constant-A9	CD	Non_inflamed	IGHM	Ileum	IGHV1-2	0.0365579302587177
882	FR-A7-Constant-A1	CD	Inflamed	IGHA1	Colon	IGHV1-2	0.00473036896877956
883	FR-A7-Constant-A1	CD	Inflamed	IGHA2	Colon	IGHV1-2	0.00596816976127321
884	FR-A7-Constant-A1	CD	Inflamed	IGHG1	Colon	IGHV1-2	0.00315457413249211
885	FR-A7-Constant-A1	CD	Inflamed	IGHG2	Colon	IGHV1-2	0
886	FR-A7-Constant-A1	CD	Inflamed	IGHM	Colon	IGHV1-2	0.00277008310249307
887	FR-A7-Constant-A10	CD	Inflamed	IGHA1	Colon	IGHV1-2	0.0511945392491468
888	FR-A7-Constant-A10	CD	Inflamed	IGHA2	Colon	IGHV1-2	0.0182648401826484
889	FR-A7-Constant-A10	CD	Inflamed	IGHG1	Colon	IGHV1-2	0.0185873605947955
890	FR-A7-Constant-A10	CD	Inflamed	IGHG2	Colon	IGHV1-2	0
891	FR-A7-Constant-A10	CD	Inflamed	IGHM	Colon	IGHV1-2	0.00673076923076923
892	FR-A7-Constant-A11	CD	Non_inflamed	IGHA1	Ileum	IGHV1-2	0.0236842105263158
893	FR-A7-Constant-A11	CD	Non_inflamed	IGHA2	Ileum	IGHV1-2	0.020746887966805
894	FR-A7-Constant-A11	CD	Non_inflamed	IGHG1	Ileum	IGHV1-2	0
895	FR-A7-Constant-A11	CD	Non_inflamed	IGHG2	Ileum	IGHV1-2	0.111111111111111
896	FR-A7-Constant-A11	CD	Non_inflamed	IGHM	Ileum	IGHV1-2	0.00826446280991736
897	FR-A7-Constant-A12	CD	Inflamed	IGHA1	Ileum	IGHV1-2	0.0195058517555267
898	FR-A7-Constant-A12	CD	Inflamed	IGHA2	Ileum	IGHV1-2	0.0244798041615667
899	FR-A7-Constant-A12	CD	Inflamed	IGHG1	Ileum	IGHV1-2	0.0421648835745752
900	FR-A7-Constant-A12	CD	Inflamed	IGHG2	Ileum	IGHV1-2	0.0430327868852459
901	FR-A7-Constant-A12	CD	Inflamed	IGHM	Ileum	IGHV1-2	0.0209093926319283
902	FR-A7-Constant-A2	CD	Non_inflamed	IGHA1	Colon	IGHV1-2	0.00753768844221105
903	FR-A7-Constant-A2	CD	Non_inflamed	IGHA2	Colon	IGHV1-2	0.00906344410876133
904	FR-A7-Constant-A2	CD	Non_inflamed	IGHG1	Colon	IGHV1-2	0.00840925017519271
905	FR-A7-Constant-A2	CD	Non_inflamed	IGHG2	Colon	IGHV1-2	0.00475059382422803
906	FR-A7-Constant-A2	CD	Non_inflamed	IGHM	Colon	IGHV1-2	0.00143472022955524
907	FR-A7-Constant-A3	CD	Non_inflamed	IGHA1	Ileum	IGHV1-2	0.00891530460624071
908	FR-A7-Constant-A3	CD	Non_inflamed	IGHA2	Ileum	IGHV1-2	0.00715563506261181
909	FR-A7-Constant-A3	CD	Non_inflamed	IGHG1	Ileum	IGHV1-2	0.0118775696665144
910	FR-A7-Constant-A3	CD	Non_inflamed	IGHG2	Ileum	IGHV1-2	0.0154440154440154
911	FR-A7-Constant-A3	CD	Non_inflamed	IGHM	Ileum	IGHV1-2	0.0029086678301338
912	FR-A7-Constant-A4	CD	Inflamed	IGHA1	Ileum	IGHV1-2	0.0202839756592292
913	FR-A7-Constant-A4	CD	Inflamed	IGHA2	Ileum	IGHV1-2	0.00788288288288288
914	FR-A7-Constant-A4	CD	Inflamed	IGHG1	Ileum	IGHV1-2	0.0131687242798354
915	FR-A7-Constant-A4	CD	Inflamed	IGHG2	Ileum	IGHV1-2	0.00949796472184532
916	FR-A7-Constant-A4	CD	Inflamed	IGHM	Ileum	IGHV1-2	0.00309323906319046
917	FR-A7-Constant-A5	CD	Non_inflamed	IGHA1	Colon	IGHV1-2	0.0115384615384615
918	FR-A7-Constant-A5	CD	Non_inflamed	IGHA2	Colon	IGHV1-2	0.0073875083948959
919	FR-A7-Constant-A5	CD	Non_inflamed	IGHG1	Colon	IGHV1-2	0.0283687943262411
920	FR-A7-Constant-A5	CD	Non_inflamed	IGHG2	Colon	IGHV1-2	0.014218009478673
921	FR-A7-Constant-A5	CD	Non_inflamed	IGHM	Colon	IGHV1-2	0
922	FR-A7-Constant-A6	CD	Inflamed	IGHA1	Colon	IGHV1-2	0.0108499095840868
923	FR-A7-Constant-A6	CD	Inflamed	IGHA2	Colon	IGHV1-2	0.0053835800807537
924	FR-A7-Constant-A6	CD	Inflamed	IGHG1	Colon	IGHV1-2	0
925	FR-A7-Constant-A6	CD	Inflamed	IGHG2	Colon	IGHV1-2	0
926	FR-A7-Constant-A6	CD	Inflamed	IGHM	Colon	IGHV1-2	0
927	FR-A7-Constant-A7	CD	Non_inflamed	IGHA1	Ileum	IGHV1-2	0.0018018018018018
928	FR-A7-Constant-A7	CD	Non_inflamed	IGHA2	Ileum	IGHV1-2	0.00099009900990099
929	FR-A7-Constant-A7	CD	Non_inflamed	IGHG1	Ileum	IGHV1-2	0
930	FR-A7-Constant-A7	CD	Non_inflamed	IGHG2	Ileum	IGHV1-2	0
931	FR-A7-Constant-A7	CD	Non_inflamed	IGHM	Ileum	IGHV1-2	0.000577367205542725
932	FR-A7-Constant-A8	CD	Inflamed	IGHA1	Ileum	IGHV1-2	0.0104384133611691
933	FR-A7-Constant-A8	CD	Inflamed	IGHA2	Ileum	IGHV1-2	0.00404312668463612
934	FR-A7-Constant-A8	CD	Inflamed	IGHG1	Ileum	IGHV1-2	0.00754147812971342
935	FR-A7-Constant-A8	CD	Inflamed	IGHG2	Ileum	IGHV1-2	0.00720288115246098
936	FR-A7-Constant-A8	CD	Inflamed	IGHM	Ileum	IGHV1-2	0
937	FR-A7-Constant-A9	CD	Non_inflamed	IGHA1	Colon	IGHV1-2	0.00425531914893617
938	FR-A7-Constant-A9	CD	Non_inflamed	IGHA2	Colon	IGHV1-2	0
939	FR-A7-Constant-A9	CD	Non_inflamed	IGHG1	Colon	IGHV1-2	0.00833333333333333
940	FR-A7-Constant-A9	CD	Non_inflamed	IGHG2	Colon	IGHV1-2	0.00244498777506112
941	FR-A7-Constant-A9	CD	Non_inflamed	IGHM	Colon	IGHV1-2	0
942	FR-A8-Constant-A1	CD	Non_inflamed	IGHA1	Colon	IGHV1-2	0.0292887029288703
943	FR-A8-Constant-A1	CD	Non_inflamed	IGHA2	Colon	IGHV1-2	0.0258126195028681
944	FR-A8-Constant-A1	CD	Non_inflamed	IGHG1	Colon	IGHV1-2	0.0364372469635627
945	FR-A8-Constant-A1	CD	Non_inflamed	IGHG2	Colon	IGHV1-2	0.0306122448979592
946	FR-A8-Constant-A1	CD	Non_inflamed	IGHM	Colon	IGHV1-2	0.021484375
947	FR-A8-Constant-A10	Non_IBD_Control	Non_inflamed	IGHA1	Ileum	IGHV1-2	0.0501672240802676
948	FR-A8-Constant-A10	Non_IBD_Control	Non_inflamed	IGHA2	Ileum	IGHV1-2	0.0346117867165575
949	FR-A8-Constant-A10	Non_IBD_Control	Non_inflamed	IGHG1	Ileum	IGHV1-2	0.0393900889453621
950	FR-A8-Constant-A10	Non_IBD_Control	Non_inflamed	IGHG2	Ileum	IGHV1-2	0.0118343195266272
951	FR-A8-Constant-A10	Non_IBD_Control	Non_inflamed	IGHM	Ileum	IGHV1-2	0.0309320309320309
952	FR-A8-Constant-A11	Non_IBD_Control	Non_inflamed	IGHA1	Colon	IGHV1-2	0.0443490701001431
953	FR-A8-Constant-A11	Non_IBD_Control	Non_inflamed	IGHA2	Colon	IGHV1-2	0.0343406593406593
954	FR-A8-Constant-A11	Non_IBD_Control	Non_inflamed	IGHG1	Colon	IGHV1-2	0.0387323943661972
955	FR-A8-Constant-A11	Non_IBD_Control	Non_inflamed	IGHG2	Colon	IGHV1-2	0.0202020202020202
956	FR-A8-Constant-A11	Non_IBD_Control	Non_inflamed	IGHM	Colon	IGHV1-2	0.0178359096313912
957	FR-A8-Constant-A12	Non_IBD_Control	Non_inflamed	IGHA1	Ileum	IGHV1-2	0.0388888888888889
958	FR-A8-Constant-A12	Non_IBD_Control	Non_inflamed	IGHA2	Ileum	IGHV1-2	0.0289296046287367
959	FR-A8-Constant-A12	Non_IBD_Control	Non_inflamed	IGHG1	Ileum	IGHV1-2	0.0193050193050193
960	FR-A8-Constant-A12	Non_IBD_Control	Non_inflamed	IGHG2	Ileum	IGHV1-2	0.0677966101694915
961	FR-A8-Constant-A12	Non_IBD_Control	Non_inflamed	IGHM	Ileum	IGHV1-2	0.0167741935483871
962	FR-A8-Constant-A2	CD	Inflamed	IGHA1	Colon	IGHV1-2	0.0395189003436426
963	FR-A8-Constant-A2	CD	Inflamed	IGHA2	Colon	IGHV1-2	0.043731778425656
964	FR-A8-Constant-A2	CD	Inflamed	IGHG1	Colon	IGHV1-2	0.026742301458671
965	FR-A8-Constant-A2	CD	Inflamed	IGHG2	Colon	IGHV1-2	0.0516605166051661
966	FR-A8-Constant-A2	CD	Inflamed	IGHM	Colon	IGHV1-2	0.0302197802197802
967	FR-A8-Constant-A3	CD	Non_inflamed	IGHA1	Ileum	IGHV1-2	0.0044543429844098
968	FR-A8-Constant-A3	CD	Non_inflamed	IGHA2	Ileum	IGHV1-2	0.00461183704842429
969	FR-A8-Constant-A3	CD	Non_inflamed	IGHG1	Ileum	IGHV1-2	0.00833333333333333
970	FR-A8-Constant-A3	CD	Non_inflamed	IGHG2	Ileum	IGHV1-2	0
971	FR-A8-Constant-A3	CD	Non_inflamed	IGHM	Ileum	IGHV1-2	0.0017636684303351
972	FR-A8-Constant-A4	CD	Inflamed	IGHA1	Ileum	IGHV1-2	0.00205761316872428
973	FR-A8-Constant-A4	CD	Inflamed	IGHA2	Ileum	IGHV1-2	0.00895522388059701
974	FR-A8-Constant-A4	CD	Inflamed	IGHG1	Ileum	IGHV1-2	0.010752688172043
975	FR-A8-Constant-A4	CD	Inflamed	IGHG2	Ileum	IGHV1-2	0.0126382306477093
976	FR-A8-Constant-A4	CD	Inflamed	IGHM	Ileum	IGHV1-2	0.00675219446320054
977	FR-A8-Constant-A5	CD	Inflamed	IGHA1	Colon	IGHV1-2	0.00419287211740042
978	FR-A8-Constant-A5	CD	Inflamed	IGHA2	Colon	IGHV1-2	0.00545171339563863
979	FR-A8-Constant-A5	CD	Inflamed	IGHG1	Colon	IGHV1-2	0
980	FR-A8-Constant-A5	CD	Inflamed	IGHG2	Colon	IGHV1-2	0.0128205128205128
981	FR-A8-Constant-A5	CD	Inflamed	IGHM	Colon	IGHV1-2	0
982	FR-A8-Constant-A6	Non_IBD_Control	Non_inflamed	IGHA1	Ileum	IGHV1-2	0.0414993306559572
983	FR-A8-Constant-A6	Non_IBD_Control	Non_inflamed	IGHA2	Ileum	IGHV1-2	0.0298076923076923
984	FR-A8-Constant-A6	Non_IBD_Control	Non_inflamed	IGHG1	Ileum	IGHV1-2	0.0264550264550265
985	FR-A8-Constant-A6	Non_IBD_Control	Non_inflamed	IGHG2	Ileum	IGHV1-2	0.0365296803652968
986	FR-A8-Constant-A6	Non_IBD_Control	Non_inflamed	IGHM	Ileum	IGHV1-2	0.0259619842373667
987	FR-A8-Constant-A7	Non_IBD_Control	Non_inflamed	IGHA1	Colon	IGHV1-2	0.020979020979021
988	FR-A8-Constant-A7	Non_IBD_Control	Non_inflamed	IGHA2	Colon	IGHV1-2	0.0345368916797488
989	FR-A8-Constant-A7	Non_IBD_Control	Non_inflamed	IGHG1	Colon	IGHV1-2	0
990	FR-A8-Constant-A7	Non_IBD_Control	Non_inflamed	IGHG2	Colon	IGHV1-2	0.0344827586206897
991	FR-A8-Constant-A7	Non_IBD_Control	Non_inflamed	IGHM	Colon	IGHV1-2	0.021505376344086
992	FR-A8-Constant-A8	UC	Non_inflamed	IGHA1	Colon	IGHV1-2	0.0415430267062315
993	FR-A8-Constant-A8	UC	Non_inflamed	IGHA2	Colon	IGHV1-2	0.0311004784688995
994	FR-A8-Constant-A8	UC	Non_inflamed	IGHG1	Colon	IGHV1-2	0.0210526315789474
995	FR-A8-Constant-A8	UC	Non_inflamed	IGHG2	Colon	IGHV1-2	0.0160427807486631
996	FR-A8-Constant-A8	UC	Non_inflamed	IGHM	Colon	IGHV1-2	0.014018691588785
997	FR-A8-Constant-A9	UC	Inflamed	IGHA1	Colon	IGHV1-2	0.045
998	FR-A8-Constant-A9	UC	Inflamed	IGHA2	Colon	IGHV1-2	0.0535714285714286
999	FR-A8-Constant-A9	UC	Inflamed	IGHG1	Colon	IGHV1-2	0.0472636815920398
1000	FR-A8-Constant-A9	UC	Inflamed	IGHG2	Colon	IGHV1-2	0.0301369863013699
1001	FR-A8-Constant-A9	UC	Inflamed	IGHM	Colon	IGHV1-2	0.038961038961039
1002	FR-A9-Constant-A1	Non_IBD_Control	Non_inflamed	IGHA1	Colon	IGHV1-2	0.019559902200489
1003	FR-A9-Constant-A1	Non_IBD_Control	Non_inflamed	IGHA2	Colon	IGHV1-2	0.0216949152542373
1004	FR-A9-Constant-A1	Non_IBD_Control	Non_inflamed	IGHG1	Colon	IGHV1-2	0.0110619469026549
1005	FR-A9-Constant-A1	Non_IBD_Control	Non_inflamed	IGHG2	Colon	IGHV1-2	0.0103626943005181
1006	FR-A9-Constant-A1	Non_IBD_Control	Non_inflamed	IGHM	Colon	IGHV1-2	0.0163701067615658
1007	FR-A9-Constant-A2	Non_IBD_Control	Non_inflamed	IGHA1	Ileum	IGHV1-2	0.00712719298245614
1008	FR-A9-Constant-A2	Non_IBD_Control	Non_inflamed	IGHA2	Ileum	IGHV1-2	0.00408580183861083
1009	FR-A9-Constant-A2	Non_IBD_Control	Non_inflamed	IGHG1	Ileum	IGHV1-2	0.0105379922351636
1010	FR-A9-Constant-A2	Non_IBD_Control	Non_inflamed	IGHG2	Ileum	IGHV1-2	0.00308641975308642
1011	FR-A9-Constant-A2	Non_IBD_Control	Non_inflamed	IGHM	Ileum	IGHV1-2	0.00370981038746909
1012	FR-A9-Constant-A3	Non_IBD_Control	Non_inflamed	IGHA1	Colon	IGHV1-2	0.00321888412017167
1013	FR-A9-Constant-A3	Non_IBD_Control	Non_inflamed	IGHA2	Colon	IGHV1-2	0.00256739409499358
1014	FR-A9-Constant-A3	Non_IBD_Control	Non_inflamed	IGHG1	Colon	IGHV1-2	0.00333333333333333
1015	FR-A9-Constant-A3	Non_IBD_Control	Non_inflamed	IGHG2	Colon	IGHV1-2	0
1016	FR-A9-Constant-A3	Non_IBD_Control	Non_inflamed	IGHM	Colon	IGHV1-2	0.0038659793814433
1017	FR-A9-Constant-A4	Non_IBD_Control	Non_inflamed	IGHA1	Ileum	IGHV1-2	0.0526315789473684
1018	FR-A9-Constant-A4	Non_IBD_Control	Non_inflamed	IGHA2	Ileum	IGHV1-2	0.0495458298926507
1019	FR-A9-Constant-A4	Non_IBD_Control	Non_inflamed	IGHG1	Ileum	IGHV1-2	0.0280561122244489
1020	FR-A9-Constant-A4	Non_IBD_Control	Non_inflamed	IGHG2	Ileum	IGHV1-2	0.0389863547758285
1021	FR-A9-Constant-A4	Non_IBD_Control	Non_inflamed	IGHM	Ileum	IGHV1-2	0.0153482880755608
1022	FR-A9-Constant-A5	Non_IBD_Control	Non_inflamed	IGHA1	Colon	IGHV1-2	0.0393811533052039
1023	FR-A9-Constant-A5	Non_IBD_Control	Non_inflamed	IGHA2	Colon	IGHV1-2	0.0371599203715992
1024	FR-A9-Constant-A5	Non_IBD_Control	Non_inflamed	IGHG1	Colon	IGHV1-2	0.0321100917431193
1025	FR-A9-Constant-A5	Non_IBD_Control	Non_inflamed	IGHG2	Colon	IGHV1-2	0.0304347826086957
1026	FR-A9-Constant-A5	Non_IBD_Control	Non_inflamed	IGHM	Colon	IGHV1-2	0.0150709219858156
1027	FR-A9-Constant-A6	CD	Non_inflamed	IGHA1	Colon	IGHV1-2	0.050561797752809
1028	FR-A9-Constant-A6	CD	Non_inflamed	IGHA2	Colon	IGHV1-2	0.0294117647058824
1029	FR-A9-Constant-A6	CD	Non_inflamed	IGHG1	Colon	IGHV1-2	0.0298719772403983
1030	FR-A9-Constant-A6	CD	Non_inflamed	IGHG2	Colon	IGHV1-2	0.01875
1031	FR-A9-Constant-A6	CD	Non_inflamed	IGHM	Colon	IGHV1-2	0.00869565217391304
1032	FR-A9-Constant-A7	CD	Inflamed	IGHA1	Colon	IGHV1-2	0.0547024952015355
1033	FR-A9-Constant-A7	CD	Inflamed	IGHA2	Colon	IGHV1-2	0.062111801242236
1034	FR-A9-Constant-A7	CD	Inflamed	IGHG1	Colon	IGHV1-2	0.031864406779661
1035	FR-A9-Constant-A7	CD	Inflamed	IGHG2	Colon	IGHV1-2	0.0371352785145889
1036	FR-A9-Constant-A7	CD	Inflamed	IGHM	Colon	IGHV1-2	0.0105263157894737
1037	FR-A9-Constant-A8	CD	Non_inflamed	IGHA1	Colon	IGHV1-2	0.0606060606060606
1038	FR-A9-Constant-A8	CD	Non_inflamed	IGHA2	Colon	IGHV1-2	0.0495942290351668
1039	FR-A9-Constant-A8	CD	Non_inflamed	IGHG1	Colon	IGHV1-2	0.0604703247480403
1040	FR-A9-Constant-A8	CD	Non_inflamed	IGHG2	Colon	IGHV1-2	0.0411081322609473
1041	FR-A9-Constant-A8	CD	Non_inflamed	IGHM	Colon	IGHV1-2	0.0300833635375136
1042	FR-A9-Constant-A9	CD	Inflamed	IGHA1	Colon	IGHV1-2	0.0356564019448947
1043	FR-A9-Constant-A9	CD	Inflamed	IGHA2	Colon	IGHV1-2	0.0482160077145612
1044	FR-A9-Constant-A9	CD	Inflamed	IGHG1	Colon	IGHV1-2	0.0588235294117647
1045	FR-A9-Constant-A9	CD	Inflamed	IGHG2	Colon	IGHV1-2	0.0264550264550265
1046	FR-A9-Constant-A9	CD	Inflamed	IGHM	Colon	IGHV1-2	0.0120240480961924
1047	FR-A1-Constant-A1	UC	Non_inflamed	IGHA1	Colon	IGHV1-3	0.00622222222222222
1048	FR-A1-Constant-A1	UC	Non_inflamed	IGHA2	Colon	IGHV1-3	0.0121776504297994
1049	FR-A1-Constant-A1	UC	Non_inflamed	IGHG1	Colon	IGHV1-3	0.0125714285714286
1050	FR-A1-Constant-A1	UC	Non_inflamed	IGHG2	Colon	IGHV1-3	0.0056980056980057
1051	FR-A1-Constant-A1	UC	Non_inflamed	IGHM	Colon	IGHV1-3	0.00314465408805031
1052	FR-A1-Constant-A10	CD	Non_inflamed	IGHA1	Colon	IGHV1-3	0.0259856630824373
1053	FR-A1-Constant-A10	CD	Non_inflamed	IGHA2	Colon	IGHV1-3	0.0268595041322314
1054	FR-A1-Constant-A10	CD	Non_inflamed	IGHG1	Colon	IGHV1-3	0.027027027027027
1055	FR-A1-Constant-A10	CD	Non_inflamed	IGHG2	Colon	IGHV1-3	0.0163339382940109
1056	FR-A1-Constant-A10	CD	Non_inflamed	IGHM	Colon	IGHV1-3	0.00875
1057	FR-A1-Constant-A11	CD	Inflamed	IGHA1	Colon	IGHV1-3	0.0274261603375527
1058	FR-A1-Constant-A11	CD	Inflamed	IGHA2	Colon	IGHV1-3	0.0206611570247934
1059	FR-A1-Constant-A11	CD	Inflamed	IGHG1	Colon	IGHV1-3	0.0089171974522293
1060	FR-A1-Constant-A11	CD	Inflamed	IGHG2	Colon	IGHV1-3	0.0112834978843441
1061	FR-A1-Constant-A11	CD	Inflamed	IGHM	Colon	IGHV1-3	0.00564334085778781
1062	FR-A1-Constant-A12	UC	Non_inflamed	IGHA1	Colon	IGHV1-3	0.00175131348511384
1063	FR-A1-Constant-A12	UC	Non_inflamed	IGHA2	Colon	IGHV1-3	0.00234192037470726
1064	FR-A1-Constant-A12	UC	Non_inflamed	IGHG1	Colon	IGHV1-3	0
1065	FR-A1-Constant-A12	UC	Non_inflamed	IGHG2	Colon	IGHV1-3	0
1066	FR-A1-Constant-A12	UC	Non_inflamed	IGHM	Colon	IGHV1-3	0.00650759219088937
1067	FR-A1-Constant-A2	UC	Non_inflamed	IGHA1	Colon	IGHV1-3	0.0198019801980198
1068	FR-A1-Constant-A2	UC	Non_inflamed	IGHA2	Colon	IGHV1-3	0.0180396873120866
1069	FR-A1-Constant-A2	UC	Non_inflamed	IGHG1	Colon	IGHV1-3	0.00588235294117647
1070	FR-A1-Constant-A2	UC	Non_inflamed	IGHG2	Colon	IGHV1-3	0.00796812749003984
1071	FR-A1-Constant-A2	UC	Non_inflamed	IGHM	Colon	IGHV1-3	0.00628272251308901
1072	FR-A1-Constant-A3	UC	Non_inflamed	IGHA1	Colon	IGHV1-3	0.0070281124497992
1073	FR-A1-Constant-A3	UC	Non_inflamed	IGHA2	Colon	IGHV1-3	0.00580474934036939
1074	FR-A1-Constant-A3	UC	Non_inflamed	IGHG1	Colon	IGHV1-3	0.0161090458488228
1075	FR-A1-Constant-A3	UC	Non_inflamed	IGHG2	Colon	IGHV1-3	0.00828402366863905
1076	FR-A1-Constant-A3	UC	Non_inflamed	IGHM	Colon	IGHV1-3	0.00490883590462833
1077	FR-A1-Constant-A4	UC	Inflamed	IGHA1	Colon	IGHV1-3	0.0100671140939597
1078	FR-A1-Constant-A4	UC	Inflamed	IGHA2	Colon	IGHV1-3	0.00974658869395711
1079	FR-A1-Constant-A4	UC	Inflamed	IGHG1	Colon	IGHV1-3	0.0130030959752322
1080	FR-A1-Constant-A4	UC	Inflamed	IGHG2	Colon	IGHV1-3	0
1081	FR-A1-Constant-A4	UC	Inflamed	IGHM	Colon	IGHV1-3	0.0100671140939597
1082	FR-A1-Constant-A5	UC	Non_inflamed	IGHA1	Colon	IGHV1-3	0.0101744186046512
1083	FR-A1-Constant-A5	UC	Non_inflamed	IGHA2	Colon	IGHV1-3	0.00896860986547085
1084	FR-A1-Constant-A5	UC	Non_inflamed	IGHG1	Colon	IGHV1-3	0.0142450142450142
1085	FR-A1-Constant-A5	UC	Non_inflamed	IGHG2	Colon	IGHV1-3	0.0126422250316056
1086	FR-A1-Constant-A5	UC	Non_inflamed	IGHM	Colon	IGHV1-3	0.00701978302488832
1087	FR-A1-Constant-A6	UC	Inflamed	IGHA1	Colon	IGHV1-3	0.0135542168674699
1088	FR-A1-Constant-A6	UC	Inflamed	IGHA2	Colon	IGHV1-3	0.010590015128593
1089	FR-A1-Constant-A6	UC	Inflamed	IGHG1	Colon	IGHV1-3	0.0111821086261981
1090	FR-A1-Constant-A6	UC	Inflamed	IGHG2	Colon	IGHV1-3	0.0175953079178886
1091	FR-A1-Constant-A6	UC	Inflamed	IGHM	Colon	IGHV1-3	0.0113636363636364
1092	FR-A1-Constant-A7	UC	Inflamed	IGHA1	Colon	IGHV1-3	0
1093	FR-A1-Constant-A7	UC	Inflamed	IGHA2	Colon	IGHV1-3	0
1094	FR-A1-Constant-A7	UC	Inflamed	IGHG1	Colon	IGHV1-3	0
1095	FR-A1-Constant-A7	UC	Inflamed	IGHG2	Colon	IGHV1-3	0
1096	FR-A1-Constant-A7	UC	Inflamed	IGHM	Colon	IGHV1-3	0.000741289844329133
1097	FR-A1-Constant-A8	UC	Non_inflamed	IGHA1	Colon	IGHV1-3	0
1098	FR-A1-Constant-A8	UC	Non_inflamed	IGHA2	Colon	IGHV1-3	0.0016273393002441
1099	FR-A1-Constant-A8	UC	Non_inflamed	IGHG1	Colon	IGHV1-3	0.00475059382422803
1100	FR-A1-Constant-A8	UC	Non_inflamed	IGHG2	Colon	IGHV1-3	0.00374531835205993
1101	FR-A1-Constant-A8	UC	Non_inflamed	IGHM	Colon	IGHV1-3	0
1102	FR-A1-Constant-A9	UC	Inflamed	IGHA1	Colon	IGHV1-3	0.000773993808049536
1103	FR-A1-Constant-A9	UC	Inflamed	IGHA2	Colon	IGHV1-3	0
1104	FR-A1-Constant-A9	UC	Inflamed	IGHG1	Colon	IGHV1-3	0
1105	FR-A1-Constant-A9	UC	Inflamed	IGHG2	Colon	IGHV1-3	0
1106	FR-A1-Constant-A9	UC	Inflamed	IGHM	Colon	IGHV1-3	0.00128040973111396
1107	FR-A2-Constant-A1	UC	Inflamed	IGHA1	Colon	IGHV1-3	0.00127388535031847
1108	FR-A2-Constant-A1	UC	Inflamed	IGHA2	Colon	IGHV1-3	0.00192864030858245
1109	FR-A2-Constant-A1	UC	Inflamed	IGHG1	Colon	IGHV1-3	0
1110	FR-A2-Constant-A1	UC	Inflamed	IGHG2	Colon	IGHV1-3	0
1111	FR-A2-Constant-A1	UC	Inflamed	IGHM	Colon	IGHV1-3	0.000595415302173266
1112	FR-A2-Constant-A10	CD	Inflamed	IGHA1	Colon	IGHV1-3	0.00258397932816537
1113	FR-A2-Constant-A10	CD	Inflamed	IGHA2	Colon	IGHV1-3	0.00738007380073801
1114	FR-A2-Constant-A10	CD	Inflamed	IGHG1	Colon	IGHV1-3	0.00333333333333333
1115	FR-A2-Constant-A10	CD	Inflamed	IGHG2	Colon	IGHV1-3	0.011866235167206
1116	FR-A2-Constant-A10	CD	Inflamed	IGHM	Colon	IGHV1-3	0.0101180438448567
1117	FR-A2-Constant-A11	CD	Inflamed	IGHA1	Colon	IGHV1-3	0.0072992700729927
1118	FR-A2-Constant-A11	CD	Inflamed	IGHA2	Colon	IGHV1-3	0.00557103064066852
1119	FR-A2-Constant-A11	CD	Inflamed	IGHM	Colon	IGHV1-3	0.00969162995594714
1120	FR-A2-Constant-A12	UC	Inflamed	IGHA1	Colon	IGHV1-3	0.0237113402061856
1121	FR-A2-Constant-A12	UC	Inflamed	IGHA2	Colon	IGHV1-3	0.026431718061674
1122	FR-A2-Constant-A12	UC	Inflamed	IGHG1	Colon	IGHV1-3	0.027906976744186
1123	FR-A2-Constant-A12	UC	Inflamed	IGHG2	Colon	IGHV1-3	0.0295629820051414
1124	FR-A2-Constant-A12	UC	Inflamed	IGHM	Colon	IGHV1-3	0.00997008973080758
1125	FR-A2-Constant-A2	UC	Non_inflamed	IGHA1	Colon	IGHV1-3	0
1126	FR-A2-Constant-A2	UC	Non_inflamed	IGHA2	Colon	IGHV1-3	0
1127	FR-A2-Constant-A2	UC	Non_inflamed	IGHG1	Colon	IGHV1-3	0.00193798449612403
1128	FR-A2-Constant-A2	UC	Non_inflamed	IGHG2	Colon	IGHV1-3	0.0048780487804878
1129	FR-A2-Constant-A2	UC	Non_inflamed	IGHM	Colon	IGHV1-3	0
1130	FR-A2-Constant-A3	UC	Inflamed	IGHA1	Colon	IGHV1-3	0
1131	FR-A2-Constant-A3	UC	Inflamed	IGHA2	Colon	IGHV1-3	0
1132	FR-A2-Constant-A3	UC	Inflamed	IGHG1	Colon	IGHV1-3	0
1133	FR-A2-Constant-A3	UC	Inflamed	IGHG2	Colon	IGHV1-3	0
1134	FR-A2-Constant-A3	UC	Inflamed	IGHM	Colon	IGHV1-3	0
1135	FR-A2-Constant-A4	CD	Non_inflamed	IGHA1	Colon	IGHV1-3	0.0129496402877698
1136	FR-A2-Constant-A4	CD	Non_inflamed	IGHA2	Colon	IGHV1-3	0.0126443100604728
1137	FR-A2-Constant-A4	CD	Non_inflamed	IGHG1	Colon	IGHV1-3	0.0134128166915052
1138	FR-A2-Constant-A4	CD	Non_inflamed	IGHG2	Colon	IGHV1-3	0.0153727901614143
1139	FR-A2-Constant-A4	CD	Non_inflamed	IGHM	Colon	IGHV1-3	0.0152249134948097
1140	FR-A2-Constant-A5	CD	Inflamed	IGHA1	Colon	IGHV1-3	0.0217391304347826
1141	FR-A2-Constant-A5	CD	Inflamed	IGHA2	Colon	IGHV1-3	0.0163265306122449
1142	FR-A2-Constant-A5	CD	Inflamed	IGHG1	Colon	IGHV1-3	0.0291777188328912
1143	FR-A2-Constant-A5	CD	Inflamed	IGHG2	Colon	IGHV1-3	0.0266798418972332
1144	FR-A2-Constant-A5	CD	Inflamed	IGHM	Colon	IGHV1-3	0.0183318056828598
1145	FR-A2-Constant-A6	UC	Inflamed	IGHA1	Colon	IGHV1-3	0.00997150997150997
1146	FR-A2-Constant-A6	UC	Inflamed	IGHA2	Colon	IGHV1-3	0.0124333925399645
1147	FR-A2-Constant-A6	UC	Inflamed	IGHG1	Colon	IGHV1-3	0.0104166666666667
1148	FR-A2-Constant-A6	UC	Inflamed	IGHG2	Colon	IGHV1-3	0.00318471337579618
1149	FR-A2-Constant-A6	UC	Inflamed	IGHM	Colon	IGHV1-3	0.00196850393700787
1150	FR-A2-Constant-A7	UC	Non_inflamed	IGHA1	Colon	IGHV1-3	0.0148698884758364
1151	FR-A2-Constant-A7	UC	Non_inflamed	IGHA2	Colon	IGHV1-3	0.0192678227360308
1152	FR-A2-Constant-A7	UC	Non_inflamed	IGHG1	Colon	IGHV1-3	0.00329489291598023
1153	FR-A2-Constant-A7	UC	Non_inflamed	IGHG2	Colon	IGHV1-3	0.00540540540540541
1154	FR-A2-Constant-A7	UC	Non_inflamed	IGHM	Colon	IGHV1-3	0.00447761194029851
1155	FR-A2-Constant-A8	UC	Inflamed	IGHA1	Colon	IGHV1-3	0.0177824267782427
1156	FR-A2-Constant-A8	UC	Inflamed	IGHA2	Colon	IGHV1-3	0.0134874759152216
1157	FR-A2-Constant-A8	UC	Inflamed	IGHG1	Colon	IGHV1-3	0.012987012987013
1158	FR-A2-Constant-A8	UC	Inflamed	IGHG2	Colon	IGHV1-3	0.013840830449827
1159	FR-A2-Constant-A8	UC	Inflamed	IGHM	Colon	IGHV1-3	0.0062047569803516
1160	FR-A2-Constant-A9	CD	Non_inflamed	IGHA1	Colon	IGHV1-3	0.0170268500327439
1161	FR-A2-Constant-A9	CD	Non_inflamed	IGHA2	Colon	IGHV1-3	0.0181818181818182
1162	FR-A2-Constant-A9	CD	Non_inflamed	IGHG1	Colon	IGHV1-3	0.0433566433566434
1163	FR-A2-Constant-A9	CD	Non_inflamed	IGHG2	Colon	IGHV1-3	0.0319888734353268
1164	FR-A2-Constant-A9	CD	Non_inflamed	IGHM	Colon	IGHV1-3	0
1165	FR-A3-Constant-A1	UC	Inflamed	IGHA1	Colon	IGHV1-3	0.0332225913621262
1166	FR-A3-Constant-A1	UC	Inflamed	IGHA2	Colon	IGHV1-3	0.0232126276694522
1167	FR-A3-Constant-A1	UC	Inflamed	IGHG1	Colon	IGHV1-3	0.019047619047619
1168	FR-A3-Constant-A1	UC	Inflamed	IGHG2	Colon	IGHV1-3	0.0263157894736842
1169	FR-A3-Constant-A1	UC	Inflamed	IGHM	Colon	IGHV1-3	0.0132013201320132
1170	FR-A3-Constant-A10	CD	Non_inflamed	IGHA1	Colon	IGHV1-3	0.0609981515711645
1171	FR-A3-Constant-A10	CD	Non_inflamed	IGHA2	Colon	IGHV1-3	0.0609291698400609
1172	FR-A3-Constant-A10	CD	Non_inflamed	IGHG1	Colon	IGHV1-3	0.0420560747663551
1173	FR-A3-Constant-A10	CD	Non_inflamed	IGHG2	Colon	IGHV1-3	0.0421052631578947
1174	FR-A3-Constant-A10	CD	Non_inflamed	IGHM	Colon	IGHV1-3	0.0237455197132616
1175	FR-A3-Constant-A11	CD	Inflamed	IGHA1	Colon	IGHV1-3	0.0535714285714286
1176	FR-A3-Constant-A11	CD	Inflamed	IGHA2	Colon	IGHV1-3	0.0424978317432784
1177	FR-A3-Constant-A11	CD	Inflamed	IGHG1	Colon	IGHV1-3	0.0376850605652759
1178	FR-A3-Constant-A11	CD	Inflamed	IGHG2	Colon	IGHV1-3	0.0423728813559322
1179	FR-A3-Constant-A11	CD	Inflamed	IGHM	Colon	IGHV1-3	0.0264623955431755
1180	FR-A3-Constant-A12	CD	Non_inflamed	IGHA1	Ileum	IGHV1-3	0.0252252252252252
1181	FR-A3-Constant-A12	CD	Non_inflamed	IGHA2	Ileum	IGHV1-3	0.0257731958762887
1182	FR-A3-Constant-A12	CD	Non_inflamed	IGHG1	Ileum	IGHV1-3	0.0204918032786885
1183	FR-A3-Constant-A12	CD	Non_inflamed	IGHG2	Ileum	IGHV1-3	0.0134680134680135
1184	FR-A3-Constant-A12	CD	Non_inflamed	IGHM	Ileum	IGHV1-3	0.00862068965517241
1185	FR-A3-Constant-A2	CD	Non_inflamed	IGHA1	Colon	IGHV1-3	0.0017825311942959
1186	FR-A3-Constant-A2	CD	Non_inflamed	IGHA2	Colon	IGHV1-3	0.0127226463104326
1187	FR-A3-Constant-A2	CD	Non_inflamed	IGHG1	Colon	IGHV1-3	0
1188	FR-A3-Constant-A2	CD	Non_inflamed	IGHG2	Colon	IGHV1-3	0
1189	FR-A3-Constant-A2	CD	Non_inflamed	IGHM	Colon	IGHV1-3	0.00571973307912297
1190	FR-A3-Constant-A3	CD	Inflamed	IGHA1	Colon	IGHV1-3	0.00254237288135593
1191	FR-A3-Constant-A3	CD	Inflamed	IGHA2	Colon	IGHV1-3	0.00874403815580286
1192	FR-A3-Constant-A3	CD	Inflamed	IGHG1	Colon	IGHV1-3	0.0056657223796034
1193	FR-A3-Constant-A3	CD	Inflamed	IGHG2	Colon	IGHV1-3	0.00373134328358209
1194	FR-A3-Constant-A3	CD	Inflamed	IGHM	Colon	IGHV1-3	0.0054005400540054
1195	FR-A3-Constant-A4	UC	Non_inflamed	IGHA1	Colon	IGHV1-3	0.0119047619047619
1196	FR-A3-Constant-A4	UC	Non_inflamed	IGHA2	Colon	IGHV1-3	0.0110344827586207
1197	FR-A3-Constant-A4	UC	Non_inflamed	IGHG1	Colon	IGHV1-3	0
1198	FR-A3-Constant-A4	UC	Non_inflamed	IGHG2	Colon	IGHV1-3	0
1199	FR-A3-Constant-A4	UC	Non_inflamed	IGHM	Colon	IGHV1-3	0.0029673590504451
1200	FR-A3-Constant-A5	UC	Inflamed	IGHA1	Colon	IGHV1-3	0.00871459694989107
1201	FR-A3-Constant-A5	UC	Inflamed	IGHA2	Colon	IGHV1-3	0.0161892901618929
1202	FR-A3-Constant-A5	UC	Inflamed	IGHG1	Colon	IGHV1-3	0
1203	FR-A3-Constant-A5	UC	Inflamed	IGHG2	Colon	IGHV1-3	0.0227272727272727
1204	FR-A3-Constant-A5	UC	Inflamed	IGHM	Colon	IGHV1-3	0.00595238095238095
1205	FR-A3-Constant-A6	CD	Non_inflamed	IGHA1	Colon	IGHV1-3	0.0139165009940358
1206	FR-A3-Constant-A6	CD	Non_inflamed	IGHA2	Colon	IGHV1-3	0.024390243902439
1207	FR-A3-Constant-A6	CD	Non_inflamed	IGHG1	Colon	IGHV1-3	0.0147783251231527
1208	FR-A3-Constant-A6	CD	Non_inflamed	IGHG2	Colon	IGHV1-3	0.0288808664259928
1209	FR-A3-Constant-A6	CD	Non_inflamed	IGHM	Colon	IGHV1-3	0.0131086142322097
1210	FR-A3-Constant-A7	CD	Inflamed	IGHA1	Colon	IGHV1-3	0.011214953271028
1211	FR-A3-Constant-A7	CD	Inflamed	IGHA2	Colon	IGHV1-3	0.0239043824701195
1212	FR-A3-Constant-A7	CD	Inflamed	IGHG1	Colon	IGHV1-3	0.0214094558429973
1213	FR-A3-Constant-A7	CD	Inflamed	IGHG2	Colon	IGHV1-3	0.0141843971631206
1214	FR-A3-Constant-A7	CD	Inflamed	IGHM	Colon	IGHV1-3	0.028169014084507
1215	FR-A3-Constant-A8	CD	Non_inflamed	IGHA1	Ileum	IGHV1-3	0.0316205533596838
1216	FR-A3-Constant-A8	CD	Non_inflamed	IGHA2	Ileum	IGHV1-3	0.0377113133940182
1217	FR-A3-Constant-A8	CD	Non_inflamed	IGHG1	Ileum	IGHV1-3	0.0285204991087344
1218	FR-A3-Constant-A8	CD	Non_inflamed	IGHG2	Ileum	IGHV1-3	0.0316831683168317
1219	FR-A3-Constant-A8	CD	Non_inflamed	IGHM	Ileum	IGHV1-3	0.0130268199233716
1220	FR-A3-Constant-A9	CD	Inflamed	IGHA1	Ileum	IGHV1-3	0.0327421555252387
1221	FR-A3-Constant-A9	CD	Inflamed	IGHA2	Ileum	IGHV1-3	0.0379901960784314
1222	FR-A3-Constant-A9	CD	Inflamed	IGHG1	Ileum	IGHV1-3	0.0336134453781513
1223	FR-A3-Constant-A9	CD	Inflamed	IGHG2	Ileum	IGHV1-3	0.0264797507788162
1224	FR-A3-Constant-A9	CD	Inflamed	IGHM	Ileum	IGHV1-3	0.0244192972007147
1225	FR-A4-Constant-A1	UC	Non_inflamed	IGHA1	Colon	IGHV1-3	0.0211480362537764
1226	FR-A4-Constant-A1	UC	Non_inflamed	IGHA2	Colon	IGHV1-3	0.012987012987013
1227	FR-A4-Constant-A1	UC	Non_inflamed	IGHG1	Colon	IGHV1-3	0
1228	FR-A4-Constant-A1	UC	Non_inflamed	IGHG2	Colon	IGHV1-3	0
1229	FR-A4-Constant-A1	UC	Non_inflamed	IGHM	Colon	IGHV1-3	0.0124610591900312
1230	FR-A4-Constant-A10	UC	Inflamed	IGHA1	Colon	IGHV1-3	0.0405727923627685
1231	FR-A4-Constant-A10	UC	Inflamed	IGHA2	Colon	IGHV1-3	0.0383275261324042
1232	FR-A4-Constant-A10	UC	Inflamed	IGHG1	Colon	IGHV1-3	0.0336574420344054
1233	FR-A4-Constant-A10	UC	Inflamed	IGHG2	Colon	IGHV1-3	0.0271493212669683
1234	FR-A4-Constant-A10	UC	Inflamed	IGHM	Colon	IGHV1-3	0.0183823529411765
1235	FR-A4-Constant-A11	UC	Non_inflamed	IGHA1	Colon	IGHV1-3	0.0172413793103448
1236	FR-A4-Constant-A11	UC	Non_inflamed	IGHA2	Colon	IGHV1-3	0.0166083916083916
1237	FR-A4-Constant-A11	UC	Non_inflamed	IGHG1	Colon	IGHV1-3	0.00769230769230769
1238	FR-A4-Constant-A11	UC	Non_inflamed	IGHG2	Colon	IGHV1-3	0.00869565217391304
1239	FR-A4-Constant-A11	UC	Non_inflamed	IGHM	Colon	IGHV1-3	0.00558659217877095
1240	FR-A4-Constant-A12	UC	Inflamed	IGHA1	Colon	IGHV1-3	0.0120481927710843
1241	FR-A4-Constant-A12	UC	Inflamed	IGHA2	Colon	IGHV1-3	0.0156862745098039
1242	FR-A4-Constant-A12	UC	Inflamed	IGHG1	Colon	IGHV1-3	0.0100755667506297
1243	FR-A4-Constant-A12	UC	Inflamed	IGHG2	Colon	IGHV1-3	0.025
1244	FR-A4-Constant-A12	UC	Inflamed	IGHM	Colon	IGHV1-3	0.005249343832021
1245	FR-A4-Constant-A2	UC	Inflamed	IGHA1	Colon	IGHV1-3	0.0072463768115942
1246	FR-A4-Constant-A2	UC	Inflamed	IGHA2	Colon	IGHV1-3	0.0124555160142349
1247	FR-A4-Constant-A2	UC	Inflamed	IGHG1	Colon	IGHV1-3	0.0111464968152866
1248	FR-A4-Constant-A2	UC	Inflamed	IGHG2	Colon	IGHV1-3	0.00840336134453781
1249	FR-A4-Constant-A2	UC	Inflamed	IGHM	Colon	IGHV1-3	0
1250	FR-A4-Constant-A3	CD	Non_inflamed	IGHA1	Colon	IGHV1-3	0.0296220633299285
1251	FR-A4-Constant-A3	CD	Non_inflamed	IGHA2	Colon	IGHV1-3	0.0287828947368421
1252	FR-A4-Constant-A3	CD	Non_inflamed	IGHG1	Colon	IGHV1-3	0.0118110236220472
1253	FR-A4-Constant-A3	CD	Non_inflamed	IGHG2	Colon	IGHV1-3	0.0239234449760766
1254	FR-A4-Constant-A3	CD	Non_inflamed	IGHM	Colon	IGHV1-3	0.0142045454545455
1255	FR-A4-Constant-A4	CD	Inflamed	IGHA1	Colon	IGHV1-3	0.0225733634311512
1256	FR-A4-Constant-A4	CD	Inflamed	IGHA2	Colon	IGHV1-3	0.046875
1257	FR-A4-Constant-A4	CD	Inflamed	IGHG1	Colon	IGHV1-3	0.0164056674123788
1258	FR-A4-Constant-A4	CD	Inflamed	IGHG2	Colon	IGHV1-3	0.0261437908496732
1259	FR-A4-Constant-A4	CD	Inflamed	IGHM	Colon	IGHV1-3	0.0102629890955741
1260	FR-A4-Constant-A5	CD	Non_inflamed	IGHA1	Ileum	IGHV1-3	0
1261	FR-A4-Constant-A5	CD	Non_inflamed	IGHA2	Ileum	IGHV1-3	0
1262	FR-A4-Constant-A5	CD	Non_inflamed	IGHG1	Ileum	IGHV1-3	0
1263	FR-A4-Constant-A5	CD	Non_inflamed	IGHG2	Ileum	IGHV1-3	0
1264	FR-A4-Constant-A5	CD	Non_inflamed	IGHM	Ileum	IGHV1-3	0
1265	FR-A4-Constant-A6	CD	Inflamed	IGHA1	Ileum	IGHV1-3	0
1266	FR-A4-Constant-A6	CD	Inflamed	IGHA2	Ileum	IGHV1-3	0
1267	FR-A4-Constant-A6	CD	Inflamed	IGHG1	Ileum	IGHV1-3	0.00393700787401575
1268	FR-A4-Constant-A6	CD	Inflamed	IGHG2	Ileum	IGHV1-3	0
1269	FR-A4-Constant-A6	CD	Inflamed	IGHM	Ileum	IGHV1-3	0
1270	FR-A4-Constant-A7	CD	Non_inflamed	IGHA1	Colon	IGHV1-3	0
1271	FR-A4-Constant-A7	CD	Non_inflamed	IGHA2	Colon	IGHV1-3	0.00317292437863564
1272	FR-A4-Constant-A7	CD	Non_inflamed	IGHG1	Colon	IGHV1-3	0
1273	FR-A4-Constant-A7	CD	Non_inflamed	IGHG2	Colon	IGHV1-3	0
1274	FR-A4-Constant-A7	CD	Non_inflamed	IGHM	Colon	IGHV1-3	0
1275	FR-A4-Constant-A8	CD	Inflamed	IGHA1	Colon	IGHV1-3	0.0015527950310559
1276	FR-A4-Constant-A8	CD	Inflamed	IGHA2	Colon	IGHV1-3	0.000865051903114187
1277	FR-A4-Constant-A8	CD	Inflamed	IGHG1	Colon	IGHV1-3	0
1278	FR-A4-Constant-A8	CD	Inflamed	IGHG2	Colon	IGHV1-3	0
1279	FR-A4-Constant-A8	CD	Inflamed	IGHM	Colon	IGHV1-3	0
1280	FR-A4-Constant-A9	UC	Non_inflamed	IGHA1	Colon	IGHV1-3	0.0239390642002176
1281	FR-A4-Constant-A9	UC	Non_inflamed	IGHA2	Colon	IGHV1-3	0.0217391304347826
1282	FR-A4-Constant-A9	UC	Non_inflamed	IGHG1	Colon	IGHV1-3	0.0335429769392034
1283	FR-A4-Constant-A9	UC	Non_inflamed	IGHG2	Colon	IGHV1-3	0.0114942528735632
1284	FR-A4-Constant-A9	UC	Non_inflamed	IGHM	Colon	IGHV1-3	0.0207852193995381
1285	FR-A5-Constant-A1	UC	Non_inflamed	IGHA1	Colon	IGHV1-3	0.0220125786163522
1286	FR-A5-Constant-A1	UC	Non_inflamed	IGHA2	Colon	IGHV1-3	0.0195402298850575
1287	FR-A5-Constant-A1	UC	Non_inflamed	IGHG1	Colon	IGHV1-3	0.0285388127853881
1288	FR-A5-Constant-A1	UC	Non_inflamed	IGHG2	Colon	IGHV1-3	0.0210280373831776
1289	FR-A5-Constant-A1	UC	Non_inflamed	IGHM	Colon	IGHV1-3	0.00852272727272727
1290	FR-A5-Constant-A10	Non_IBD_Control	Non_inflamed	IGHA1	Ileum	IGHV1-3	0.00498753117206983
1291	FR-A5-Constant-A10	Non_IBD_Control	Non_inflamed	IGHA2	Ileum	IGHV1-3	0.00422297297297297
1292	FR-A5-Constant-A10	Non_IBD_Control	Non_inflamed	IGHG1	Ileum	IGHV1-3	0.00352941176470588
1293	FR-A5-Constant-A10	Non_IBD_Control	Non_inflamed	IGHG2	Ileum	IGHV1-3	0.00593471810089021
1294	FR-A5-Constant-A10	Non_IBD_Control	Non_inflamed	IGHM	Ileum	IGHV1-3	0.0135416666666667
1295	FR-A5-Constant-A11	Non_IBD_Control	Non_inflamed	IGHA1	Ileum	IGHV1-3	0.0185185185185185
1296	FR-A5-Constant-A11	Non_IBD_Control	Non_inflamed	IGHA2	Ileum	IGHV1-3	0.0100468854655057
1297	FR-A5-Constant-A11	Non_IBD_Control	Non_inflamed	IGHG1	Ileum	IGHV1-3	0.005
1298	FR-A5-Constant-A11	Non_IBD_Control	Non_inflamed	IGHG2	Ileum	IGHV1-3	0.00267379679144385
1299	FR-A5-Constant-A11	Non_IBD_Control	Non_inflamed	IGHM	Ileum	IGHV1-3	0.00830564784053156
1300	FR-A5-Constant-A12	CD	Non_inflamed	IGHA1	Colon	IGHV1-3	0.015180265654649
1301	FR-A5-Constant-A12	CD	Non_inflamed	IGHA2	Colon	IGHV1-3	0.015527950310559
1302	FR-A5-Constant-A12	CD	Non_inflamed	IGHG1	Colon	IGHV1-3	0.00854700854700855
1303	FR-A5-Constant-A12	CD	Non_inflamed	IGHG2	Colon	IGHV1-3	0.0101522842639594
1304	FR-A5-Constant-A12	CD	Non_inflamed	IGHM	Colon	IGHV1-3	0.0155555555555556
1305	FR-A5-Constant-A2	UC	Non_inflamed	IGHA1	Colon	IGHV1-3	0.0209205020920502
1306	FR-A5-Constant-A2	UC	Non_inflamed	IGHA2	Colon	IGHV1-3	0.0197326543602801
1307	FR-A5-Constant-A2	UC	Non_inflamed	IGHG1	Colon	IGHV1-3	0.0394736842105263
1308	FR-A5-Constant-A2	UC	Non_inflamed	IGHG2	Colon	IGHV1-3	0.024390243902439
1309	FR-A5-Constant-A2	UC	Non_inflamed	IGHM	Colon	IGHV1-3	0.00666666666666667
1310	FR-A5-Constant-A3	CD	Non_inflamed	IGHA1	Colon	IGHV1-3	0.0205066344993969
1311	FR-A5-Constant-A3	CD	Non_inflamed	IGHA2	Colon	IGHV1-3	0.0200945626477541
1312	FR-A5-Constant-A3	CD	Non_inflamed	IGHG1	Colon	IGHV1-3	0.021505376344086
1313	FR-A5-Constant-A3	CD	Non_inflamed	IGHG2	Colon	IGHV1-3	0.00602409638554217
1314	FR-A5-Constant-A3	CD	Non_inflamed	IGHM	Colon	IGHV1-3	0.015861305791221
1315	FR-A5-Constant-A4	UC	Non_inflamed	IGHA1	Colon	IGHV1-3	0.0148342059336824
1316	FR-A5-Constant-A4	UC	Non_inflamed	IGHA2	Colon	IGHV1-3	0.00743889479277365
1317	FR-A5-Constant-A4	UC	Non_inflamed	IGHG1	Colon	IGHV1-3	0.00943396226415094
1318	FR-A5-Constant-A4	UC	Non_inflamed	IGHG2	Colon	IGHV1-3	0
1319	FR-A5-Constant-A4	UC	Non_inflamed	IGHM	Colon	IGHV1-3	0.00190114068441065
1320	FR-A5-Constant-A5	UC	Inflamed	IGHA1	Colon	IGHV1-3	0.00694444444444444
1321	FR-A5-Constant-A5	UC	Inflamed	IGHA2	Colon	IGHV1-3	0.00186219739292365
1322	FR-A5-Constant-A5	UC	Inflamed	IGHG1	Colon	IGHV1-3	0.00775193798449612
1323	FR-A5-Constant-A5	UC	Inflamed	IGHG2	Colon	IGHV1-3	0.0135135135135135
1324	FR-A5-Constant-A5	UC	Inflamed	IGHM	Colon	IGHV1-3	0
1325	FR-A5-Constant-A6	CD	Non_inflamed	IGHA1	Colon	IGHV1-3	0
1326	FR-A5-Constant-A6	CD	Non_inflamed	IGHA2	Colon	IGHV1-3	0.00184162062615101
1327	FR-A5-Constant-A6	CD	Non_inflamed	IGHG1	Colon	IGHV1-3	0.0013550135501355
1328	FR-A5-Constant-A6	CD	Non_inflamed	IGHG2	Colon	IGHV1-3	0.00118343195266272
1329	FR-A5-Constant-A6	CD	Non_inflamed	IGHM	Colon	IGHV1-3	0
1330	FR-A5-Constant-A7	CD	Inflamed	IGHA1	Colon	IGHV1-3	0.00446428571428571
1331	FR-A5-Constant-A7	CD	Inflamed	IGHA2	Colon	IGHV1-3	0
1332	FR-A5-Constant-A7	CD	Inflamed	IGHG1	Colon	IGHV1-3	0.00561797752808989
1333	FR-A5-Constant-A7	CD	Inflamed	IGHG2	Colon	IGHV1-3	0.0019047619047619
1334	FR-A5-Constant-A7	CD	Inflamed	IGHM	Colon	IGHV1-3	0
1335	FR-A5-Constant-A8	UC	Non_inflamed	IGHA1	Colon	IGHV1-3	0.0252324037184595
1336	FR-A5-Constant-A8	UC	Non_inflamed	IGHA2	Colon	IGHV1-3	0.0299823633156966
1337	FR-A5-Constant-A8	UC	Non_inflamed	IGHG1	Colon	IGHV1-3	0.00853889943074004
1338	FR-A5-Constant-A8	UC	Non_inflamed	IGHG2	Colon	IGHV1-3	0.0056710775047259
1339	FR-A5-Constant-A8	UC	Non_inflamed	IGHM	Colon	IGHV1-3	0.019047619047619
1340	FR-A5-Constant-A9	UC	Inflamed	IGHA1	Colon	IGHV1-3	0.020935960591133
1341	FR-A5-Constant-A9	UC	Inflamed	IGHA2	Colon	IGHV1-3	0.0189873417721519
1342	FR-A5-Constant-A9	UC	Inflamed	IGHG1	Colon	IGHV1-3	0.0111441307578009
1343	FR-A5-Constant-A9	UC	Inflamed	IGHG2	Colon	IGHV1-3	0.0091533180778032
1344	FR-A5-Constant-A9	UC	Inflamed	IGHM	Colon	IGHV1-3	0
1345	FR-A6-Constant-A1	CD	Inflamed	IGHA1	Colon	IGHV1-3	0.0124555160142349
1346	FR-A6-Constant-A1	CD	Inflamed	IGHA2	Colon	IGHV1-3	0.0148936170212766
1347	FR-A6-Constant-A1	CD	Inflamed	IGHG1	Colon	IGHV1-3	0.0217391304347826
1348	FR-A6-Constant-A1	CD	Inflamed	IGHG2	Colon	IGHV1-3	0.0231958762886598
1349	FR-A6-Constant-A1	CD	Inflamed	IGHM	Colon	IGHV1-3	0.00829187396351575
1350	FR-A6-Constant-A10	CD	Non_inflamed	IGHA1	Colon	IGHV1-3	0
1351	FR-A6-Constant-A10	CD	Non_inflamed	IGHA2	Colon	IGHV1-3	0
1352	FR-A6-Constant-A10	CD	Non_inflamed	IGHG1	Colon	IGHV1-3	0
1353	FR-A6-Constant-A10	CD	Non_inflamed	IGHG2	Colon	IGHV1-3	0.00314465408805031
1354	FR-A6-Constant-A10	CD	Non_inflamed	IGHM	Colon	IGHV1-3	0
1355	FR-A6-Constant-A11	CD	Inflamed	IGHA1	Colon	IGHV1-3	0
1356	FR-A6-Constant-A11	CD	Inflamed	IGHA2	Colon	IGHV1-3	0.00130208333333333
1357	FR-A6-Constant-A11	CD	Inflamed	IGHG1	Colon	IGHV1-3	0.00301659125188537
1358	FR-A6-Constant-A11	CD	Inflamed	IGHG2	Colon	IGHV1-3	0.00174672489082969
1359	FR-A6-Constant-A11	CD	Inflamed	IGHM	Colon	IGHV1-3	0
1360	FR-A6-Constant-A12	UC	Non_inflamed	IGHA1	Colon	IGHV1-3	0.0319410319410319
1361	FR-A6-Constant-A12	UC	Non_inflamed	IGHA2	Colon	IGHV1-3	0.0307971014492754
1362	FR-A6-Constant-A12	UC	Non_inflamed	IGHG1	Colon	IGHV1-3	0.0151724137931034
1363	FR-A6-Constant-A12	UC	Non_inflamed	IGHG2	Colon	IGHV1-3	0.0123456790123457
1364	FR-A6-Constant-A12	UC	Non_inflamed	IGHM	Colon	IGHV1-3	0.0012531328320802
1365	FR-A6-Constant-A2	UC	Non_inflamed	IGHA1	Colon	IGHV1-3	0.00289855072463768
1366	FR-A6-Constant-A2	UC	Non_inflamed	IGHA2	Colon	IGHV1-3	0.00643974241030359
1367	FR-A6-Constant-A2	UC	Non_inflamed	IGHG1	Colon	IGHV1-3	0.00382409177820268
1368	FR-A6-Constant-A2	UC	Non_inflamed	IGHG2	Colon	IGHV1-3	0.0051150895140665
1369	FR-A6-Constant-A2	UC	Non_inflamed	IGHM	Colon	IGHV1-3	0
1370	FR-A6-Constant-A3	UC	Inflamed	IGHA1	Colon	IGHV1-3	0
1371	FR-A6-Constant-A3	UC	Inflamed	IGHA2	Colon	IGHV1-3	0.00116550116550117
1372	FR-A6-Constant-A3	UC	Inflamed	IGHG1	Colon	IGHV1-3	0.000876424189307625
1373	FR-A6-Constant-A3	UC	Inflamed	IGHG2	Colon	IGHV1-3	0
1374	FR-A6-Constant-A3	UC	Inflamed	IGHM	Colon	IGHV1-3	0
1375	FR-A6-Constant-A4	CD	Non_inflamed	IGHA1	Ileum	IGHV1-3	0.0101910828025478
1376	FR-A6-Constant-A4	CD	Non_inflamed	IGHA2	Ileum	IGHV1-3	0.00815418828762046
1377	FR-A6-Constant-A4	CD	Non_inflamed	IGHG1	Ileum	IGHV1-3	0
1378	FR-A6-Constant-A4	CD	Non_inflamed	IGHG2	Ileum	IGHV1-3	0
1379	FR-A6-Constant-A4	CD	Non_inflamed	IGHM	Ileum	IGHV1-3	0.0103567318757192
1380	FR-A6-Constant-A5	CD	Inflamed	IGHA1	Ileum	IGHV1-3	0.0124031007751938
1381	FR-A6-Constant-A5	CD	Inflamed	IGHA2	Ileum	IGHV1-3	0.0175732217573222
1382	FR-A6-Constant-A5	CD	Inflamed	IGHG1	Ileum	IGHV1-3	0
1383	FR-A6-Constant-A5	CD	Inflamed	IGHG2	Ileum	IGHV1-3	0.00294117647058824
1384	FR-A6-Constant-A5	CD	Inflamed	IGHM	Ileum	IGHV1-3	0.00976909413854352
1385	FR-A6-Constant-A6	CD	Non_inflamed	IGHA1	Colon	IGHV1-3	0.0167525773195876
1386	FR-A6-Constant-A6	CD	Non_inflamed	IGHA2	Colon	IGHV1-3	0.0190657769304099
1387	FR-A6-Constant-A6	CD	Non_inflamed	IGHG1	Colon	IGHV1-3	0.00338983050847458
1388	FR-A6-Constant-A6	CD	Non_inflamed	IGHG2	Colon	IGHV1-3	0.00448430493273543
1389	FR-A6-Constant-A6	CD	Non_inflamed	IGHM	Colon	IGHV1-3	0.0223880597014925
1390	FR-A6-Constant-A7	CD	Inflamed	IGHA1	Colon	IGHV1-3	0.00357142857142857
1391	FR-A6-Constant-A7	CD	Inflamed	IGHA2	Colon	IGHV1-3	0.0126582278481013
1392	FR-A6-Constant-A7	CD	Inflamed	IGHG1	Colon	IGHV1-3	0.00715990453460621
1393	FR-A6-Constant-A7	CD	Inflamed	IGHG2	Colon	IGHV1-3	0.00413650465356774
1394	FR-A6-Constant-A7	CD	Inflamed	IGHM	Colon	IGHV1-3	0.0279605263157895
1395	FR-A6-Constant-A8	UC	Inflamed	IGHA1	Colon	IGHV1-3	0.0163934426229508
1396	FR-A6-Constant-A8	UC	Inflamed	IGHA2	Colon	IGHV1-3	0.0206489675516224
1397	FR-A6-Constant-A8	UC	Inflamed	IGHG1	Colon	IGHV1-3	0.0207156308851224
1398	FR-A6-Constant-A8	UC	Inflamed	IGHG2	Colon	IGHV1-3	0.016304347826087
1399	FR-A6-Constant-A8	UC	Inflamed	IGHM	Colon	IGHV1-3	0.00448430493273543
1400	FR-A6-Constant-A9	CD	Non_inflamed	IGHA1	Ileum	IGHV1-3	0
1401	FR-A6-Constant-A9	CD	Non_inflamed	IGHA2	Ileum	IGHV1-3	0.00099304865938431
1402	FR-A6-Constant-A9	CD	Non_inflamed	IGHG1	Ileum	IGHV1-3	0.00150829562594268
1403	FR-A6-Constant-A9	CD	Non_inflamed	IGHG2	Ileum	IGHV1-3	0.00226757369614512
1404	FR-A6-Constant-A9	CD	Non_inflamed	IGHM	Ileum	IGHV1-3	0
1405	FR-A7-Constant-A1	CD	Inflamed	IGHA1	Colon	IGHV1-3	0.0208136234626301
1406	FR-A7-Constant-A1	CD	Inflamed	IGHA2	Colon	IGHV1-3	0.0179045092838196
1407	FR-A7-Constant-A1	CD	Inflamed	IGHG1	Colon	IGHV1-3	0.00630914826498423
1408	FR-A7-Constant-A1	CD	Inflamed	IGHG2	Colon	IGHV1-3	0.00278551532033426
1409	FR-A7-Constant-A1	CD	Inflamed	IGHM	Colon	IGHV1-3	0.00277008310249307
1410	FR-A7-Constant-A10	CD	Inflamed	IGHA1	Colon	IGHV1-3	0.0238907849829352
1411	FR-A7-Constant-A10	CD	Inflamed	IGHA2	Colon	IGHV1-3	0.0182648401826484
1412	FR-A7-Constant-A10	CD	Inflamed	IGHG1	Colon	IGHV1-3	0.0185873605947955
1413	FR-A7-Constant-A10	CD	Inflamed	IGHG2	Colon	IGHV1-3	0.00719424460431655
1414	FR-A7-Constant-A10	CD	Inflamed	IGHM	Colon	IGHV1-3	0.0192307692307692
1415	FR-A7-Constant-A11	CD	Non_inflamed	IGHA1	Ileum	IGHV1-3	0.0157894736842105
1416	FR-A7-Constant-A11	CD	Non_inflamed	IGHA2	Ileum	IGHV1-3	0.016597510373444
1417	FR-A7-Constant-A11	CD	Non_inflamed	IGHG1	Ileum	IGHV1-3	0
1418	FR-A7-Constant-A11	CD	Non_inflamed	IGHG2	Ileum	IGHV1-3	0
1419	FR-A7-Constant-A11	CD	Non_inflamed	IGHM	Ileum	IGHV1-3	0.00826446280991736
1420	FR-A7-Constant-A12	CD	Inflamed	IGHA1	Ileum	IGHV1-3	0.0169050715214564
1421	FR-A7-Constant-A12	CD	Inflamed	IGHA2	Ileum	IGHV1-3	0.01468788249694
1422	FR-A7-Constant-A12	CD	Inflamed	IGHG1	Ileum	IGHV1-3	0.00881057268722467
1423	FR-A7-Constant-A12	CD	Inflamed	IGHG2	Ileum	IGHV1-3	0.0122950819672131
1424	FR-A7-Constant-A12	CD	Inflamed	IGHM	Ileum	IGHV1-3	0.0116163292399602
1425	FR-A7-Constant-A2	CD	Non_inflamed	IGHA1	Colon	IGHV1-3	0.0339195979899497
1426	FR-A7-Constant-A2	CD	Non_inflamed	IGHA2	Colon	IGHV1-3	0.040785498489426
1427	FR-A7-Constant-A2	CD	Non_inflamed	IGHG1	Colon	IGHV1-3	0.00911002102312544
1428	FR-A7-Constant-A2	CD	Non_inflamed	IGHG2	Colon	IGHV1-3	0.0190023752969121
1429	FR-A7-Constant-A2	CD	Non_inflamed	IGHM	Colon	IGHV1-3	0.0136298421807747
1430	FR-A7-Constant-A3	CD	Non_inflamed	IGHA1	Ileum	IGHV1-3	0.0163447251114413
1431	FR-A7-Constant-A3	CD	Non_inflamed	IGHA2	Ileum	IGHV1-3	0.0107334525939177
1432	FR-A7-Constant-A3	CD	Non_inflamed	IGHG1	Ileum	IGHV1-3	0.0109639104613979
1433	FR-A7-Constant-A3	CD	Non_inflamed	IGHG2	Ileum	IGHV1-3	0.00694980694980695
1434	FR-A7-Constant-A3	CD	Non_inflamed	IGHM	Ileum	IGHV1-3	0.00465386852821408
1435	FR-A7-Constant-A4	CD	Inflamed	IGHA1	Ileum	IGHV1-3	0.0223123732251521
1436	FR-A7-Constant-A4	CD	Inflamed	IGHA2	Ileum	IGHV1-3	0.0101351351351351
1437	FR-A7-Constant-A4	CD	Inflamed	IGHG1	Ileum	IGHV1-3	0.0172839506172839
1438	FR-A7-Constant-A4	CD	Inflamed	IGHG2	Ileum	IGHV1-3	0.0176390773405699
1439	FR-A7-Constant-A4	CD	Inflamed	IGHM	Ileum	IGHV1-3	0.0114891736632788
1440	FR-A7-Constant-A5	CD	Non_inflamed	IGHA1	Colon	IGHV1-3	0.0163461538461538
1441	FR-A7-Constant-A5	CD	Non_inflamed	IGHA2	Colon	IGHV1-3	0.0120886501007388
1442	FR-A7-Constant-A5	CD	Non_inflamed	IGHG1	Colon	IGHV1-3	0.00709219858156028
1443	FR-A7-Constant-A5	CD	Non_inflamed	IGHG2	Colon	IGHV1-3	0.018957345971564
1444	FR-A7-Constant-A5	CD	Non_inflamed	IGHM	Colon	IGHV1-3	0
1445	FR-A7-Constant-A6	CD	Inflamed	IGHA1	Colon	IGHV1-3	0.00904159132007233
1446	FR-A7-Constant-A6	CD	Inflamed	IGHA2	Colon	IGHV1-3	0.0121130551816958
1447	FR-A7-Constant-A6	CD	Inflamed	IGHG1	Colon	IGHV1-3	0
1448	FR-A7-Constant-A6	CD	Inflamed	IGHG2	Colon	IGHV1-3	0
1449	FR-A7-Constant-A6	CD	Inflamed	IGHM	Colon	IGHV1-3	0
1450	FR-A7-Constant-A7	CD	Non_inflamed	IGHA1	Ileum	IGHV1-3	0.0468468468468468
1451	FR-A7-Constant-A7	CD	Non_inflamed	IGHA2	Ileum	IGHV1-3	0.0445544554455446
1452	FR-A7-Constant-A7	CD	Non_inflamed	IGHG1	Ileum	IGHV1-3	0
1453	FR-A7-Constant-A7	CD	Non_inflamed	IGHG2	Ileum	IGHV1-3	0
1454	FR-A7-Constant-A7	CD	Non_inflamed	IGHM	Ileum	IGHV1-3	0.0092378752886836
1455	FR-A7-Constant-A8	CD	Inflamed	IGHA1	Ileum	IGHV1-3	0.0730688935281837
1456	FR-A7-Constant-A8	CD	Inflamed	IGHA2	Ileum	IGHV1-3	0.0606469002695418
1457	FR-A7-Constant-A8	CD	Inflamed	IGHG1	Ileum	IGHV1-3	0.0226244343891403
1458	FR-A7-Constant-A8	CD	Inflamed	IGHG2	Ileum	IGHV1-3	0.0156062424969988
1459	FR-A7-Constant-A8	CD	Inflamed	IGHM	Ileum	IGHV1-3	0.00859291084854995
1460	FR-A7-Constant-A9	CD	Non_inflamed	IGHA1	Colon	IGHV1-3	0.0170212765957447
1461	FR-A7-Constant-A9	CD	Non_inflamed	IGHA2	Colon	IGHV1-3	0.0247933884297521
1462	FR-A7-Constant-A9	CD	Non_inflamed	IGHG1	Colon	IGHV1-3	0.00555555555555556
1463	FR-A7-Constant-A9	CD	Non_inflamed	IGHG2	Colon	IGHV1-3	0.0097799511002445
1464	FR-A7-Constant-A9	CD	Non_inflamed	IGHM	Colon	IGHV1-3	0.0106100795755968
1465	FR-A8-Constant-A1	CD	Non_inflamed	IGHA1	Colon	IGHV1-3	0.0200836820083682
1466	FR-A8-Constant-A1	CD	Non_inflamed	IGHA2	Colon	IGHV1-3	0.017208413001912
1467	FR-A8-Constant-A1	CD	Non_inflamed	IGHG1	Colon	IGHV1-3	0.0161943319838057
1468	FR-A8-Constant-A1	CD	Non_inflamed	IGHG2	Colon	IGHV1-3	0.0153061224489796
1469	FR-A8-Constant-A1	CD	Non_inflamed	IGHM	Colon	IGHV1-3	0.005859375
1470	FR-A8-Constant-A10	Non_IBD_Control	Non_inflamed	IGHA1	Ileum	IGHV1-3	0.0211817168338907
1471	FR-A8-Constant-A10	Non_IBD_Control	Non_inflamed	IGHA2	Ileum	IGHV1-3	0.0168381665107577
1472	FR-A8-Constant-A10	Non_IBD_Control	Non_inflamed	IGHG1	Ileum	IGHV1-3	0.0139771283354511
1473	FR-A8-Constant-A10	Non_IBD_Control	Non_inflamed	IGHG2	Ileum	IGHV1-3	0.00887573964497041
1474	FR-A8-Constant-A10	Non_IBD_Control	Non_inflamed	IGHM	Ileum	IGHV1-3	0.0211640211640212
1475	FR-A8-Constant-A11	Non_IBD_Control	Non_inflamed	IGHA1	Colon	IGHV1-3	0.0157367668097282
1476	FR-A8-Constant-A11	Non_IBD_Control	Non_inflamed	IGHA2	Colon	IGHV1-3	0.0144230769230769
1477	FR-A8-Constant-A11	Non_IBD_Control	Non_inflamed	IGHG1	Colon	IGHV1-3	0.0176056338028169
1478	FR-A8-Constant-A11	Non_IBD_Control	Non_inflamed	IGHG2	Colon	IGHV1-3	0.0252525252525253
1479	FR-A8-Constant-A11	Non_IBD_Control	Non_inflamed	IGHM	Colon	IGHV1-3	0.014268727705113
1480	FR-A8-Constant-A12	Non_IBD_Control	Non_inflamed	IGHA1	Ileum	IGHV1-3	0.0155555555555556
1481	FR-A8-Constant-A12	Non_IBD_Control	Non_inflamed	IGHA2	Ileum	IGHV1-3	0.0192864030858245
1482	FR-A8-Constant-A12	Non_IBD_Control	Non_inflamed	IGHG1	Ileum	IGHV1-3	0.00772200772200772
1483	FR-A8-Constant-A12	Non_IBD_Control	Non_inflamed	IGHG2	Ileum	IGHV1-3	0.0338983050847458
1484	FR-A8-Constant-A12	Non_IBD_Control	Non_inflamed	IGHM	Ileum	IGHV1-3	0.0154838709677419
1485	FR-A8-Constant-A2	CD	Inflamed	IGHA1	Colon	IGHV1-3	0.0154639175257732
1486	FR-A8-Constant-A2	CD	Inflamed	IGHA2	Colon	IGHV1-3	0.0262390670553936
1487	FR-A8-Constant-A2	CD	Inflamed	IGHG1	Colon	IGHV1-3	0.0194489465153971
1488	FR-A8-Constant-A2	CD	Inflamed	IGHG2	Colon	IGHV1-3	0.018450184501845
1489	FR-A8-Constant-A2	CD	Inflamed	IGHM	Colon	IGHV1-3	0.0100732600732601
1490	FR-A8-Constant-A3	CD	Non_inflamed	IGHA1	Ileum	IGHV1-3	0.0167037861915367
1491	FR-A8-Constant-A3	CD	Non_inflamed	IGHA2	Ileum	IGHV1-3	0.0192159877017679
1492	FR-A8-Constant-A3	CD	Non_inflamed	IGHG1	Ileum	IGHV1-3	0.025
1493	FR-A8-Constant-A3	CD	Non_inflamed	IGHG2	Ileum	IGHV1-3	0.0194174757281553
1494	FR-A8-Constant-A3	CD	Non_inflamed	IGHM	Ileum	IGHV1-3	0.00881834215167548
1495	FR-A8-Constant-A4	CD	Inflamed	IGHA1	Ileum	IGHV1-3	0.0205761316872428
1496	FR-A8-Constant-A4	CD	Inflamed	IGHA2	Ileum	IGHV1-3	0.0298507462686567
1497	FR-A8-Constant-A4	CD	Inflamed	IGHG1	Ileum	IGHV1-3	0.0184331797235023
1498	FR-A8-Constant-A4	CD	Inflamed	IGHG2	Ileum	IGHV1-3	0.0221169036334913
1499	FR-A8-Constant-A4	CD	Inflamed	IGHM	Ileum	IGHV1-3	0.0108035111411209
1500	FR-A8-Constant-A5	CD	Inflamed	IGHA1	Colon	IGHV1-3	0.0272536687631027
1501	FR-A8-Constant-A5	CD	Inflamed	IGHA2	Colon	IGHV1-3	0.0171339563862928
1502	FR-A8-Constant-A5	CD	Inflamed	IGHG1	Colon	IGHV1-3	0
1503	FR-A8-Constant-A5	CD	Inflamed	IGHG2	Colon	IGHV1-3	0.0256410256410256
1504	FR-A8-Constant-A5	CD	Inflamed	IGHM	Colon	IGHV1-3	0.0111940298507463
1505	FR-A8-Constant-A6	Non_IBD_Control	Non_inflamed	IGHA1	Ileum	IGHV1-3	0.0133868808567604
1506	FR-A8-Constant-A6	Non_IBD_Control	Non_inflamed	IGHA2	Ileum	IGHV1-3	0.0125
1507	FR-A8-Constant-A6	Non_IBD_Control	Non_inflamed	IGHG1	Ileum	IGHV1-3	0.0132275132275132
1508	FR-A8-Constant-A6	Non_IBD_Control	Non_inflamed	IGHG2	Ileum	IGHV1-3	0.0045662100456621
1509	FR-A8-Constant-A6	Non_IBD_Control	Non_inflamed	IGHM	Ileum	IGHV1-3	0.00880853036624942
1510	FR-A8-Constant-A7	Non_IBD_Control	Non_inflamed	IGHA1	Colon	IGHV1-3	0.013986013986014
1511	FR-A8-Constant-A7	Non_IBD_Control	Non_inflamed	IGHA2	Colon	IGHV1-3	0.0141287284144427
1512	FR-A8-Constant-A7	Non_IBD_Control	Non_inflamed	IGHG1	Colon	IGHV1-3	0
1513	FR-A8-Constant-A7	Non_IBD_Control	Non_inflamed	IGHG2	Colon	IGHV1-3	0
1514	FR-A8-Constant-A7	Non_IBD_Control	Non_inflamed	IGHM	Colon	IGHV1-3	0.0161290322580645
1515	FR-A8-Constant-A8	UC	Non_inflamed	IGHA1	Colon	IGHV1-3	0.0118694362017804
1516	FR-A8-Constant-A8	UC	Non_inflamed	IGHA2	Colon	IGHV1-3	0.0167464114832536
1517	FR-A8-Constant-A8	UC	Non_inflamed	IGHG1	Colon	IGHV1-3	0.0105263157894737
1518	FR-A8-Constant-A8	UC	Non_inflamed	IGHG2	Colon	IGHV1-3	0
1519	FR-A8-Constant-A8	UC	Non_inflamed	IGHM	Colon	IGHV1-3	0.00934579439252336
1520	FR-A8-Constant-A9	UC	Inflamed	IGHA1	Colon	IGHV1-3	0.02
1521	FR-A8-Constant-A9	UC	Inflamed	IGHA2	Colon	IGHV1-3	0.0214285714285714
1522	FR-A8-Constant-A9	UC	Inflamed	IGHG1	Colon	IGHV1-3	0.00746268656716418
1523	FR-A8-Constant-A9	UC	Inflamed	IGHG2	Colon	IGHV1-3	0.00821917808219178
1524	FR-A8-Constant-A9	UC	Inflamed	IGHM	Colon	IGHV1-3	0.0025974025974026
1525	FR-A9-Constant-A1	Non_IBD_Control	Non_inflamed	IGHA1	Colon	IGHV1-3	0.0244498777506112
1526	FR-A9-Constant-A1	Non_IBD_Control	Non_inflamed	IGHA2	Colon	IGHV1-3	0.0210169491525424
1527	FR-A9-Constant-A1	Non_IBD_Control	Non_inflamed	IGHG1	Colon	IGHV1-3	0.00663716814159292
1528	FR-A9-Constant-A1	Non_IBD_Control	Non_inflamed	IGHG2	Colon	IGHV1-3	0.00518134715025907
1529	FR-A9-Constant-A1	Non_IBD_Control	Non_inflamed	IGHM	Colon	IGHV1-3	0.00498220640569395
1530	FR-A9-Constant-A2	Non_IBD_Control	Non_inflamed	IGHA1	Ileum	IGHV1-3	0.0202850877192982
1531	FR-A9-Constant-A2	Non_IBD_Control	Non_inflamed	IGHA2	Ileum	IGHV1-3	0.0194075587334014
1532	FR-A9-Constant-A2	Non_IBD_Control	Non_inflamed	IGHG1	Ileum	IGHV1-3	0.0210759844703272
1533	FR-A9-Constant-A2	Non_IBD_Control	Non_inflamed	IGHG2	Ileum	IGHV1-3	0.0339506172839506
1534	FR-A9-Constant-A2	Non_IBD_Control	Non_inflamed	IGHM	Ileum	IGHV1-3	0.0148392415498763
1535	FR-A9-Constant-A3	Non_IBD_Control	Non_inflamed	IGHA1	Colon	IGHV1-3	0.0246781115879828
1536	FR-A9-Constant-A3	Non_IBD_Control	Non_inflamed	IGHA2	Colon	IGHV1-3	0.0166880616174583
1537	FR-A9-Constant-A3	Non_IBD_Control	Non_inflamed	IGHG1	Colon	IGHV1-3	0.0133333333333333
1538	FR-A9-Constant-A3	Non_IBD_Control	Non_inflamed	IGHG2	Colon	IGHV1-3	0.0555555555555556
1539	FR-A9-Constant-A3	Non_IBD_Control	Non_inflamed	IGHM	Colon	IGHV1-3	0.0038659793814433
1540	FR-A9-Constant-A4	Non_IBD_Control	Non_inflamed	IGHA1	Ileum	IGHV1-3	0
1541	FR-A9-Constant-A4	Non_IBD_Control	Non_inflamed	IGHA2	Ileum	IGHV1-3	0
1542	FR-A9-Constant-A4	Non_IBD_Control	Non_inflamed	IGHG1	Ileum	IGHV1-3	0
1543	FR-A9-Constant-A4	Non_IBD_Control	Non_inflamed	IGHG2	Ileum	IGHV1-3	0
1544	FR-A9-Constant-A4	Non_IBD_Control	Non_inflamed	IGHM	Ileum	IGHV1-3	0
1545	FR-A9-Constant-A5	Non_IBD_Control	Non_inflamed	IGHA1	Colon	IGHV1-3	0
1546	FR-A9-Constant-A5	Non_IBD_Control	Non_inflamed	IGHA2	Colon	IGHV1-3	0
1547	FR-A9-Constant-A5	Non_IBD_Control	Non_inflamed	IGHG1	Colon	IGHV1-3	0.00229357798165138
1548	FR-A9-Constant-A5	Non_IBD_Control	Non_inflamed	IGHG2	Colon	IGHV1-3	0.00217391304347826
1549	FR-A9-Constant-A5	Non_IBD_Control	Non_inflamed	IGHM	Colon	IGHV1-3	0
1550	FR-A9-Constant-A6	CD	Non_inflamed	IGHA1	Colon	IGHV1-3	0.0131086142322097
1551	FR-A9-Constant-A6	CD	Non_inflamed	IGHA2	Colon	IGHV1-3	0.0240641711229947
1552	FR-A9-Constant-A6	CD	Non_inflamed	IGHG1	Colon	IGHV1-3	0.0184921763869132
1553	FR-A9-Constant-A6	CD	Non_inflamed	IGHG2	Colon	IGHV1-3	0
1554	FR-A9-Constant-A6	CD	Non_inflamed	IGHM	Colon	IGHV1-3	0.0347826086956522
1555	FR-A9-Constant-A7	CD	Inflamed	IGHA1	Colon	IGHV1-3	0.017274472168906
1556	FR-A9-Constant-A7	CD	Inflamed	IGHA2	Colon	IGHV1-3	0.0170807453416149
1557	FR-A9-Constant-A7	CD	Inflamed	IGHG1	Colon	IGHV1-3	0.0169491525423729
1558	FR-A9-Constant-A7	CD	Inflamed	IGHG2	Colon	IGHV1-3	0.013262599469496
1559	FR-A9-Constant-A7	CD	Inflamed	IGHM	Colon	IGHV1-3	0.00631578947368421
1560	FR-A9-Constant-A8	CD	Non_inflamed	IGHA1	Colon	IGHV1-3	0.0189393939393939
1561	FR-A9-Constant-A8	CD	Non_inflamed	IGHA2	Colon	IGHV1-3	0.0198376916140667
1562	FR-A9-Constant-A8	CD	Non_inflamed	IGHG1	Colon	IGHV1-3	0.0111982082866741
1563	FR-A9-Constant-A8	CD	Non_inflamed	IGHG2	Colon	IGHV1-3	0.0151921358355675
1564	FR-A9-Constant-A8	CD	Non_inflamed	IGHM	Colon	IGHV1-3	0.0105110547299746
1565	FR-A9-Constant-A9	CD	Inflamed	IGHA1	Colon	IGHV1-3	0.0226904376012966
1566	FR-A9-Constant-A9	CD	Inflamed	IGHA2	Colon	IGHV1-3	0.0192864030858245
1567	FR-A9-Constant-A9	CD	Inflamed	IGHG1	Colon	IGHV1-3	0.0252100840336134
1568	FR-A9-Constant-A9	CD	Inflamed	IGHG2	Colon	IGHV1-3	0.0264550264550265
1569	FR-A9-Constant-A9	CD	Inflamed	IGHM	Colon	IGHV1-3	0.00400801603206413
1570	FR-A1-Constant-A1	UC	Non_inflamed	IGHA1	Colon	IGHV1-46	0.0133333333333333
1571	FR-A1-Constant-A1	UC	Non_inflamed	IGHA2	Colon	IGHV1-46	0.0186246418338109
1572	FR-A1-Constant-A1	UC	Non_inflamed	IGHG1	Colon	IGHV1-46	0.0148571428571429
1573	FR-A1-Constant-A1	UC	Non_inflamed	IGHG2	Colon	IGHV1-46	0.0113960113960114
1574	FR-A1-Constant-A1	UC	Non_inflamed	IGHM	Colon	IGHV1-46	0.00943396226415094
1575	FR-A1-Constant-A10	CD	Non_inflamed	IGHA1	Colon	IGHV1-46	0.0188172043010753
1576	FR-A1-Constant-A10	CD	Non_inflamed	IGHA2	Colon	IGHV1-46	0.0158402203856749
1577	FR-A1-Constant-A10	CD	Non_inflamed	IGHG1	Colon	IGHV1-46	0.0171990171990172
1578	FR-A1-Constant-A10	CD	Non_inflamed	IGHG2	Colon	IGHV1-46	0.0163339382940109
1579	FR-A1-Constant-A10	CD	Non_inflamed	IGHM	Colon	IGHV1-46	0.005
1580	FR-A1-Constant-A11	CD	Inflamed	IGHA1	Colon	IGHV1-46	0.0189873417721519
1581	FR-A1-Constant-A11	CD	Inflamed	IGHA2	Colon	IGHV1-46	0.0199724517906336
1582	FR-A1-Constant-A11	CD	Inflamed	IGHG1	Colon	IGHV1-46	0.0152866242038217
1583	FR-A1-Constant-A11	CD	Inflamed	IGHG2	Colon	IGHV1-46	0.0126939351198872
1584	FR-A1-Constant-A11	CD	Inflamed	IGHM	Colon	IGHV1-46	0.00564334085778781
1585	FR-A1-Constant-A12	UC	Non_inflamed	IGHA1	Colon	IGHV1-46	0.00700525394045534
1586	FR-A1-Constant-A12	UC	Non_inflamed	IGHA2	Colon	IGHV1-46	0.00468384074941452
1587	FR-A1-Constant-A12	UC	Non_inflamed	IGHG1	Colon	IGHV1-46	0.00386847195357834
1588	FR-A1-Constant-A12	UC	Non_inflamed	IGHG2	Colon	IGHV1-46	0
1589	FR-A1-Constant-A12	UC	Non_inflamed	IGHM	Colon	IGHV1-46	0
1590	FR-A1-Constant-A2	UC	Non_inflamed	IGHA1	Colon	IGHV1-46	0.0198019801980198
1591	FR-A1-Constant-A2	UC	Non_inflamed	IGHA2	Colon	IGHV1-46	0.0162357185808779
1592	FR-A1-Constant-A2	UC	Non_inflamed	IGHG1	Colon	IGHV1-46	0.0117647058823529
1593	FR-A1-Constant-A2	UC	Non_inflamed	IGHG2	Colon	IGHV1-46	0.0159362549800797
1594	FR-A1-Constant-A2	UC	Non_inflamed	IGHM	Colon	IGHV1-46	0.00104712041884817
1595	FR-A1-Constant-A3	UC	Non_inflamed	IGHA1	Colon	IGHV1-46	0.0251004016064257
1596	FR-A1-Constant-A3	UC	Non_inflamed	IGHA2	Colon	IGHV1-46	0.0253298153034301
1597	FR-A1-Constant-A3	UC	Non_inflamed	IGHG1	Colon	IGHV1-46	0.0266418835192069
1598	FR-A1-Constant-A3	UC	Non_inflamed	IGHG2	Colon	IGHV1-46	0.0153846153846154
1599	FR-A1-Constant-A3	UC	Non_inflamed	IGHM	Colon	IGHV1-46	0.0129733520336606
1600	FR-A1-Constant-A4	UC	Inflamed	IGHA1	Colon	IGHV1-46	0.0357941834451902
1601	FR-A1-Constant-A4	UC	Inflamed	IGHA2	Colon	IGHV1-46	0.0409356725146199
1602	FR-A1-Constant-A4	UC	Inflamed	IGHG1	Colon	IGHV1-46	0.0346749226006192
1603	FR-A1-Constant-A4	UC	Inflamed	IGHG2	Colon	IGHV1-46	0.0234604105571848
1604	FR-A1-Constant-A4	UC	Inflamed	IGHM	Colon	IGHV1-46	0.0389261744966443
1605	FR-A1-Constant-A5	UC	Non_inflamed	IGHA1	Colon	IGHV1-46	0.00872093023255814
1606	FR-A1-Constant-A5	UC	Non_inflamed	IGHA2	Colon	IGHV1-46	0.0112107623318386
1607	FR-A1-Constant-A5	UC	Non_inflamed	IGHG1	Colon	IGHV1-46	0.0161443494776828
1608	FR-A1-Constant-A5	UC	Non_inflamed	IGHG2	Colon	IGHV1-46	0.00884955752212389
1609	FR-A1-Constant-A5	UC	Non_inflamed	IGHM	Colon	IGHV1-46	0.00446713465220166
1610	FR-A1-Constant-A6	UC	Inflamed	IGHA1	Colon	IGHV1-46	0.0180722891566265
1611	FR-A1-Constant-A6	UC	Inflamed	IGHA2	Colon	IGHV1-46	0.018910741301059
1612	FR-A1-Constant-A6	UC	Inflamed	IGHG1	Colon	IGHV1-46	0.0255591054313099
1613	FR-A1-Constant-A6	UC	Inflamed	IGHG2	Colon	IGHV1-46	0.0175953079178886
1614	FR-A1-Constant-A6	UC	Inflamed	IGHM	Colon	IGHV1-46	0.00974025974025974
1615	FR-A1-Constant-A7	UC	Inflamed	IGHA1	Colon	IGHV1-46	0.0270700636942675
1616	FR-A1-Constant-A7	UC	Inflamed	IGHA2	Colon	IGHV1-46	0.0308839190628328
1617	FR-A1-Constant-A7	UC	Inflamed	IGHG1	Colon	IGHV1-46	0.00908059023836549
1618	FR-A1-Constant-A7	UC	Inflamed	IGHG2	Colon	IGHV1-46	0.0172018348623853
1619	FR-A1-Constant-A7	UC	Inflamed	IGHM	Colon	IGHV1-46	0.0526315789473684
1620	FR-A1-Constant-A8	UC	Non_inflamed	IGHA1	Colon	IGHV1-46	0.0199063231850117
1621	FR-A1-Constant-A8	UC	Non_inflamed	IGHA2	Colon	IGHV1-46	0.016273393002441
1622	FR-A1-Constant-A8	UC	Non_inflamed	IGHG1	Colon	IGHV1-46	0.0261282660332542
1623	FR-A1-Constant-A8	UC	Non_inflamed	IGHG2	Colon	IGHV1-46	0.0299625468164794
1624	FR-A1-Constant-A8	UC	Non_inflamed	IGHM	Colon	IGHV1-46	0.00761179828734539
1625	FR-A1-Constant-A9	UC	Inflamed	IGHA1	Colon	IGHV1-46	0.0239938080495356
1626	FR-A1-Constant-A9	UC	Inflamed	IGHA2	Colon	IGHV1-46	0.0176263219741481
1627	FR-A1-Constant-A9	UC	Inflamed	IGHG1	Colon	IGHV1-46	0.0363741339491917
1628	FR-A1-Constant-A9	UC	Inflamed	IGHG2	Colon	IGHV1-46	0.0289256198347107
1629	FR-A1-Constant-A9	UC	Inflamed	IGHM	Colon	IGHV1-46	0.00832266325224072
1630	FR-A2-Constant-A1	UC	Inflamed	IGHA1	Colon	IGHV1-46	0.0127388535031847
1631	FR-A2-Constant-A1	UC	Inflamed	IGHA2	Colon	IGHV1-46	0.0077145612343298
1632	FR-A2-Constant-A1	UC	Inflamed	IGHG1	Colon	IGHV1-46	0.0112540192926045
1633	FR-A2-Constant-A1	UC	Inflamed	IGHG2	Colon	IGHV1-46	0.013986013986014
1634	FR-A2-Constant-A1	UC	Inflamed	IGHM	Colon	IGHV1-46	0.020244120273891
1635	FR-A2-Constant-A10	CD	Inflamed	IGHA1	Colon	IGHV1-46	0.0103359173126615
1636	FR-A2-Constant-A10	CD	Inflamed	IGHA2	Colon	IGHV1-46	0.0129151291512915
1637	FR-A2-Constant-A10	CD	Inflamed	IGHG1	Colon	IGHV1-46	0.01
1638	FR-A2-Constant-A10	CD	Inflamed	IGHG2	Colon	IGHV1-46	0.011866235167206
1639	FR-A2-Constant-A10	CD	Inflamed	IGHM	Colon	IGHV1-46	0.00927487352445194
1640	FR-A2-Constant-A11	CD	Inflamed	IGHA1	Colon	IGHV1-46	0.0145985401459854
1641	FR-A2-Constant-A11	CD	Inflamed	IGHA2	Colon	IGHV1-46	0.0181058495821727
1642	FR-A2-Constant-A11	CD	Inflamed	IGHM	Colon	IGHV1-46	0.00881057268722467
1643	FR-A2-Constant-A12	UC	Inflamed	IGHA1	Colon	IGHV1-46	0.0154639175257732
1644	FR-A2-Constant-A12	UC	Inflamed	IGHA2	Colon	IGHV1-46	0.012586532410321
1645	FR-A2-Constant-A12	UC	Inflamed	IGHG1	Colon	IGHV1-46	0.0131782945736434
1646	FR-A2-Constant-A12	UC	Inflamed	IGHG2	Colon	IGHV1-46	0.0154241645244216
1647	FR-A2-Constant-A12	UC	Inflamed	IGHM	Colon	IGHV1-46	0.00897308075772682
1648	FR-A2-Constant-A2	UC	Non_inflamed	IGHA1	Colon	IGHV1-46	0.0226364846870839
1649	FR-A2-Constant-A2	UC	Non_inflamed	IGHA2	Colon	IGHV1-46	0.0143426294820717
1650	FR-A2-Constant-A2	UC	Non_inflamed	IGHG1	Colon	IGHV1-46	0.00968992248062015
1651	FR-A2-Constant-A2	UC	Non_inflamed	IGHG2	Colon	IGHV1-46	0.00731707317073171
1652	FR-A2-Constant-A2	UC	Non_inflamed	IGHM	Colon	IGHV1-46	0.0340740740740741
1653	FR-A2-Constant-A3	UC	Inflamed	IGHA1	Colon	IGHV1-46	0.0283018867924528
1654	FR-A2-Constant-A3	UC	Inflamed	IGHA2	Colon	IGHV1-46	0.0253424657534247
1655	FR-A2-Constant-A3	UC	Inflamed	IGHG1	Colon	IGHV1-46	0.0156862745098039
1656	FR-A2-Constant-A3	UC	Inflamed	IGHG2	Colon	IGHV1-46	0.0127388535031847
1657	FR-A2-Constant-A3	UC	Inflamed	IGHM	Colon	IGHV1-46	0.0126728110599078
1658	FR-A2-Constant-A4	CD	Non_inflamed	IGHA1	Colon	IGHV1-46	0.0143884892086331
1659	FR-A2-Constant-A4	CD	Non_inflamed	IGHA2	Colon	IGHV1-46	0.0153930731170973
1660	FR-A2-Constant-A4	CD	Non_inflamed	IGHG1	Colon	IGHV1-46	0.0238450074515648
1661	FR-A2-Constant-A4	CD	Non_inflamed	IGHG2	Colon	IGHV1-46	0.0146041506533436
1662	FR-A2-Constant-A4	CD	Non_inflamed	IGHM	Colon	IGHV1-46	0.0103806228373702
1663	FR-A2-Constant-A5	CD	Inflamed	IGHA1	Colon	IGHV1-46	0.0144927536231884
1664	FR-A2-Constant-A5	CD	Inflamed	IGHA2	Colon	IGHV1-46	0.0127551020408163
1665	FR-A2-Constant-A5	CD	Inflamed	IGHG1	Colon	IGHV1-46	0.00795755968169761
1666	FR-A2-Constant-A5	CD	Inflamed	IGHG2	Colon	IGHV1-46	0.00889328063241107
1667	FR-A2-Constant-A5	CD	Inflamed	IGHM	Colon	IGHV1-46	0.0073327222731439
1668	FR-A2-Constant-A6	UC	Inflamed	IGHA1	Colon	IGHV1-46	0.00997150997150997
1669	FR-A2-Constant-A6	UC	Inflamed	IGHA2	Colon	IGHV1-46	0.0115452930728242
1670	FR-A2-Constant-A6	UC	Inflamed	IGHG1	Colon	IGHV1-46	0.0104166666666667
1671	FR-A2-Constant-A6	UC	Inflamed	IGHG2	Colon	IGHV1-46	0.00636942675159236
1672	FR-A2-Constant-A6	UC	Inflamed	IGHM	Colon	IGHV1-46	0.00295275590551181
1673	FR-A2-Constant-A7	UC	Non_inflamed	IGHA1	Colon	IGHV1-46	0.0111524163568773
1674	FR-A2-Constant-A7	UC	Non_inflamed	IGHA2	Colon	IGHV1-46	0.00578034682080925
1675	FR-A2-Constant-A7	UC	Non_inflamed	IGHG1	Colon	IGHV1-46	0.0313014827018122
1676	FR-A2-Constant-A7	UC	Non_inflamed	IGHG2	Colon	IGHV1-46	0.0189189189189189
1677	FR-A2-Constant-A7	UC	Non_inflamed	IGHM	Colon	IGHV1-46	0.0104477611940299
1678	FR-A2-Constant-A8	UC	Inflamed	IGHA1	Colon	IGHV1-46	0.0271966527196653
1679	FR-A2-Constant-A8	UC	Inflamed	IGHA2	Colon	IGHV1-46	0.0269749518304432
1680	FR-A2-Constant-A8	UC	Inflamed	IGHG1	Colon	IGHV1-46	0.0194805194805195
1681	FR-A2-Constant-A8	UC	Inflamed	IGHG2	Colon	IGHV1-46	0.0259515570934256
1682	FR-A2-Constant-A8	UC	Inflamed	IGHM	Colon	IGHV1-46	0.00517063081695967
1683	FR-A2-Constant-A9	CD	Non_inflamed	IGHA1	Colon	IGHV1-46	0.0255402750491159
1684	FR-A2-Constant-A9	CD	Non_inflamed	IGHA2	Colon	IGHV1-46	0.0250783699059561
1685	FR-A2-Constant-A9	CD	Non_inflamed	IGHG1	Colon	IGHV1-46	0.0181818181818182
1686	FR-A2-Constant-A9	CD	Non_inflamed	IGHG2	Colon	IGHV1-46	0.0250347705146036
1687	FR-A2-Constant-A9	CD	Non_inflamed	IGHM	Colon	IGHV1-46	0.00922266139657444
1688	FR-A3-Constant-A1	UC	Inflamed	IGHA1	Colon	IGHV1-46	0.0166112956810631
1689	FR-A3-Constant-A1	UC	Inflamed	IGHA2	Colon	IGHV1-46	0.0185701021355617
1690	FR-A3-Constant-A1	UC	Inflamed	IGHG1	Colon	IGHV1-46	0.0119047619047619
1691	FR-A3-Constant-A1	UC	Inflamed	IGHG2	Colon	IGHV1-46	0.0150375939849624
1692	FR-A3-Constant-A1	UC	Inflamed	IGHM	Colon	IGHV1-46	0.0154015401540154
1693	FR-A3-Constant-A10	CD	Non_inflamed	IGHA1	Colon	IGHV1-46	0.0166358595194085
1694	FR-A3-Constant-A10	CD	Non_inflamed	IGHA2	Colon	IGHV1-46	0.0182787509520183
1695	FR-A3-Constant-A10	CD	Non_inflamed	IGHG1	Colon	IGHV1-46	0.0175233644859813
1696	FR-A3-Constant-A10	CD	Non_inflamed	IGHG2	Colon	IGHV1-46	0.0269005847953216
1697	FR-A3-Constant-A10	CD	Non_inflamed	IGHM	Colon	IGHV1-46	0.0129928315412186
1698	FR-A3-Constant-A11	CD	Inflamed	IGHA1	Colon	IGHV1-46	0.0223214285714286
1699	FR-A3-Constant-A11	CD	Inflamed	IGHA2	Colon	IGHV1-46	0.0199479618386817
1700	FR-A3-Constant-A11	CD	Inflamed	IGHG1	Colon	IGHV1-46	0.018842530282638
1701	FR-A3-Constant-A11	CD	Inflamed	IGHG2	Colon	IGHV1-46	0.0296610169491525
1702	FR-A3-Constant-A11	CD	Inflamed	IGHM	Colon	IGHV1-46	0.0125348189415042
1703	FR-A3-Constant-A12	CD	Non_inflamed	IGHA1	Ileum	IGHV1-46	0.027027027027027
1704	FR-A3-Constant-A12	CD	Non_inflamed	IGHA2	Ileum	IGHV1-46	0.0309278350515464
1705	FR-A3-Constant-A12	CD	Non_inflamed	IGHG1	Ileum	IGHV1-46	0.00409836065573771
1706	FR-A3-Constant-A12	CD	Non_inflamed	IGHG2	Ileum	IGHV1-46	0.00673400673400673
1707	FR-A3-Constant-A12	CD	Non_inflamed	IGHM	Ileum	IGHV1-46	0.0028735632183908
1708	FR-A3-Constant-A2	CD	Non_inflamed	IGHA1	Colon	IGHV1-46	0.0409982174688057
1709	FR-A3-Constant-A2	CD	Non_inflamed	IGHA2	Colon	IGHV1-46	0.044529262086514
1710	FR-A3-Constant-A2	CD	Non_inflamed	IGHG1	Colon	IGHV1-46	0.0175438596491228
1711	FR-A3-Constant-A2	CD	Non_inflamed	IGHG2	Colon	IGHV1-46	0.0210526315789474
1712	FR-A3-Constant-A2	CD	Non_inflamed	IGHM	Colon	IGHV1-46	0.0181124880838894
1713	FR-A3-Constant-A3	CD	Inflamed	IGHA1	Colon	IGHV1-46	0.0406779661016949
1714	FR-A3-Constant-A3	CD	Inflamed	IGHA2	Colon	IGHV1-46	0.0349761526232115
1715	FR-A3-Constant-A3	CD	Inflamed	IGHG1	Colon	IGHV1-46	0.0434372049102927
1716	FR-A3-Constant-A3	CD	Inflamed	IGHG2	Colon	IGHV1-46	0.0298507462686567
1717	FR-A3-Constant-A3	CD	Inflamed	IGHM	Colon	IGHV1-46	0.0117011701170117
1718	FR-A3-Constant-A4	UC	Non_inflamed	IGHA1	Colon	IGHV1-46	0.0142857142857143
1719	FR-A3-Constant-A4	UC	Non_inflamed	IGHA2	Colon	IGHV1-46	0.0137931034482759
1720	FR-A3-Constant-A4	UC	Non_inflamed	IGHG1	Colon	IGHV1-46	0.0201342281879195
1721	FR-A3-Constant-A4	UC	Non_inflamed	IGHG2	Colon	IGHV1-46	0.0357142857142857
1722	FR-A3-Constant-A4	UC	Non_inflamed	IGHM	Colon	IGHV1-46	0
1723	FR-A3-Constant-A5	UC	Inflamed	IGHA1	Colon	IGHV1-46	0.0261437908496732
1724	FR-A3-Constant-A5	UC	Inflamed	IGHA2	Colon	IGHV1-46	0.0186799501867995
1725	FR-A3-Constant-A5	UC	Inflamed	IGHG1	Colon	IGHV1-46	0.0175438596491228
1726	FR-A3-Constant-A5	UC	Inflamed	IGHG2	Colon	IGHV1-46	0.0113636363636364
1727	FR-A3-Constant-A5	UC	Inflamed	IGHM	Colon	IGHV1-46	0.0148809523809524
1728	FR-A3-Constant-A6	CD	Non_inflamed	IGHA1	Colon	IGHV1-46	0.0238568588469185
1729	FR-A3-Constant-A6	CD	Non_inflamed	IGHA2	Colon	IGHV1-46	0.029616724738676
1730	FR-A3-Constant-A6	CD	Non_inflamed	IGHG1	Colon	IGHV1-46	0.0226600985221675
1731	FR-A3-Constant-A6	CD	Non_inflamed	IGHG2	Colon	IGHV1-46	0.0324909747292419
1732	FR-A3-Constant-A6	CD	Non_inflamed	IGHM	Colon	IGHV1-46	0.00374531835205993
1733	FR-A3-Constant-A7	CD	Inflamed	IGHA1	Colon	IGHV1-46	0.00747663551401869
1734	FR-A3-Constant-A7	CD	Inflamed	IGHA2	Colon	IGHV1-46	0.00796812749003984
1735	FR-A3-Constant-A7	CD	Inflamed	IGHG1	Colon	IGHV1-46	0.0267618198037467
1736	FR-A3-Constant-A7	CD	Inflamed	IGHG2	Colon	IGHV1-46	0.0283687943262411
1737	FR-A3-Constant-A7	CD	Inflamed	IGHM	Colon	IGHV1-46	0.0234741784037559
1738	FR-A3-Constant-A8	CD	Non_inflamed	IGHA1	Ileum	IGHV1-46	0.0250329380764163
1739	FR-A3-Constant-A8	CD	Non_inflamed	IGHA2	Ileum	IGHV1-46	0.0299089726918075
1740	FR-A3-Constant-A8	CD	Non_inflamed	IGHG1	Ileum	IGHV1-46	0.0249554367201426
1741	FR-A3-Constant-A8	CD	Non_inflamed	IGHG2	Ileum	IGHV1-46	0.00792079207920792
1742	FR-A3-Constant-A8	CD	Non_inflamed	IGHM	Ileum	IGHV1-46	0.00689655172413793
1743	FR-A3-Constant-A9	CD	Inflamed	IGHA1	Ileum	IGHV1-46	0.0409276944065484
1744	FR-A3-Constant-A9	CD	Inflamed	IGHA2	Ileum	IGHV1-46	0.0379901960784314
1745	FR-A3-Constant-A9	CD	Inflamed	IGHG1	Ileum	IGHV1-46	0.0196078431372549
1746	FR-A3-Constant-A9	CD	Inflamed	IGHG2	Ileum	IGHV1-46	0.0171339563862928
1747	FR-A3-Constant-A9	CD	Inflamed	IGHM	Ileum	IGHV1-46	0.0101250744490768
1748	FR-A4-Constant-A1	UC	Non_inflamed	IGHA1	Colon	IGHV1-46	0.0211480362537764
1749	FR-A4-Constant-A1	UC	Non_inflamed	IGHA2	Colon	IGHV1-46	0.012987012987013
1750	FR-A4-Constant-A1	UC	Non_inflamed	IGHG1	Colon	IGHV1-46	0.00900900900900901
1751	FR-A4-Constant-A1	UC	Non_inflamed	IGHG2	Colon	IGHV1-46	0
1752	FR-A4-Constant-A1	UC	Non_inflamed	IGHM	Colon	IGHV1-46	0.00623052959501558
1753	FR-A4-Constant-A10	UC	Inflamed	IGHA1	Colon	IGHV1-46	0.0334128878281623
1754	FR-A4-Constant-A10	UC	Inflamed	IGHA2	Colon	IGHV1-46	0.0348432055749129
1755	FR-A4-Constant-A10	UC	Inflamed	IGHG1	Colon	IGHV1-46	0.0231862378459237
1756	FR-A4-Constant-A10	UC	Inflamed	IGHG2	Colon	IGHV1-46	0.0226244343891403
1757	FR-A4-Constant-A10	UC	Inflamed	IGHM	Colon	IGHV1-46	0.00735294117647059
1758	FR-A4-Constant-A11	UC	Non_inflamed	IGHA1	Colon	IGHV1-46	0.0188087774294671
1759	FR-A4-Constant-A11	UC	Non_inflamed	IGHA2	Colon	IGHV1-46	0.0218531468531469
1760	FR-A4-Constant-A11	UC	Non_inflamed	IGHG1	Colon	IGHV1-46	0.0153846153846154
1761	FR-A4-Constant-A11	UC	Non_inflamed	IGHG2	Colon	IGHV1-46	0
1762	FR-A4-Constant-A11	UC	Non_inflamed	IGHM	Colon	IGHV1-46	0.0167597765363128
1763	FR-A4-Constant-A12	UC	Inflamed	IGHA1	Colon	IGHV1-46	0.0428380187416332
1764	FR-A4-Constant-A12	UC	Inflamed	IGHA2	Colon	IGHV1-46	0.0222222222222222
1765	FR-A4-Constant-A12	UC	Inflamed	IGHG1	Colon	IGHV1-46	0.0138539042821159
1766	FR-A4-Constant-A12	UC	Inflamed	IGHG2	Colon	IGHV1-46	0.01875
1767	FR-A4-Constant-A12	UC	Inflamed	IGHM	Colon	IGHV1-46	0.010498687664042
1768	FR-A4-Constant-A2	UC	Inflamed	IGHA1	Colon	IGHV1-46	0.0217391304347826
1769	FR-A4-Constant-A2	UC	Inflamed	IGHA2	Colon	IGHV1-46	0.0213523131672598
1770	FR-A4-Constant-A2	UC	Inflamed	IGHG1	Colon	IGHV1-46	0.00636942675159236
1771	FR-A4-Constant-A2	UC	Inflamed	IGHG2	Colon	IGHV1-46	0.00560224089635854
1772	FR-A4-Constant-A2	UC	Inflamed	IGHM	Colon	IGHV1-46	0.0113636363636364
1773	FR-A4-Constant-A3	CD	Non_inflamed	IGHA1	Colon	IGHV1-46	0.0214504596527068
1774	FR-A4-Constant-A3	CD	Non_inflamed	IGHA2	Colon	IGHV1-46	0.0213815789473684
1775	FR-A4-Constant-A3	CD	Non_inflamed	IGHG1	Colon	IGHV1-46	0.0226377952755906
1776	FR-A4-Constant-A3	CD	Non_inflamed	IGHG2	Colon	IGHV1-46	0.0167464114832536
1777	FR-A4-Constant-A3	CD	Non_inflamed	IGHM	Colon	IGHV1-46	0.0184659090909091
1778	FR-A4-Constant-A4	CD	Inflamed	IGHA1	Colon	IGHV1-46	0.036117381489842
1779	FR-A4-Constant-A4	CD	Inflamed	IGHA2	Colon	IGHV1-46	0.033203125
1780	FR-A4-Constant-A4	CD	Inflamed	IGHG1	Colon	IGHV1-46	0.0223713646532438
1781	FR-A4-Constant-A4	CD	Inflamed	IGHG2	Colon	IGHV1-46	0.028322440087146
1782	FR-A4-Constant-A4	CD	Inflamed	IGHM	Colon	IGHV1-46	0.0141116100064144
1783	FR-A4-Constant-A5	CD	Non_inflamed	IGHA1	Ileum	IGHV1-46	0.0170454545454545
1784	FR-A4-Constant-A5	CD	Non_inflamed	IGHA2	Ileum	IGHV1-46	0.0149253731343284
1785	FR-A4-Constant-A5	CD	Non_inflamed	IGHG1	Ileum	IGHV1-46	0.0384615384615385
1786	FR-A4-Constant-A5	CD	Non_inflamed	IGHG2	Ileum	IGHV1-46	0
1787	FR-A4-Constant-A5	CD	Non_inflamed	IGHM	Ileum	IGHV1-46	0.0087719298245614
1788	FR-A4-Constant-A6	CD	Inflamed	IGHA1	Ileum	IGHV1-46	0.0158013544018059
1789	FR-A4-Constant-A6	CD	Inflamed	IGHA2	Ileum	IGHV1-46	0.0182291666666667
1790	FR-A4-Constant-A6	CD	Inflamed	IGHG1	Ileum	IGHV1-46	0.0118110236220472
1791	FR-A4-Constant-A6	CD	Inflamed	IGHG2	Ileum	IGHV1-46	0.0171673819742489
1792	FR-A4-Constant-A6	CD	Inflamed	IGHM	Ileum	IGHV1-46	0.0145454545454545
1793	FR-A4-Constant-A7	CD	Non_inflamed	IGHA1	Colon	IGHV1-46	0.0247046186895811
1794	FR-A4-Constant-A7	CD	Non_inflamed	IGHA2	Colon	IGHV1-46	0.0248545742993125
1795	FR-A4-Constant-A7	CD	Non_inflamed	IGHG1	Colon	IGHV1-46	0.00602409638554217
1796	FR-A4-Constant-A7	CD	Non_inflamed	IGHG2	Colon	IGHV1-46	0.0123456790123457
1797	FR-A4-Constant-A7	CD	Non_inflamed	IGHM	Colon	IGHV1-46	0
1798	FR-A4-Constant-A8	CD	Inflamed	IGHA1	Colon	IGHV1-46	0.015527950310559
1799	FR-A4-Constant-A8	CD	Inflamed	IGHA2	Colon	IGHV1-46	0.0224913494809689
1800	FR-A4-Constant-A8	CD	Inflamed	IGHG1	Colon	IGHV1-46	0.00775193798449612
1801	FR-A4-Constant-A8	CD	Inflamed	IGHG2	Colon	IGHV1-46	0.0196078431372549
1802	FR-A4-Constant-A8	CD	Inflamed	IGHM	Colon	IGHV1-46	0
1803	FR-A4-Constant-A9	UC	Non_inflamed	IGHA1	Colon	IGHV1-46	0.0195865070729053
1804	FR-A4-Constant-A9	UC	Non_inflamed	IGHA2	Colon	IGHV1-46	0.0217391304347826
1805	FR-A4-Constant-A9	UC	Non_inflamed	IGHG1	Colon	IGHV1-46	0.00628930817610063
1806	FR-A4-Constant-A9	UC	Non_inflamed	IGHG2	Colon	IGHV1-46	0.0172413793103448
1807	FR-A4-Constant-A9	UC	Non_inflamed	IGHM	Colon	IGHV1-46	0.0254041570438799
1808	FR-A5-Constant-A1	UC	Non_inflamed	IGHA1	Colon	IGHV1-46	0.0283018867924528
1809	FR-A5-Constant-A1	UC	Non_inflamed	IGHA2	Colon	IGHV1-46	0.0270114942528736
1810	FR-A5-Constant-A1	UC	Non_inflamed	IGHG1	Colon	IGHV1-46	0.0319634703196347
1811	FR-A5-Constant-A1	UC	Non_inflamed	IGHG2	Colon	IGHV1-46	0.0373831775700935
1812	FR-A5-Constant-A1	UC	Non_inflamed	IGHM	Colon	IGHV1-46	0.00757575757575758
1813	FR-A5-Constant-A10	Non_IBD_Control	Non_inflamed	IGHA1	Ileum	IGHV1-46	0.00997506234413965
1814	FR-A5-Constant-A10	Non_IBD_Control	Non_inflamed	IGHA2	Ileum	IGHV1-46	0.0118243243243243
1815	FR-A5-Constant-A10	Non_IBD_Control	Non_inflamed	IGHG1	Ileum	IGHV1-46	0.0141176470588235
1816	FR-A5-Constant-A10	Non_IBD_Control	Non_inflamed	IGHG2	Ileum	IGHV1-46	0.00741839762611276
1817	FR-A5-Constant-A10	Non_IBD_Control	Non_inflamed	IGHM	Ileum	IGHV1-46	0.0142361111111111
1818	FR-A5-Constant-A11	Non_IBD_Control	Non_inflamed	IGHA1	Ileum	IGHV1-46	0.0208333333333333
1819	FR-A5-Constant-A11	Non_IBD_Control	Non_inflamed	IGHA2	Ileum	IGHV1-46	0.0241125251172137
1820	FR-A5-Constant-A11	Non_IBD_Control	Non_inflamed	IGHG1	Ileum	IGHV1-46	0.015
1821	FR-A5-Constant-A11	Non_IBD_Control	Non_inflamed	IGHG2	Ileum	IGHV1-46	0.0106951871657754
1822	FR-A5-Constant-A11	Non_IBD_Control	Non_inflamed	IGHM	Ileum	IGHV1-46	0.00664451827242525
1823	FR-A5-Constant-A12	CD	Non_inflamed	IGHA1	Colon	IGHV1-46	0.015180265654649
1824	FR-A5-Constant-A12	CD	Non_inflamed	IGHA2	Colon	IGHV1-46	0.0178571428571429
1825	FR-A5-Constant-A12	CD	Non_inflamed	IGHG1	Colon	IGHV1-46	0.00854700854700855
1826	FR-A5-Constant-A12	CD	Non_inflamed	IGHG2	Colon	IGHV1-46	0.0050761421319797
1827	FR-A5-Constant-A12	CD	Non_inflamed	IGHM	Colon	IGHV1-46	0.0155555555555556
1828	FR-A5-Constant-A2	UC	Non_inflamed	IGHA1	Colon	IGHV1-46	0.0188284518828452
1829	FR-A5-Constant-A2	UC	Non_inflamed	IGHA2	Colon	IGHV1-46	0.026098026734564
1830	FR-A5-Constant-A2	UC	Non_inflamed	IGHG1	Colon	IGHV1-46	0.0087719298245614
1831	FR-A5-Constant-A2	UC	Non_inflamed	IGHG2	Colon	IGHV1-46	0.0121951219512195
1832	FR-A5-Constant-A2	UC	Non_inflamed	IGHM	Colon	IGHV1-46	0.0111111111111111
1833	FR-A5-Constant-A3	CD	Non_inflamed	IGHA1	Colon	IGHV1-46	0.0180940892641737
1834	FR-A5-Constant-A3	CD	Non_inflamed	IGHA2	Colon	IGHV1-46	0.0301418439716312
1835	FR-A5-Constant-A3	CD	Non_inflamed	IGHG1	Colon	IGHV1-46	0.017921146953405
1836	FR-A5-Constant-A3	CD	Non_inflamed	IGHG2	Colon	IGHV1-46	0.0180722891566265
1837	FR-A5-Constant-A3	CD	Non_inflamed	IGHM	Colon	IGHV1-46	0.0368867576540022
1838	FR-A5-Constant-A4	UC	Non_inflamed	IGHA1	Colon	IGHV1-46	0.0392670157068063
1839	FR-A5-Constant-A4	UC	Non_inflamed	IGHA2	Colon	IGHV1-46	0.0276301806588735
1840	FR-A5-Constant-A4	UC	Non_inflamed	IGHG1	Colon	IGHV1-46	0
1841	FR-A5-Constant-A4	UC	Non_inflamed	IGHG2	Colon	IGHV1-46	0.0192307692307692
1842	FR-A5-Constant-A4	UC	Non_inflamed	IGHM	Colon	IGHV1-46	0.00760456273764259
1843	FR-A5-Constant-A5	UC	Inflamed	IGHA1	Colon	IGHV1-46	0.0277777777777778
1844	FR-A5-Constant-A5	UC	Inflamed	IGHA2	Colon	IGHV1-46	0.0232774674115456
1845	FR-A5-Constant-A5	UC	Inflamed	IGHG1	Colon	IGHV1-46	0
1846	FR-A5-Constant-A5	UC	Inflamed	IGHG2	Colon	IGHV1-46	0.0135135135135135
1847	FR-A5-Constant-A5	UC	Inflamed	IGHM	Colon	IGHV1-46	0.00686813186813187
1848	FR-A5-Constant-A6	CD	Non_inflamed	IGHA1	Colon	IGHV1-46	0.0269636576787808
1849	FR-A5-Constant-A6	CD	Non_inflamed	IGHA2	Colon	IGHV1-46	0.0239410681399632
1850	FR-A5-Constant-A6	CD	Non_inflamed	IGHG1	Colon	IGHV1-46	0.024390243902439
1851	FR-A5-Constant-A6	CD	Non_inflamed	IGHG2	Colon	IGHV1-46	0.0165680473372781
1852	FR-A5-Constant-A6	CD	Non_inflamed	IGHM	Colon	IGHV1-46	0.0149019607843137
1853	FR-A5-Constant-A7	CD	Inflamed	IGHA1	Colon	IGHV1-46	0.0200892857142857
1854	FR-A5-Constant-A7	CD	Inflamed	IGHA2	Colon	IGHV1-46	0.0261780104712042
1855	FR-A5-Constant-A7	CD	Inflamed	IGHG1	Colon	IGHV1-46	0.0308988764044944
1856	FR-A5-Constant-A7	CD	Inflamed	IGHG2	Colon	IGHV1-46	0.020952380952381
1857	FR-A5-Constant-A7	CD	Inflamed	IGHM	Colon	IGHV1-46	0.043230944254835
1858	FR-A5-Constant-A8	UC	Non_inflamed	IGHA1	Colon	IGHV1-46	0.0225763612217795
1859	FR-A5-Constant-A8	UC	Non_inflamed	IGHA2	Colon	IGHV1-46	0.0194003527336861
1860	FR-A5-Constant-A8	UC	Non_inflamed	IGHG1	Colon	IGHV1-46	0.0189753320683112
1861	FR-A5-Constant-A8	UC	Non_inflamed	IGHG2	Colon	IGHV1-46	0.0226843100189036
1862	FR-A5-Constant-A8	UC	Non_inflamed	IGHM	Colon	IGHV1-46	0.00476190476190476
1863	FR-A5-Constant-A9	UC	Inflamed	IGHA1	Colon	IGHV1-46	0.0246305418719212
1864	FR-A5-Constant-A9	UC	Inflamed	IGHA2	Colon	IGHV1-46	0.0168776371308017
1865	FR-A5-Constant-A9	UC	Inflamed	IGHG1	Colon	IGHV1-46	0.0163447251114413
1866	FR-A5-Constant-A9	UC	Inflamed	IGHG2	Colon	IGHV1-46	0.011441647597254
1867	FR-A5-Constant-A9	UC	Inflamed	IGHM	Colon	IGHV1-46	0.0245901639344262
1868	FR-A6-Constant-A1	CD	Inflamed	IGHA1	Colon	IGHV1-46	0.0160142348754448
1869	FR-A6-Constant-A1	CD	Inflamed	IGHA2	Colon	IGHV1-46	0.0148936170212766
1870	FR-A6-Constant-A1	CD	Inflamed	IGHG1	Colon	IGHV1-46	0.00905797101449275
1871	FR-A6-Constant-A1	CD	Inflamed	IGHG2	Colon	IGHV1-46	0.0103092783505155
1872	FR-A6-Constant-A1	CD	Inflamed	IGHM	Colon	IGHV1-46	0.0033167495854063
1873	FR-A6-Constant-A10	CD	Non_inflamed	IGHA1	Colon	IGHV1-46	0.03125
1874	FR-A6-Constant-A10	CD	Non_inflamed	IGHA2	Colon	IGHV1-46	0.0144508670520231
1875	FR-A6-Constant-A10	CD	Non_inflamed	IGHG1	Colon	IGHV1-46	0.0227272727272727
1876	FR-A6-Constant-A10	CD	Non_inflamed	IGHG2	Colon	IGHV1-46	0.0172955974842767
1877	FR-A6-Constant-A10	CD	Non_inflamed	IGHM	Colon	IGHV1-46	0.00598404255319149
1878	FR-A6-Constant-A11	CD	Inflamed	IGHA1	Colon	IGHV1-46	0.018978102189781
1879	FR-A6-Constant-A11	CD	Inflamed	IGHA2	Colon	IGHV1-46	0.0208333333333333
1880	FR-A6-Constant-A11	CD	Inflamed	IGHG1	Colon	IGHV1-46	0.0226244343891403
1881	FR-A6-Constant-A11	CD	Inflamed	IGHG2	Colon	IGHV1-46	0.0104803493449782
1882	FR-A6-Constant-A11	CD	Inflamed	IGHM	Colon	IGHV1-46	0.00523903077930583
1883	FR-A6-Constant-A12	UC	Non_inflamed	IGHA1	Colon	IGHV1-46	0.0221130221130221
1884	FR-A6-Constant-A12	UC	Non_inflamed	IGHA2	Colon	IGHV1-46	0.0199275362318841
1885	FR-A6-Constant-A12	UC	Non_inflamed	IGHG1	Colon	IGHV1-46	0.0193103448275862
1886	FR-A6-Constant-A12	UC	Non_inflamed	IGHG2	Colon	IGHV1-46	0.0185185185185185
1887	FR-A6-Constant-A12	UC	Non_inflamed	IGHM	Colon	IGHV1-46	0.006265664160401
1888	FR-A6-Constant-A2	UC	Non_inflamed	IGHA1	Colon	IGHV1-46	0.0260869565217391
1889	FR-A6-Constant-A2	UC	Non_inflamed	IGHA2	Colon	IGHV1-46	0.0202391904323827
1890	FR-A6-Constant-A2	UC	Non_inflamed	IGHG1	Colon	IGHV1-46	0.0191204588910134
1891	FR-A6-Constant-A2	UC	Non_inflamed	IGHG2	Colon	IGHV1-46	0.030690537084399
1892	FR-A6-Constant-A2	UC	Non_inflamed	IGHM	Colon	IGHV1-46	0.0215727209464161
1893	FR-A6-Constant-A3	UC	Inflamed	IGHA1	Colon	IGHV1-46	0.0326295585412668
1894	FR-A6-Constant-A3	UC	Inflamed	IGHA2	Colon	IGHV1-46	0.0221445221445221
1895	FR-A6-Constant-A3	UC	Inflamed	IGHG1	Colon	IGHV1-46	0.0236634531113059
1896	FR-A6-Constant-A3	UC	Inflamed	IGHG2	Colon	IGHV1-46	0.0185185185185185
1897	FR-A6-Constant-A3	UC	Inflamed	IGHM	Colon	IGHV1-46	0.0110497237569061
1898	FR-A6-Constant-A4	CD	Non_inflamed	IGHA1	Ileum	IGHV1-46	0.0140127388535032
1899	FR-A6-Constant-A4	CD	Non_inflamed	IGHA2	Ileum	IGHV1-46	0.0126019273535953
1900	FR-A6-Constant-A4	CD	Non_inflamed	IGHG1	Ileum	IGHV1-46	0.0160427807486631
1901	FR-A6-Constant-A4	CD	Non_inflamed	IGHG2	Ileum	IGHV1-46	0.0102040816326531
1902	FR-A6-Constant-A4	CD	Non_inflamed	IGHM	Ileum	IGHV1-46	0.00920598388952819
1903	FR-A6-Constant-A5	CD	Inflamed	IGHA1	Ileum	IGHV1-46	0.0217054263565891
1904	FR-A6-Constant-A5	CD	Inflamed	IGHA2	Ileum	IGHV1-46	0.0133891213389121
1905	FR-A6-Constant-A5	CD	Inflamed	IGHG1	Ileum	IGHV1-46	0.0264026402640264
1906	FR-A6-Constant-A5	CD	Inflamed	IGHG2	Ileum	IGHV1-46	0.0147058823529412
1907	FR-A6-Constant-A5	CD	Inflamed	IGHM	Ileum	IGHV1-46	0.00532859680284192
1908	FR-A6-Constant-A6	CD	Non_inflamed	IGHA1	Colon	IGHV1-46	0.0270618556701031
1909	FR-A6-Constant-A6	CD	Non_inflamed	IGHA2	Colon	IGHV1-46	0.0314585319351764
1910	FR-A6-Constant-A6	CD	Non_inflamed	IGHG1	Colon	IGHV1-46	0.0101694915254237
1911	FR-A6-Constant-A6	CD	Non_inflamed	IGHG2	Colon	IGHV1-46	0.0179372197309417
1912	FR-A6-Constant-A6	CD	Non_inflamed	IGHM	Colon	IGHV1-46	0
1913	FR-A6-Constant-A7	CD	Inflamed	IGHA1	Colon	IGHV1-46	0.0339285714285714
1914	FR-A6-Constant-A7	CD	Inflamed	IGHA2	Colon	IGHV1-46	0.0316455696202532
1915	FR-A6-Constant-A7	CD	Inflamed	IGHG1	Colon	IGHV1-46	0.0286396181384248
1916	FR-A6-Constant-A7	CD	Inflamed	IGHG2	Colon	IGHV1-46	0.0196483971044467
1917	FR-A6-Constant-A7	CD	Inflamed	IGHM	Colon	IGHV1-46	0.0213815789473684
1918	FR-A6-Constant-A8	UC	Inflamed	IGHA1	Colon	IGHV1-46	0.0136612021857923
1919	FR-A6-Constant-A8	UC	Inflamed	IGHA2	Colon	IGHV1-46	0.0117994100294985
1920	FR-A6-Constant-A8	UC	Inflamed	IGHG1	Colon	IGHV1-46	0.0225988700564972
1921	FR-A6-Constant-A8	UC	Inflamed	IGHG2	Colon	IGHV1-46	0.0108695652173913
1922	FR-A6-Constant-A8	UC	Inflamed	IGHM	Colon	IGHV1-46	0.0149476831091181
1923	FR-A6-Constant-A9	CD	Non_inflamed	IGHA1	Ileum	IGHV1-46	0.0194300518134715
1924	FR-A6-Constant-A9	CD	Non_inflamed	IGHA2	Ileum	IGHV1-46	0.0099304865938431
1925	FR-A6-Constant-A9	CD	Non_inflamed	IGHG1	Ileum	IGHV1-46	0.0196078431372549
1926	FR-A6-Constant-A9	CD	Non_inflamed	IGHG2	Ileum	IGHV1-46	0.0147392290249433
1927	FR-A6-Constant-A9	CD	Non_inflamed	IGHM	Ileum	IGHV1-46	0.00393700787401575
1928	FR-A7-Constant-A1	CD	Inflamed	IGHA1	Colon	IGHV1-46	0.0350047303689688
1929	FR-A7-Constant-A1	CD	Inflamed	IGHA2	Colon	IGHV1-46	0.0431034482758621
1930	FR-A7-Constant-A1	CD	Inflamed	IGHG1	Colon	IGHV1-46	0.0252365930599369
1931	FR-A7-Constant-A1	CD	Inflamed	IGHG2	Colon	IGHV1-46	0.0167130919220056
1932	FR-A7-Constant-A1	CD	Inflamed	IGHM	Colon	IGHV1-46	0.0138504155124654
1933	FR-A7-Constant-A10	CD	Inflamed	IGHA1	Colon	IGHV1-46	0.0238907849829352
1934	FR-A7-Constant-A10	CD	Inflamed	IGHA2	Colon	IGHV1-46	0.0228310502283105
1935	FR-A7-Constant-A10	CD	Inflamed	IGHG1	Colon	IGHV1-46	0.0185873605947955
1936	FR-A7-Constant-A10	CD	Inflamed	IGHG2	Colon	IGHV1-46	0.00719424460431655
1937	FR-A7-Constant-A10	CD	Inflamed	IGHM	Colon	IGHV1-46	0.025
1938	FR-A7-Constant-A11	CD	Non_inflamed	IGHA1	Ileum	IGHV1-46	0.00526315789473684
1939	FR-A7-Constant-A11	CD	Non_inflamed	IGHA2	Ileum	IGHV1-46	0.00829875518672199
1940	FR-A7-Constant-A11	CD	Non_inflamed	IGHG1	Ileum	IGHV1-46	0.0333333333333333
1941	FR-A7-Constant-A11	CD	Non_inflamed	IGHG2	Ileum	IGHV1-46	0
1942	FR-A7-Constant-A11	CD	Non_inflamed	IGHM	Ileum	IGHV1-46	0.0165289256198347
1943	FR-A7-Constant-A12	CD	Inflamed	IGHA1	Ileum	IGHV1-46	0.023407022106632
1944	FR-A7-Constant-A12	CD	Inflamed	IGHA2	Ileum	IGHV1-46	0.0134638922888617
1945	FR-A7-Constant-A12	CD	Inflamed	IGHG1	Ileum	IGHV1-46	0.0182504719949654
1946	FR-A7-Constant-A12	CD	Inflamed	IGHG2	Ileum	IGHV1-46	0.0174180327868852
1947	FR-A7-Constant-A12	CD	Inflamed	IGHM	Ileum	IGHV1-46	0.0215731828742118
1948	FR-A7-Constant-A2	CD	Non_inflamed	IGHA1	Colon	IGHV1-46	0.0339195979899497
1949	FR-A7-Constant-A2	CD	Non_inflamed	IGHA2	Colon	IGHV1-46	0.027190332326284
1950	FR-A7-Constant-A2	CD	Non_inflamed	IGHG1	Colon	IGHV1-46	0.028030833917309
1951	FR-A7-Constant-A2	CD	Non_inflamed	IGHG2	Colon	IGHV1-46	0.0356294536817102
1952	FR-A7-Constant-A2	CD	Non_inflamed	IGHM	Colon	IGHV1-46	0.01506456241033
1953	FR-A7-Constant-A3	CD	Non_inflamed	IGHA1	Ileum	IGHV1-46	0.0282317979197623
1954	FR-A7-Constant-A3	CD	Non_inflamed	IGHA2	Ileum	IGHV1-46	0.0313059033989267
1955	FR-A7-Constant-A3	CD	Non_inflamed	IGHG1	Ileum	IGHV1-46	0.0141617176793056
1956	FR-A7-Constant-A3	CD	Non_inflamed	IGHG2	Ileum	IGHV1-46	0.0162162162162162
1957	FR-A7-Constant-A3	CD	Non_inflamed	IGHM	Ileum	IGHV1-46	0.0110529377545084
1958	FR-A7-Constant-A4	CD	Inflamed	IGHA1	Ileum	IGHV1-46	0.0202839756592292
1959	FR-A7-Constant-A4	CD	Inflamed	IGHA2	Ileum	IGHV1-46	0.0213963963963964
1960	FR-A7-Constant-A4	CD	Inflamed	IGHG1	Ileum	IGHV1-46	0.0222222222222222
1961	FR-A7-Constant-A4	CD	Inflamed	IGHG2	Ileum	IGHV1-46	0.0298507462686567
1962	FR-A7-Constant-A4	CD	Inflamed	IGHM	Ileum	IGHV1-46	0.00927971718957137
1963	FR-A7-Constant-A5	CD	Non_inflamed	IGHA1	Colon	IGHV1-46	0.0115384615384615
1964	FR-A7-Constant-A5	CD	Non_inflamed	IGHA2	Colon	IGHV1-46	0.0147750167897918
1965	FR-A7-Constant-A5	CD	Non_inflamed	IGHG1	Colon	IGHV1-46	0.0141843971631206
1966	FR-A7-Constant-A5	CD	Non_inflamed	IGHG2	Colon	IGHV1-46	0.014218009478673
1967	FR-A7-Constant-A5	CD	Non_inflamed	IGHM	Colon	IGHV1-46	0.0087719298245614
1968	FR-A7-Constant-A6	CD	Inflamed	IGHA1	Colon	IGHV1-46	0.0108499095840868
1969	FR-A7-Constant-A6	CD	Inflamed	IGHA2	Colon	IGHV1-46	0.0161507402422611
1970	FR-A7-Constant-A6	CD	Inflamed	IGHG1	Colon	IGHV1-46	0
1971	FR-A7-Constant-A6	CD	Inflamed	IGHG2	Colon	IGHV1-46	0
1972	FR-A7-Constant-A6	CD	Inflamed	IGHM	Colon	IGHV1-46	0.015625
1973	FR-A7-Constant-A7	CD	Non_inflamed	IGHA1	Ileum	IGHV1-46	0.0162162162162162
1974	FR-A7-Constant-A7	CD	Non_inflamed	IGHA2	Ileum	IGHV1-46	0.0158415841584158
1975	FR-A7-Constant-A7	CD	Non_inflamed	IGHG1	Ileum	IGHV1-46	0.0179775280898876
1976	FR-A7-Constant-A7	CD	Non_inflamed	IGHG2	Ileum	IGHV1-46	0.0141176470588235
1977	FR-A7-Constant-A7	CD	Non_inflamed	IGHM	Ileum	IGHV1-46	0.00577367205542725
1978	FR-A7-Constant-A8	CD	Inflamed	IGHA1	Ileum	IGHV1-46	0.00626304801670146
1979	FR-A7-Constant-A8	CD	Inflamed	IGHA2	Ileum	IGHV1-46	0.0107816711590297
1980	FR-A7-Constant-A8	CD	Inflamed	IGHG1	Ileum	IGHV1-46	0.0196078431372549
1981	FR-A7-Constant-A8	CD	Inflamed	IGHG2	Ileum	IGHV1-46	0.0192076830732293
1982	FR-A7-Constant-A8	CD	Inflamed	IGHM	Ileum	IGHV1-46	0.00429645542427497
1983	FR-A7-Constant-A9	CD	Non_inflamed	IGHA1	Colon	IGHV1-46	0.0212765957446809
1984	FR-A7-Constant-A9	CD	Non_inflamed	IGHA2	Colon	IGHV1-46	0.0165289256198347
1985	FR-A7-Constant-A9	CD	Non_inflamed	IGHG1	Colon	IGHV1-46	0.00555555555555556
1986	FR-A7-Constant-A9	CD	Non_inflamed	IGHG2	Colon	IGHV1-46	0.0097799511002445
1987	FR-A7-Constant-A9	CD	Non_inflamed	IGHM	Colon	IGHV1-46	0.0106100795755968
1988	FR-A8-Constant-A1	CD	Non_inflamed	IGHA1	Colon	IGHV1-46	0.0209205020920502
1989	FR-A8-Constant-A1	CD	Non_inflamed	IGHA2	Colon	IGHV1-46	0.011472275334608
1990	FR-A8-Constant-A1	CD	Non_inflamed	IGHG1	Colon	IGHV1-46	0.0283400809716599
1991	FR-A8-Constant-A1	CD	Non_inflamed	IGHG2	Colon	IGHV1-46	0.0102040816326531
1992	FR-A8-Constant-A1	CD	Non_inflamed	IGHM	Colon	IGHV1-46	0.01171875
1993	FR-A8-Constant-A10	Non_IBD_Control	Non_inflamed	IGHA1	Ileum	IGHV1-46	0.032329988851728
1994	FR-A8-Constant-A10	Non_IBD_Control	Non_inflamed	IGHA2	Ileum	IGHV1-46	0.0308699719363891
1995	FR-A8-Constant-A10	Non_IBD_Control	Non_inflamed	IGHG1	Ileum	IGHV1-46	0.0216010165184244
1996	FR-A8-Constant-A10	Non_IBD_Control	Non_inflamed	IGHG2	Ileum	IGHV1-46	0.0133136094674556
1997	FR-A8-Constant-A10	Non_IBD_Control	Non_inflamed	IGHM	Ileum	IGHV1-46	0.0162800162800163
1998	FR-A8-Constant-A11	Non_IBD_Control	Non_inflamed	IGHA1	Colon	IGHV1-46	0.0214592274678112
1999	FR-A8-Constant-A11	Non_IBD_Control	Non_inflamed	IGHA2	Colon	IGHV1-46	0.0199175824175824
[truncated: 11,076 more rows]
