# Supplementary material for: Disease-specific B cell clones are shared between patients with Crohn’s disease
Source: Nat Commun. 2025 Apr 17;16:3689. doi: 10.1038/s41467-025-58977-y (PMC12006383; doi:10.1038/s41467-025-58977-y)
Supplement: Supplementary file 13 — Source Data [file 41467_2025_58977_MOESM13_ESM.zip › Source_Data/Figure2d_convergence.csv]

	ID_diagnosis	diagnosis	Constant_group	Proportion
1	BCR_10_Inflamed	Inflamed	Class_switched	0.221614035087719
2	BCR_10_Inflamed	Inflamed	IgM_IgD	0.157051282051282
3	BCR_11_Inflamed	Inflamed	Class_switched	0.22849571952711
4	BCR_11_Inflamed	Inflamed	IgM_IgD	0.118737131091283
5	BCR_12_Inflamed	Inflamed	Class_switched	0.240980258679374
6	BCR_12_Inflamed	Inflamed	IgM_IgD	0.0932721712538226
7	BCR_13_Inflamed	Inflamed	Class_switched	0.249025720966485
8	BCR_13_Inflamed	Inflamed	IgM_IgD	0.143312101910828
9	BCR_14_Inflamed	Inflamed	Class_switched	0.316114542391915
10	BCR_14_Inflamed	Inflamed	IgM_IgD	0.306122448979592
11	BCR_15_Inflamed	Inflamed	Class_switched	0.223632659457765
12	BCR_15_Inflamed	Inflamed	IgM_IgD	0.127770534550196
13	BCR_16_Inflamed	Inflamed	Class_switched	0.238266498831145
14	BCR_16_Inflamed	Inflamed	IgM_IgD	0.140946502057613
15	BCR_1_Inflamed	Inflamed	Class_switched	0.233823762062965
16	BCR_1_Inflamed	Inflamed	IgM_IgD	0.149809160305344
17	BCR_22_Inflamed	Inflamed	Class_switched	0.253631042705398
18	BCR_22_Inflamed	Inflamed	IgM_IgD	0.126679462571977
19	BCR_23_Inflamed	Inflamed	Class_switched	0.240462427745665
20	BCR_23_Inflamed	Inflamed	IgM_IgD	0.131555555555556
21	BCR_24_Inflamed	Inflamed	Class_switched	0.232399895315362
22	BCR_24_Inflamed	Inflamed	IgM_IgD	0.158666666666667
23	BCR_26_Inflamed	Inflamed	Class_switched	0.260532908221362
24	BCR_26_Inflamed	Inflamed	IgM_IgD	0.120032441200324
25	BCR_27_Inflamed	Inflamed	Class_switched	0.267396679618509
26	BCR_27_Inflamed	Inflamed	IgM_IgD	0.13215859030837
27	BCR_28_Inflamed	Inflamed	Class_switched	0.254962847953865
28	BCR_28_Inflamed	Inflamed	IgM_IgD	0.123118279569892
29	BCR_29_Inflamed	Inflamed	Class_switched	0.297646668876367
30	BCR_29_Inflamed	Inflamed	IgM_IgD	0.14327917282127
31	BCR_30_Inflamed	Inflamed	Class_switched	0.20897552130553
32	BCR_30_Inflamed	Inflamed	IgM_IgD	0.126582278481013
33	BCR_41_Inflamed	Inflamed	Class_switched	0.214880078316202
34	BCR_41_Inflamed	Inflamed	IgM_IgD	0.07856093979442
35	BCR_46_Inflamed	Inflamed	Class_switched	0.280268118977796
36	BCR_46_Inflamed	Inflamed	IgM_IgD	0.268421052631579
37	BCR_47_Inflamed	Inflamed	Class_switched	0.285356695869837
38	BCR_47_Inflamed	Inflamed	IgM_IgD	0.198366394399067
39	BCR_48_Inflamed	Inflamed	Class_switched	0.259287338893101
40	BCR_48_Inflamed	Inflamed	IgM_IgD	0.142342342342342
41	BCR_5_Inflamed	Inflamed	Class_switched	0.254147312541473
42	BCR_5_Inflamed	Inflamed	IgM_IgD	0.159695817490494
43	BCR_6_Inflamed	Inflamed	Class_switched	0.243338085316372
44	BCR_6_Inflamed	Inflamed	IgM_IgD	0.110776186887717
45	BCR_8_Inflamed	Inflamed	Class_switched	0.257198374845434
46	BCR_8_Inflamed	Inflamed	IgM_IgD	0.111574556830031
47	BCR_9_Inflamed	Inflamed	Class_switched	0.217871485943775
48	BCR_9_Inflamed	Inflamed	IgM_IgD	0.142231947483589
