# Supplementary material for: Disease-specific B cell clones are shared between patients with Crohn’s disease
Source: Nat Commun. 2025 Apr 17;16:3689. doi: 10.1038/s41467-025-58977-y (PMC12006383; doi:10.1038/s41467-025-58977-y)
Supplement: Supplementary file 13 — Source Data [file 41467_2025_58977_MOESM13_ESM.zip › Source_Data/SuppFigure5b_IgG.csv]

	sample	IBD_Diagnosis	Inflammation	Proportions
1	FR-A1-Constant-A1	UC	Non_inflamed	0.517014583929082
2	FR-A1-Constant-A1	UC	Non_inflamed	0.44409493851873
3	FR-A1-Constant-A1	UC	Non_inflamed	0.0280240205890764
4	FR-A1-Constant-A1	UC	Non_inflamed	0.0108664569631112
5	FR-A1-Constant-A10	CD	Non_inflamed	0.394341801385681
6	FR-A1-Constant-A10	CD	Non_inflamed	0.566974595842956
7	FR-A1-Constant-A10	CD	Non_inflamed	0.0225173210161663
8	FR-A1-Constant-A10	CD	Non_inflamed	0.0161662817551963
9	FR-A1-Constant-A11	CD	Inflamed	0.440336562978072
10	FR-A1-Constant-A11	CD	Inflamed	0.513768485466599
11	FR-A1-Constant-A11	CD	Inflamed	0.0295767465578786
12	FR-A1-Constant-A11	CD	Inflamed	0.0163182049974503
13	FR-A1-Constant-A12	UC	Non_inflamed	0.790533188248096
14	FR-A1-Constant-A12	UC	Non_inflamed	0.137921653971708
15	FR-A1-Constant-A12	UC	Non_inflamed	0.0389009793253536
16	FR-A1-Constant-A12	UC	Non_inflamed	0.0326441784548422
17	FR-A1-Constant-A2	UC	Non_inflamed	0.48546511627907
18	FR-A1-Constant-A2	UC	Non_inflamed	0.448401162790698
19	FR-A1-Constant-A2	UC	Non_inflamed	0.0566860465116279
20	FR-A1-Constant-A2	UC	Non_inflamed	0.00944767441860465
21	FR-A1-Constant-A3	UC	Non_inflamed	0.592331216184427
22	FR-A1-Constant-A3	UC	Non_inflamed	0.334744765937426
23	FR-A1-Constant-A3	UC	Non_inflamed	0.0494001411432604
24	FR-A1-Constant-A3	UC	Non_inflamed	0.0235238767348859
25	FR-A1-Constant-A4	UC	Inflamed	0.806142506142506
26	FR-A1-Constant-A4	UC	Inflamed	0.132923832923833
27	FR-A1-Constant-A4	UC	Inflamed	0.0523341523341523
28	FR-A1-Constant-A4	UC	Inflamed	0.0085995085995086
29	FR-A1-Constant-A5	UC	Non_inflamed	0.554085970713273
30	FR-A1-Constant-A5	UC	Non_inflamed	0.37411431270666
31	FR-A1-Constant-A5	UC	Non_inflamed	0.0500708549834672
32	FR-A1-Constant-A5	UC	Non_inflamed	0.021728861596599
33	FR-A1-Constant-A6	UC	Inflamed	0.586154623547246
34	FR-A1-Constant-A6	UC	Inflamed	0.35421930267812
35	FR-A1-Constant-A6	UC	Inflamed	0.0474987367357251
36	FR-A1-Constant-A6	UC	Inflamed	0.0121273370389085
37	FR-A1-Constant-A7	UC	Inflamed	0.429567642956764
38	FR-A1-Constant-A7	UC	Inflamed	0.544490934449093
39	FR-A1-Constant-A7	UC	Inflamed	0.0211994421199442
40	FR-A1-Constant-A7	UC	Inflamed	0.00474198047419805
41	FR-A1-Constant-A8	UC	Non_inflamed	0.296396640476836
42	FR-A1-Constant-A8	UC	Non_inflamed	0.657545380655649
43	FR-A1-Constant-A8	UC	Non_inflamed	0.0289894337577892
44	FR-A1-Constant-A8	UC	Non_inflamed	0.0170685451097264
45	FR-A1-Constant-A9	UC	Inflamed	0.562690098006083
46	FR-A1-Constant-A9	UC	Inflamed	0.172862453531599
47	FR-A1-Constant-A9	UC	Inflamed	0.264278472456911
48	FR-A1-Constant-A9	UC	Inflamed	0.000168976005407232
49	FR-A2-Constant-A1	UC	Inflamed	0.926620004515692
50	FR-A2-Constant-A1	UC	Inflamed	0.041770151275683
51	FR-A2-Constant-A1	UC	Inflamed	0.0180627681192143
52	FR-A2-Constant-A1	UC	Inflamed	0.0135470760894107
53	FR-A2-Constant-A10	CD	Inflamed	0.137448297804645
54	FR-A2-Constant-A10	CD	Inflamed	0.845052497613745
55	FR-A2-Constant-A10	CD	Inflamed	0.0168628698695514
56	FR-A2-Constant-A10	CD	Inflamed	0.000636334712058543
57	FR-A2-Constant-A12	UC	Inflamed	0.574452554744526
58	FR-A2-Constant-A12	UC	Inflamed	0.364476885644769
59	FR-A2-Constant-A12	UC	Inflamed	0.0214111922141119
60	FR-A2-Constant-A12	UC	Inflamed	0.0396593673965937
61	FR-A2-Constant-A2	UC	Non_inflamed	0.535997559487492
62	FR-A2-Constant-A2	UC	Non_inflamed	0.340146430750458
63	FR-A2-Constant-A2	UC	Non_inflamed	0.0152532031726663
64	FR-A2-Constant-A2	UC	Non_inflamed	0.108602806589384
65	FR-A2-Constant-A3	UC	Inflamed	0.690360796984383
66	FR-A2-Constant-A3	UC	Inflamed	0.194668820678514
67	FR-A2-Constant-A3	UC	Inflamed	0.0541195476575121
68	FR-A2-Constant-A3	UC	Inflamed	0.0608508346795907
69	FR-A2-Constant-A4	CD	Non_inflamed	0.224576271186441
70	FR-A2-Constant-A4	CD	Non_inflamed	0.760219341974078
71	FR-A2-Constant-A4	CD	Non_inflamed	0.0129611166500499
72	FR-A2-Constant-A4	CD	Non_inflamed	0.00224327018943171
73	FR-A2-Constant-A5	CD	Inflamed	0.358660785886127
74	FR-A2-Constant-A5	CD	Inflamed	0.618283881315156
75	FR-A2-Constant-A5	CD	Inflamed	0.0224538893344026
76	FR-A2-Constant-A5	CD	Inflamed	0.000601443464314354
77	FR-A2-Constant-A6	UC	Inflamed	0.243767313019391
78	FR-A2-Constant-A6	UC	Inflamed	0.662049861495845
79	FR-A2-Constant-A6	UC	Inflamed	0.00738688827331487
80	FR-A2-Constant-A6	UC	Inflamed	0.0867959372114497
81	FR-A2-Constant-A7	UC	Non_inflamed	0.544483985765125
82	FR-A2-Constant-A7	UC	Non_inflamed	0.414788453934361
83	FR-A2-Constant-A7	UC	Non_inflamed	0.0308422301304864
84	FR-A2-Constant-A7	UC	Non_inflamed	0.00988533017002768
85	FR-A2-Constant-A8	UC	Inflamed	0.601912858660999
86	FR-A2-Constant-A8	UC	Inflamed	0.275239107332625
87	FR-A2-Constant-A8	UC	Inflamed	0.10712008501594
88	FR-A2-Constant-A8	UC	Inflamed	0.0157279489904357
89	FR-A2-Constant-A9	CD	Non_inflamed	0.611409520281534
90	FR-A2-Constant-A9	CD	Non_inflamed	0.254306353028339
91	FR-A2-Constant-A9	CD	Non_inflamed	0.133728468234858
92	FR-A2-Constant-A9	CD	Non_inflamed	0.000555658455269494
93	FR-A3-Constant-A1	UC	Inflamed	0.553860819828408
94	FR-A3-Constant-A1	UC	Inflamed	0.387511916110582
95	FR-A3-Constant-A1	UC	Inflamed	0.0181124880838894
96	FR-A3-Constant-A1	UC	Inflamed	0.0405147759771211
97	FR-A3-Constant-A10	CD	Non_inflamed	0.375819564647259
98	FR-A3-Constant-A10	CD	Non_inflamed	0.560451088381852
99	FR-A3-Constant-A10	CD	Non_inflamed	0.022292158405455
100	FR-A3-Constant-A10	CD	Non_inflamed	0.041437188565434
101	FR-A3-Constant-A11	CD	Inflamed	0.399718309859155
102	FR-A3-Constant-A11	CD	Inflamed	0.557464788732394
103	FR-A3-Constant-A11	CD	Inflamed	0.0169014084507042
104	FR-A3-Constant-A11	CD	Inflamed	0.0259154929577465
105	FR-A3-Constant-A12	CD	Non_inflamed	0.150804112839441
106	FR-A3-Constant-A12	CD	Non_inflamed	0.829686264170841
107	FR-A3-Constant-A12	CD	Non_inflamed	0.0195096229897179
108	FR-A3-Constant-A2	CD	Non_inflamed	0.554755043227666
109	FR-A3-Constant-A2	CD	Non_inflamed	0.32180595581172
110	FR-A3-Constant-A2	CD	Non_inflamed	0.0518731988472622
111	FR-A3-Constant-A2	CD	Non_inflamed	0.0715658021133525
112	FR-A3-Constant-A3	CD	Inflamed	0.69925187032419
113	FR-A3-Constant-A3	CD	Inflamed	0.114713216957606
114	FR-A3-Constant-A3	CD	Inflamed	0.0882793017456359
115	FR-A3-Constant-A3	CD	Inflamed	0.0977556109725686
116	FR-A3-Constant-A4	UC	Non_inflamed	0.494581280788177
117	FR-A3-Constant-A4	UC	Non_inflamed	0.468965517241379
118	FR-A3-Constant-A4	UC	Non_inflamed	0.0266009852216749
119	FR-A3-Constant-A4	UC	Non_inflamed	0.00985221674876847
120	FR-A3-Constant-A5	UC	Inflamed	0.569327731092437
121	FR-A3-Constant-A5	UC	Inflamed	0.402310924369748
122	FR-A3-Constant-A5	UC	Inflamed	0.0147058823529412
123	FR-A3-Constant-A5	UC	Inflamed	0.0136554621848739
124	FR-A3-Constant-A6	CD	Non_inflamed	0.489501953125
125	FR-A3-Constant-A6	CD	Non_inflamed	0.125732421875
126	FR-A3-Constant-A6	CD	Non_inflamed	0.384521484375
127	FR-A3-Constant-A6	CD	Non_inflamed	0.000244140625
128	FR-A3-Constant-A7	CD	Inflamed	0.557380592176356
129	FR-A3-Constant-A7	CD	Inflamed	0.135941214609898
130	FR-A3-Constant-A7	CD	Inflamed	0.306462070456019
131	FR-A3-Constant-A7	CD	Inflamed	0.000216122757726389
132	FR-A3-Constant-A8	CD	Non_inflamed	0.383338864918686
133	FR-A3-Constant-A8	CD	Non_inflamed	0.555592432791238
134	FR-A3-Constant-A8	CD	Non_inflamed	0.0404912047792897
135	FR-A3-Constant-A8	CD	Non_inflamed	0.0205774975107866
136	FR-A3-Constant-A9	CD	Inflamed	0.491466666666667
137	FR-A3-Constant-A9	CD	Inflamed	0.414133333333333
138	FR-A3-Constant-A9	CD	Inflamed	0.0650666666666667
139	FR-A3-Constant-A9	CD	Inflamed	0.0293333333333333
140	FR-A4-Constant-A1	UC	Non_inflamed	0.615210843373494
141	FR-A4-Constant-A1	UC	Non_inflamed	0.381024096385542
142	FR-A4-Constant-A1	UC	Non_inflamed	0.000753012048192771
143	FR-A4-Constant-A1	UC	Non_inflamed	0.00301204819277108
144	FR-A4-Constant-A10	UC	Inflamed	0.647777009905552
145	FR-A4-Constant-A10	UC	Inflamed	0.248099516240498
146	FR-A4-Constant-A10	UC	Inflamed	0.104123473853951
147	FR-A4-Constant-A11	UC	Non_inflamed	0.491379310344828
148	FR-A4-Constant-A11	UC	Non_inflamed	0.454244031830239
149	FR-A4-Constant-A11	UC	Non_inflamed	0.0145888594164456
150	FR-A4-Constant-A11	UC	Non_inflamed	0.0397877984084881
151	FR-A4-Constant-A12	UC	Inflamed	0.664200341491178
152	FR-A4-Constant-A12	UC	Inflamed	0.21570859419465
153	FR-A4-Constant-A12	UC	Inflamed	0.113261240751281
154	FR-A4-Constant-A12	UC	Inflamed	0.00682982356289129
155	FR-A4-Constant-A2	UC	Inflamed	0.603281570465866
156	FR-A4-Constant-A2	UC	Inflamed	0.34222092001172
157	FR-A4-Constant-A2	UC	Inflamed	0.0524465279812482
158	FR-A4-Constant-A2	UC	Inflamed	0.00205098154116613
159	FR-A4-Constant-A3	CD	Non_inflamed	0.717597258617214
160	FR-A4-Constant-A3	CD	Non_inflamed	0.217093327958073
161	FR-A4-Constant-A3	CD	Non_inflamed	0.063092118524491
162	FR-A4-Constant-A3	CD	Non_inflamed	0.00221729490022173
163	FR-A4-Constant-A4	CD	Inflamed	0.767162066525124
164	FR-A4-Constant-A4	CD	Inflamed	0.168435951875442
165	FR-A4-Constant-A4	CD	Inflamed	0.0610993158763859
166	FR-A4-Constant-A4	CD	Inflamed	0.00330266572304789
167	FR-A4-Constant-A5	CD	Non_inflamed	0.345945945945946
168	FR-A4-Constant-A5	CD	Non_inflamed	0.616216216216216
169	FR-A4-Constant-A5	CD	Non_inflamed	0.0162162162162162
170	FR-A4-Constant-A5	CD	Non_inflamed	0.0216216216216216
171	FR-A4-Constant-A6	CD	Inflamed	0.425414364640884
172	FR-A4-Constant-A6	CD	Inflamed	0.510655090765588
173	FR-A4-Constant-A6	CD	Inflamed	0.0489344909234412
174	FR-A4-Constant-A6	CD	Inflamed	0.0149960536700868
175	FR-A4-Constant-A7	CD	Non_inflamed	0.595522388059701
176	FR-A4-Constant-A7	CD	Non_inflamed	0.350746268656716
177	FR-A4-Constant-A7	CD	Non_inflamed	0.0298507462686567
178	FR-A4-Constant-A7	CD	Non_inflamed	0.0238805970149254
179	FR-A4-Constant-A8	CD	Inflamed	0.705882352941177
180	FR-A4-Constant-A8	CD	Inflamed	0.26797385620915
181	FR-A4-Constant-A8	CD	Inflamed	0.0163398692810458
182	FR-A4-Constant-A8	CD	Inflamed	0.00980392156862745
183	FR-A4-Constant-A9	UC	Non_inflamed	0.612706995606624
184	FR-A4-Constant-A9	UC	Non_inflamed	0.353159851301115
185	FR-A4-Constant-A9	UC	Non_inflamed	0.0341331530922609
186	FR-A5-Constant-A1	UC	Non_inflamed	0.605385329619313
187	FR-A5-Constant-A1	UC	Non_inflamed	0.259671928195605
188	FR-A5-Constant-A1	UC	Non_inflamed	0.0368307025688641
189	FR-A5-Constant-A1	UC	Non_inflamed	0.0981120396162179
190	FR-A5-Constant-A10	Non_IBD_Control	Non_inflamed	0.455051244509517
191	FR-A5-Constant-A10	Non_IBD_Control	Non_inflamed	0.429282576866764
192	FR-A5-Constant-A10	Non_IBD_Control	Non_inflamed	0.0433382137628111
193	FR-A5-Constant-A10	Non_IBD_Control	Non_inflamed	0.0723279648609078
194	FR-A5-Constant-A11	Non_IBD_Control	Non_inflamed	0.190944881889764
195	FR-A5-Constant-A11	Non_IBD_Control	Non_inflamed	0.761154855643045
196	FR-A5-Constant-A11	Non_IBD_Control	Non_inflamed	0.0223097112860892
197	FR-A5-Constant-A11	Non_IBD_Control	Non_inflamed	0.0255905511811024
198	FR-A5-Constant-A12	CD	Non_inflamed	0.165467625899281
199	FR-A5-Constant-A12	CD	Non_inflamed	0.794450154162384
200	FR-A5-Constant-A12	CD	Non_inflamed	0.0287769784172662
201	FR-A5-Constant-A12	CD	Non_inflamed	0.0113052415210689
202	FR-A5-Constant-A2	UC	Non_inflamed	0.605032822757112
203	FR-A5-Constant-A2	UC	Non_inflamed	0.231947483588621
204	FR-A5-Constant-A2	UC	Non_inflamed	0.0235229759299781
205	FR-A5-Constant-A2	UC	Non_inflamed	0.139496717724289
206	FR-A5-Constant-A3	CD	Non_inflamed	0.472455648926237
207	FR-A5-Constant-A3	CD	Non_inflamed	0.465452847805789
208	FR-A5-Constant-A3	CD	Non_inflamed	0.0574229691876751
209	FR-A5-Constant-A3	CD	Non_inflamed	0.00466853408029879
210	FR-A5-Constant-A4	UC	Non_inflamed	0.545454545454545
211	FR-A5-Constant-A4	UC	Non_inflamed	0.445141065830721
212	FR-A5-Constant-A4	UC	Non_inflamed	0.00417972831765935
213	FR-A5-Constant-A4	UC	Non_inflamed	0.00522466039707419
214	FR-A5-Constant-A5	UC	Inflamed	0.539549839228296
215	FR-A5-Constant-A5	UC	Inflamed	0.405787781350482
216	FR-A5-Constant-A5	UC	Inflamed	0.00771704180064309
217	FR-A5-Constant-A5	UC	Inflamed	0.0469453376205788
218	FR-A5-Constant-A6	CD	Non_inflamed	0.364257555847569
219	FR-A5-Constant-A6	CD	Non_inflamed	0.609198423127464
220	FR-A5-Constant-A6	CD	Non_inflamed	0.026281208935611
221	FR-A5-Constant-A6	CD	Non_inflamed	0.00026281208935611
222	FR-A5-Constant-A7	CD	Inflamed	0.336963921034718
223	FR-A5-Constant-A7	CD	Inflamed	0.630360789652825
224	FR-A5-Constant-A7	CD	Inflamed	0.0326752893124575
225	FR-A5-Constant-A8	UC	Non_inflamed	0.597886029411765
226	FR-A5-Constant-A8	UC	Non_inflamed	0.289751838235294
227	FR-A5-Constant-A8	UC	Non_inflamed	0.112362132352941
228	FR-A5-Constant-A9	UC	Inflamed	0.674460431654676
229	FR-A5-Constant-A9	UC	Inflamed	0.223021582733813
230	FR-A5-Constant-A9	UC	Inflamed	0.102517985611511
231	FR-A6-Constant-A1	CD	Inflamed	0.338892749594626
232	FR-A6-Constant-A1	CD	Inflamed	0.601343525596479
233	FR-A6-Constant-A1	CD	Inflamed	0.0356729210099606
234	FR-A6-Constant-A1	CD	Inflamed	0.0240908037989344
235	FR-A6-Constant-A10	CD	Non_inflamed	0.266151297625621
236	FR-A6-Constant-A10	CD	Non_inflamed	0.705135284373274
237	FR-A6-Constant-A10	CD	Non_inflamed	0.0281612368856985
238	FR-A6-Constant-A10	CD	Non_inflamed	0.000552181115405853
239	FR-A6-Constant-A11	CD	Inflamed	0.294333562743749
240	FR-A6-Constant-A11	CD	Inflamed	0.675384262445515
241	FR-A6-Constant-A11	CD	Inflamed	0.0295939435650379
242	FR-A6-Constant-A11	CD	Inflamed	0.000688231245698555
243	FR-A6-Constant-A12	UC	Non_inflamed	0.524907749077491
244	FR-A6-Constant-A12	UC	Non_inflamed	0.444649446494465
245	FR-A6-Constant-A12	UC	Non_inflamed	0.0292127921279213
246	FR-A6-Constant-A12	UC	Non_inflamed	0.001230012300123
247	FR-A6-Constant-A2	UC	Non_inflamed	0.505636070853462
248	FR-A6-Constant-A2	UC	Non_inflamed	0.454106280193237
249	FR-A6-Constant-A2	UC	Non_inflamed	0.0380032206119163
250	FR-A6-Constant-A2	UC	Non_inflamed	0.00225442834138486
251	FR-A6-Constant-A3	UC	Inflamed	0.617870188255128
252	FR-A6-Constant-A3	UC	Inflamed	0.34588367518966
253	FR-A6-Constant-A3	UC	Inflamed	0.0362461365552121
254	FR-A6-Constant-A4	CD	Non_inflamed	0.26536846124475
255	FR-A6-Constant-A4	CD	Non_inflamed	0.714012982054219
256	FR-A6-Constant-A4	CD	Non_inflamed	0.0206185567010309
257	FR-A6-Constant-A5	CD	Inflamed	0.194103911266783
258	FR-A6-Constant-A5	CD	Inflamed	0.773788674839463
259	FR-A6-Constant-A5	CD	Inflamed	0.0321074138937536
260	FR-A6-Constant-A6	CD	Non_inflamed	0.577303884234577
261	FR-A6-Constant-A6	CD	Non_inflamed	0.372048743335872
262	FR-A6-Constant-A6	CD	Non_inflamed	0.0506473724295506
263	FR-A6-Constant-A7	CD	Inflamed	0.178673089555507
264	FR-A6-Constant-A7	CD	Inflamed	0.803372016641121
265	FR-A6-Constant-A7	CD	Inflamed	0.017954893803372
266	FR-A6-Constant-A8	UC	Inflamed	0.405091137649277
267	FR-A6-Constant-A8	UC	Inflamed	0.478315524827153
268	FR-A6-Constant-A8	UC	Inflamed	0.0832809553739786
269	FR-A6-Constant-A8	UC	Inflamed	0.0333123821495915
270	FR-A6-Constant-A9	CD	Non_inflamed	0.339762611275964
271	FR-A6-Constant-A9	CD	Non_inflamed	0.635571216617211
272	FR-A6-Constant-A9	CD	Non_inflamed	0.0229970326409496
273	FR-A6-Constant-A9	CD	Non_inflamed	0.00166913946587537
274	FR-A7-Constant-A1	CD	Inflamed	0.4097945398255
275	FR-A7-Constant-A1	CD	Inflamed	0.507458485786659
276	FR-A7-Constant-A1	CD	Inflamed	0.023079088094568
277	FR-A7-Constant-A1	CD	Inflamed	0.0596678862932733
278	FR-A7-Constant-A10	CD	Inflamed	0.606299212598425
279	FR-A7-Constant-A10	CD	Inflamed	0.26246719160105
280	FR-A7-Constant-A10	CD	Inflamed	0.128608923884514
281	FR-A7-Constant-A10	CD	Inflamed	0.0026246719160105
282	FR-A7-Constant-A11	CD	Non_inflamed	0.769230769230769
283	FR-A7-Constant-A11	CD	Non_inflamed	0.230769230769231
284	FR-A7-Constant-A12	CD	Inflamed	0.543463062223258
285	FR-A7-Constant-A12	CD	Inflamed	0.342810533675134
286	FR-A7-Constant-A12	CD	Inflamed	0.0356560242367746
287	FR-A7-Constant-A12	CD	Inflamed	0.0780703798648334
288	FR-A7-Constant-A2	CD	Non_inflamed	0.745267885787616
289	FR-A7-Constant-A2	CD	Non_inflamed	0.164260506897658
290	FR-A7-Constant-A2	CD	Non_inflamed	0.0542188001283285
291	FR-A7-Constant-A2	CD	Non_inflamed	0.0362528071863972
292	FR-A7-Constant-A3	CD	Non_inflamed	0.562807657247037
293	FR-A7-Constant-A3	CD	Non_inflamed	0.361713764813127
294	FR-A7-Constant-A3	CD	Non_inflamed	0.0332725615314494
295	FR-A7-Constant-A3	CD	Non_inflamed	0.0422060164083865
296	FR-A7-Constant-A4	CD	Inflamed	0.520503807850029
297	FR-A7-Constant-A4	CD	Inflamed	0.383714118336262
298	FR-A7-Constant-A4	CD	Inflamed	0.0357352079671939
299	FR-A7-Constant-A4	CD	Inflamed	0.0600468658465143
300	FR-A7-Constant-A5	CD	Non_inflamed	0.279951593384429
301	FR-A7-Constant-A5	CD	Non_inflamed	0.707139975796692
302	FR-A7-Constant-A5	CD	Non_inflamed	0.00564743848325938
303	FR-A7-Constant-A5	CD	Non_inflamed	0.0072609923356192
304	FR-A7-Constant-A6	CD	Inflamed	0.561933534743202
305	FR-A7-Constant-A6	CD	Inflamed	0.438066465256798
306	FR-A7-Constant-A7	CD	Non_inflamed	0.405806887238352
307	FR-A7-Constant-A7	CD	Non_inflamed	0.569209993247806
308	FR-A7-Constant-A7	CD	Non_inflamed	0.0232950708980419
309	FR-A7-Constant-A7	CD	Non_inflamed	0.00168804861580013
310	FR-A7-Constant-A8	CD	Inflamed	0.293930438736076
311	FR-A7-Constant-A8	CD	Inflamed	0.663105251193453
312	FR-A7-Constant-A8	CD	Inflamed	0.039781768583769
313	FR-A7-Constant-A8	CD	Inflamed	0.00318254148670152
314	FR-A7-Constant-A9	CD	Non_inflamed	0.335964912280702
315	FR-A7-Constant-A9	CD	Non_inflamed	0.601169590643275
316	FR-A7-Constant-A9	CD	Non_inflamed	0.0505847953216374
317	FR-A7-Constant-A9	CD	Non_inflamed	0.012280701754386
318	FR-A8-Constant-A1	CD	Non_inflamed	0.440602342442833
319	FR-A8-Constant-A1	CD	Non_inflamed	0.537088678192973
320	FR-A8-Constant-A1	CD	Non_inflamed	0.0145008365867262
321	FR-A8-Constant-A1	CD	Non_inflamed	0.00780814277746793
322	FR-A8-Constant-A10	Non_IBD_Control	Non_inflamed	0.390512095507383
323	FR-A8-Constant-A10	Non_IBD_Control	Non_inflamed	0.468426013195099
324	FR-A8-Constant-A10	Non_IBD_Control	Non_inflamed	0.0826264530317311
325	FR-A8-Constant-A10	Non_IBD_Control	Non_inflamed	0.058435438265787
326	FR-A8-Constant-A11	Non_IBD_Control	Non_inflamed	0.466436327739388
327	FR-A8-Constant-A11	Non_IBD_Control	Non_inflamed	0.343040473840079
328	FR-A8-Constant-A11	Non_IBD_Control	Non_inflamed	0.027147087857848
329	FR-A8-Constant-A11	Non_IBD_Control	Non_inflamed	0.163376110562685
330	FR-A8-Constant-A12	Non_IBD_Control	Non_inflamed	0.808259587020649
331	FR-A8-Constant-A12	Non_IBD_Control	Non_inflamed	0.175811209439528
332	FR-A8-Constant-A12	Non_IBD_Control	Non_inflamed	0.0147492625368732
333	FR-A8-Constant-A12	Non_IBD_Control	Non_inflamed	0.00117994100294985
334	FR-A8-Constant-A2	CD	Inflamed	0.773826458036984
335	FR-A8-Constant-A2	CD	Inflamed	0.11628733997155
336	FR-A8-Constant-A2	CD	Inflamed	0.109530583214794
337	FR-A8-Constant-A2	CD	Inflamed	0.000355618776671408
338	FR-A8-Constant-A3	CD	Non_inflamed	0.193100143747005
339	FR-A8-Constant-A3	CD	Non_inflamed	0.288931480594154
340	FR-A8-Constant-A3	CD	Non_inflamed	0.00287494010541447
341	FR-A8-Constant-A3	CD	Non_inflamed	0.515093435553426
342	FR-A8-Constant-A4	CD	Inflamed	0.462552234008357
343	FR-A8-Constant-A4	CD	Inflamed	0.408550305368049
344	FR-A8-Constant-A4	CD	Inflamed	0.106718097074896
345	FR-A8-Constant-A4	CD	Inflamed	0.0221793635486982
346	FR-A8-Constant-A5	CD	Inflamed	0.222972972972973
347	FR-A8-Constant-A5	CD	Inflamed	0.638030888030888
348	FR-A8-Constant-A5	CD	Inflamed	0.0173745173745174
349	FR-A8-Constant-A5	CD	Inflamed	0.121621621621622
350	FR-A8-Constant-A6	Non_IBD_Control	Non_inflamed	0.536199095022624
351	FR-A8-Constant-A6	Non_IBD_Control	Non_inflamed	0.339819004524887
352	FR-A8-Constant-A6	Non_IBD_Control	Non_inflamed	0.030316742081448
353	FR-A8-Constant-A6	Non_IBD_Control	Non_inflamed	0.0936651583710407
354	FR-A8-Constant-A7	Non_IBD_Control	Non_inflamed	0.302066772655008
355	FR-A8-Constant-A7	Non_IBD_Control	Non_inflamed	0.693163751987281
356	FR-A8-Constant-A7	Non_IBD_Control	Non_inflamed	0.00317965023847377
357	FR-A8-Constant-A7	Non_IBD_Control	Non_inflamed	0.00158982511923688
358	FR-A8-Constant-A8	UC	Non_inflamed	0.419279907084785
359	FR-A8-Constant-A8	UC	Non_inflamed	0.541811846689895
360	FR-A8-Constant-A8	UC	Non_inflamed	0.0389082462253194
361	FR-A8-Constant-A9	UC	Inflamed	0.354969574036511
362	FR-A8-Constant-A9	UC	Inflamed	0.615415821501014
363	FR-A8-Constant-A9	UC	Inflamed	0.0296146044624746
364	FR-A9-Constant-A1	Non_IBD_Control	Non_inflamed	0.618159203980099
365	FR-A9-Constant-A1	Non_IBD_Control	Non_inflamed	0.264614427860696
366	FR-A9-Constant-A1	Non_IBD_Control	Non_inflamed	0.0609452736318408
367	FR-A9-Constant-A1	Non_IBD_Control	Non_inflamed	0.0562810945273632
368	FR-A9-Constant-A2	Non_IBD_Control	Non_inflamed	0.801561874249099
369	FR-A9-Constant-A2	Non_IBD_Control	Non_inflamed	0.102122547056468
370	FR-A9-Constant-A2	Non_IBD_Control	Non_inflamed	0.092110532639167
371	FR-A9-Constant-A2	Non_IBD_Control	Non_inflamed	0.00420504605526632
372	FR-A9-Constant-A3	Non_IBD_Control	Non_inflamed	0.965905216501875
373	FR-A9-Constant-A3	Non_IBD_Control	Non_inflamed	0.0320490964882373
374	FR-A9-Constant-A3	Non_IBD_Control	Non_inflamed	0.00204568700988749
375	FR-A9-Constant-A4	Non_IBD_Control	Non_inflamed	0.47268734559429
376	FR-A9-Constant-A4	Non_IBD_Control	Non_inflamed	0.503431237990667
377	FR-A9-Constant-A4	Non_IBD_Control	Non_inflamed	0.0238814164150425
378	FR-A9-Constant-A5	Non_IBD_Control	Non_inflamed	0.378253796095445
379	FR-A9-Constant-A5	Non_IBD_Control	Non_inflamed	0.605206073752712
380	FR-A9-Constant-A5	Non_IBD_Control	Non_inflamed	0.0165401301518438
381	FR-A9-Constant-A6	CD	Non_inflamed	0.809181226447414
382	FR-A9-Constant-A6	CD	Non_inflamed	0.131209318259678
383	FR-A9-Constant-A6	CD	Non_inflamed	0.0465912983898595
384	FR-A9-Constant-A6	CD	Non_inflamed	0.013018156903049
385	FR-A9-Constant-A7	CD	Inflamed	0.642928786359077
386	FR-A9-Constant-A7	CD	Inflamed	0.284854563691073
387	FR-A9-Constant-A7	CD	Inflamed	0.0614343029087262
388	FR-A9-Constant-A7	CD	Inflamed	0.0107823470411234
389	FR-A9-Constant-A8	CD	Non_inflamed	0.328715365239295
390	FR-A9-Constant-A8	CD	Non_inflamed	0.620403022670025
391	FR-A9-Constant-A8	CD	Non_inflamed	0.0453400503778338
392	FR-A9-Constant-A8	CD	Non_inflamed	0.00554156171284635
393	FR-A9-Constant-A9	CD	Inflamed	0.322207958921694
394	FR-A9-Constant-A9	CD	Inflamed	0.658964484381686
395	FR-A9-Constant-A9	CD	Inflamed	0.0115532734274711
396	FR-A9-Constant-A9	CD	Inflamed	0.00727428326914848
