# Supplementary material for: Disease-specific B cell clones are shared between patients with Crohn’s disease
Source: Nat Commun. 2025 Apr 17;16:3689. doi: 10.1038/s41467-025-58977-y (PMC12006383; doi:10.1038/s41467-025-58977-y)
Supplement: Supplementary file 13 — Source Data [file 41467_2025_58977_MOESM13_ESM.zip › Source_Data/SuppFigure5d_convergence.csv]

	ID	Diagnosis2	c_call	Proportion
7	FR-A3-Constant-A11	CD_Inflamed	IGHM	0
15	FR-A4-Constant-A6	CD_Inflamed	IGHM	0
17	FR-A4-Constant-A8	CD_Inflamed	IGHM	0
18	FR-A5-Constant-A11	Non_IBD_Control	IGHM	0
25	FR-A7-Constant-A10	CD_Inflamed	IGHM	0
28	FR-A7-Constant-A6	CD_Inflamed	IGHM	0
30	FR-A8-Constant-A10	Non_IBD_Control	IGHM	0
31	FR-A8-Constant-A12	Non_IBD_Control	IGHM	0
32	FR-A8-Constant-A7	Non_IBD_Control	IGHM	0
35	FR-A9-Constant-A5	Non_IBD_Control	IGHM	0
37	FR-A1-Constant-A11	CD_Inflamed	IGHD	0
48	FR-A2-Constant-A10	CD_Inflamed	IGHD	0
49	FR-A2-Constant-A11	CD_Inflamed	IGHD	0
55	FR-A2-Constant-A5	CD_Inflamed	IGHD	0
60	FR-A3-Constant-A11	CD_Inflamed	IGHD	0
64	FR-A3-Constant-A3	CD_Inflamed	IGHD	0
68	FR-A3-Constant-A7	CD_Inflamed	IGHD	0
76	FR-A4-Constant-A4	CD_Inflamed	IGHD	0
78	FR-A4-Constant-A6	CD_Inflamed	IGHD	0
80	FR-A4-Constant-A8	CD_Inflamed	IGHD	0
82	FR-A5-Constant-A10	Non_IBD_Control	IGHD	0
83	FR-A5-Constant-A11	Non_IBD_Control	IGHD	0
94	FR-A6-Constant-A11	CD_Inflamed	IGHD	0
96	FR-A6-Constant-A1	CD_Inflamed	IGHD	0
100	FR-A6-Constant-A5	CD_Inflamed	IGHD	0
102	FR-A6-Constant-A7	CD_Inflamed	IGHD	0
105	FR-A7-Constant-A10	CD_Inflamed	IGHD	0
107	FR-A7-Constant-A1	CD_Inflamed	IGHD	0
110	FR-A7-Constant-A4	CD_Inflamed	IGHD	0
112	FR-A7-Constant-A6	CD_Inflamed	IGHD	0
114	FR-A7-Constant-A8	CD_Inflamed	IGHD	0
116	FR-A8-Constant-A11	Non_IBD_Control	IGHD	0
117	FR-A8-Constant-A12	Non_IBD_Control	IGHD	0
120	FR-A8-Constant-A4	CD_Inflamed	IGHD	0
121	FR-A8-Constant-A5	CD_Inflamed	IGHD	0
122	FR-A8-Constant-A6	Non_IBD_Control	IGHD	0
123	FR-A8-Constant-A7	Non_IBD_Control	IGHD	0
126	FR-A9-Constant-A1	Non_IBD_Control	IGHD	0
127	FR-A9-Constant-A2	Non_IBD_Control	IGHD	0
128	FR-A9-Constant-A3	Non_IBD_Control	IGHD	0
129	FR-A9-Constant-A5	Non_IBD_Control	IGHD	0
131	FR-A9-Constant-A7	CD_Inflamed	IGHD	0
133	FR-A9-Constant-A9	CD_Inflamed	IGHD	0
139	FR-A2-Constant-A11	CD_Inflamed	IGHG1	0
143	FR-A2-Constant-A5	CD_Inflamed	IGHG1	0
147	FR-A3-Constant-A11	CD_Inflamed	IGHG1	0
153	FR-A3-Constant-A9	CD_Inflamed	IGHG1	0
161	FR-A4-Constant-A6	CD_Inflamed	IGHG1	0
163	FR-A4-Constant-A8	CD_Inflamed	IGHG1	0
172	FR-A7-Constant-A10	CD_Inflamed	IGHG1	0
175	FR-A7-Constant-A6	CD_Inflamed	IGHG1	0
176	FR-A7-Constant-A8	CD_Inflamed	IGHG1	0
177	FR-A8-Constant-A11	Non_IBD_Control	IGHG1	0
178	FR-A8-Constant-A12	Non_IBD_Control	IGHG1	0
181	FR-A8-Constant-A4	CD_Inflamed	IGHG1	0
182	FR-A8-Constant-A5	CD_Inflamed	IGHG1	0
183	FR-A8-Constant-A7	Non_IBD_Control	IGHG1	0
184	FR-A9-Constant-A1	Non_IBD_Control	IGHG1	0
185	FR-A9-Constant-A2	Non_IBD_Control	IGHG1	0
186	FR-A9-Constant-A3	Non_IBD_Control	IGHG1	0
187	FR-A9-Constant-A4	Non_IBD_Control	IGHG1	0
188	FR-A9-Constant-A5	Non_IBD_Control	IGHG1	0
190	FR-A9-Constant-A9	CD_Inflamed	IGHG1	0
196	FR-A2-Constant-A11	CD_Inflamed	IGHG2	0
200	FR-A3-Constant-A11	CD_Inflamed	IGHG2	0
202	FR-A3-Constant-A3	CD_Inflamed	IGHG2	0
206	FR-A3-Constant-A7	CD_Inflamed	IGHG2	0
208	FR-A3-Constant-A9	CD_Inflamed	IGHG2	0
212	FR-A4-Constant-A4	CD_Inflamed	IGHG2	0
224	FR-A7-Constant-A6	CD_Inflamed	IGHG2	0
225	FR-A8-Constant-A12	Non_IBD_Control	IGHG2	0
228	FR-A8-Constant-A5	CD_Inflamed	IGHG2	0
229	FR-A8-Constant-A7	Non_IBD_Control	IGHG2	0
230	FR-A9-Constant-A1	Non_IBD_Control	IGHG2	0
231	FR-A9-Constant-A2	Non_IBD_Control	IGHG2	0
232	FR-A9-Constant-A3	Non_IBD_Control	IGHG2	0
233	FR-A9-Constant-A5	Non_IBD_Control	IGHG2	0
236	FR-A1-Constant-A11	CD_Inflamed	IGHG3	0
246	FR-A2-Constant-A10	CD_Inflamed	IGHG3	0
247	FR-A2-Constant-A11	CD_Inflamed	IGHG3	0
253	FR-A2-Constant-A5	CD_Inflamed	IGHG3	0
258	FR-A3-Constant-A11	CD_Inflamed	IGHG3	0
265	FR-A3-Constant-A7	CD_Inflamed	IGHG3	0
273	FR-A4-Constant-A4	CD_Inflamed	IGHG3	0
275	FR-A4-Constant-A6	CD_Inflamed	IGHG3	0
277	FR-A4-Constant-A8	CD_Inflamed	IGHG3	0
279	FR-A5-Constant-A10	Non_IBD_Control	IGHG3	0
280	FR-A5-Constant-A11	Non_IBD_Control	IGHG3	0
288	FR-A5-Constant-A7	CD_Inflamed	IGHG3	0
292	FR-A6-Constant-A11	CD_Inflamed	IGHG3	0
296	FR-A6-Constant-A7	CD_Inflamed	IGHG3	0
299	FR-A7-Constant-A10	CD_Inflamed	IGHG3	0
301	FR-A7-Constant-A12	CD_Inflamed	IGHG3	0
302	FR-A7-Constant-A1	CD_Inflamed	IGHG3	0
304	FR-A7-Constant-A4	CD_Inflamed	IGHG3	0
306	FR-A7-Constant-A6	CD_Inflamed	IGHG3	0
308	FR-A7-Constant-A8	CD_Inflamed	IGHG3	0
309	FR-A8-Constant-A10	Non_IBD_Control	IGHG3	0
310	FR-A8-Constant-A11	Non_IBD_Control	IGHG3	0
311	FR-A8-Constant-A12	Non_IBD_Control	IGHG3	0
313	FR-A8-Constant-A2	CD_Inflamed	IGHG3	0
315	FR-A8-Constant-A4	CD_Inflamed	IGHG3	0
316	FR-A8-Constant-A5	CD_Inflamed	IGHG3	0
317	FR-A8-Constant-A6	Non_IBD_Control	IGHG3	0
318	FR-A8-Constant-A7	Non_IBD_Control	IGHG3	0
320	FR-A9-Constant-A1	Non_IBD_Control	IGHG3	0
321	FR-A9-Constant-A2	Non_IBD_Control	IGHG3	0
322	FR-A9-Constant-A3	Non_IBD_Control	IGHG3	0
323	FR-A9-Constant-A4	Non_IBD_Control	IGHG3	0
324	FR-A9-Constant-A5	Non_IBD_Control	IGHG3	0
326	FR-A9-Constant-A7	CD_Inflamed	IGHG3	0
327	FR-A9-Constant-A9	CD_Inflamed	IGHG3	0
541	FR-A1-Constant-A11	CD_Inflamed	IGHA1	0.0009765625
542	FR-A1-Constant-A11	CD_Inflamed	IGHA2	0.000639795265515035
543	FR-A1-Constant-A11	CD_Inflamed	IGHG1	0.00120481927710843
544	FR-A1-Constant-A11	CD_Inflamed	IGHG2	0.0025974025974026
545	FR-A1-Constant-A11	CD_Inflamed	IGHM	0.00100704934541793
575	FR-A2-Constant-A10	CD_Inflamed	IGHA1	0.00471698113207547
576	FR-A2-Constant-A10	CD_Inflamed	IGHA2	0.0050251256281407
577	FR-A2-Constant-A10	CD_Inflamed	IGHG1	0.00304878048780488
578	FR-A2-Constant-A10	CD_Inflamed	IGHG2	0.00420168067226891
579	FR-A2-Constant-A10	CD_Inflamed	IGHM	0.0019893899204244
580	FR-A2-Constant-A11	CD_Inflamed	IGHA1	0.00162074554294976
581	FR-A2-Constant-A11	CD_Inflamed	IGHA2	0.00117370892018779
582	FR-A2-Constant-A11	CD_Inflamed	IGHM	0.000697836706210747
599	FR-A2-Constant-A5	CD_Inflamed	IGHA2	0.00132684652808492
600	FR-A2-Constant-A5	CD_Inflamed	IGHG2	0.000772200772200772
601	FR-A2-Constant-A5	CD_Inflamed	IGHM	0.000728862973760933
624	FR-A3-Constant-A11	CD_Inflamed	IGHA2	0.00154559505409583
631	FR-A3-Constant-A3	CD_Inflamed	IGHA1	0.002360346184107
632	FR-A3-Constant-A3	CD_Inflamed	IGHA2	0.00364431486880466
633	FR-A3-Constant-A3	CD_Inflamed	IGHG1	0.0015785319652723
634	FR-A3-Constant-A3	CD_Inflamed	IGHG3	0.0101522842639594
635	FR-A3-Constant-A3	CD_Inflamed	IGHM	0.00328407224958949
642	FR-A3-Constant-A7	CD_Inflamed	IGHA2	0.00147710487444609
643	FR-A3-Constant-A7	CD_Inflamed	IGHG1	0.000696864111498258
644	FR-A3-Constant-A7	CD_Inflamed	IGHM	0.0078125
648	FR-A3-Constant-A9	CD_Inflamed	IGHA2	0.00332594235033259
649	FR-A3-Constant-A9	CD_Inflamed	IGHD	0.00126475548060708
650	FR-A3-Constant-A9	CD_Inflamed	IGHG3	0.00518134715025907
651	FR-A3-Constant-A9	CD_Inflamed	IGHM	0.000533333333333333
665	FR-A4-Constant-A4	CD_Inflamed	IGHA2	0.00344234079173838
666	FR-A4-Constant-A4	CD_Inflamed	IGHG1	0.000568181818181818
667	FR-A4-Constant-A4	CD_Inflamed	IGHM	0.00169683257918552
669	FR-A4-Constant-A6	CD_Inflamed	IGHA2	0.00675168792198049
670	FR-A4-Constant-A6	CD_Inflamed	IGHG2	0.00386100386100386
672	FR-A4-Constant-A8	CD_Inflamed	IGHA2	0.00144822592324403
673	FR-A4-Constant-A8	CD_Inflamed	IGHG2	0.0196078431372549
681	FR-A5-Constant-A10	Non_IBD_Control	IGHA2	0.000748502994011976
682	FR-A5-Constant-A10	Non_IBD_Control	IGHG1	0.00226757369614512
683	FR-A5-Constant-A10	Non_IBD_Control	IGHG2	0.00137741046831956
684	FR-A5-Constant-A10	Non_IBD_Control	IGHM	0.00130378096479791
685	FR-A5-Constant-A11	Non_IBD_Control	IGHA2	0.000605693519079346
686	FR-A5-Constant-A11	Non_IBD_Control	IGHG1	0.00462962962962963
687	FR-A5-Constant-A11	Non_IBD_Control	IGHG2	0.00223214285714286
705	FR-A5-Constant-A7	CD_Inflamed	IGHA1	0.00416666666666667
706	FR-A5-Constant-A7	CD_Inflamed	IGHA2	0.00245700245700246
707	FR-A5-Constant-A7	CD_Inflamed	IGHD	0.0014792899408284
708	FR-A5-Constant-A7	CD_Inflamed	IGHG1	0.0025706940874036
709	FR-A5-Constant-A7	CD_Inflamed	IGHG2	0.00163132137030995
710	FR-A5-Constant-A7	CD_Inflamed	IGHM	0.00289855072463768
712	FR-A6-Constant-A1	CD_Inflamed	IGHA2	0.00127226463104326
713	FR-A6-Constant-A1	CD_Inflamed	IGHG1	0.00676818950930626
714	FR-A6-Constant-A1	CD_Inflamed	IGHG2	0.00677966101694915
715	FR-A6-Constant-A1	CD_Inflamed	IGHG3	0.00943396226415094
716	FR-A6-Constant-A1	CD_Inflamed	IGHM	0.00146198830409357
722	FR-A6-Constant-A11	CD_Inflamed	IGHA1	0.00529801324503311
723	FR-A6-Constant-A11	CD_Inflamed	IGHA2	0.00359712230215827
724	FR-A6-Constant-A11	CD_Inflamed	IGHG1	0.00531208499335989
725	FR-A6-Constant-A11	CD_Inflamed	IGHG2	0.00587803085966201
726	FR-A6-Constant-A11	CD_Inflamed	IGHM	0.00165380374862183
746	FR-A6-Constant-A5	CD_Inflamed	IGHA1	0.00298507462686567
747	FR-A6-Constant-A5	CD_Inflamed	IGHA2	0.00388198757763975
748	FR-A6-Constant-A5	CD_Inflamed	IGHG1	0.0123839009287926
749	FR-A6-Constant-A5	CD_Inflamed	IGHG2	0.0104166666666667
750	FR-A6-Constant-A5	CD_Inflamed	IGHG3	0.0277777777777778
751	FR-A6-Constant-A5	CD_Inflamed	IGHM	0.00158102766798419
758	FR-A6-Constant-A7	CD_Inflamed	IGHA1	0.00316957210776545
759	FR-A6-Constant-A7	CD_Inflamed	IGHA2	0.003584229390681
760	FR-A6-Constant-A7	CD_Inflamed	IGHG1	0.00440528634361234
761	FR-A6-Constant-A7	CD_Inflamed	IGHG2	0.00527240773286467
762	FR-A6-Constant-A7	CD_Inflamed	IGHM	0.00447761194029851
771	FR-A7-Constant-A1	CD_Inflamed	IGHA1	0.00091324200913242
772	FR-A7-Constant-A1	CD_Inflamed	IGHA2	0.00250469630557295
773	FR-A7-Constant-A1	CD_Inflamed	IGHG1	0.00286532951289398
774	FR-A7-Constant-A1	CD_Inflamed	IGHG2	0.00256410256410256
775	FR-A7-Constant-A1	CD_Inflamed	IGHM	0.00128040973111396
776	FR-A7-Constant-A10	CD_Inflamed	IGHG2	0.00574712643678161
777	FR-A7-Constant-A12	CD_Inflamed	IGHA1	0.00125944584382872
778	FR-A7-Constant-A12	CD_Inflamed	IGHA2	0.0035377358490566
779	FR-A7-Constant-A12	CD_Inflamed	IGHD	0.000428816466552316
780	FR-A7-Constant-A12	CD_Inflamed	IGHG1	0.000613496932515337
781	FR-A7-Constant-A12	CD_Inflamed	IGHG2	0.00394477317554241
782	FR-A7-Constant-A12	CD_Inflamed	IGHM	0.00128783000643915
793	FR-A7-Constant-A4	CD_Inflamed	IGHA1	0.00761904761904762
794	FR-A7-Constant-A4	CD_Inflamed	IGHA2	0.00716479017400205
795	FR-A7-Constant-A4	CD_Inflamed	IGHG1	0.00158856235107228
796	FR-A7-Constant-A4	CD_Inflamed	IGHG2	0.006426735218509
797	FR-A7-Constant-A4	CD_Inflamed	IGHM	0.000391236306729264
803	FR-A7-Constant-A6	CD_Inflamed	IGHA1	0.00168350168350168
804	FR-A7-Constant-A6	CD_Inflamed	IGHA2	0.0050251256281407
810	FR-A7-Constant-A8	CD_Inflamed	IGHG2	0.00098135426889107
811	FR-A7-Constant-A8	CD_Inflamed	IGHM	0.00254237288135593
820	FR-A8-Constant-A10	Non_IBD_Control	IGHA1	0.00102986611740474
821	FR-A8-Constant-A10	Non_IBD_Control	IGHA2	0.00170212765957447
822	FR-A8-Constant-A10	Non_IBD_Control	IGHD	0.000394477317554241
823	FR-A8-Constant-A10	Non_IBD_Control	IGHG1	0.00123456790123457
824	FR-A8-Constant-A10	Non_IBD_Control	IGHG2	0.00417246175243394
825	FR-A8-Constant-A11	Non_IBD_Control	IGHA1	0.00134952766531714
826	FR-A8-Constant-A11	Non_IBD_Control	IGHA2	0.0018598884066956
827	FR-A8-Constant-A11	Non_IBD_Control	IGHG2	0.00469483568075117
828	FR-A8-Constant-A11	Non_IBD_Control	IGHM	0.00110497237569061
829	FR-A8-Constant-A12	Non_IBD_Control	IGHA1	0.00103412616339193
830	FR-A8-Constant-A12	Non_IBD_Control	IGHA2	0.00173611111111111
831	FR-A8-Constant-A2	CD_Inflamed	IGHA1	0.00139470013947001
832	FR-A8-Constant-A2	CD_Inflamed	IGHA2	0.00257731958762887
833	FR-A8-Constant-A2	CD_Inflamed	IGHD	0.00101010101010101
834	FR-A8-Constant-A2	CD_Inflamed	IGHG1	0.000719424460431655
835	FR-A8-Constant-A2	CD_Inflamed	IGHG2	0.003584229390681
836	FR-A8-Constant-A2	CD_Inflamed	IGHM	0.00261780104712042
840	FR-A8-Constant-A4	CD_Inflamed	IGHA1	0.00191938579654511
841	FR-A8-Constant-A4	CD_Inflamed	IGHA2	0.00268817204301075
842	FR-A8-Constant-A4	CD_Inflamed	IGHG2	0.00260078023407022
843	FR-A8-Constant-A4	CD_Inflamed	IGHM	0.0017636684303351
844	FR-A8-Constant-A5	CD_Inflamed	IGHA1	0.000964320154291225
845	FR-A8-Constant-A5	CD_Inflamed	IGHA2	0.00401606425702811
846	FR-A8-Constant-A5	CD_Inflamed	IGHM	0.00606980273141123
847	FR-A8-Constant-A6	Non_IBD_Control	IGHG1	0.0025706940874036
848	FR-A8-Constant-A6	Non_IBD_Control	IGHG2	0.0126582278481013
849	FR-A8-Constant-A6	Non_IBD_Control	IGHM	0.00045475216007276
850	FR-A8-Constant-A7	Non_IBD_Control	IGHA1	0.0031104199066874
851	FR-A8-Constant-A7	Non_IBD_Control	IGHA2	0.00139178844815588
858	FR-A9-Constant-A1	Non_IBD_Control	IGHA2	0.000586854460093897
859	FR-A9-Constant-A1	Non_IBD_Control	IGHM	0.0006265664160401
860	FR-A9-Constant-A2	Non_IBD_Control	IGHA1	0.00151057401812689
861	FR-A9-Constant-A2	Non_IBD_Control	IGHM	0.000768049155145929
862	FR-A9-Constant-A3	Non_IBD_Control	IGHM	0.00225988700564972
863	FR-A9-Constant-A4	Non_IBD_Control	IGHA1	0.00124300807955252
864	FR-A9-Constant-A4	Non_IBD_Control	IGHA2	0.0022238695329874
865	FR-A9-Constant-A4	Non_IBD_Control	IGHD	0.00107874865156419
866	FR-A9-Constant-A4	Non_IBD_Control	IGHG2	0.00174216027874564
867	FR-A9-Constant-A4	Non_IBD_Control	IGHM	0.00102616726526424
868	FR-A9-Constant-A5	Non_IBD_Control	IGHA1	0.000644329896907216
869	FR-A9-Constant-A5	Non_IBD_Control	IGHA2	0.000599880023995201
871	FR-A9-Constant-A7	CD_Inflamed	IGHA1	0.000817661488143908
872	FR-A9-Constant-A7	CD_Inflamed	IGHG1	0.00115874855156431
873	FR-A9-Constant-A7	CD_Inflamed	IGHG2	0.00117785630153121
874	FR-A9-Constant-A7	CD_Inflamed	IGHM	0.00173913043478261
881	FR-A9-Constant-A9	CD_Inflamed	IGHA1	0.00297176820208024
882	FR-A9-Constant-A9	CD_Inflamed	IGHA2	0.000869565217391304
883	FR-A9-Constant-A9	CD_Inflamed	IGHG2	0.00440528634361234
884	FR-A9-Constant-A9	CD_Inflamed	IGHM	0.0036036036036036
