# Supplementary material for: Disease-specific B cell clones are shared between patients with Crohn’s disease
Source: Nat Commun. 2025 Apr 17;16:3689. doi: 10.1038/s41467-025-58977-y (PMC12006383; doi:10.1038/s41467-025-58977-y)
Supplement: Supplementary file 13 — Source Data [file 41467_2025_58977_MOESM13_ESM.zip › Source_Data/Figure1d_naivevolcano.csv]

	logfold	pval
ENSG00000188976	0.0335985256427156	0.207610753728981
ENSG00000187961	0.444391455680314	0.994452261928157
ENSG00000187608	-0.397464196667446	1.4112584526063
ENSG00000188157	0.108808701133354	0.373232368946915
ENSG00000131591	0.316121973259786	1.56276836563098
ENSG00000078808	-0.0312361841177022	0.226933317460889
ENSG00000176022	-0.085620922717486	0.399796746396393
ENSG00000160087	0.0232989013989915	0.151785993151379
ENSG00000162572	0.247693501680175	0.419632752912541
ENSG00000131584	0.235596635944439	0.911758440310304
ENSG00000169972	-0.114973542259864	0.296644584746267
ENSG00000127054	0.205458579583355	1.52769422467534
ENSG00000224051	0.00469680936343586	0.0112567307953756
ENSG00000107404	-0.0201403558513826	0.0581825013645169
ENSG00000175756	-0.186279155237786	1.30478783805499
ENSG00000221978	0.320588737161154	2.0083389364788
ENSG00000242485	0.0482591174326314	0.334058463590277
ENSG00000160072	0.178898532046561	0.750005823167701
ENSG00000197785	0.0685531186425594	0.309683551306656
ENSG00000160075	-0.0191981163238681	0.145971631522292
ENSG00000197530	0.262012092764541	1.68400546404964
ENSG00000248333	0.119927168217162	0.790195594740853
ENSG00000189339	0.0925275136370587	0.969577683835303
ENSG00000008128	0.254807724978743	1.33053917101272
ENSG00000008130	0.0511129463776392	0.277109792272571
ENSG00000078369	-0.120804365845721	1.17186547909461
ENSG00000067606	0.362284010206571	3.46675181773501
ENSG00000162585	-0.0176844897056139	0.0625862146905475
ENSG00000157933	-0.208992510288673	2.12712631422302
ENSG00000116151	0.27907073978013	2.00216321262254
ENSG00000157916	0.0955021010937589	1.00899026359775
ENSG00000157911	-0.0102110423766479	0.0295283392827918
ENSG00000149527	0.579636046242313	1.40785336598431
ENSG00000157881	0.105435551051243	0.861741518464358
ENSG00000157873	0.171374236374211	1.34776269757348
ENSG00000157870	0.0511496652459584	0.157050731387356
ENSG00000215912	-0.0692069828675206	0.204199930538402
ENSG00000162591	0.263834499834866	1.29006337743049
ENSG00000158109	-0.263307272271931	3.04677521158321
ENSG00000116213	0.11732087479096	0.44625800193478
ENSG00000130764	-0.0615506273590549	0.452568112224744
ENSG00000116198	0.0187713492090049	0.0988305379636736
ENSG00000169598	0.163416811926639	0.759685854384793
ENSG00000198912	-0.0192499193936673	0.0567446063373031
ENSG00000131697	0.206783211743521	0.980925559363633
ENSG00000069424	0.0721661573133554	0.579411592674183
ENSG00000116251	-0.270212458269551	4.53284345172831
ENSG00000116237	-0.0840896843158561	0.467068139954758
ENSG00000097021	0.0115919520401593	0.0201319321631795
ENSG00000162408	-0.0101129870512606	0.0705575519170948
ENSG00000204859	0.211267455352188	1.18814817607468
ENSG00000162413	0.202829458661687	1.08471635709597
ENSG00000116273	-0.141559503952628	0.56848336421428
ENSG00000041988	0.0606689852514837	0.180470935167682
ENSG00000007923	0.16996277874069	1.20041164214222
ENSG00000171735	0.144784437067134	0.950845704948127
ENSG00000049245	-0.0909284977145939	0.431233002803402
ENSG00000049246	-0.105887833641306	0.202928660477598
ENSG00000116288	-0.136013907636577	1.0606925816487
ENSG00000142599	0.0826263142150587	1.083349035606
ENSG00000074800	-0.177290634242278	2.43802041430131
ENSG00000142583	0.0795038654166529	0.281196178577596
ENSG00000180758	0.181659124456838	0.596087624734376
ENSG00000049239	-0.0992783299071132	0.877710026421317
ENSG00000171621	0.555172502191989	1.22988215751343
ENSG00000171612	0.128308589684331	0.489390719674978
ENSG00000188807	0.0269280173088844	0.0762168508413009
ENSG00000171608	0.146338489847357	1.77779855146036
ENSG00000171603	-0.116473012397663	1.52163407639875
ENSG00000178585	-0.000901368461990959	0.00173015328346695
ENSG00000162441	-0.149464887608133	1.06487745668015
ENSG00000173614	-0.257412118989011	0.962729629472891
ENSG00000130939	0.0504091884286915	0.556544103921903
ENSG00000054523	0.0330741823393277	0.127449218993265
ENSG00000142657	-0.215030407271052	1.19262524233413
ENSG00000160049	-0.00511055495384305	0.0246680411116851
ENSG00000142655	-0.015961143959248	0.046504578905927
ENSG00000130940	0.249665646555545	2.8617430673172
ENSG00000120948	0.204354152268225	2.22578138443387
ENSG00000116649	-0.295676322111691	2.4548113869056
ENSG00000171824	0.0110279638339872	0.0680783369576333
ENSG00000198793	0.0992444056125494	1.08461293918319
ENSG00000120942	-0.174575322732943	2.22613741835098
ENSG00000116661	-0.124175842195237	0.190405773432841
ENSG00000132879	0.297602405220323	1.36940818673742
ENSG00000116663	0.231875144600074	0.463738232763183
ENSG00000116670	-0.196331043630033	0.745010087867767
ENSG00000177674	0.0291809476838982	0.0631957139084522
ENSG00000177000	0.0562475955764627	0.44990566936595
ENSG00000011021	0.300149818938706	3.52967550444469
ENSG00000116685	-0.159379549932983	1.7635899435976
ENSG00000083444	0.129208445787176	0.436643145546955
ENSG00000116688	-0.0888971637642531	0.952082631874624
ENSG00000116691	0.238050235920043	0.856506683260283
ENSG00000028137	-0.248948301493058	1.0569232569716
ENSG00000048707	0.088405683368018	1.13344980862825
ENSG00000116731	0.0406794646022437	0.297595204086865
ENSG00000142634	-0.101469831964213	0.478533753809503
ENSG00000132906	0.026114075148933	0.110439029111644
ENSG00000116138	-0.0448687353567383	0.417804460689922
ENSG00000116771	-0.208530054878223	0.519942489217587
ENSG00000197312	-0.031877708965359	0.217817183424146
ENSG00000116786	-0.00660034028289491	0.0341057455904051
ENSG00000162461	0.170057162327343	0.433351466525586
ENSG00000233954	-0.158319414362014	0.482066236307002
ENSG00000065526	0.00810909404126114	0.0670208226802534
ENSG00000116809	0.177491301172493	1.24178788513012
ENSG00000142632	-0.132462615408115	0.361281953941811
ENSG00000132881	0.158462897857289	0.419292241654986
ENSG00000037637	0.0508992352724835	0.343429882551534
ENSG00000055070	-0.136670225602755	1.71790317504035
ENSG00000157191	0.00307872351593819	0.0177099234592143
ENSG00000219481	0.157523680791621	0.619101448007317
ENSG00000058453	0.224903523313077	1.50104589631104
ENSG00000159363	0.072821234504965	0.524378062735352
ENSG00000117118	-0.0627316210007391	0.462808883685908
ENSG00000179051	0.0188856794394914	0.135591177617494
ENSG00000169991	-0.0589836814976756	0.176389340969184
ENSG00000127481	0.0574475651362487	0.838962874846178
ENSG00000127463	0.00863063452806045	0.0478112612284442
ENSG00000053372	-0.220167674969197	1.54461475292288
ENSG00000162482	-0.118568664198363	0.136969126258907
ENSG00000053371	-0.183487125720858	1.06566820763308
ENSG00000040487	0.275705481223435	0.979985723190608
ENSG00000077549	-0.185198285241561	2.69041053489128
ENSG00000173436	0.0631068225803948	0.174420788131016
ENSG00000162542	0.120446523807714	0.884400555601569
ENSG00000169914	-0.059593807256892	0.253136335787135
ENSG00000117215	0.166485903356416	0.223131730384769
ENSG00000090432	-0.0918715909616523	0.428038325583388
ENSG00000158828	-0.0370802323661206	0.151584577532719
ENSG00000244038	-0.226693785985261	2.1090550069401
ENSG00000127483	-0.00622638522030883	0.0385568997662272
ENSG00000075151	0.0945138528316614	1.32165146197928
ENSG00000117298	-0.0239162532398636	0.139062879171089
ENSG00000142794	0.0796166398421105	0.252522799100996
ENSG00000090686	0.103253616850879	1.30377577164425
ENSG00000142798	-0.397939091751579	0.43653147229663
ENSG00000070831	-0.183541480457587	2.32361198895902
ENSG00000184677	0.145040529215889	1.14372322710791
ENSG00000004487	0.00763133062577293	0.0627401230494282
ENSG00000169641	-0.0437326262320665	0.180039566010429
ENSG00000125944	-0.0700266991090492	1.15467327292048
ENSG00000125945	-0.105530094662179	0.333921003710617
ENSG00000007968	-0.148548087016946	0.258161065279853
ENSG00000117318	-0.336294170430018	1.02762345824609
ENSG00000142676	-0.26257644396425	3.94225279951137
ENSG00000011007	-0.234754895474068	2.19989862296022
ENSG00000057757	-0.133088448449945	0.977358570851247
ENSG00000011009	-0.104498699022858	0.628565640305152
ENSG00000117308	-0.240475495868985	0.461566887721081
ENSG00000117305	0.0407851103203081	0.176248911817318
ENSG00000179163	0.026797797631295	0.0907188304759736
ENSG00000188822	-0.125839845716185	1.50396535549131
ENSG00000189266	-0.191063332638778	3.59309087344172
ENSG00000188529	0.120994030964396	1.67158712092759
ENSG00000185436	-0.371334898482755	2.99477728163346
ENSG00000001460	0.201775845193061	0.410704136378509
ENSG00000001461	-0.0725554375987665	0.53612679424615
ENSG00000117602	-0.233291236429984	2.58112637602846
ENSG00000133226	-0.110404411043543	2.01365634474494
ENSG00000169504	-0.0867941210909757	0.742165052208241
ENSG00000020633	-0.0417082793918802	0.266542344449334
ENSG00000117614	-0.223723033741209	2.96569425498666
ENSG00000117616	0.254239153289192	3.22957217203151
ENSG00000183726	-0.171108515472538	1.23278970057606
ENSG00000204178	-0.116970046871066	1.46661750947098
ENSG00000157978	-0.230006918506287	0.932188990292402
ENSG00000117643	0.145090455847104	0.181772151812681
ENSG00000162430	-0.159354632580956	0.9007957924599
ENSG00000117640	0.0659772210720524	0.17801041410461
ENSG00000182749	-0.188989856585771	0.301389801350141
ENSG00000117632	-0.169619266098284	0.994062165481073
ENSG00000158006	-0.0084919633696563	0.0263704340113131
ENSG00000175087	-0.0714943111414681	0.248204055516928
ENSG00000142684	0.186373615513204	0.510356406216561
ENSG00000142675	-0.125015354357167	0.150425636221177
ENSG00000130695	0.180638605273217	1.02556999164365
ENSG00000142669	-0.175211084646754	1.48023324860869
ENSG00000158062	0.324793195796294	2.26408310281118
ENSG00000169442	-0.148774634783567	1.44540160443663
ENSG00000117682	0.00965105603296745	0.0435230768565837
ENSG00000198830	-0.213448564316431	3.00325510548529
ENSG00000117676	-0.0390759012693387	0.293215398535624
ENSG00000060642	-0.071928976458667	0.303650534296229
ENSG00000204160	0.169621284529844	0.756895744030576
ENSG00000142751	0.0819366802124533	0.40963269415727
ENSG00000198746	-0.0315616812830015	0.125626635773657
ENSG00000090273	-0.128823323043516	1.60649845117986
ENSG00000090020	-0.120658286869268	0.605012840044576
ENSG00000142784	0.005492546824998	0.0364133453337515
ENSG00000186501	-0.109529741610684	0.44691910554477
ENSG00000142765	0.220013699926339	1.10932209438543
ENSG00000142733	-0.129405189469428	0.14296775963884
ENSG00000158195	-0.111806101358441	1.78277479246781
ENSG00000126705	0.0744209975684011	0.299220204317625
ENSG00000000938	-0.0569393619691096	0.211247483152792
ENSG00000126709	-0.312906695277424	0.933470402848266
ENSG00000009780	-0.0468932471862225	0.254254560244546
ENSG00000117758	0.011595635481096	0.0558506143638512
ENSG00000117751	-0.229211110138409	2.41615316348463
ENSG00000130775	-0.513156888621125	1.18517591018493
ENSG00000117748	-0.249418026654911	2.49552031534735
ENSG00000158156	-0.0362887955671192	0.080286552299508
ENSG00000158161	0.129957393091097	1.14149452676253
ENSG00000169403	-0.783628394434871	1.6718831340085
ENSG00000126698	-0.221728001282745	2.17768722749781
ENSG00000130770	-0.136309856316835	1.05526400390641
ENSG00000130766	-0.240041193957292	0.702870115511237
ENSG00000130772	-0.479831182271969	1.98392074746317
ENSG00000204138	0.060036774223998	0.293539295455068
ENSG00000180198	0.0938863117150763	0.411335352016603
ENSG00000180098	0.10229918676318	0.468658208263608
ENSG00000120656	-0.198369625669493	1.36297347867514
ENSG00000162419	0.102902910315976	0.853722651969581
ENSG00000198492	-0.172915867618626	2.31651040675574
ENSG00000159023	-0.0130757645870201	0.10095921786185
ENSG00000116350	0.0401170517889762	0.308381706681004
ENSG00000116353	0.350571529423944	1.79321189672149
ENSG00000162510	-0.0946131944616444	0.0919024941662353
ENSG00000162511	-0.295811506085393	4.79417039186029
ENSG00000134644	0.036076714357697	0.514828537135271
ENSG00000060688	-0.0705312847683972	0.633742707258121
ENSG00000121766	-0.12821923927808	1.05141113946244
ENSG00000162517	-0.214044538747272	1.8191517766531
ENSG00000184007	-0.26885261706192	5.66615544307512
ENSG00000121774	-0.170110241556571	3.25502900342312
ENSG00000121775	0.12041043429421	0.568935116044287
ENSG00000025800	0.0152826176489524	0.111511778587742
ENSG00000084652	-0.072034016716052	0.552614591677813
ENSG00000160050	0.089122878200409	0.184198681507493
ENSG00000160055	0.133906820507056	0.660929829826727
ENSG00000084623	-0.232826258286713	2.85395957631887
ENSG00000182866	0.0308753384609304	0.100804586163247
ENSG00000116478	-0.0564821835335758	0.519919101901019
ENSG00000175130	-0.117871138122977	0.431829192059216
ENSG00000225828	0.317094292611856	1.86858750242463
ENSG00000160058	0.0468053646147393	0.445008270772694
ENSG00000176261	-0.227114848929392	1.87930805960949
ENSG00000162521	-0.0755603289985904	1.30569719168995
ENSG00000134684	-0.0220227569428557	0.10407957039883
ENSG00000116497	0.134841275800207	1.10727376512334
ENSG00000116514	-0.00235547293581551	0.00831280020765982
ENSG00000004455	0.0877771523886697	0.844038680966816
ENSG00000116525	-0.0581217253349777	0.29701156765592
ENSG00000160094	-0.0176594948274014	0.0936494982333306
ENSG00000134686	-0.0355983411583329	0.15781463643497
ENSG00000121903	-0.00698259410503033	0.0131366368676074
ENSG00000163866	0.0251691205592346	0.105525293069684
ENSG00000116544	0.154344905562488	0.642004471946426
ENSG00000163867	0.0902237290708863	0.573420544438984
ENSG00000197056	-0.0965796999356301	0.349541089428698
ENSG00000116560	0.147689877417395	2.85326792518361
ENSG00000146463	0.0197878000013629	0.165793540196563
ENSG00000142687	0.225709326815518	3.25665106628018
ENSG00000020129	0.0275476067149967	0.117442974760048
ENSG00000126067	-0.0591892900859987	0.355005613687372
ENSG00000092853	0.194656672226871	0.289602336840762
ENSG00000134698	-0.00152496864603879	0.00832377912916544
ENSG00000092847	-0.0147553081487741	0.106513124242285
ENSG00000126070	0.102718029912356	0.92556093343068
ENSG00000116863	-0.069698250329826	0.239476203435518
ENSG00000054116	0.0365298329397139	0.132924272610573
ENSG00000116871	0.0562193957704169	0.349820508174217
ENSG00000054118	-0.0447331985875685	0.456646670834135
ENSG00000214193	0.278248441276081	0.661154440314971
ENSG00000196182	0.0423026844123244	0.346652183699573
ENSG00000181817	0.0275322904191748	0.137619801391406
ENSG00000116898	-0.161329520635013	1.05625297080381
ENSG00000163874	0.0457710637409861	0.206411002559665
ENSG00000163875	-0.106937408982271	0.810384962920332
ENSG00000163877	-0.124536038547571	1.3657572580179
ENSG00000134697	-0.1280226607523	1.20430872051886
ENSG00000116922	0.0676241436273521	0.209478409931912
ENSG00000185090	-0.124016901842825	0.192229389815165
ENSG00000196449	-0.074647809649298	0.179471481362319
ENSG00000197982	0.183532388957648	0.735555157939308
ENSG00000188786	-0.165186863412139	1.95086970481291
ENSG00000204084	0.0648266767576136	0.528085454873966
ENSG00000183431	-0.223221353486204	3.56998266001441
ENSG00000183520	-0.0806263897529962	0.364839611252588
ENSG00000116954	0.0153009334073193	0.0581168685202062
ENSG00000214114	-0.173085539699892	0.570222895517285
ENSG00000174574	-0.116461724273602	0.969180846602511
ENSG00000168653	-0.183736035548066	1.04736414762504
ENSG00000127603	0.0851706932541472	0.614412813957586
ENSG00000090621	-0.104612612939908	1.23749157534652
ENSG00000084072	-0.139662867264115	1.40901389915513
ENSG00000043514	0.256161010911053	1.43636099284867
ENSG00000131236	-0.202573618310376	4.05086865922479
ENSG00000131238	-0.277543977806696	2.48556823926298
ENSG00000117000	-0.084427241450153	0.896457437387294
ENSG00000084073	-0.0176674039316529	0.0787790468812108
ENSG00000049089	0.0810211723409222	0.177681459157326
ENSG00000084070	-0.261734827129883	2.72140381008638
ENSG00000187801	-0.185825212725149	0.431862592118405
ENSG00000187815	0.0732093916742875	0.242238364414573
ENSG00000164002	-0.147721477398189	0.460880512038562
ENSG00000117010	0.0957566326522277	0.252896210996151
ENSG00000117016	-0.238562737905711	0.463136632494698
ENSG00000066136	-0.0020062913967509	0.0120034614203333
ENSG00000171793	0.0751689419169717	0.368876943787728
ENSG00000010803	0.0959484690831127	0.674684479659608
ENSG00000204060	0.419463527909879	0.224085410314164
ENSG00000127124	0.124926999813954	0.486650030991671
ENSG00000198815	-0.0580672376881974	0.569118664882936
ENSG00000127125	-0.102720793510203	1.00508119601468
ENSG00000186409	0.412894976414987	2.27977040600461
ENSG00000171960	-0.0804689642928529	0.295038851240989
ENSG00000065978	-0.232275839036673	3.6566248067256
ENSG00000117385	0.190569241382941	1.36204362779558
ENSG00000164008	0.0052138356986533	0.00693860195368175
ENSG00000177868	-0.150511163857768	0.726520724844446
ENSG00000164010	-0.0748258205933969	0.231636046014155
ENSG00000164011	0.188177032761666	0.867560141787009
ENSG00000117394	0.0211211219617722	0.15162166307299
ENSG00000117395	-0.185100673522155	1.19179207204137
ENSG00000066322	-0.104584255811651	0.521245176024036
ENSG00000159479	-0.190411948713208	1.19507115226475
ENSG00000198198	0.157650588458389	2.16598316063366
ENSG00000178922	0.180062050341921	0.307939939978348
ENSG00000066135	0.079682111740877	0.805603304611283
ENSG00000126091	0.0544449223157564	0.216897037728805
ENSG00000117408	0.077195796956949	0.36856895103247
ENSG00000132768	-0.0557733417432544	0.186331096531845
ENSG00000117410	0.0917970124675742	0.373913233671208
ENSG00000159214	0.362282815787428	0.410707702413076
ENSG00000178028	0.195169193330436	1.30623777895609
ENSG00000117419	0.0679019656870512	0.363465490197111
ENSG00000187147	-0.0151726546672704	0.114846326869144
ENSG00000126106	-0.348497068636639	0.65407263976968
ENSG00000198520	0.111730155108202	0.237908655776077
ENSG00000142937	-0.287269725285004	2.77426097903379
ENSG00000173846	-0.0948441028852076	0.338533102480638
ENSG00000117425	0.650054629319121	1.87606519031315
ENSG00000070785	0.226738128052985	1.61579017644738
ENSG00000126107	0.0497983512276052	0.285169929068114
ENSG00000126088	0.0633002281619368	0.299336026629136
ENSG00000132781	0.249738714724411	1.06859826581583
ENSG00000132773	0.117759007288186	0.464090324793068
ENSG00000070759	0.121155399891635	0.592195271091567
ENSG00000280670	0.253552471916144	0.223190767197877
ENSG00000132763	0.110748622482599	0.297526854114778
ENSG00000117450	-0.10992279118716	0.613327813027676
ENSG00000117448	-0.052011040174432	0.251114669353508
ENSG00000132780	0.003426762364934	0.0221421654401501
ENSG00000159588	0.424039904858667	2.90998458359721
ENSG00000159592	-0.0586276097253347	0.74017817802584
ENSG00000159596	-0.173696255734195	1.04325353585245
ENSG00000197429	0.0738271022883348	0.312164148899554
ENSG00000086015	0.0711158274453325	0.278744106926389
ENSG00000085998	0.0869907391585292	0.363857535142315
ENSG00000132128	0.0935872059365099	0.835659326821144
ENSG00000173660	-0.220798572278842	1.68311416124974
ENSG00000117481	0.0537701891183957	0.1689503716572
ENSG00000117480	0.210426997366969	0.324132951590667
ENSG00000079277	0.0723670266881369	0.462251499498441
ENSG00000142961	0.186978415386886	1.438714746958
ENSG00000123472	0.0277891956965837	0.127131110658995
ENSG00000159658	-0.174632910288858	3.86512809721891
ENSG00000123473	0.0422009959989209	0.0730212030160952
ENSG00000162368	-0.139689581480691	2.07912513648809
ENSG00000132122	0.203538406537114	0.436221658706164
ENSG00000162373	-0.0678222006164244	0.428628616666815
ENSG00000185104	0.0634751284512536	0.461259685390793
ENSG00000123091	-0.0967614828586125	0.293956513833829
ENSG00000085832	0.0288993688315644	0.304367888076496
ENSG00000117859	0.0452080440990539	0.402358360490045
ENSG00000078618	0.0673763310585676	0.615213649012827
ENSG00000117862	-0.192882867525135	2.29050294701022
ENSG00000198841	-0.0226969033737303	0.0730275688362423
ENSG00000134717	-0.155198470946958	1.32499927958162
ENSG00000157077	0.301939866465301	0.550579961743955
ENSG00000154222	0.112284070056264	1.16961367660199
ENSG00000134748	-0.0591102090159294	0.503345079634355
ENSG00000134744	0.140802556769459	2.03259226603375
ENSG00000116157	-0.215178084569625	1.25401933969857
ENSG00000182183	0.317257244079229	3.43787350072202
ENSG00000162377	-0.255008915308633	0.741426927956669
ENSG00000162378	-0.11472912830235	1.01094993047892
ENSG00000121310	0.259004620266148	0.390575559086538
ENSG00000116171	-0.300770096960951	2.88108710184085
ENSG00000157184	-0.121408736336776	0.665791189966269
ENSG00000162384	0.00884521097000057	0.0307139779820985
ENSG00000162385	-0.158524271418257	0.721548826976489
ENSG00000157193	0.169231467639263	0.41395149767088
ENSG00000058804	-0.0520575448307881	0.232540205275672
ENSG00000058799	0.0343798484634883	0.108190719909945
ENSG00000081870	0.0265624594889791	0.0861436109831841
ENSG00000116212	-0.279384170145022	0.859755849415989
ENSG00000116209	-0.242690326862139	2.24563715588859
ENSG00000116205	-0.056744934912218	0.320584298315344
ENSG00000215883	0.200524571895941	1.11146045308088
ENSG00000116221	-0.0282434787241819	0.166840513449874
ENSG00000157216	0.0897651319399571	0.203050890176812
ENSG00000243725	-0.0650515645882863	0.144051734998378
ENSG00000162396	0.0807829359727128	0.13240976453234
ENSG00000006555	0.18456050814615	0.597044586301952
ENSG00000116133	0.0677502474166702	0.0939596703664053
ENSG00000162402	0.0679503552848573	0.875503911142763
ENSG00000162407	-0.233303621531341	0.290302914062041
ENSG00000162600	-0.0748759463103408	0.305469843869543
ENSG00000162601	0.186676153806935	1.77221227518865
ENSG00000177606	-0.10762197951167	0.2879026160884
ENSG00000172456	0.338289825572303	2.33873097078363
ENSG00000134709	-0.0886998479946035	0.295145640581233
ENSG00000162604	0.100858352632403	0.697407581912075
ENSG00000132849	0.114945171197709	0.747506954379622
ENSG00000162607	-0.238187532468927	2.39723829777878
ENSG00000116641	-0.0543575540966508	0.212366757567041
ENSG00000125703	0.0159773154342187	0.0632895019699465
ENSG00000088035	0.218760342663258	0.872641683593691
ENSG00000142856	0.0545814381563092	0.156985245375835
ENSG00000203965	0.259684827600278	0.974556654001175
ENSG00000079739	0.0686986799066958	0.220062805763333
ENSG00000185483	-0.676684555925476	1.08697375062341
ENSG00000162434	-0.0787101368700647	1.05617081165585
ENSG00000213625	0.067093935162629	0.231693530843678
ENSG00000184588	-0.00473506767509857	0.0162908555695493
ENSG00000152763	0.24107496337194	0.427367304687847
ENSG00000198160	-0.0279473274435098	0.2747431547686
ENSG00000116704	0.0218971101238319	0.0851308139660428
ENSG00000142864	-0.122466896843884	1.7389325469149
ENSG00000116717	0.175174995926161	0.586587860661768
ENSG00000066557	0.13401318918069	0.805717987737845
ENSG00000116754	0.207401369641891	2.00285651824624
ENSG00000118454	0.0391734985547725	0.254107928801086
ENSG00000116761	-0.46160765417663	0.576270869297735
ENSG00000132485	0.240362175615653	2.57808596723829
ENSG00000254685	-0.083714932742057	0.175534642902654
ENSG00000116791	-0.242503320503018	0.993840266569009
ENSG00000162623	-0.0853946098618579	0.441079282769282
ENSG00000137968	1.60530527158171	1.61147891765863
ENSG00000117054	-0.0314078424650672	0.136354920971619
ENSG00000137955	0.190988767171656	1.76764025063961
ENSG00000184005	0.0709179086857419	0.191684498542755
ENSG00000142892	-0.180593555706777	1.087513975582
ENSG00000036549	0.0135397347897248	0.073978723146983
ENSG00000077254	0.0378900962017168	0.342208186954705
ENSG00000180488	0.110133250284655	0.568366227622108
ENSG00000162614	0.290909079435084	0.854251165223757
ENSG00000162613	0.127777024616078	2.28681238770271
ENSG00000162616	-0.363844223281641	1.67829798607757
ENSG00000137959	0.270842967698641	0.364511436123385
ENSG00000137965	0.233662070102638	0.378075812115688
ENSG00000142875	-0.0850453901287986	0.578003958799328
ENSG00000117133	-0.13168763290457	0.919658446050495
ENSG00000174021	-0.189717187891764	1.18254781204348
ENSG00000117151	0.0427346511203517	0.190867408694143
ENSG00000117155	0.218649821769275	0.926386584905588
ENSG00000153898	-0.203548186555243	0.376392103547937
ENSG00000162642	-0.0098459542165914	0.039094715497246
ENSG00000142867	-0.100241041618676	0.74978050855734
ENSG00000117174	-0.0184293674420113	0.0842998825064372
ENSG00000122417	0.31201430625477	2.50826136190402
ENSG00000097033	-0.182128352979646	2.18557802598163
ENSG00000183291	-0.170012260218294	1.22859294479753
ENSG00000153936	-0.158076583241271	0.819615908468042
ENSG00000143013	-0.0217349841562307	0.0840469575399204
ENSG00000065243	0.212595743647332	3.23251290681454
ENSG00000137947	-0.0500601219129315	0.24903942320637
ENSG00000137944	0.0570717603143702	0.369314211094023
ENSG00000213516	-0.0694418027322135	0.424816716900713
ENSG00000117226	0.285002761077734	0.937774642816616
ENSG00000117228	0.775895277928322	4.74801473935668
ENSG00000162645	0.944189007554454	5.62532134921725
ENSG00000162654	0.708172942418098	3.34868831838328
ENSG00000154451	0.62135811683636	4.9583799816868
ENSG00000197147	0.134339021230165	0.533888270042207
ENSG00000171488	-0.0707580660196281	0.193046725878399
ENSG00000171492	0.114275402382249	0.736107484311495
ENSG00000162664	0.0631049662715304	0.457006533405779
ENSG00000122482	0.0430967536353011	0.298072917424839
ENSG00000097046	0.0626429540139561	0.126544520390183
ENSG00000174842	0.209928916826015	0.869848057612281
ENSG00000122484	0.131303815143589	0.94737726508419
ENSG00000067208	0.068696201291699	0.38654328367182
ENSG00000122406	-0.248813549798317	4.49535919556538
ENSG00000154511	0.0538237186856607	0.186653829553427
ENSG00000143033	-0.00245898533245814	0.0120042183314123
ENSG00000117500	-0.03939987710599	0.285091750277094
ENSG00000122483	0.0341226253086999	0.138572371447728
ENSG00000117505	-0.0663595123722631	0.65885104406661
ENSG00000137942	0.0718115467169547	0.160580125623261
ENSG00000137936	-0.255293497541119	0.609074097866213
ENSG00000067334	-0.147207578429388	2.08691042355858
ENSG00000023909	0.100065072126055	0.394771473520683
ENSG00000117528	0.0867070929819569	0.443167621294507
ENSG00000117519	0.492051191829889	1.74552873829088
ENSG00000172339	-0.0832160772370334	0.166428646169864
ENSG00000122481	-0.0439109723711986	0.138751481228268
ENSG00000117569	0.292181312118258	2.4309968865688
ENSG00000188641	0.363846826458456	2.8971527112447
ENSG00000162688	0.175463205635453	0.906742314263569
ENSG00000117620	0.0313656723024289	0.117051981079452
ENSG00000156875	0.0538031969852106	0.40913978157386
ENSG00000156876	0.0208690330918371	0.0639485510377925
ENSG00000122435	0.199408388861274	1.07290284902861
ENSG00000137992	0.0979759559722799	0.786719462269554
ENSG00000137996	0.100582597674499	0.839011504303934
ENSG00000079335	0.161612429927114	1.04764733379292
ENSG00000162694	-0.104982201922845	0.161196891962122
ENSG00000162695	0.0219849796850449	0.114652182232469
ENSG00000117543	-0.0909758149187656	0.608887667039768
ENSG00000170989	-0.111567063057676	0.912251361194435
ENSG00000185946	0.288674098344857	2.58271302064825
ENSG00000240038	0.0240956219878115	0.0722157862786976
ENSG00000198890	-0.132569474479719	0.754358884098093
ENSG00000134215	0.128818218511398	1.12881084899356
ENSG00000085491	-0.0505524048356811	0.238171682363497
ENSG00000162636	-0.00853510045710149	0.0346478288422061
ENSG00000162639	0.0752461087023586	0.183841513025226
ENSG00000134186	0.136228048382841	1.14061454790523
ENSG00000116266	-0.0861637128011656	0.526465996531669
ENSG00000121957	0.204598855456544	0.430875759130536
ENSG00000121940	0.245815453990144	2.76037192572854
ENSG00000085433	-0.00455895643803217	0.0183808631658056
ENSG00000197780	-0.445718377092226	1.28674503260413
ENSG00000215717	-0.239886905902273	1.22830288332363
ENSG00000031698	-0.106945257792161	0.994659590079306
ENSG00000143126	-0.0668484790020627	0.0903780230628615
ENSG00000143106	-0.0333549525170289	0.130606727160727
ENSG00000162650	0.430911184851529	2.71082047538088
ENSG00000174151	0.0032891897886298	0.0125790107583701
ENSG00000181754	0.00880779573507162	0.00930098111544358
ENSG00000065135	-0.121145391495333	1.43116420350174
ENSG00000116337	-0.0411791439069766	0.150179341938691
ENSG00000168765	0.0633439191436596	0.106516564834463
ENSG00000213366	0.373468122997477	0.523743863683033
ENSG00000134184	-0.319887909172207	0.135476465881323
ENSG00000168710	-0.131174773388629	1.49354863445347
ENSG00000143093	-0.00385283507931966	0.0231385891170091
ENSG00000116396	0.339912656778143	2.77678885721045
ENSG00000162775	0.00409337530364606	0.023901249232329
ENSG00000134248	-0.242374340855187	2.13258654790118
ENSG00000177272	-0.166084389525489	1.03235710441502
ENSG00000143119	-0.0366599231303883	0.375824594880948
ENSG00000121931	-0.114355704921202	0.718161009241501
ENSG00000156171	0.102181214449375	0.715042460161995
ENSG00000134255	0.0730794630876677	0.452721289406518
ENSG00000162777	0.20669359052361	2.63476925668635
ENSG00000064886	0.908779873965195	1.71402696545794
ENSG00000085465	0.0192786087171144	0.0319218116147962
ENSG00000116455	0.0118977545486896	0.0498706820157544
ENSG00000116459	-0.181491844296148	1.77596362403575
ENSG00000143110	-0.0474761949003151	0.233972868755863
ENSG00000116473	-0.031860625055705	0.260382219459795
ENSG00000197852	-0.170629925651308	0.489097363160904
ENSG00000064703	-0.0455918848859973	0.240797517780056
ENSG00000143079	0.382254609744897	0.549566483265942
ENSG00000134245	0.00382669337237862	0.00310283175095162
ENSG00000007341	-0.0242448990456339	0.0704715189220706
ENSG00000116489	-0.188704652981569	2.36071607770499
ENSG00000155363	0.179724322433998	0.963770038590932
ENSG00000155366	-0.609626554663295	2.34352927283332
ENSG00000155380	0.0656934733767569	0.168387960887594
ENSG00000198799	0.137051523087858	1.06906914287266
ENSG00000116793	0.0857742486244186	0.355225434072798
ENSG00000081019	-0.140819803666575	1.83234696240849
ENSG00000134242	-0.105756272461793	0.504333367317678
ENSG00000188761	-0.0494529635466687	0.0561427925192742
ENSG00000134262	0.203714572306263	0.959228005648409
ENSG00000118655	-0.206154451814227	0.543293115380194
ENSG00000163349	0.00549948277711376	0.0378540274994658
ENSG00000197323	-0.00901822463225965	0.0623459770685473
ENSG00000116752	-0.2672658282833	3.0848255644216
ENSG00000213281	-0.14619550185285	1.53084295893031
ENSG00000009307	-0.165589561470741	3.17276746630231
ENSG00000052723	-0.238138491741584	1.73799924964149
ENSG00000163393	-0.109378280316241	0.13314266763759
ENSG00000163399	-0.218585181719861	2.10058565083152
ENSG00000116815	-0.0978904555798574	0.170907112021671
ENSG00000116830	0.149710149389541	1.08425474899714
ENSG00000198162	-0.0691930703076471	0.657770820548957
ENSG00000183508	-0.259607550792187	2.77639945838004
ENSG00000196505	0.00591038715039804	0.026001551605648
ENSG00000065183	-0.0216805898996322	0.125517000032182
ENSG00000116874	0.216259209217255	0.889143397277542
ENSG00000092621	0.282148948378334	0.527964666335943
ENSG00000134250	0.0826656585417709	0.715093182010761
ENSG00000265808	-0.0189231608001936	0.103995210214979
ENSG00000273136	0.1957161258306	1.20973466230923
ENSG00000171943	0.100921561538335	0.715925010467959
ENSG00000271567	0.573676078259126	1.18660259578697
ENSG00000266338	0.169220235788067	1.30788343892766
ENSG00000196369	0.0986041205998776	0.615772832076728
ENSG00000162825	0.279163578659353	2.85486429437045
ENSG00000117262	0.0892335167494549	0.604537330143621
ENSG00000265491	0.20861914829994	2.79914214951219
ENSG00000186141	-0.0514393726252598	0.354381522984171
ENSG00000186364	0.000556236006629129	0.000717647495505927
ENSG00000131788	0.0634353701900459	0.246511339552508
ENSG00000143127	0.586468663295596	1.53589592531455
ENSG00000131779	-0.105859188788363	0.456008475245516
ENSG00000265241	-0.231174618431108	3.49473023612539
ENSG00000271601	-0.234140768562574	2.45431695891718
ENSG00000272031	-0.316743289238407	0.465203848537613
ENSG00000121851	-0.201034912058846	1.44384969884234
ENSG00000265972	-0.695446478153212	5.480690721895
ENSG00000271425	0.264894048938903	2.17981785392485
ENSG00000264343	0.339422662643168	3.43554293360122
ENSG00000270339	0.240590399060195	0.301495986823205
ENSG00000268043	0.145614455193819	1.33564596304907
ENSG00000131791	0.253726305351426	1.78131749785851
ENSG00000131781	-0.0455997034083575	0.10856790963027
ENSG00000131778	0.152165768336636	1.39128548657874
ENSG00000116128	-0.122521704048313	0.523396908061891
ENSG00000162836	0.289661214019875	1.34215330336765
ENSG00000188092	0.12999504515082	0.867853745764079
ENSG00000263956	0.166822869983952	2.03168826464394
ENSG00000236334	0.316965691343748	1.16828192457956
ENSG00000270629	0.169417895944919	1.24176453484145
ENSG00000177144	-0.325114067936475	1.67928272579924
ENSG00000178104	0.0136665966565692	0.0700988204078362
ENSG00000269713	0.305140839899845	3.78930802166537
ENSG00000271383	0.171032086459798	1.35197011212048
ENSG00000203814	-0.420896136767056	4.12898792448698
ENSG00000183598	-0.211557627558787	0.566368519165693
ENSG00000270882	-0.0126007095933227	0.0353968495089802
ENSG00000270276	-0.014979864987879	0.0424566258241241
ENSG00000184678	-0.22733701740137	1.2177627794217
ENSG00000184260	-0.304939591386758	2.5476677359297
ENSG00000184270	-0.297099588416508	2.09199470657494
ENSG00000178096	-0.119521100933634	0.210015049103263
ENSG00000143368	-0.161171177231164	1.61676722522157
ENSG00000264522	-0.657917929396845	0.954286145900465
ENSG00000136631	-0.0293457085193083	0.149359155010921
ENSG00000023902	0.0186101055261663	0.113770705511895
ENSG00000143401	-0.236539719096898	3.9747613122972
ENSG00000117362	-0.142547419207427	1.04436533551617
ENSG00000266472	-0.100895843281243	0.554353804951681
ENSG00000117360	0.201219073619253	2.5615835772365
ENSG00000163125	-0.14555286888667	1.89898887825757
ENSG00000143374	0.0226713389944235	0.0959187518889847
ENSG00000143384	0.0191273915412022	0.153236083012835
ENSG00000143420	-0.00366226182419638	0.0283996556890765
ENSG00000143457	-0.116615035899225	0.646921235270497
ENSG00000143452	0.415614182481385	0.685227603434594
ENSG00000163131	-0.251447379654051	3.19661263591784
ENSG00000143387	0.355209501531933	1.43594637761919
ENSG00000143437	-0.0255861396315415	0.205497451073995
ENSG00000143379	0.0976655752867197	1.1072757884647
ENSG00000143418	0.0104382859915475	0.051011855893582
ENSG00000143409	-0.00995911276413963	0.0292510750888792
ENSG00000143363	-0.183108819564654	1.48732563954321
ENSG00000143443	0.0299849151665765	0.0453839523891198
ENSG00000197622	0.00415824700881373	0.0231283575767684
ENSG00000213190	0.0896317582298103	0.173089714513699
ENSG00000143458	0.0443586570730981	0.249655774730858
ENSG00000163154	0.137271462524815	0.34759581736498
ENSG00000163156	0.0581888832499748	0.232326387831211
ENSG00000163155	0.330481824393058	0.876991075245724
ENSG00000163159	-0.0151005910177293	0.0662756950450179
ENSG00000143398	0.0724720477621084	0.648208833489082
ENSG00000159352	-0.186771074494397	2.56915311180898
ENSG00000143373	-0.0143902230834367	0.0829653639900809
ENSG00000143393	0.0384965859397921	0.332750531973537
ENSG00000143390	0.0521403202607251	0.387316410971423
ENSG00000159377	-0.107676130492293	0.892024700666485
ENSG00000143442	-0.0410829585295636	0.505317833412375
ENSG00000143376	-0.14097803290601	1.56320868792003
ENSG00000143436	-0.175249974895691	1.24624568677586
ENSG00000182134	-0.0360469343813148	0.134597194241737
ENSG00000159445	0.114496440360305	0.325122599060121
ENSG00000197747	-0.495841039502089	2.45031875893009
ENSG00000163191	-0.223391406657147	0.44742803888548
ENSG00000197956	-0.427819430904613	3.22359139198655
ENSG00000196154	-0.269171255221694	0.657570680266598
ENSG00000189171	-0.337739533052357	0.531012784450503
ENSG00000160679	0.12562521945642	1.55773134903644
ENSG00000143553	-0.220332675087525	1.16360994814354
ENSG00000143621	-0.0636126605097287	0.528358189380687
ENSG00000143624	0.288960034175854	4.16906903909212
ENSG00000143554	-0.0514994596698166	0.105024922147763
ENSG00000143614	-0.0604870934474659	0.660660110766739
ENSG00000198837	0.136060044441424	0.975834486509105
ENSG00000160741	0.0356469592365443	0.288692107318688
ENSG00000143570	0.022297887352174	0.0730623213239839
ENSG00000143578	0.092082564734111	0.28530006352907
ENSG00000143543	-0.100966984170297	0.914881069507242
ENSG00000143545	0.00878268270492505	0.00807734382341231
ENSG00000177954	-0.330875466716746	4.21858160376168
ENSG00000143549	-0.252237518233976	4.29208856795225
ENSG00000143612	-0.278444572971693	3.28411680200214
ENSG00000143575	-0.104927463498808	0.686323612920402
ENSG00000143515	0.0629259059277087	0.34957488222616
ENSG00000160712	0.11195570908804	0.109375609774413
ENSG00000160714	-0.0612393914953291	0.48423021173464
ENSG00000160710	-0.00430562184704009	0.0307391788905126
ENSG00000163344	-0.181674692179196	0.832221684868476
ENSG00000163346	-0.0114923715471251	0.0667926822193572
ENSG00000163348	-0.167227583385587	1.81067143112743
ENSG00000160691	-0.0992853254117607	0.712952654236277
ENSG00000173207	-0.285358199069699	1.08477922043413
ENSG00000160688	0.132591117068373	0.683403292605706
ENSG00000160685	-0.0222633875338367	0.0881462897381857
ENSG00000143537	0.17105139840549	0.570411439178779
ENSG00000243364	-0.269675829944639	0.753786601471025
ENSG00000169241	-0.037011869591697	0.201774128228078
ENSG00000179085	-0.172096027437527	0.270991532981885
ENSG00000163463	0.0575839374475886	0.110853571248935
ENSG00000169231	0.297585882802308	1.04148882387934
ENSG00000173171	0.251662430208133	1.20421110080005
ENSG00000177628	-0.0115730911023677	0.0392618012736223
ENSG00000160767	0.171014273799516	0.672108301805452
ENSG00000116521	-0.0275239379814529	0.122277456725203
ENSG00000176444	0.160161838406804	1.01625926611882
ENSG00000143630	0.530774718417728	1.62054087848447
ENSG00000160752	0.0789565627332491	0.575292796947991
ENSG00000160753	0.127940766651149	0.301414692702677
ENSG00000116539	0.0989903877094669	1.30390101687403
ENSG00000125459	0.251949492600677	1.10701492993165
ENSG00000163374	-0.131722570465361	1.57465858920776
ENSG00000132676	-0.10892841712392	1.26587207349269
ENSG00000116580	0.115359293005762	1.55638972777408
ENSG00000132718	-0.36364413325534	0.850750496428674
ENSG00000143622	-0.0463976211079906	0.267097404528084
ENSG00000132680	0.223993684798953	1.44377945250577
ENSG00000116584	0.0213869359762544	0.17429070229082
ENSG00000163479	-0.210738552030912	1.85243454872882
ENSG00000160803	-0.0128798840695126	0.0630997441993068
ENSG00000116586	-0.438309442365417	2.40452739674998
ENSG00000196189	-0.0202107598616621	0.0638871247493485
ENSG00000160785	0.0507853048203577	0.277334885233148
ENSG00000160783	0.104576783276355	0.407957304204154
ENSG00000160781	-0.0218311658187882	0.0314098402937329
ENSG00000198952	0.0116215397209434	0.0593460561501894
ENSG00000163472	0.233615641877801	0.824316873932218
ENSG00000198715	-0.128454622565645	0.28365004182925
ENSG00000163468	-0.0889752831490354	0.835881749037254
ENSG00000116604	0.00807737415022558	0.0516272803134007
ENSG00000187862	0.308680398308407	0.949705737132307
ENSG00000163382	-0.0555664074861086	0.233236861154788
ENSG00000160818	-0.0280041232972588	0.111447281692705
ENSG00000143319	-0.0844689766721141	0.82744022665326
ENSG00000143303	0.17458092855021	0.959749039999647
ENSG00000143314	0.0081889891263911	0.0287224751862863
ENSG00000143321	-0.151781925269887	1.13619386600225
ENSG00000143294	-0.0924356132439428	1.18665295496261
ENSG00000132694	-0.0524703059014424	0.096400593890851
ENSG00000117036	-0.304678044703555	3.73684213610434
ENSG00000143297	0.415198047291498	1.38993109550111
ENSG00000160856	-0.105196182922917	0.299466228736825
ENSG00000132704	0.480134062772027	3.60836725774522
ENSG00000163534	0.388136791834683	3.4888211565258
ENSG00000158473	0.0213465389106391	0.066609888872912
ENSG00000158477	0.0472019427795987	0.101463242967563
ENSG00000158481	-0.624607298016783	2.63417712427681
ENSG00000163563	-0.825827215527368	1.9626101569464
ENSG00000163564	0.000383810352230451	0.000371490118833671
ENSG00000163565	-0.0359477517662494	0.334842894236088
ENSG00000163568	-0.24117568013592	0.357835069920925
ENSG00000158716	-0.472033476963395	1.03812886335985
ENSG00000213085	0.0635930968277398	0.0871403909699411
ENSG00000158710	-0.178641881047068	1.6574641891653
ENSG00000143315	-0.0618508148041923	0.103269465126992
ENSG00000162729	-0.0594870328780681	0.233729850213588
ENSG00000162734	-0.152900669985901	0.713516643572948
ENSG00000132716	0.234224185061876	2.36327765403775
ENSG00000162735	-0.121719265297116	0.789592687241603
ENSG00000122218	-0.100103411891274	1.91006199292248
ENSG00000162736	-0.0570666531540951	0.438719573057992
ENSG00000162739	-0.0837517601024587	1.07375381064091
ENSG00000066294	0.0109967628369301	0.0269437457941476
ENSG00000117090	0.270376615544244	2.62643830983943
ENSG00000117091	-0.171171453903447	2.08083125363698
ENSG00000026751	-0.805981225243788	1.31344340297867
ENSG00000122224	0.19417895286472	1.61995859487611
ENSG00000158769	0.122124125293308	0.245211643847295
ENSG00000215845	-0.0927383483556561	0.328121655988873
ENSG00000158773	0.117872529617387	0.559239549349223
ENSG00000186517	-0.0711052775341727	0.744781701868866
ENSG00000143256	-0.157348172969093	0.825895397819167
ENSG00000158793	0.0755169061018668	0.291617263424238
ENSG00000158796	-0.143301624961598	1.2832751287724
ENSG00000143222	-0.182348420122856	1.44479445685526
ENSG00000143258	0.104342523679752	0.507255548612468
ENSG00000143224	0.12093077763319	0.332171280276799
ENSG00000158850	-0.014216887066552	0.0566240385337303
ENSG00000158864	-0.0638000916071313	0.326591038255005
ENSG00000158882	0.153573564969156	0.543390373814362
ENSG00000143252	0.0395932516149635	0.21177092153979
ENSG00000143226	-0.0263303013855869	0.0208382430333497
ENSG00000173110	0.576649746399261	0.576965693216767
ENSG00000072694	-0.0885023943754559	0.318506028645209
ENSG00000132185	-0.181742918950792	1.49766230659905
ENSG00000162746	-0.458559794619692	1.06468552294059
ENSG00000081721	-0.236288459783522	1.00503842373784
ENSG00000118217	0.0451994582027577	0.342218345967127
ENSG00000152332	-0.199271518018777	3.30136754826858
ENSG00000117143	-0.297861672355563	1.70749298509149
ENSG00000132196	0.294688937199374	1.51541243885245
ENSG00000143198	0.0505475045767882	0.172267565652826
ENSG00000143149	-0.0141943740761716	0.0547734517691006
ENSG00000143183	-0.17476384870258	1.90796361558098
ENSG00000143179	0.146928328323403	0.454008251789877
ENSG00000143157	-0.053242744077826	0.586370883618193
ENSG00000152382	-0.0460184018574648	0.141450416498149
ENSG00000143167	-0.209871512656972	0.309026849230035
ENSG00000143190	-0.0170463094818087	0.10195962356938
ENSG00000143162	-0.26456200687025	0.524625399280839
ENSG00000198771	-0.128930501526673	1.51406166232365
ENSG00000197965	-0.133504278544397	0.637913481920974
ENSG00000143158	-0.116240452595484	0.639838821335082
ENSG00000143164	0.162378029171745	1.78039138196058
ENSG00000143155	-0.205729080446109	1.51071156343291
ENSG00000213064	-0.157498198091675	1.67167237316177
ENSG00000143178	0.255620979250861	0.824637919156636
ENSG00000143156	0.0736293143589664	0.174303965098216
ENSG00000117475	-7.54420663082733e-05	0.000232321154316796
ENSG00000117479	-0.116128546362501	0.20759957946415
ENSG00000174175	0.148567731967847	0.175653746217496
ENSG00000000460	0.387183328217759	2.22963753992277
ENSG00000188404	-0.0875858258667535	0.555757958596624
ENSG00000171806	-0.662301386223684	4.49602367263077
ENSG00000000457	-0.0187383471122748	0.0842503883413575
ENSG00000075945	0.125247661324938	0.749149484731087
ENSG00000120370	0.203585612611614	1.16124258350264
ENSG00000076258	-0.0668620188297231	0.161416871013679
ENSG00000117523	0.0812345619399046	1.26102642443077
ENSG00000117533	-0.0233760760841681	0.103622967529187
ENSG00000010165	-0.0716336115663534	0.378346201544822
ENSG00000197959	0.395693410679833	0.905939257672276
ENSG00000135845	-0.0886781243478278	0.426369119740012
ENSG00000094975	0.0551813861482362	0.418267414511099
ENSG00000117586	0.887382071113521	3.301978754293
ENSG00000117592	-0.0628753960873452	0.392937742956933
ENSG00000076321	0.0239497662072923	0.111468042549113
ENSG00000120334	0.0242057403205749	0.0606436154091849
ENSG00000117593	-0.112195681697841	0.678900648428774
ENSG00000185278	0.214445674575212	1.96883042032398
ENSG00000135870	0.00231122415685192	0.0137292158271807
ENSG00000152061	0.173482849796553	1.28860414170795
ENSG00000203737	0.909342404338805	3.00528390911148
ENSG00000116161	-0.102966535089412	0.550584852376739
ENSG00000120333	0.0232660885324143	0.0774184031524009
ENSG00000235750	-0.127886701929242	1.73994820965813
ENSG00000143207	0.270866886271616	2.75323771967198
ENSG00000188585	-0.317091105872721	0.504352929412687
ENSG00000116191	-0.0157005921936211	0.143177513929409
ENSG00000116199	-0.147378462143593	1.30254412506278
ENSG00000186283	-0.152191765233412	0.810447980255786
ENSG00000143322	-0.0314652665534512	0.189861881887533
ENSG00000057252	0.0983831212235673	0.482068510709675
ENSG00000169905	-0.0952640523184565	0.880305354359647
ENSG00000143337	-0.0949733685814333	1.02805550044431
ENSG00000135837	-0.0347499188942209	0.287400658009775
ENSG00000116260	0.0603968478552011	0.23235740584525
ENSG00000230124	0.300988339124516	3.96261347719646
ENSG00000143324	0.0644853532238212	0.3137926654088
ENSG00000135823	-0.227123469059741	2.33884584255123
ENSG00000153029	0.0537094094194854	0.278928707045972
ENSG00000162783	-0.300422561746793	2.60662007674179
ENSG00000135821	-0.164742891889127	0.754166146213906
ENSG00000135828	0.00884543079026301	0.0319102886255253
ENSG00000135838	0.116797009489055	0.130763101638397
ENSG00000135829	-0.0700635476665541	0.855565330385575
ENSG00000135862	-0.0628871098680266	0.442393272017057
ENSG00000116698	0.0512309875846491	0.443205797217328
ENSG00000116701	-0.129562306765493	0.288222144085501
ENSG00000162704	-0.252286867449291	4.32361287685126
ENSG00000198860	-0.0815957679544477	0.412858008650464
ENSG00000116406	0.0741532819933273	0.479492681055634
ENSG00000135842	-0.675831689981385	1.19665089210226
ENSG00000121481	-0.203724079101193	2.22489047443103
ENSG00000121486	-0.128413560215601	0.81018807962782
ENSG00000116668	0.0647693441230723	0.25730555927499
ENSG00000116679	0.0473472667367991	0.30031693804681
ENSG00000047410	-0.0454382634008308	0.480025943056256
ENSG00000157181	0.0938350719266676	0.601971756771417
ENSG00000090104	-0.247200314612656	0.198101709368894
ENSG00000231767	-0.551558101174957	3.96713356971996
ENSG00000116741	-0.483160001226524	0.711571305273554
ENSG00000116750	-0.026468366410251	0.124434846444318
ENSG00000116747	-0.22798436943939	2.56070959081956
ENSG00000023572	0.191446261071248	0.320613020695251
ENSG00000134371	0.0430074249452836	0.292247560488209
ENSG00000177888	-0.0208151502806428	0.0957480745409193
ENSG00000213047	0.340762837156868	2.24627108427033
ENSG00000151414	-0.028338267708973	0.20507309955931
ENSG00000081237	-0.0784483608118283	1.03498852781817
ENSG00000162702	-0.130672552534129	1.14179562783072
ENSG00000118197	0.0420850507914894	0.242625839292062
ENSG00000116852	0.070628964557006	0.640065800826442
ENSG00000116857	-0.222874761069312	1.63031766789335
ENSG00000159176	-0.257212648983644	1.40981557743787
ENSG00000134369	0.202005016892499	0.899934587599039
ENSG00000198700	0.12418783543734	1.71868997455899
ENSG00000134375	0.00137405745097574	0.00428777525685161
ENSG00000176393	0.0679762157656576	0.374591140582107
ENSG00000143862	-0.0623301642423506	0.324599913343449
ENSG00000143851	0.0786626256442418	0.466470359008304
ENSG00000077157	0.277032011838082	3.34712897732829
ENSG00000117139	0.0420142764752711	0.32751153428323
ENSG00000183155	0.00146465125649975	0.00386327496449395
ENSG00000117153	-0.23970415487371	2.080819767406
ENSG00000159346	-0.0406303963998518	0.317245188644209
ENSG00000159348	-0.0947940309419866	0.448626290821189
ENSG00000163444	0.0834983449662561	0.69678757331584
ENSG00000133063	-0.211652488702123	0.50499071141509
ENSG00000159388	-0.18649664964582	2.25426158108634
ENSG00000058668	-0.628522585202864	3.5888010918987
ENSG00000122188	-0.333787182650582	1.04461798146342
ENSG00000058673	-0.00849115426976788	0.0662417825639922
ENSG00000257315	0.119260519265048	1.226549022327
ENSG00000182004	-0.167278106909167	1.34785845563701
ENSG00000158615	-0.131646407877628	1.37956061605858
ENSG00000133056	0.335119524924018	4.78115935280479
ENSG00000198625	0.206816085304244	3.1908028058155
ENSG00000174529	-0.0670292071056594	0.107977431920851
ENSG00000117222	-0.112994799502074	1.04826768701332
ENSG00000133059	0.0451978817009921	0.271316226743752
ENSG00000163545	-0.121628633737728	1.02431396571027
ENSG00000117266	-0.115484883064924	0.203739565839482
ENSG00000174514	0.250461933071031	0.452746047322394
ENSG00000158711	-0.124112152882831	1.5751600618956
ENSG00000158715	0.683447472656288	2.60090400500902
ENSG00000069275	-0.204894738161602	2.88926887576208
ENSG00000117280	-0.0275523283426535	0.148329532325513
ENSG00000133065	0.00254558419983031	0.00963578740931499
ENSG00000263961	-0.427368520499207	1.55364290757374
ENSG00000266028	0.043162183144978	0.228191022988351
ENSG00000263528	0.451048639690712	3.78947491804984
ENSG00000143486	0.0712037979029088	0.459120339377744
ENSG00000162889	-0.0576654679307493	0.369460918565191
ENSG00000162894	-0.158407418519666	2.19655246995253
ENSG00000123836	-0.00220811331227289	0.00940803616584972
ENSG00000180667	0.0271738723195458	0.0944263011940384
ENSG00000196352	-0.0314305949929112	0.183802077275224
ENSG00000117322	0.15864975367542	1.23989392857008
ENSG00000203710	0.286749793303901	3.38667803287072
ENSG00000197721	0.387162191728209	0.875591582986764
ENSG00000117335	0.096596716262404	0.946386425160943
ENSG00000076356	0.383695110026772	1.17840198243211
ENSG00000009790	0.221996180932487	2.06522744334716
ENSG00000162757	-0.215188192034057	0.34138494227218
ENSG00000117595	-0.398015673335918	0.484242472290528
ENSG00000117597	0.0607740904524023	0.458410438484258
ENSG00000054392	0.592937000832002	2.08443568733141
ENSG00000117625	0.161919673099336	2.01919298858913
ENSG00000082512	0.123969129739717	1.29081226561321
ENSG00000170385	-0.228757570797561	1.11006808709719
ENSG00000123684	-0.0972181963085328	1.11973555990622
ENSG00000143493	-0.0129608937800789	0.0470182460634685
ENSG00000066027	-0.0430376163201531	0.337563261281772
ENSG00000065600	0.08567051010938	0.480344950946615
ENSG00000117691	-0.35190389796926	2.09553939159564
ENSG00000117697	-0.0904769511979477	0.631942940925711
ENSG00000203705	-0.0572343584763564	0.32528255886216
ENSG00000162769	0.0413756266107224	0.142378545524224
ENSG00000174606	0.0671463028575241	0.531171967187116
ENSG00000136643	0.0793488335301236	0.402238372384697
ENSG00000143499	0.235865551379815	2.53792213226112
ENSG00000117724	-0.278806288275823	0.731010568733447
ENSG00000136636	0.260987560815522	1.17571179165681
ENSG00000092978	0.0338418692458049	0.163965750418216
ENSG00000067533	-0.0272092146177929	0.143451377387256
ENSG00000092969	-0.383128625200007	0.499718862174826
ENSG00000143353	0.197968224271398	1.64106894123481
ENSG00000215817	-0.148912475166214	0.480046594741741
ENSG00000136628	-0.213095498117926	3.83638622110923
ENSG00000162813	0.0625940211441378	0.241356376707725
ENSG00000067704	-0.145783404250735	2.02992614020769
ENSG00000118873	0.0394797749757885	0.320671107416938
ENSG00000162817	-0.026477966239479	0.0255961379272134
ENSG00000117791	0.31535230729477	0.293513276044503
ENSG00000136630	0.295305966247117	0.609860597094894
ENSG00000143507	0.0013100210700534	0.00271124017698018
ENSG00000143512	0.800383354587933	2.01665233059094
ENSG00000143498	0.19286703374125	0.918747958916016
ENSG00000154305	-0.00256422115890764	0.0191516820028301
ENSG00000186063	-0.241250688470143	2.62953749920812
ENSG00000162819	0.00347855341786207	0.0172699658193673
ENSG00000197520	0.230845937339776	0.499451320317106
ENSG00000154309	-0.0163322851311287	0.0468549986858032
ENSG00000162909	-0.171716423708701	0.969574113420214
ENSG00000143514	-0.0596509953984397	0.438836266587426
ENSG00000143756	-0.011330645447523	0.0627582067548582
ENSG00000143753	-0.0274177120007817	0.0892466489219874
ENSG00000143748	0.132979480044359	1.63563990391903
ENSG00000143771	0.277812212334403	1.03039473375524
ENSG00000162923	0.0791374073254483	1.13719933770079
ENSG00000143786	0.255096402301683	0.407619789371878
ENSG00000143815	-0.208419218230614	1.66038695769613
ENSG00000154380	-0.030831014997708	0.0757837014816471
ENSG00000143742	-0.133345056816756	0.975694257711714
ENSG00000196187	0.244942866939799	2.51110793964692
ENSG00000143811	-0.0656381377274409	0.290167484550561
ENSG00000143751	-0.199974709989926	1.59685192713668
ENSG00000163041	-0.174174257016046	2.55809494314879
ENSG00000182827	-0.0966962644395668	0.903145513196219
ENSG00000183814	0.235076480862789	1.15448572305435
ENSG00000143799	-0.0955055587766207	1.29594678791588
ENSG00000143772	-0.0704892446599281	0.818032487882602
ENSG00000143801	0.346361082193366	2.04505632853984
ENSG00000163050	-0.0311370662873216	0.222770713039138
ENSG00000143776	0.398205250881304	0.353268316104545
ENSG00000181450	0.0432805562273808	0.208890476139046
ENSG00000143740	-0.0415117423321583	0.246523390861825
ENSG00000081692	0.123351143297063	0.48718012970848
ENSG00000143761	-0.232976084515008	4.32952633105066
ENSG00000143793	0.0391545124905814	0.10848841286147
ENSG00000162910	-0.0801865527264103	0.230450543195959
ENSG00000143774	-0.0218845737940079	0.0900135069456724
ENSG00000181873	0.168391494821719	1.09462584596387
ENSG00000154358	0.411618474390912	2.03212009629276
ENSG00000154370	0.0490644567692513	0.271886948155571
ENSG00000168159	-0.184533160851933	1.38594805484431
ENSG00000168118	0.062296996235558	0.308929360425798
ENSG00000154429	-0.0478439859236248	0.114211412914042
ENSG00000069248	-0.0553972307144779	0.383244595105362
ENSG00000135776	-0.051371755431787	0.234849777065879
ENSG00000135801	-0.00798803068909049	0.0366370382432496
ENSG00000135763	0.0298106534602933	0.127553161099673
ENSG00000143641	-0.0264352725183521	0.137142149265289
ENSG00000135775	0.0111449479642376	0.079845423432866
ENSG00000119280	-0.112595779430125	0.322927360552786
ENSG00000143643	0.215396358365484	2.23389998305266
ENSG00000173409	-0.317492318740626	0.976928931485275
ENSG00000182118	-0.0800398947262928	0.117574180490058
ENSG00000143633	-0.0669699262300076	0.4002279694334
ENSG00000116906	0.174538148480837	1.90714779594226
ENSG00000116903	-0.159861904531059	2.42410029270169
ENSG00000010072	0.0192921861760094	0.0756538224898022
ENSG00000135766	-0.119964416790114	1.27513404002547
ENSG00000116918	-0.139801617822582	0.997471346982231
ENSG00000162946	0.0704968717946812	0.147236592662962
ENSG00000212916	0.0954813516977868	0.197684587456047
ENSG00000135778	0.0669037848578293	0.251392441270899
ENSG00000135749	-0.120137852465687	0.427636364104648
ENSG00000143674	-0.0187951655465914	0.0400961144315396
ENSG00000168275	-0.39710597077254	1.38833550768943
ENSG00000059588	0.376174331663996	5.0179910897024
ENSG00000168264	-0.11692838486033	1.2181535234732
ENSG00000173726	-0.149865455713901	1.66100002204711
ENSG00000188739	0.0724970561680478	0.16163178562939
ENSG00000054267	-0.0416803067440661	0.543531785718632
ENSG00000152904	-0.162390560767569	1.00162288480443
ENSG00000162885	0.0270906998043237	0.0560912466550772
ENSG00000143669	0.201854283326256	2.11325017103983
ENSG00000077585	-0.4523531934683	1.36447156330425
ENSG00000086619	0.23167168779988	1.99265884784559
ENSG00000116977	0.0411485372028331	0.238065066414505
ENSG00000119285	0.0268221510583126	0.163551477955719
ENSG00000116984	0.0240692651865091	0.175327408013521
ENSG00000182901	0.192826522436623	0.315289789631172
ENSG00000091483	-0.0365955444031423	0.164199047632948
ENSG00000117009	0.100937030419742	0.66667819703433
ENSG00000054277	-0.0763668746141555	0.361307986129012
ENSG00000203668	0.000780853835525619	0.00318776365015219
ENSG00000180287	-0.100928461429202	0.0702436000297429
ENSG00000143702	0.106415160882071	1.29873036900745
ENSG00000054282	0.199626821095416	1.98576213110043
ENSG00000117020	-0.110260155704856	0.820203442131183
ENSG00000179456	-0.159128520714127	2.40215702889304
ENSG00000035687	0.0262673060381715	0.141580438099447
ENSG00000179397	0.194625130199071	0.296587254194533
ENSG00000121644	0.0901230720364419	0.548065996551058
ENSG00000203667	0.0690225482578795	0.42645303069788
ENSG00000153187	-0.0361906637633869	0.387445311056382
ENSG00000203666	0.352744217252325	1.38536582268586
ENSG00000185420	0.228369431233856	0.791288307537479
ENSG00000162851	-0.057085462997617	0.231949557193885
ENSG00000162852	-0.0929014800423866	1.11007642999237
ENSG00000143653	0.102532221425125	0.165608981720377
ENSG00000153207	-0.0323062612690208	0.329110192381622
ENSG00000277462	-0.327859831202371	0.496510278334542
ENSG00000188295	-0.0937496650445331	0.383763030179255
ENSG00000196418	0.0677858170223731	0.350137633404588
ENSG00000162714	0.195664619313325	1.09137130886431
ENSG00000162722	-0.00565821998933558	0.00615213324128796
ENSG00000175137	-0.0475500263588078	0.243470966956697
ENSG00000171161	0.0131459397662725	0.0715556449636832
ENSG00000171163	0.539977801413331	2.41182226564513
ENSG00000185220	0.0473700919599098	0.190287204797677
ENSG00000035115	0.185723511703665	1.31588509453966
ENSG00000143727	-0.0690105325400436	0.512565858600614
ENSG00000151353	0.0516466522342824	0.292096477021446
ENSG00000172554	0.0531441845283651	0.0390782440137846
ENSG00000032389	0.0696228604008615	0.379877408507541
ENSG00000171853	0.146944125202334	2.35008941430812
ENSG00000182551	-0.147634207703363	0.716538945071927
ENSG00000171865	0.00920864170292557	0.0450950704896031
ENSG00000171863	-0.267795293280106	2.34569991546874
ENSG00000134326	-0.0850996046402517	0.0955986810787461
ENSG00000134321	-0.479383699583431	0.740692369531909
ENSG00000151692	-0.410825555582115	0.367293936597286
ENSG00000134313	-0.173481761726675	1.70728978172536
ENSG00000119185	0.39705043868913	3.581247529111
ENSG00000119203	-0.137677071653308	1.33438463356843
ENSG00000134330	0.160535942053865	1.16761177954025
ENSG00000151694	0.0958430535348711	0.820748505426521
ENSG00000134308	-0.217448089060408	3.38472518646895
ENSG00000115750	-0.0327010838987807	0.124324498936375
ENSG00000172059	-0.0589194748559247	0.135336333142069
ENSG00000115756	-0.0624477844953812	0.380739285623263
ENSG00000115758	-0.108187172308165	0.755357947846168
ENSG00000115761	0.0359922907319614	0.214728704663905
ENSG00000143870	-0.11835569167734	1.36525857915651
ENSG00000162976	-0.0676644764302008	0.192845264453773
ENSG00000134318	0.0403851813342611	0.202896283550892
ENSG00000169016	-0.0148018143652249	0.0429036822514294
ENSG00000134324	0.352670568063612	2.97265282476366
ENSG00000071575	-0.289949275017292	1.96605417800137
ENSG00000151779	0.170943554321187	1.6473745122305
ENSG00000079785	-0.114848916073682	1.14861880133652
ENSG00000197872	-0.133937446078011	0.684546164091243
ENSG00000163029	-0.00635628076729589	0.0360442614911911
ENSG00000178295	-0.14337326113489	0.42723089517559
ENSG00000240857	-0.0285464575333743	0.0956044401993308
ENSG00000183891	0.022485761244794	0.0672319297008684
ENSG00000118965	-0.0170679605229749	0.0639193221356463
ENSG00000068697	-0.185595421381423	1.0196048648512
ENSG00000055917	-0.102375332917536	1.23582876820266
ENSG00000143878	-0.555368434795756	2.19076262923966
ENSG00000118960	0.168003273528701	1.11984503228652
ENSG00000143869	-0.736796613827034	0.776484829396076
ENSG00000118961	0.093273944097648	0.584692554839879
ENSG00000119771	0.0761407490288091	0.0888199003678981
ENSG00000119778	0.391095010965079	5.39274801658337
ENSG00000173960	-0.0505617886927316	0.16599765365466
ENSG00000163026	-0.0321119882243628	0.10315079052468
ENSG00000115128	-0.496659484775093	3.57381710820562
ENSG00000219626	0.264005523324316	1.83689246225987
ENSG00000198399	-0.0317480553289293	0.301347897006151
ENSG00000084676	-0.031775442185717	0.200992014331168
ENSG00000184924	-0.308584142017604	1.37093738777912
ENSG00000138092	-0.104964018121148	0.413158603417676
ENSG00000138031	-0.066826437437344	0.237489517732124
ENSG00000115137	0.24394163286673	1.19931394945316
ENSG00000115138	0.229482918836247	0.320972461805215
ENSG00000119772	0.0929383253388201	0.452963134555926
ENSG00000138101	0.16646792446443	1.28607284415185
ENSG00000143970	-0.0338242951123702	0.295274129538047
ENSG00000084731	0.137100407443176	0.309080037884648
ENSG00000084733	-0.152830768391525	1.71020259560814
ENSG00000084754	-0.190935357271422	2.83328242163534
ENSG00000138029	-0.0286925766361659	0.193597418027314
ENSG00000138018	0.109030380982166	0.642110436195903
ENSG00000213699	-0.0613522820826748	0.358814212372215
ENSG00000084764	0.0950794545809035	0.159952305002444
ENSG00000119777	0.0480729149649788	0.317473769712435
ENSG00000084693	0.162515891581626	0.779506340995247
ENSG00000228474	-0.158196229010859	1.2712602007062
ENSG00000138030	0.58228321220108	1.55475421756005
ENSG00000138073	-0.0475239688194593	0.237381312803054
ENSG00000138074	0.276505439241332	2.11145307650145
ENSG00000138085	-0.0517734116873383	0.262602853135126
ENSG00000084774	-0.00266724145965469	0.0107827443979798
ENSG00000115204	0.194231561998978	1.23446408131753
ENSG00000115207	0.140959703848944	1.66807022319471
ENSG00000115211	0.140988359478577	0.799293502812815
ENSG00000115234	-0.0478084794634039	0.381813357534421
ENSG00000163795	0.191570871239056	0.663873448272451
ENSG00000115241	-0.133998806768228	1.72555513739208
ENSG00000115216	0.0269994079634674	0.225290018438243
ENSG00000138002	0.282389535943523	2.05489564081224
ENSG00000243943	0.0823850345914261	0.509624235099215
ENSG00000176714	-0.339190369121958	0.868060442988647
ENSG00000198522	-0.0415046866018267	0.191434967251062
ENSG00000119760	0.19069572237531	1.39019334156799
ENSG00000163798	-0.0213029534326949	0.139375921242609
ENSG00000243147	-0.0878045781397851	0.279849785743453
ENSG00000158019	-0.0472723709679936	0.182068128633882
ENSG00000213639	-0.257253778700547	3.43625939982871
ENSG00000163806	0.262681249341403	0.713266201126664
ENSG00000171103	0.0748129813586589	0.351713826105558
ENSG00000163811	-0.0697729119794746	0.67352429050504
ENSG00000115295	0.381418065049228	0.774492605915661
ENSG00000119801	0.057819048344693	0.194256296769436
ENSG00000213626	-0.242784213972323	3.30435797798457
ENSG00000172954	-0.103670964546208	0.612200019819705
ENSG00000214711	0.204392669644194	0.603571979419933
ENSG00000013016	-0.0504721791620675	0.170411768723211
ENSG00000162959	0.40511374142662	3.1927134150734
ENSG00000162961	-0.141626285948618	0.852999156522312
ENSG00000021574	-0.106250200869351	0.893348974678561
ENSG00000152683	0.012844144327457	0.0557854164747651
ENSG00000091106	-0.76804226003514	1.82789420823596
ENSG00000119820	0.144296817145954	1.61948997374937
ENSG00000115760	0.0749525650911185	0.851861562362711
ENSG00000018699	0.0150693678606846	0.0780523770956245
ENSG00000152689	0.304961471138882	3.06635192073762
ENSG00000119812	0.0749745089260818	0.395147773957123
ENSG00000150938	0.044969153043243	0.0990631323957751
ENSG00000171055	0.188893962165874	1.01317882689463
ENSG00000115808	-0.0400831895139548	0.309304795109595
ENSG00000008869	0.223220823869199	1.27214040576447
ENSG00000152133	-0.0746594753126644	0.205371177798829
ENSG00000055332	-0.00339837752531125	0.0114251801023162
ENSG00000218739	-0.111091864962435	0.843897372088445
ENSG00000115816	-0.124525956962593	1.04478027476609
ENSG00000003509	0.2466783912098	1.81709882141651
ENSG00000115825	-0.05004432786866	0.464308002069677
ENSG00000163171	-0.114697415334025	0.24418873371534
ENSG00000115841	0.480695384895365	3.62357100678639
ENSG00000119787	-0.115864837107055	0.890259432098847
ENSG00000143889	-0.0533300790994646	0.0749184693939472
ENSG00000143891	-0.182500479456203	0.753558765192186
ENSG00000115875	0.134345008584655	1.2448275720727
ENSG00000152147	-0.214069596850829	1.50257810941958
ENSG00000163214	0.0437320456499792	0.363744370509582
ENSG00000115904	0.0204404387649504	0.140070498226996
ENSG00000011566	0.178628720200106	0.551839293489783
ENSG00000138050	0.0264416944653036	0.0896458932897118
ENSG00000143924	0.166774347731699	2.13941897892603
ENSG00000115944	-0.257014748325445	2.23207863823988
ENSG00000057935	-0.00768791535141844	0.026086601687875
ENSG00000162882	-0.211687078206877	0.535300409340094
ENSG00000152518	-0.381352995545166	3.4202226536895
ENSG00000115970	0.191794404052274	1.74613790921437
ENSG00000138036	0.0513155324205652	0.0873695755524948
ENSG00000138095	-0.0680969634412563	0.654249400165278
ENSG00000138032	0.0373567483168191	0.221706108188279
ENSG00000138078	-0.0301456492368599	0.123364342734261
ENSG00000143919	0.410796626793529	1.72798533215325
ENSG00000068784	0.0487069971462297	0.254329083482276
ENSG00000171132	0.13017036753617	0.810253116828283
ENSG00000250565	-0.102504653639547	0.316782313396429
ENSG00000119729	0.1048366484362	0.656141149504414
ENSG00000151665	0.246981704603997	0.973069581715736
ENSG00000119878	-0.00483525057980305	0.0141723660358382
ENSG00000171150	-0.147627658727052	0.461979490062027
ENSG00000180398	-0.0444966234028215	0.359769189455344
ENSG00000068724	0.0958422871121458	0.872102305492449
ENSG00000143933	-0.332948610429479	4.47126488128974
ENSG00000095002	-0.0614866811660777	0.361279669781987
ENSG00000116062	-0.139033352028909	1.4545496666555
ENSG00000138081	-7.24538790164431e-05	0.000530158553938499
ENSG00000170802	-0.133716479817788	1.49315953016328
ENSG00000162869	0.128561262910798	1.08577491563379
ENSG00000243244	0.678265146485104	2.10739794461319
ENSG00000115239	0.37653981113048	2.16369525771638
ENSG00000068912	-0.0626755299480823	0.391484054966541
ENSG00000119737	0.460235669985289	2.6605203309786
ENSG00000068878	0.171167733694258	1.82163738805564
ENSG00000170634	0.189913372573535	0.818793291844484
ENSG00000115306	-0.02485772982123	0.165240902600972
ENSG00000214595	-0.156765158814575	0.219294368857023
ENSG00000115310	0.0167602880772186	0.11462145013205
ENSG00000162994	0.616714162312728	2.20039005181977
ENSG00000143947	-0.315597056274653	4.62633581447566
ENSG00000085760	0.0484858021202879	0.245094514154875
ENSG00000115355	-0.231365261266578	0.760901718180812
ENSG00000163001	-0.160081191366328	0.628213910140479
ENSG00000275052	-0.0994757369905654	1.21498300269023
ENSG00000138035	0.137009621464871	1.00229539822673
ENSG00000028116	0.0913302228212727	0.456237065354418
ENSG00000115392	0.400279627293235	2.14615684179551
ENSG00000119866	-0.00380563714193372	0.0309449928614384
ENSG00000115421	-0.160480579246496	1.23382684729503
ENSG00000162924	-0.0160080474809288	0.101520270739047
ENSG00000162927	-0.0622638268900846	0.173224652955004
ENSG00000162928	-0.158364359963174	0.960908200361733
ENSG00000162929	0.644101541675964	1.9151188656536
ENSG00000237651	0.00787051084968615	0.00977918923249056
ENSG00000115464	0.0220292647102003	0.206471970001944
ENSG00000082898	0.0174523154564685	0.0948677000355377
ENSG00000170264	-0.048126418919763	0.0924724027024123
ENSG00000115484	-0.164793113859171	1.71292638613509
ENSG00000173163	0.151074155634404	0.803048604847756
ENSG00000170340	0.0130852349405686	0.0700949855140911
ENSG00000115504	0.110512470581287	0.865362425415315
ENSG00000143951	0.0836023394983938	0.327048075639624
ENSG00000014641	-0.240948370772724	2.54255697901284
ENSG00000169764	-0.108612265507219	0.881478021434197
ENSG00000143952	0.151190232665143	1.18483173487018
ENSG00000197329	-0.140868348671038	0.84798007608022
ENSG00000119844	-0.0430572323788088	0.413725812867021
ENSG00000179833	-0.231935085822565	4.39242945510034
ENSG00000115902	-0.16978807173798	0.504135617969047
ENSG00000011523	0.0155088575842388	0.0717986419697538
ENSG00000138069	-0.0599393495715939	0.452624216451943
ENSG00000138071	-0.221699327771093	2.92397263723598
ENSG00000198369	0.368498304353943	1.07837784066221
ENSG00000143971	-0.123578955460513	0.739664656700962
ENSG00000197223	-0.148332399915852	0.570403451984409
ENSG00000243667	-0.133814274011151	0.396147089153343
ENSG00000115946	-0.19752191325126	1.27069537462234
ENSG00000221823	-0.203568995253034	2.29165334729553
ENSG00000115956	-0.0333281023041554	0.164986806573373
ENSG00000204923	0.183837393313621	0.381256866180086
ENSG00000169621	0.0539860656742244	0.233002752610963
ENSG00000163219	-0.185352645293272	2.88785726967929
ENSG00000198380	0.150362548124685	1.19503369946855
ENSG00000169599	-0.171729923373406	1.36258338709628
ENSG00000115977	0.0199295335500658	0.0405619147963081
ENSG00000196975	-0.113744482059614	0.352613030441703
ENSG00000087338	-0.266907996614234	2.22568623803313
ENSG00000124380	-0.091403702253662	0.58579166577085
ENSG00000059728	-0.0197079950566605	0.0806228443835628
ENSG00000169564	-0.19053630095588	2.36155789530853
ENSG00000115998	-0.151722813325863	1.0772086503788
ENSG00000116001	0.173648466925284	1.03710260775723
ENSG00000116005	-0.0371787363072027	0.12898100641709
ENSG00000143977	-0.0700734190581516	0.274359173935646
ENSG00000035141	-0.145807793897011	0.831961959164883
ENSG00000075340	-0.191543795684116	0.490030263764716
ENSG00000144043	0.115066137152171	0.668256385685071
ENSG00000124357	0.314188448664706	2.52937718292982
ENSG00000124370	0.0370195404439193	0.0997783945561818
ENSG00000124383	-0.0793857829416735	0.645242908834219
ENSG00000124374	0.0481429040114616	0.201382181891342
ENSG00000075292	0.152303159973426	2.34327494272123
ENSG00000144036	0.0458109206681598	0.180138868077863
ENSG00000144040	0.269586911156392	1.88762060245445
ENSG00000135631	-0.33765617347784	0.795457248405974
ENSG00000135632	0.0258407037378419	0.105619284552296
ENSG00000135624	-0.160033830877955	1.74216014879996
ENSG00000163013	0.0270613622249334	0.106998820778905
ENSG00000116127	0.0652216272754043	0.417753773444742
ENSG00000144034	-0.105212031847884	0.408854861881513
ENSG00000144048	0.00339700835068601	0.0128694474459961
ENSG00000124356	0.0769638859903843	0.639356620798034
ENSG00000114956	-0.194578779500331	1.33719620763365
ENSG00000187605	0.10527295025204	0.843749505772003
ENSG00000163170	-0.470228839518132	0.85801077677436
ENSG00000114978	-0.168856595214476	2.03381347522262
ENSG00000065911	0.219598726095905	0.827317635226675
ENSG00000188687	0.201549230257394	0.519079857869015
ENSG00000204843	-0.00541598148851907	0.0333206581023608
ENSG00000159239	-0.341331123937299	1.24374818726098
ENSG00000005448	-0.215488758171535	0.737774000479717
ENSG00000114993	0.117692028904021	0.231495285612218
ENSG00000115274	0.0686289307979897	0.103457741658281
ENSG00000239779	0.333367175514028	0.905627329173699
ENSG00000115275	0.169854757467066	1.20840655719405
ENSG00000204822	0.232097976352448	0.285189308773837
ENSG00000135637	0.0527464776086495	0.191798702191236
ENSG00000115282	0.11661916418193	0.752426938908286
ENSG00000115289	-0.0229512463422625	0.0499423560904361
ENSG00000115307	0.292170232466453	1.88097158499475
ENSG00000115317	0.0154639943423489	0.0468196207835809
ENSG00000115325	-0.24908640495163	1.16134070557096
ENSG00000135622	0.199814959473046	0.821659005620789
ENSG00000159399	-0.112206239558065	0.821418704115347
ENSG00000115350	-0.0124947444407768	0.0525377004206703
ENSG00000115364	-0.0336461108152317	0.17660716594693
ENSG00000005436	0.00829957553014449	0.0382791121323219
ENSG00000163541	0.00155408174023197	0.00599960905068157
ENSG00000115423	0.0220715693377878	0.013940954492451
ENSG00000186854	0.319781874631612	1.38188346759101
ENSG00000034510	-0.208425502771158	2.40081896849535
ENSG00000176407	0.00778221875221252	0.0425749133850289
ENSG00000152291	-0.0482218391410623	0.78281827093167
ENSG00000042445	0.296669451085857	1.80999558697377
ENSG00000115459	0.217889591876094	1.17843854685714
ENSG00000042493	-0.183428371142218	1.28670007524547
ENSG00000168906	0.0767111524711641	0.602468192349934
ENSG00000115486	-0.0624665807402423	0.288175246078849
ENSG00000118640	-0.194120658111205	1.15633821646931
ENSG00000168899	0.166072252545005	0.345843508766332
ENSG00000168894	-0.0881010850360218	0.330121024293956
ENSG00000168890	-0.0854669620334065	0.227312127428126
ENSG00000168883	-0.145821489306321	1.91322612744314
ENSG00000168887	0.102817265847564	0.867841940732519
ENSG00000115525	0.13289358138625	0.92591711309381
ENSG00000068654	-0.0148664882159899	0.0672402279431541
ENSG00000132300	0.165094969088049	1.40896722662417
ENSG00000132305	-0.018660239479356	0.109512849270372
ENSG00000132313	-0.0830116076307466	0.304150966377394
ENSG00000115548	0.100194498605722	1.3461241436106
ENSG00000115561	-0.00384168170377741	0.0169037051573092
ENSG00000239305	0.0433029603366792	0.212574462960389
ENSG00000153561	-0.0248430995188134	0.156373716139434
ENSG00000187627	-0.161432480689722	0.223844304819795
ENSG00000183281	0.155946763310757	0.459774097337264
ENSG00000233999	-0.172854845559602	0.418716217978039
ENSG00000125551	0.0867840917192466	0.248019508442589
ENSG00000185304	-0.16624572559157	0.22040538536767
ENSG00000172086	-0.107497091920336	0.827774866424156
ENSG00000144115	0.448770852455793	0.451223650884057
ENSG00000172071	0.185621964277148	1.71282927671087
ENSG00000153574	-0.193916922552293	1.70565951237617
ENSG00000211592	-0.0682030466606349	0.464327895011426
ENSG00000211593	0.0935642004066057	0.191592596660754
ENSG00000211594	0.229113110020075	0.637354883378647
ENSG00000211595	0.351455476711619	1.01778312452264
ENSG00000211597	-0.0571489895126298	0.188069993245124
ENSG00000211598	-0.273433533962844	2.3559663459571
ENSG00000211599	0.0865757125019919	0.206961223258016
ENSG00000243466	0.0366578664570323	0.120298753135469
ENSG00000239855	-0.289676908230452	0.936386897915675
ENSG00000243063	0.0817547254912836	0.189245704018428
ENSG00000240671	0.0420993719949259	0.0697069243195632
ENSG00000241755	-0.057223366160303	0.148028816321781
ENSG00000241351	-0.208618714137991	1.41389295810614
ENSG00000243290	-0.32354152997984	1.57012272366652
ENSG00000244437	-0.0658352464208827	0.243900595292703
ENSG00000240864	-0.2298628571039	1.1841343158898
ENSG00000240382	-0.131394151811961	0.293620567932998
ENSG00000239951	-0.00708230621135364	0.0301320835215022
ENSG00000241294	-0.415490504330061	1.34780151262931
ENSG00000244575	-0.196573775417568	0.860369445069562
ENSG00000244116	-0.21109737680965	1.06751159624872
ENSG00000243238	-0.0169028322471809	0.0420128618283518
ENSG00000242076	-0.111474195753389	0.594723950573544
ENSG00000239862	-0.149882024506396	0.284099523313944
ENSG00000242371	-0.0128617585994251	0.0487113152518877
ENSG00000273962	-0.210885169591575	0.383428891697507
ENSG00000251039	-0.112644737557563	0.236666751054813
ENSG00000251546	-0.01780780345086	0.0681669532111133
ENSG00000250036	-0.123707987720197	0.189056471559585
ENSG00000239975	-0.122011681008061	0.669929828841577
ENSG00000239571	0.0834161393605961	0.259419593218363
ENSG00000243264	-0.553342524687629	1.35742032055531
ENSG00000242534	-0.211587734200774	1.05888678258479
ENSG00000211623	-0.441929380217617	0.638164474402241
ENSG00000241566	0.171541598637456	0.287624314765684
ENSG00000211625	-0.00757720029150999	0.0232190581760387
ENSG00000242766	-0.103291461371912	0.186112179345913
ENSG00000241244	-0.16104201524869	0.425808846492296
ENSG00000224041	-0.0712084820438728	0.277282447129741
ENSG00000276566	0.597703359933197	0.699576720704346
ENSG00000278857	-0.215228083925231	0.904495196188182
ENSG00000211632	-0.0594175736600473	0.168909742405431
ENSG00000242580	-0.544497052005288	1.16544578384356
ENSG00000239819	-0.036171023014909	0.0569611895797233
ENSG00000228325	-0.182142812173269	0.399512182187361
ENSG00000144029	0.0392821955050735	0.238208870816936
ENSG00000144026	0.290997900544496	1.28757607249251
ENSG00000275111	0.0368270017193502	0.100953673124458
ENSG00000233757	0.165672366416101	0.515097069285569
ENSG00000115042	-0.0608595953395041	0.23903433136713
ENSG00000174501	0.382204815554803	3.9522693544234
ENSG00000186281	0.0221123316195433	0.0208083133653009
ENSG00000158050	-0.25062193237991	0.550581224136528
ENSG00000084090	-0.177491676966929	2.88066025298567
ENSG00000135956	-0.0609057468786842	0.511537103045328
ENSG00000144021	-0.0970790401216766	0.715551478076171
ENSG00000144028	-0.0386134912681744	0.532535965054191
ENSG00000196843	0.0524051295098609	0.217064844013274
ENSG00000114982	0.0783451525279375	0.770013738951095
ENSG00000114988	-0.05528853143811	0.151081341115977
ENSG00000158158	0.11054831583971	0.694310268366691
ENSG00000168763	0.0972467468590699	0.96343635056343
ENSG00000163126	0.18549673348551	0.273407462785618
ENSG00000213337	0.206933633320331	0.612310452096261
ENSG00000144199	-0.192497565191817	0.415092420889904
ENSG00000135976	0.444132417717705	5.24531577825174
ENSG00000196912	0.474975791763857	4.66736163547205
ENSG00000135940	-0.10374861832248	0.582938594668301
ENSG00000115073	0.030857646645905	0.129339326066224
ENSG00000228486	0.391963926679124	1.58352969865383
ENSG00000115085	0.82487837764506	1.75522095746767
ENSG00000075568	0.114176333343565	1.86531268482262
ENSG00000040933	0.0817547580063911	0.279787057828619
ENSG00000183513	0.0640649342201423	0.273774020704726
ENSG00000115446	0.112407424552861	0.455585301673433
ENSG00000071073	-0.486871234981905	1.31987992937448
ENSG00000135951	-0.0362249032966009	0.0862712884610263
ENSG00000144182	-0.151092046959125	0.328465961798896
ENSG00000158411	0.0230930150201658	0.0804830954812412
ENSG00000185414	-0.296535546214856	1.69479494383848
ENSG00000115514	-0.0152775196020634	0.0539613992623154
ENSG00000158417	-0.022900253707439	0.151682211277093
ENSG00000135945	0.146618008832653	1.43982304292584
ENSG00000144218	0.106617202695203	0.785885145754388
ENSG00000115526	-0.231602772080675	0.630300096160512
ENSG00000115539	-0.245198106986894	1.71509632335491
ENSG00000071082	-0.305551548255508	3.61379063276811
ENSG00000204634	-1.54741159425295	2.78975130647575
ENSG00000158435	-0.0945879952761945	0.664966569417967
ENSG00000163162	0.174585487085771	2.20087803978447
ENSG00000071054	0.0695425767513242	0.864097574683342
ENSG00000135953	-0.0647970443213701	0.19296619146339
ENSG00000170417	-0.164774451781166	0.312965407458192
ENSG00000135972	-0.0597521854429264	0.352491166885578
ENSG00000135966	0.0203406536422799	0.121264397279591
ENSG00000135974	-0.0302319815461756	0.160607517739428
ENSG00000071051	-0.180178707996276	1.25852403584075
ENSG00000115652	-0.0857262383200155	0.735595536726174
ENSG00000153165	0.0308076284091072	0.126686452945996
ENSG00000196862	-0.0168144742941641	0.0627143813175543
ENSG00000135968	-0.0414608071312754	0.221903996270343
ENSG00000169756	-0.136267894118613	0.576155781992699
ENSG00000153201	-0.100525329985878	1.42244282519014
ENSG00000163006	0.295400074591655	1.51603492080074
ENSG00000172985	0.335904921511037	0.499874256883062
ENSG00000015568	0.126073189710599	0.748189584930805
ENSG00000256977	-0.103337736530071	0.168664279293054
ENSG00000144061	0.829066828570039	2.53788728625154
ENSG00000175701	-0.301739239269503	0.667780044464143
ENSG00000183054	0.133247419295717	0.807956413192808
ENSG00000169679	0.193618624400035	0.423999389759689
ENSG00000153094	-0.194248862980515	1.49992055086635
ENSG00000153107	0.0552757663955994	0.578805420207643
ENSG00000153214	0.142954795708619	1.33246507738475
ENSG00000144161	0.141274606256354	1.06825414297773
ENSG00000188177	-0.21053705386444	2.50825572382534
ENSG00000169629	0.134870296011686	0.884837411592345
ENSG00000114999	-0.12962176611837	1.06638120959059
ENSG00000125630	-0.175241029988148	1.95158866330777
ENSG00000125611	0.0568043843926582	0.11092168273851
ENSG00000144136	0.074103283166564	0.359871357714956
ENSG00000125637	0.106217754499708	1.45315263803873
ENSG00000136682	0.259874510641475	3.64568408680775
ENSG00000144134	0.285556207768353	2.45286848480322
ENSG00000115084	0.165481116341113	1.3511889053727
ENSG00000115091	-0.142755335926855	2.83496824758686
ENSG00000088205	-0.154226525618784	2.19417365820833
ENSG00000125633	0.0728368999456288	0.924043436708157
ENSG00000125629	-0.0611922248862391	0.289096935135765
ENSG00000186132	-0.305405111732088	0.54769562305172
ENSG00000155368	-0.202547746591527	1.4356150418882
ENSG00000144120	-0.0573158810870757	0.143794254437496
ENSG00000088179	0.110724207754617	0.830367349854558
ENSG00000115109	0.179407279566963	1.30328318411462
ENSG00000226479	-0.0396362259509964	0.1836206561856
ENSG00000144118	-0.176015523696229	1.80016624155141
ENSG00000074054	0.146502264536612	1.97989476726023
ENSG00000155438	-0.167195936984956	1.89835592894446
ENSG00000211460	-0.155294371272988	1.52097686934923
ENSG00000136732	0.126887540369042	0.569520599005758
ENSG00000136717	-0.0489684410314535	0.322679731824603
ENSG00000163161	0.151149856466902	1.14605489873361
ENSG00000169967	-0.0816829995104493	0.919483905502206
ENSG00000163166	0.0635102608200544	0.464292227610287
ENSG00000169994	-0.63742463255475	0.635178843851586
ENSG00000072163	-0.438171738180112	1.19044344165728
ENSG00000136709	0.0479151021015971	0.378828487753133
ENSG00000173349	-0.284781166510789	2.23215326141709
ENSG00000144231	-0.121850193370077	1.10070272442886
ENSG00000144233	0.092954850248784	0.6514056340912
ENSG00000136715	-0.0125550193603594	0.0759075029978751
ENSG00000136731	-0.0113519025593716	0.079647498603834
ENSG00000136720	-0.140379617130519	1.18394274670472
ENSG00000136699	0.046646225305623	0.351234041995788
ENSG00000152082	-0.144307136152562	0.720498228942911
ENSG00000136710	-0.2581874362177	2.19511404974075
ENSG00000136718	0.0384979881139591	0.199584362937745
ENSG00000072135	-0.194552429325713	2.30747830960457
ENSG00000196834	-0.222302449598901	0.693272182818581
ENSG00000222038	-0.342114990962944	1.29168911626636
ENSG00000152102	-0.120119361175055	1.65410315562969
ENSG00000115762	-0.19158125849223	2.032603053087
ENSG00000188219	-0.35630757207601	1.31678454348401
ENSG00000173272	0.133033421243522	0.598040319015681
ENSG00000152127	-0.0753324762023571	0.48481132874245
ENSG00000082258	0.118459354797376	1.31895431982062
ENSG00000115839	0.0707379859159296	0.738134958555603
ENSG00000121988	0.290138953296975	1.46326004435484
ENSG00000048991	-0.0113480972156497	0.0751041107531617
ENSG00000144224	0.0295149719488546	0.22434794423334
ENSG00000076003	-0.318392578126869	1.26441887400251
ENSG00000115866	-0.0827343099141453	0.867947513172472
ENSG00000121966	-0.34568501565993	2.23254250006281
ENSG00000144228	-0.039855645929741	0.18959605545851
ENSG00000115919	0.0742489341064454	0.33284703468497
ENSG00000075884	0.25473098944132	1.79573769645559
ENSG00000121964	0.130212343251379	0.625255057263879
ENSG00000169554	0.146963440601871	0.887555766414111
ENSG00000121989	0.398175169709222	1.75578777228949
ENSG00000115947	0.0363654439740948	0.211975988533688
ENSG00000204406	0.252550554308929	1.84445788293221
ENSG00000135999	-0.0815560267762434	0.822467515258988
ENSG00000168280	0.144174030904884	0.271456241892068
ENSG00000150556	-0.621656463732866	0.799353681936253
ENSG00000168288	-0.213995328330803	1.53857785703962
ENSG00000184898	-0.279821606046232	1.60015437597151
ENSG00000123609	-0.0497008744397238	0.19714739109849
ENSG00000080345	0.0120983810167399	0.0725690256182907
ENSG00000183091	-0.0363054503047557	0.049335852044425
ENSG00000162980	0.0764873404169668	0.459603223306066
ENSG00000115145	-0.0976236099539474	0.700376300426033
ENSG00000157827	0.22837098096121	0.466557677639172
ENSG00000196504	-0.0656474220343668	0.923030368511299
ENSG00000177917	0.108951858686198	0.441958761557616
ENSG00000153234	0.140058593834882	0.143956434496433
ENSG00000115159	-0.00290825735218547	0.0125506928216193
ENSG00000136541	0.411890831113797	1.15963770572937
ENSG00000115165	-0.0267606261684614	0.16667855215379
ENSG00000115170	0.340387250118977	1.26000958335615
ENSG00000144283	0.604478594043732	2.3799388111894
ENSG00000196151	0.470725922137736	2.31061960865815
ENSG00000123636	0.164550401631623	1.70628401475162
ENSG00000136536	-0.0723902289973628	0.706528929166166
ENSG00000241399	0.00512840610241438	0.00627685165026159
ENSG00000054219	0.0486092221083796	0.178354231384435
ENSG00000153250	0.0971002072139298	0.741620287530159
ENSG00000136560	0.126106714535207	1.27326030316714
ENSG00000115233	-0.103065983464031	0.519440724031535
ENSG00000115267	0.186119915364264	1.56106629254325
ENSG00000115271	-0.0536742823309693	0.241812254629136
ENSG00000082438	0.205581412068502	1.45021237283793
ENSG00000169507	1.30566133618539	4.16680034143265
ENSG00000153253	0.510729474284427	2.97824670635132
ENSG00000136531	0.491933293331148	1.24982112368908
ENSG00000115339	-0.12213979060496	0.570760327585272
ENSG00000123607	0.171031551729924	1.30807937972099
ENSG00000198648	0.0698040633744714	0.286858378269801
ENSG00000172292	-0.0613995396769713	0.297030059525272
ENSG00000138399	-0.0253064778686012	0.0805368126550257
ENSG00000138398	-0.00799476766771257	0.0604924206481075
ENSG00000144362	-0.164411568735342	0.278337576507285
ENSG00000138385	-0.186149707015422	1.9359284097762
ENSG00000138382	-0.292875231023423	2.10647013284663
ENSG00000144357	0.150807188502895	1.50879782161559
ENSG00000115806	-0.087141721292042	0.60852279706899
ENSG00000198586	-0.010445404641322	0.0726431632402057
ENSG00000123600	0.0378124294838011	0.105217961422845
ENSG00000115827	-0.0286522597710857	0.204733788232235
ENSG00000077380	-0.0519776728621064	0.406898099656718
ENSG00000115840	0.225119747158808	2.06300212852441
ENSG00000128708	-0.0491724926136055	0.303918190350017
ENSG00000172878	0.18424089559738	0.738204178348149
ENSG00000152256	0.185858388133743	1.00409292189558
ENSG00000091436	-0.0480384890746888	0.0824945827589231
ENSG00000172845	-0.0452877827020872	0.427639400682412
ENSG00000138430	-0.209710847368981	1.51838854631654
ENSG00000138433	0.0314077439084661	0.173958655838048
ENSG00000144306	0.128359181664592	0.609405879824224
ENSG00000163328	0.558418997777167	1.71052041086266
ENSG00000115935	-0.00671454176991126	0.0496168676390436
ENSG00000115966	-0.00903719086793942	0.0461301070844303
ENSG00000154518	-0.124498101293296	0.700825908014167
ENSG00000144320	-0.151514591128475	0.922098768694742
ENSG00000128654	0.115713208270033	0.386508535177347
ENSG00000170144	-0.041552932970772	0.34154339004242
ENSG00000116044	0.00133539064520338	0.00786796305825354
ENSG00000018510	0.054584468161873	0.310339342890502
ENSG00000196659	-0.248062855627559	0.924084714192594
ENSG00000197557	-0.121129330218546	0.336973385997485
ENSG00000155636	0.114435902216564	0.420635816003896
ENSG00000180228	-0.0139163527104005	0.0642965779737166
ENSG00000116095	-0.00827013111599051	0.0373662106439181
ENSG00000155657	0.00650169785382992	0.012628674126812
ENSG00000163492	-0.104197055996626	0.279203626432674
ENSG00000187231	0.191275965294019	1.35610455633471
ENSG00000163510	-0.0249361098633223	0.188638352615216
ENSG00000170035	-0.0599581199533761	0.307974981245145
ENSG00000115232	0.108678520498405	2.12614164796832
ENSG00000138434	0.0335894588897805	0.250480564422591
ENSG00000077232	0.0333533163486504	0.317721291253372
ENSG00000163002	0.310719589763657	1.85220120661045
ENSG00000065548	-0.0418186749070522	0.33930288802275
ENSG00000138448	0.0630330192427788	0.104965703858886
ENSG00000115368	0.263122861646208	2.3993903454944
ENSG00000138381	-0.0982543715892064	0.575119503496817
ENSG00000151687	0.263126591114966	1.90148330976351
ENSG00000128694	-0.0750807644525895	0.208721064395742
ENSG00000128699	0.112886194776431	0.422834736037796
ENSG00000064933	0.080292695107774	0.383908617970817
ENSG00000187699	-0.631103634825851	1.1216448610113
ENSG00000198130	0.193058238557827	1.54080345164597
ENSG00000151689	0.145999151596403	0.29033129806
ENSG00000151690	0.041413901999813	0.183260817196754
ENSG00000189362	0.19335754946201	1.11737156951477
ENSG00000138386	0.0343359362490707	0.130970286178612
ENSG00000115419	0.106441259652492	1.15648121482348
ENSG00000115415	0.359014709338162	1.95456721500304
ENSG00000138378	0.851982091226951	1.90419220622338
ENSG00000128641	0.665729696779279	2.93460136903431
ENSG00000173559	0.152301806057779	1.04087431271605
ENSG00000196950	0.019175007408168	0.0864409533288009
ENSG00000081320	-0.21448156102762	3.13431386060443
ENSG00000138411	-0.0219378930149368	0.0295521034875096
ENSG00000119041	0.0724026267912965	0.475652236458036
ENSG00000197121	0.0968323061636231	0.0778657071939556
ENSG00000065413	0.268309043791249	2.25899324024549
ENSG00000115524	0.131113304989549	1.03079223930322
ENSG00000115520	-0.0325618907824587	0.125761781310596
ENSG00000144381	0.0567349528337058	0.25867869783422
ENSG00000115541	-0.114304765565019	0.283059389362202
ENSG00000115540	-0.0592933809205114	0.214355812227278
ENSG00000247626	-0.169823155366795	0.875319908541185
ENSG00000178074	-0.302327471362488	1.62539429028231
ENSG00000162971	0.273413132656277	1.99959594372055
ENSG00000162972	0.0705348066417679	0.222778031490451
ENSG00000155729	-0.0909544721739071	0.667637197393619
ENSG00000163535	-0.159411939618506	0.527275816500381
ENSG00000082153	-0.139090969281993	1.35773282415893
ENSG00000013441	0.217665062923705	2.89157016481869
ENSG00000240344	-0.101186701305161	0.408396165679013
ENSG00000196290	-0.167382261643838	0.663877228122119
ENSG00000115942	0.0578051597051745	0.447277871771769
ENSG00000155744	-0.0308826276439893	0.173337313346817
ENSG00000119013	-0.283686981486097	1.0672295095699
ENSG00000003402	0.0886187485726424	0.723410294740461
ENSG00000003400	0.166195527237749	1.01203132140019
ENSG00000064012	0.0127155343317451	0.0827672521399171
ENSG00000155749	0.103323862158004	0.376894748095305
ENSG00000115993	0.0104814047942856	0.0461578819029373
ENSG00000082146	-0.00202596364289587	0.0070073636062361
ENSG00000155755	-0.353539296139347	0.838296486151902
ENSG00000003393	0.109555831194671	0.468317519790652
ENSG00000116030	-0.275707708752279	3.17576214929622
ENSG00000055044	0.00798235156619231	0.0536359607118679
ENSG00000204217	-0.375612652635334	3.75325190069736
ENSG00000138439	-0.0676382500220001	0.507660797951415
ENSG00000163596	-0.123618014793332	0.319444464884271
ENSG00000138442	0.0267335098335808	0.0945406408009871
ENSG00000138380	0.208193345987874	1.31897231540032
ENSG00000144426	-0.0589169599728523	0.474098547413102
ENSG00000119004	0.00480179861522778	0.024734264914186
ENSG00000138443	-0.0365818944110234	0.132590054807989
ENSG00000118257	0.0576744764757673	0.0621706772045656
ENSG00000114933	-0.00756942915768199	0.0401289114179711
ENSG00000023228	0.053783801166202	0.537747420562646
ENSG00000114942	-0.230699750393464	2.90807558335284
ENSG00000204186	0.170709691418323	0.927327796885513
ENSG00000114948	0.066477240123644	0.0789291230778376
ENSG00000118246	0.142680996240592	1.01921567442072
ENSG00000118263	-0.0101490828640509	0.0456792376687975
ENSG00000118260	-0.00647914569507879	0.047377719470082
ENSG00000144401	0.000321048165308646	0.00150178684737779
ENSG00000163249	-0.0180681853230098	0.0915189337280963
ENSG00000178385	0.15206828194191	1.10260360321502
ENSG00000138413	0.211219763112898	0.954169412786902
ENSG00000115020	0.0986987964789474	0.955100420602731
ENSG00000078018	0.245468765404117	0.698368532988465
ENSG00000197713	0.139249122140913	0.954513848661325
ENSG00000144445	0.260011328465204	2.25333149348519
ENSG00000115365	-0.0326721910718977	0.184313550971669
ENSG00000030419	-0.152813000282095	0.573881976611755
ENSG00000144451	0.0263044824974861	0.0614618198978696
ENSG00000138376	-0.109392381748229	0.438766524169301
ENSG00000138363	-0.0536441035166257	0.436972302436345
ENSG00000118242	0.107414900315776	0.373504650668186
ENSG00000115425	0.167321121336232	0.853814515731062
ENSG00000163449	0.00132619076124252	0.00227038949318498
ENSG00000079246	-0.168438367454938	2.30921836598056
ENSG00000138375	0.115251946997203	0.919322344960364
ENSG00000197756	-0.259770529951101	3.56761091717794
ENSG00000163466	-0.148669932993044	2.72347743341959
ENSG00000127837	-0.10823465338389	0.821569525180194
ENSG00000127838	0.0234152209062723	0.068156125227059
ENSG00000135926	-0.0778292923795378	0.574006974363655
ENSG00000018280	-0.969171830733515	1.25592111608535
ENSG00000144579	-0.202439040101242	3.1498975961661
ENSG00000135913	0.114289909493429	1.26195827058356
ENSG00000144580	-0.0404726403562208	0.207463974730537
ENSG00000115568	-0.0567796750623852	0.521937345029602
ENSG00000074582	0.324097648266307	1.42309939132314
ENSG00000163481	-0.108516627678923	0.505421350035544
ENSG00000163482	0.299054663931523	1.34898651273369
ENSG00000135912	0.067515735587806	0.296686618784847
ENSG00000135925	0.415628556395167	1.72940038091662
ENSG00000187736	-0.266315088535976	0.554849336543076
ENSG00000115649	-0.204791910785358	1.45421896657449
ENSG00000144567	-0.179114508838314	2.70494646895709
ENSG00000158552	0.127897968324466	0.503470705730093
ENSG00000198925	0.100282076595031	0.850685256004328
ENSG00000163516	0.304530587060579	1.36701995422616
ENSG00000115661	-0.248271056865007	1.17675186147617
ENSG00000127824	-0.267280071974778	2.54867032123088
ENSG00000135924	0.0864811997041999	0.509678650411151
ENSG00000123992	-0.0281047213492132	0.106776468559203
ENSG00000144591	0.0517658275023454	0.208972983802802
ENSG00000144589	-0.012562072673461	0.04662579863594
ENSG00000116106	-0.40991775836725	0.920910193243373
ENSG00000116120	0.0386567135554694	0.18683864123371
ENSG00000123983	0.127009484313625	1.04211425493185
ENSG00000152056	0.043117888711683	0.086902737135232
ENSG00000085449	0.124694625303008	0.912841275276243
ENSG00000135900	-0.0843198334467088	0.413105428499201
ENSG00000135919	-0.453413273982691	0.40490334841447
ENSG00000036257	-0.0749398395328296	0.693886313618
ENSG00000135905	0.147336385523556	1.33176808154565
ENSG00000169047	-0.0887184597972182	0.501602070910008
ENSG00000144468	0.0395841728330826	0.256096030444294
ENSG00000081052	0.0871263749682791	0.111180116125842
ENSG00000169031	0.162019422081811	0.189766182266541
ENSG00000168958	0.0483846361501987	0.438991210506045
ENSG00000173744	0.0559390840324552	0.362801151117157
ENSG00000153827	-0.0526821851363533	0.61534484370639
ENSG00000135899	0.102852630671808	1.15807711635226
ENSG00000079263	0.141145972749401	2.12523301333366
ENSG00000185404	0.210789493123724	3.55485653853828
ENSG00000067066	0.0645983940042569	0.676565359981936
ENSG00000135932	-0.102007258595746	0.977070977801699
ENSG00000135916	-0.429261661233892	1.47144344632458
ENSG00000173692	-0.0741588248799596	0.787846998824402
ENSG00000156966	-0.258064229020817	0.967621276441929
ENSG00000115053	-0.0779696208190224	0.770963993636
ENSG00000187514	-0.173616119153685	2.29799274424567
ENSG00000156973	-0.131175420161449	0.879677421018525
ENSG00000144524	-0.00800558794814332	0.0402720014779322
ENSG00000144535	0.187747971766751	2.34632041044134
ENSG00000221944	-0.0933327637365271	0.406619065072626
ENSG00000135930	-0.0321511060434272	0.270125204589998
ENSG00000204120	0.0293998336962762	0.290497219904998
ENSG00000168918	0.0640357764568513	1.17678511888818
ENSG00000085978	0.217143894113607	3.07811442996507
ENSG00000077044	0.165403749410029	2.86345781053301
ENSG00000085982	0.24320898273824	1.20122197561154
ENSG00000188042	-0.267377086736803	1.89777991244108
ENSG00000130147	-0.652704045335565	2.03787649717587
ENSG00000144476	-0.155562514960949	0.208268504158379
ENSG00000198612	0.0748222348862289	0.421148443555128
ENSG00000124831	0.00765965674950841	0.053188764796263
ENSG00000177483	1.08251930209562	3.47512828298725
ENSG00000184182	-0.00144551117738834	0.00426860610528217
ENSG00000132330	0.373019004741334	2.73848462373515
ENSG00000132323	0.0753779866733719	0.547658725880281
ENSG00000132326	-0.123593122743054	0.833548120225687
ENSG00000204104	-0.162462524483825	0.848776545115652
ENSG00000065802	0.124687571380027	1.15551803024448
ENSG00000068024	0.110099389367967	0.72963262164777
ENSG00000130414	0.0768850885447243	0.800715728567533
ENSG00000172428	0.151965309475611	0.436348102564783
ENSG00000063660	-0.178363806726001	0.278328254327699
ENSG00000144504	0.340799917033233	4.93269698664943
ENSG00000188542	-0.00281267426401044	0.00659889381737916
ENSG00000142327	-0.0904990619041888	0.659220882168795
ENSG00000142330	0.198376760800868	1.10236069050346
ENSG00000178623	0.401570225689104	0.875698596695004
ENSG00000162804	0.209496830512909	0.421553727568671
ENSG00000122085	0.127101917325112	0.787594012070747
ENSG00000115687	0.295545915373642	1.12420565531386
ENSG00000115685	-0.0759126626825708	0.55065684572564
ENSG00000115677	0.0123169207935714	0.103678589432651
ENSG00000168385	-0.187347547621799	2.07830569842038
ENSG00000006607	0.117982751345036	1.12820091367368
ENSG00000115694	0.11079918813568	0.738475215574416
ENSG00000176946	-0.0571525499412147	0.276203293785315
ENSG00000168397	0.13030086211204	1.02745762059637
ENSG00000168393	-0.0556630339509634	0.148644208866877
ENSG00000168395	0.00623639056792769	0.0276955011411045
ENSG00000180902	0.497589639878024	2.9186735302204
ENSG00000134121	-0.194937751489046	0.204703504313418
ENSG00000072756	0.127653194613966	0.804002437146412
ENSG00000113851	-0.0086216702098314	0.0630763085397575
ENSG00000144455	0.114417153022189	0.581109703160863
ENSG00000170364	0.047442483393926	0.133649453181617
ENSG00000150995	0.240402110994722	3.6948046796097
ENSG00000134107	-0.233880520840611	0.76565934612394
ENSG00000134108	0.0528174802930232	0.349422190402981
ENSG00000134109	-0.0308363297133809	0.15993795374123
ENSG00000070950	0.0390699153327736	0.192176613736719
ENSG00000196220	-0.0580436103398053	0.0861694437559481
ENSG00000134077	-0.209774424865614	1.54215100233239
ENSG00000168137	0.177160506298453	4.61924865726846
ENSG00000163719	-0.0296418983490243	0.268102174749438
ENSG00000156983	-0.0207040556668829	0.112448171005013
ENSG00000114026	0.19247412769027	1.35338524094813
ENSG00000171148	-0.132719071688411	1.0330253677447
ENSG00000241553	-0.272540583875887	3.30307587200582
ENSG00000214021	0.18382540865607	0.857145798502787
ENSG00000156990	-0.100586734901892	0.618436488908088
ENSG00000171135	-0.172710815673128	1.02946684658969
ENSG00000163703	0.0573839863773795	0.193081026179991
ENSG00000163704	-0.406630540503093	0.818596764824185
ENSG00000125037	-0.0357998197811336	0.175563786332201
ENSG00000144554	0.165140003857014	1.1560045612443
ENSG00000254999	-0.276604353786042	3.54941219515252
ENSG00000134086	-0.208949688487432	2.91500585540697
ENSG00000134070	0.216949531744337	0.853283456364689
ENSG00000157014	0.045379485740713	0.252120273808231
ENSG00000157017	0.359374002919436	0.652323330500743
ENSG00000157020	-0.00464458745682972	0.0240042221714635
ENSG00000197548	0.328789644975411	2.98260213759486
ENSG00000144560	0.0934105133191458	0.528261072995736
ENSG00000144559	0.309912649934364	3.19910133184776
ENSG00000154743	0.226327740251081	1.31164622641418
ENSG00000075975	-0.173900260977592	1.55462534030954
ENSG00000132155	0.0196192814870928	0.16846435561603
ENSG00000144713	-0.204481820129429	1.73657338884918
ENSG00000144711	0.0441742652125772	0.326961023763347
ENSG00000132182	0.0648619078755992	0.632820878031928
ENSG00000163520	-0.0521077692897611	0.102052457789784
ENSG00000163528	-0.343001065761586	1.68636522357638
ENSG00000170876	-0.130512486836981	1.36219379988253
ENSG00000154767	-0.0313537505208989	0.270174769577471
ENSG00000170860	-0.127645234728221	0.644168961329678
ENSG00000131389	-0.0392614519750216	0.200737148072742
ENSG00000154781	-0.0146984817082823	0.0919708342277316
ENSG00000131379	0.297271666163808	0.589464121576986
ENSG00000177463	0.0291243026984658	0.296938266384712
ENSG00000131368	0.226781198065243	1.9055287226079
ENSG00000131381	0.0100132182055823	0.0577714139206164
ENSG00000131375	0.0952439115946877	0.618833866411928
ENSG00000131370	-0.155632814554352	1.53341474545248
ENSG00000206562	-0.0731562153897576	0.311664566138139
ENSG00000144597	-0.0600956002167443	0.329996882960425
ENSG00000206561	-0.0468533159229605	0.051905684269613
ENSG00000131373	0.101426362237185	0.612029808917921
ENSG00000169814	0.176427161173524	0.935083207101844
ENSG00000206560	0.0693298932504032	0.420346474569015
ENSG00000154813	-0.190610313278686	1.05015691673183
ENSG00000154814	0.0490738102320081	0.15856138712566
ENSG00000131378	0.111934593048761	0.528877431673852
ENSG00000092345	0.129044639738887	0.118661863580249
ENSG00000154822	-0.0453229902644523	0.343382418774216
ENSG00000131374	0.06726829845375	0.560759370352658
ENSG00000182568	0.206739423512717	2.28145756871519
ENSG00000183960	0.360872386698117	1.95020217751201
ENSG00000144566	-0.0460380644242804	0.287279000076835
ENSG00000114166	0.183712104384537	2.90581536715324
ENSG00000129810	0.015581418624468	0.0413246317730042
ENSG00000182247	0.0372452306113669	0.189635596925656
ENSG00000170142	0.04757727008632	0.247940115288543
ENSG00000197885	-0.119794884872261	0.347107813415046
ENSG00000174748	-0.2463408269707	3.77653420612655
ENSG00000174738	-0.0581859737142496	0.38907792823515
ENSG00000151090	-0.412821430460308	1.07688822487735
ENSG00000077097	-0.0789372307003635	0.785840753959628
ENSG00000151092	0.117134336846857	1.05338884220673
ENSG00000151093	-0.149533262753201	0.393875137123381
ENSG00000163491	0.748085598050173	1.72706288056233
ENSG00000033867	0.194831416669079	1.4447134321328
ENSG00000187118	0.249626969679005	1.27132958066493
ENSG00000163512	-0.0931075903945442	0.421971095300376
ENSG00000163513	-0.00873776050914721	0.0571203306991161
ENSG00000163527	0.105442634093659	0.856995734652216
ENSG00000144645	-0.0357385631094935	0.222663180101173
ENSG00000197385	-0.139165677610936	0.715335730767218
ENSG00000152642	-0.162825401602216	0.740664733317289
ENSG00000153551	-0.0284799897392372	0.137221718745115
ENSG00000091317	-0.370908249295517	5.68047476017108
ENSG00000144635	-0.0894550867218138	0.734318527916503
ENSG00000182973	-0.0536385809756927	0.372772848764021
ENSG00000170266	-0.121040321134183	0.926679689475539
ENSG00000188167	0.0401930418494185	0.155878708377227
ENSG00000170275	-0.111918992853866	0.781686878048009
ENSG00000153560	0.138855546588464	2.09863677284055
ENSG00000163539	0.159899336896636	1.7649308582528
ENSG00000170248	0.0220993970457686	0.165526301861993
ENSG00000168016	0.108816187712189	0.636798978775168
ENSG00000178567	-0.0220497644777984	0.112479804488338
ENSG00000076242	0.0424349261636277	0.28635005463104
ENSG00000093167	0.134498526520341	1.40403716108519
ENSG00000144674	0.075874830376236	0.561746126378431
ENSG00000136059	0.153456974406309	1.12343479691208
ENSG00000187091	-0.184195463351751	0.453429367348031
ENSG00000060971	0.100520348629331	0.595520566581036
ENSG00000172936	-0.205405305409	2.4298256645933
ENSG00000172939	-0.104834869481015	1.20714353332802
ENSG00000114739	-0.000383251224223446	0.0005387249877521
ENSG00000157036	0.176335241710973	1.45158725058956
ENSG00000114742	0.0128968066831927	0.0922699630814847
ENSG00000114745	0.108279772516705	0.448963560041622
ENSG00000168026	0.229533235060642	1.77905638778856
ENSG00000144655	0.0125025514748955	0.0387723143387529
ENSG00000144659	0.158251175930166	2.00907578148783
ENSG00000168028	-0.217277839935251	2.83850450658711
ENSG00000114784	-0.0365938779952444	0.189747062747349
ENSG00000188846	-0.173911096330135	1.87923074722348
ENSG00000177873	0.091307093330169	0.539591004572118
ENSG00000177842	0.138009581501812	0.297097263715642
ENSG00000172888	0.0406853306168493	0.250453906354192
ENSG00000168036	-0.0579113835605973	0.969306123033743
ENSG00000168038	0.303970624203546	1.54963412729111
ENSG00000182606	-0.0160365387314112	0.120260677580818
ENSG00000114812	0.254965276166317	0.365155111345303
ENSG00000093183	0.135677687053803	1.06766148052181
ENSG00000008324	-0.223514853651772	0.716036742795066
ENSG00000114857	0.349908874521311	2.8326366678539
ENSG00000181061	-0.177496691937521	0.402812085424067
ENSG00000144647	-0.296915396002523	0.634348506522465
ENSG00000163788	-0.049371752935321	0.375332857201977
ENSG00000160746	0.431504867941591	1.30431819334409
ENSG00000011198	0.233660464244211	0.501518867094381
ENSG00000179152	0.0978072532676997	0.400949772903404
ENSG00000185219	0.000545315453777562	0.00283700380173148
ENSG00000178917	0.0914436294555068	0.406895018346321
ENSG00000196345	-0.075141703477184	0.232317265728658
ENSG00000144792	-0.0404362576524453	0.0876511430901924
ENSG00000186448	-0.233508064058145	1.80335162984509
ENSG00000169981	0.20286170586551	0.948099862195314
ENSG00000196653	-0.182432903267466	0.511034366452132
ENSG00000186446	-0.127800593447824	0.356384461714423
ENSG00000163807	-0.170585846597487	1.63382397461776
ENSG00000163808	0.151194864673236	0.424038201018412
ENSG00000169964	-0.0375415615550581	0.106058811929744
ENSG00000163812	-0.046430612555989	0.478753445096371
ENSG00000075914	0.0295354984949325	0.103647704830395
ENSG00000011376	0.116727815154101	0.819731246331001
ENSG00000144791	0.163014648459718	2.80114198927035
ENSG00000211456	0.132575392641462	1.04928170955063
ENSG00000163818	-0.0572950032529862	0.198066794167742
ENSG00000173585	0.031236634642948	0.0330772536947057
ENSG00000163820	0.132813884206667	1.42805420461433
ENSG00000160799	-0.137780079977521	0.979509971300631
ENSG00000160796	0.245386371202883	2.01590048039838
ENSG00000181555	0.048047999043602	0.624023370014219
ENSG00000088727	-0.0616909873531282	0.0941488421551754
ENSG00000114648	0.117960261064428	0.711093866011939
ENSG00000076201	0.012574490216009	0.0880575312679258
ENSG00000114650	0.0618791616142591	0.440918435665885
ENSG00000163832	0.155152239355041	0.827813532134954
ENSG00000173473	-0.0615838487320488	0.817930569732719
ENSG00000132153	0.0977715485258273	0.658751010074255
ENSG00000047849	0.280141273585435	3.61452197541359
ENSG00000164048	0.120781851513749	0.568099333361507
ENSG00000172113	0.010600548991599	0.0329342261823821
ENSG00000164051	-0.0610623754771082	0.173781523079025
ENSG00000232112	-0.214451834167236	1.26892723318975
ENSG00000164054	-0.036737324385129	0.242269565297434
ENSG00000010256	-0.0815322125943023	0.528771550515506
ENSG00000225697	0.519589251539769	1.3787859337189
ENSG00000008300	-0.357255377580894	0.434062079291554
ENSG00000213672	0.169491026728397	0.628145719003756
ENSG00000068745	-0.0651246769853699	0.495804893642614
ENSG00000114302	-0.113194779900573	1.1024595183581
ENSG00000178537	0.153826067830953	0.346577330441082
ENSG00000177479	0.00960641601484902	0.0541260197189862
ENSG00000178467	0.192088712347416	1.09423132246543
ENSG00000178252	0.0947245011336157	0.804974389464266
[truncated: 8,800 more rows]
