# Supplementary material for: Disease-specific B cell clones are shared between patients with Crohn’s disease
Source: Nat Commun. 2025 Apr 17;16:3689. doi: 10.1038/s41467-025-58977-y (PMC12006383; doi:10.1038/s41467-025-58977-y)
Supplement: Supplementary file 13 — Source Data [file 41467_2025_58977_MOESM13_ESM.zip › Source_Data/Figure5d_enirchment.csv]

	ID	Diagnosis	Status	Constant_group	Proportion
2	FR-A2-Constant-A1	UC	Inflamed	IgM_IgD	0
3	FR-A2-Constant-A3	UC	Inflamed	IgM_IgD	0
6	FR-A3-Constant-A11	CD	Inflamed	IgM_IgD	0
8	FR-A3-Constant-A1	UC	Inflamed	IgM_IgD	0
9	FR-A4-Constant-A10	UC	Inflamed	IgM_IgD	0
12	FR-A4-Constant-A2	UC	Inflamed	IgM_IgD	0
14	FR-A4-Constant-A6	CD	Inflamed	IgM_IgD	0
16	FR-A4-Constant-A8	CD	Inflamed	IgM_IgD	0
17	FR-A5-Constant-A11	Non_IBD_Control	Non_inflamed	IgM_IgD	0
19	FR-A5-Constant-A5	UC	Inflamed	IgM_IgD	0
21	FR-A5-Constant-A9	UC	Inflamed	IgM_IgD	0
23	FR-A6-Constant-A8	UC	Inflamed	IgM_IgD	0
24	FR-A7-Constant-A10	CD	Inflamed	IgM_IgD	0
27	FR-A7-Constant-A6	CD	Inflamed	IgM_IgD	0
29	FR-A8-Constant-A12	Non_IBD_Control	Non_inflamed	IgM_IgD	0
30	FR-A8-Constant-A7	Non_IBD_Control	Non_inflamed	IgM_IgD	0
32	FR-A8-Constant-A9	UC	Inflamed	IgM_IgD	0
33	FR-A9-Constant-A5	Non_IBD_Control	Non_inflamed	IgM_IgD	0
36	FR-A1-Constant-A4	UC	Inflamed	Class_switched	0
37	FR-A2-Constant-A1	UC	Inflamed	Class_switched	0
39	FR-A5-Constant-A9	UC	Inflamed	Class_switched	0
41	FR-A9-Constant-A3	Non_IBD_Control	Non_inflamed	Class_switched	0
47	FR-A1-Constant-A11	CD	Inflamed	Class_switched	0.00083986562150056
48	FR-A1-Constant-A11	CD	Inflamed	IgM_IgD	0.000946073793755913
52	FR-A1-Constant-A4	UC	Inflamed	IgM_IgD	0.000166002656042497
55	FR-A1-Constant-A6	UC	Inflamed	Class_switched	0.00127105179536066
56	FR-A1-Constant-A6	UC	Inflamed	IgM_IgD	0.000712758374910905
57	FR-A1-Constant-A7	UC	Inflamed	Class_switched	0.00201961915753029
58	FR-A1-Constant-A7	UC	Inflamed	IgM_IgD	0.000696136442742778
61	FR-A1-Constant-A9	UC	Inflamed	Class_switched	0.00128629180448365
62	FR-A1-Constant-A9	UC	Inflamed	IgM_IgD	0.00267522739432852
63	FR-A2-Constant-A10	CD	Inflamed	Class_switched	0.00393700787401575
64	FR-A2-Constant-A10	CD	Inflamed	IgM_IgD	0.00192184497117233
65	FR-A2-Constant-A11	CD	Inflamed	Class_switched	0.00159489633173844
66	FR-A2-Constant-A11	CD	Inflamed	IgM_IgD	0.000697836706210747
67	FR-A2-Constant-A12	UC	Inflamed	Class_switched	0.00140548137737175
68	FR-A2-Constant-A12	UC	Inflamed	IgM_IgD	0.000768049155145929
71	FR-A2-Constant-A3	UC	Inflamed	Class_switched	0.00240312406127966
73	FR-A2-Constant-A5	CD	Inflamed	Class_switched	0.000622923588039867
74	FR-A2-Constant-A5	CD	Inflamed	IgM_IgD	0.000723065798987708
75	FR-A2-Constant-A6	UC	Inflamed	Class_switched	0.00187178287318671
76	FR-A2-Constant-A6	UC	Inflamed	IgM_IgD	0.00167926112510495
79	FR-A2-Constant-A8	UC	Inflamed	Class_switched	0.00134740624298226
80	FR-A2-Constant-A8	UC	Inflamed	IgM_IgD	0.00152091254752852
82	FR-A3-Constant-A1	UC	Inflamed	Class_switched	0.00183066361556064
85	FR-A3-Constant-A11	CD	Inflamed	Class_switched	0.000658978583196046
89	FR-A3-Constant-A3	CD	Inflamed	Class_switched	0.00191518467852257
90	FR-A3-Constant-A3	CD	Inflamed	IgM_IgD	0.00312744331508991
93	FR-A3-Constant-A5	UC	Inflamed	Class_switched	0.00221565731166913
94	FR-A3-Constant-A5	UC	Inflamed	IgM_IgD	0.00481927710843374
96	FR-A3-Constant-A7	CD	Inflamed	Class_switched	0.000626370184779205
97	FR-A3-Constant-A7	CD	Inflamed	IgM_IgD	0.00772200772200772
100	FR-A3-Constant-A9	CD	Inflamed	Class_switched	0.00138169257340242
101	FR-A3-Constant-A9	CD	Inflamed	IgM_IgD	0.000979671809943669
103	FR-A4-Constant-A10	UC	Inflamed	Class_switched	0.00107449856733524
105	FR-A4-Constant-A12	UC	Inflamed	Class_switched	0.00112739571589628
106	FR-A4-Constant-A12	UC	Inflamed	IgM_IgD	0.00159744408945687
107	FR-A4-Constant-A2	UC	Inflamed	Class_switched	0.00131118881118881
110	FR-A4-Constant-A4	CD	Inflamed	Class_switched	0.000951474785918173
111	FR-A4-Constant-A4	CD	Inflamed	IgM_IgD	0.00165562913907285
113	FR-A4-Constant-A6	CD	Inflamed	Class_switched	0.00344299923488906
115	FR-A4-Constant-A8	CD	Inflamed	Class_switched	0.00143334925943622
120	FR-A5-Constant-A10	Non_IBD_Control	Non_inflamed	Class_switched	0.000899550224887556
121	FR-A5-Constant-A10	Non_IBD_Control	Non_inflamed	IgM_IgD	0.000819336337566571
122	FR-A5-Constant-A11	Non_IBD_Control	Non_inflamed	Class_switched	0.000809716599190283
130	FR-A5-Constant-A5	UC	Inflamed	Class_switched	0.00176756517896597
133	FR-A5-Constant-A7	CD	Inflamed	Class_switched	0.00238095238095238
134	FR-A5-Constant-A7	CD	Inflamed	IgM_IgD	0.00176470588235294
136	FR-A6-Constant-A1	CD	Inflamed	Class_switched	0.00258983489802525
137	FR-A6-Constant-A1	CD	Inflamed	IgM_IgD	0.00140845070422535
140	FR-A6-Constant-A11	CD	Inflamed	Class_switched	0.00377833753148615
141	FR-A6-Constant-A11	CD	Inflamed	IgM_IgD	0.00151057401812689
145	FR-A6-Constant-A3	UC	Inflamed	Class_switched	0.000625
146	FR-A6-Constant-A3	UC	Inflamed	IgM_IgD	0.000346020761245675
149	FR-A6-Constant-A5	CD	Inflamed	Class_switched	0.00425038639876352
150	FR-A6-Constant-A5	CD	Inflamed	IgM_IgD	0.00153139356814701
153	FR-A6-Constant-A7	CD	Inflamed	Class_switched	0.00308505949757602
154	FR-A6-Constant-A7	CD	Inflamed	IgM_IgD	0.0043731778425656
155	FR-A6-Constant-A8	UC	Inflamed	Class_switched	0.00162271805273834
158	FR-A7-Constant-A1	CD	Inflamed	Class_switched	0.00180635838150289
159	FR-A7-Constant-A1	CD	Inflamed	IgM_IgD	0.00123762376237624
160	FR-A7-Constant-A10	CD	Inflamed	Class_switched	0.000922509225092251
161	FR-A7-Constant-A12	CD	Inflamed	Class_switched	0.00175175175175175
162	FR-A7-Constant-A12	CD	Inflamed	IgM_IgD	0.000776196636481242
166	FR-A7-Constant-A4	CD	Inflamed	Class_switched	0.00438459129345443
167	FR-A7-Constant-A4	CD	Inflamed	IgM_IgD	0.000206996481059822
170	FR-A7-Constant-A6	CD	Inflamed	Class_switched	0.0035650623885918
173	FR-A7-Constant-A8	CD	Inflamed	Class_switched	0.000376506024096386
174	FR-A7-Constant-A8	CD	Inflamed	IgM_IgD	0.00102599179206566
178	FR-A8-Constant-A10	Non_IBD_Control	Non_inflamed	Class_switched	0.00151011778918756
179	FR-A8-Constant-A10	Non_IBD_Control	Non_inflamed	IgM_IgD	0.00019739439399921
180	FR-A8-Constant-A11	Non_IBD_Control	Non_inflamed	Class_switched	0.00161746866154468
181	FR-A8-Constant-A11	Non_IBD_Control	Non_inflamed	IgM_IgD	0.000968992248062015
182	FR-A8-Constant-A12	Non_IBD_Control	Non_inflamed	Class_switched	0.00140646976090014
183	FR-A8-Constant-A2	CD	Inflamed	Class_switched	0.00073394495412844
184	FR-A8-Constant-A2	CD	Inflamed	IgM_IgD	0.00188590287600189
187	FR-A8-Constant-A4	CD	Inflamed	Class_switched	0.00159337157425112
188	FR-A8-Constant-A4	CD	Inflamed	IgM_IgD	0.00155763239875389
189	FR-A8-Constant-A5	CD	Inflamed	Class_switched	0.00258175559380379
190	FR-A8-Constant-A5	CD	Inflamed	IgM_IgD	0.00606060606060606
191	FR-A8-Constant-A6	Non_IBD_Control	Non_inflamed	Class_switched	0.00137048880767474
192	FR-A8-Constant-A6	Non_IBD_Control	Non_inflamed	IgM_IgD	0.000313774709758393
193	FR-A8-Constant-A7	Non_IBD_Control	Non_inflamed	Class_switched	0.00105988341282459
195	FR-A8-Constant-A9	UC	Inflamed	Class_switched	0.00205198358413133
196	FR-A9-Constant-A1	Non_IBD_Control	Non_inflamed	Class_switched	0.000394011032308905
197	FR-A9-Constant-A1	Non_IBD_Control	Non_inflamed	IgM_IgD	0.000607533414337789
198	FR-A9-Constant-A2	Non_IBD_Control	Non_inflamed	Class_switched	0.000642535874919683
199	FR-A9-Constant-A2	Non_IBD_Control	Non_inflamed	IgM_IgD	0.00061652281134402
200	FR-A9-Constant-A3	Non_IBD_Control	Non_inflamed	IgM_IgD	0.00224719101123596
201	FR-A9-Constant-A4	Non_IBD_Control	Non_inflamed	Class_switched	0.00153609831029186
202	FR-A9-Constant-A4	Non_IBD_Control	Non_inflamed	IgM_IgD	0.00105485232067511
203	FR-A9-Constant-A5	Non_IBD_Control	Non_inflamed	Class_switched	0.000605510142294883
205	FR-A9-Constant-A7	CD	Inflamed	Class_switched	0.000758533501896334
206	FR-A9-Constant-A7	CD	Inflamed	IgM_IgD	0.00167224080267559
209	FR-A9-Constant-A9	CD	Inflamed	Class_switched	0.00176056338028169
210	FR-A9-Constant-A9	CD	Inflamed	IgM_IgD	0.00355871886120996
