# Supplementary material for: Disease-specific B cell clones are shared between patients with Crohn’s disease
Source: Nat Commun. 2025 Apr 17;16:3689. doi: 10.1038/s41467-025-58977-y (PMC12006383; doi:10.1038/s41467-025-58977-y)
Supplement: Supplementary file 13 — Source Data [file 41467_2025_58977_MOESM13_ESM.zip › Source_Data/Figure2c_sharedclones.csv]

	Comparison	Value
1	IGHA	85
2	IGHA	86
3	IGHA	73
4	IGHA	93
5	IGHA	98
6	IGHA	97
7	IGHA	102
8	IGHA	84
9	IGHA	70
10	IGHA	92
11	IGHA	77
12	IGHA	86
13	IGHA	72
14	IGHA	92
15	IGHA	79
16	IGHA	104
17	IGHA	82
18	IGHA	86
19	IGHA	84
20	IGHA	76
21	IGHA	97
22	IGHA	94
23	IGHA	79
24	IGHA	102
25	IGHA	77
26	IGHA	79
27	IGHA	88
28	IGHA	104
29	IGHA	77
30	IGHA	91
31	IGHA	77
32	IGHA	113
33	IGHA	83
34	IGHA	80
35	IGHA	95
36	IGHA	80
37	IGHA	92
38	IGHA	76
39	IGHA	66
40	IGHA	97
41	IGHA	96
42	IGHA	75
43	IGHA	98
44	IGHA	75
45	IGHA	70
46	IGHA	80
47	IGHA	76
48	IGHA	85
49	IGHA	71
50	IGHA	93
51	IGHA	81
52	IGHA	86
53	IGHA	88
54	IGHA	96
55	IGHA	90
56	IGHA	81
57	IGHA	62
58	IGHA	108
59	IGHA	89
60	IGHA	85
61	IGHA	104
62	IGHA	75
63	IGHA	98
64	IGHA	82
65	IGHA	90
66	IGHA	80
67	IGHA	89
68	IGHA	82
69	IGHA	86
70	IGHA	83
71	IGHA	74
72	IGHA	99
73	IGHA	79
74	IGHA	93
75	IGHA	104
76	IGHA	96
77	IGHA	85
78	IGHA	77
79	IGHA	97
80	IGHA	94
81	IGHA	76
82	IGHA	98
83	IGHA	75
84	IGHA	82
85	IGHA	83
86	IGHA	67
87	IGHA	80
88	IGHA	96
89	IGHA	74
90	IGHA	89
91	IGHA	74
92	IGHA	70
93	IGHA	69
94	IGHA	88
95	IGHA	86
96	IGHA	90
97	IGHA	81
98	IGHA	87
99	IGHA	79
100	IGHA	68
101	IGHA	86
102	IGHA	69
103	IGHA	72
104	IGHA	79
105	IGHA	79
106	IGHA	82
107	IGHA	103
108	IGHA	80
109	IGHA	92
110	IGHA	90
111	IGHA	91
112	IGHA	95
113	IGHA	84
114	IGHA	83
115	IGHA	70
116	IGHA	82
117	IGHA	81
118	IGHA	90
119	IGHA	87
120	IGHA	81
121	IGHA	84
122	IGHA	90
123	IGHA	83
124	IGHA	75
125	IGHA	87
126	IGHA	92
127	IGHA	80
128	IGHA	87
129	IGHA	78
130	IGHA	83
131	IGHA	83
132	IGHA	77
133	IGHA	70
134	IGHA	92
135	IGHA	81
136	IGHA	84
137	IGHA	84
138	IGHA	96
139	IGHA	95
140	IGHA	82
141	IGHA	75
142	IGHA	107
143	IGHA	92
144	IGHA	77
145	IGHA	92
146	IGHA	97
147	IGHA	86
148	IGHA	72
149	IGHA	69
150	IGHA	68
151	IGHA	71
152	IGHA	84
153	IGHA	71
154	IGHA	93
155	IGHA	92
156	IGHA	103
157	IGHA	70
158	IGHA	80
159	IGHA	103
160	IGHA	70
161	IGHA	79
162	IGHA	88
163	IGHA	93
164	IGHA	86
165	IGHA	83
166	IGHA	76
167	IGHA	71
168	IGHA	72
169	IGHA	79
170	IGHA	87
171	IGHA	84
172	IGHA	71
173	IGHA	101
174	IGHA	83
175	IGHA	89
176	IGHA	78
177	IGHA	69
178	IGHA	74
179	IGHA	85
180	IGHA	72
181	IGHA	94
182	IGHA	91
183	IGHA	94
184	IGHA	70
185	IGHA	76
186	IGHA	77
187	IGHA	86
188	IGHA	88
189	IGHA	75
190	IGHA	88
191	IGHA	104
192	IGHA	87
193	IGHA	57
194	IGHA	78
195	IGHA	62
196	IGHA	85
197	IGHA	74
198	IGHA	93
199	IGHA	80
200	IGHA	82
201	IGHE	68
202	IGHE	65
203	IGHE	76
204	IGHE	69
205	IGHE	75
206	IGHE	58
207	IGHE	72
208	IGHE	71
209	IGHE	78
210	IGHE	69
211	IGHE	57
212	IGHE	70
213	IGHE	74
214	IGHE	76
215	IGHE	78
216	IGHE	67
217	IGHE	72
218	IGHE	60
219	IGHE	60
220	IGHE	62
221	IGHE	56
222	IGHE	79
223	IGHE	73
224	IGHE	64
225	IGHE	71
226	IGHE	65
227	IGHE	80
228	IGHE	65
229	IGHE	68
230	IGHE	79
231	IGHE	75
232	IGHE	60
233	IGHE	86
234	IGHE	51
235	IGHE	82
236	IGHE	69
237	IGHE	86
238	IGHE	69
239	IGHE	62
240	IGHE	72
241	IGHE	68
242	IGHE	70
243	IGHE	70
244	IGHE	67
245	IGHE	61
246	IGHE	70
247	IGHE	66
248	IGHE	75
249	IGHE	61
250	IGHE	89
251	IGHE	65
252	IGHE	85
253	IGHE	70
254	IGHE	59
255	IGHE	73
256	IGHE	78
257	IGHE	74
258	IGHE	67
259	IGHE	58
260	IGHE	65
261	IGHE	62
262	IGHE	78
263	IGHE	66
264	IGHE	75
265	IGHE	67
266	IGHE	65
267	IGHE	76
268	IGHE	71
269	IGHE	66
270	IGHE	73
271	IGHE	75
272	IGHE	82
273	IGHE	78
274	IGHE	92
275	IGHE	80
276	IGHE	68
277	IGHE	74
278	IGHE	64
279	IGHE	71
280	IGHE	67
281	IGHE	79
282	IGHE	76
283	IGHE	76
284	IGHE	78
285	IGHE	68
286	IGHE	83
287	IGHE	74
288	IGHE	70
289	IGHE	67
290	IGHE	77
291	IGHE	77
292	IGHE	74
293	IGHE	74
294	IGHE	69
295	IGHE	76
296	IGHE	57
297	IGHE	79
298	IGHE	75
299	IGHE	70
300	IGHE	78
301	IGHE	65
302	IGHE	57
303	IGHE	73
304	IGHE	59
305	IGHE	73
306	IGHE	76
307	IGHE	76
308	IGHE	67
309	IGHE	66
310	IGHE	75
311	IGHE	78
312	IGHE	69
313	IGHE	67
314	IGHE	64
315	IGHE	80
316	IGHE	70
317	IGHE	67
318	IGHE	74
319	IGHE	70
320	IGHE	59
321	IGHE	81
322	IGHE	75
323	IGHE	77
324	IGHE	75
325	IGHE	81
326	IGHE	74
327	IGHE	70
328	IGHE	69
329	IGHE	75
330	IGHE	74
331	IGHE	74
332	IGHE	74
333	IGHE	70
334	IGHE	64
335	IGHE	79
336	IGHE	78
337	IGHE	75
338	IGHE	69
339	IGHE	76
340	IGHE	66
341	IGHE	86
342	IGHE	63
343	IGHE	68
344	IGHE	69
345	IGHE	75
346	IGHE	69
347	IGHE	61
348	IGHE	85
349	IGHE	70
350	IGHE	61
351	IGHE	66
352	IGHE	73
353	IGHE	71
354	IGHE	68
355	IGHE	65
356	IGHE	68
357	IGHE	82
358	IGHE	76
359	IGHE	61
360	IGHE	75
361	IGHE	71
362	IGHE	63
363	IGHE	57
364	IGHE	62
365	IGHE	70
366	IGHE	68
367	IGHE	69
368	IGHE	72
369	IGHE	79
370	IGHE	70
371	IGHE	65
372	IGHE	75
373	IGHE	68
374	IGHE	69
375	IGHE	73
376	IGHE	71
377	IGHE	76
378	IGHE	83
379	IGHE	72
380	IGHE	62
381	IGHE	59
382	IGHE	62
383	IGHE	66
384	IGHE	79
385	IGHE	66
386	IGHE	81
387	IGHE	63
388	IGHE	68
389	IGHE	54
390	IGHE	83
391	IGHE	73
392	IGHE	83
393	IGHE	80
394	IGHE	67
395	IGHE	74
396	IGHE	85
397	IGHE	80
398	IGHE	77
399	IGHE	69
400	IGHE	67
401	IGHG1/2	80
402	IGHG1/2	102
403	IGHG1/2	95
404	IGHG1/2	77
405	IGHG1/2	89
406	IGHG1/2	66
407	IGHG1/2	85
408	IGHG1/2	95
409	IGHG1/2	85
410	IGHG1/2	77
411	IGHG1/2	78
412	IGHG1/2	84
413	IGHG1/2	76
414	IGHG1/2	83
415	IGHG1/2	92
416	IGHG1/2	92
417	IGHG1/2	64
418	IGHG1/2	89
419	IGHG1/2	80
420	IGHG1/2	77
421	IGHG1/2	94
422	IGHG1/2	81
423	IGHG1/2	96
424	IGHG1/2	90
425	IGHG1/2	90
426	IGHG1/2	93
427	IGHG1/2	76
428	IGHG1/2	75
429	IGHG1/2	79
430	IGHG1/2	99
431	IGHG1/2	97
432	IGHG1/2	82
433	IGHG1/2	84
434	IGHG1/2	74
435	IGHG1/2	77
436	IGHG1/2	70
437	IGHG1/2	112
438	IGHG1/2	89
439	IGHG1/2	90
440	IGHG1/2	82
441	IGHG1/2	103
442	IGHG1/2	92
443	IGHG1/2	99
444	IGHG1/2	79
445	IGHG1/2	73
446	IGHG1/2	106
447	IGHG1/2	75
448	IGHG1/2	100
449	IGHG1/2	72
450	IGHG1/2	103
451	IGHG1/2	85
452	IGHG1/2	69
453	IGHG1/2	75
454	IGHG1/2	89
455	IGHG1/2	92
456	IGHG1/2	79
457	IGHG1/2	90
458	IGHG1/2	73
459	IGHG1/2	82
460	IGHG1/2	91
461	IGHG1/2	74
462	IGHG1/2	83
463	IGHG1/2	76
464	IGHG1/2	94
465	IGHG1/2	84
466	IGHG1/2	103
467	IGHG1/2	79
468	IGHG1/2	92
469	IGHG1/2	85
470	IGHG1/2	70
471	IGHG1/2	80
472	IGHG1/2	85
473	IGHG1/2	79
474	IGHG1/2	89
475	IGHG1/2	73
476	IGHG1/2	83
477	IGHG1/2	83
478	IGHG1/2	65
479	IGHG1/2	70
480	IGHG1/2	98
481	IGHG1/2	72
482	IGHG1/2	96
483	IGHG1/2	86
484	IGHG1/2	100
485	IGHG1/2	91
486	IGHG1/2	79
487	IGHG1/2	95
488	IGHG1/2	91
489	IGHG1/2	92
490	IGHG1/2	80
491	IGHG1/2	73
492	IGHG1/2	96
493	IGHG1/2	114
494	IGHG1/2	88
495	IGHG1/2	80
496	IGHG1/2	68
497	IGHG1/2	96
498	IGHG1/2	99
499	IGHG1/2	81
500	IGHG1/2	112
501	IGHG1/2	84
502	IGHG1/2	108
503	IGHG1/2	70
504	IGHG1/2	76
505	IGHG1/2	88
506	IGHG1/2	101
507	IGHG1/2	79
508	IGHG1/2	92
509	IGHG1/2	99
510	IGHG1/2	88
511	IGHG1/2	63
512	IGHG1/2	96
513	IGHG1/2	79
514	IGHG1/2	86
515	IGHG1/2	85
516	IGHG1/2	90
517	IGHG1/2	84
518	IGHG1/2	56
519	IGHG1/2	87
520	IGHG1/2	96
521	IGHG1/2	96
522	IGHG1/2	89
523	IGHG1/2	101
524	IGHG1/2	70
525	IGHG1/2	114
526	IGHG1/2	86
527	IGHG1/2	77
528	IGHG1/2	80
529	IGHG1/2	83
530	IGHG1/2	82
531	IGHG1/2	84
532	IGHG1/2	92
533	IGHG1/2	99
534	IGHG1/2	75
535	IGHG1/2	97
536	IGHG1/2	81
537	IGHG1/2	71
538	IGHG1/2	91
539	IGHG1/2	78
540	IGHG1/2	104
541	IGHG1/2	95
542	IGHG1/2	68
543	IGHG1/2	60
544	IGHG1/2	90
545	IGHG1/2	104
546	IGHG1/2	77
547	IGHG1/2	86
548	IGHG1/2	89
549	IGHG1/2	73
550	IGHG1/2	81
551	IGHG1/2	79
552	IGHG1/2	80
553	IGHG1/2	77
554	IGHG1/2	98
555	IGHG1/2	85
556	IGHG1/2	74
557	IGHG1/2	93
558	IGHG1/2	78
559	IGHG1/2	85
560	IGHG1/2	84
561	IGHG1/2	99
562	IGHG1/2	84
563	IGHG1/2	98
564	IGHG1/2	80
565	IGHG1/2	88
566	IGHG1/2	98
567	IGHG1/2	70
568	IGHG1/2	68
569	IGHG1/2	88
570	IGHG1/2	84
571	IGHG1/2	76
572	IGHG1/2	94
573	IGHG1/2	80
574	IGHG1/2	96
575	IGHG1/2	81
576	IGHG1/2	69
577	IGHG1/2	67
578	IGHG1/2	80
579	IGHG1/2	90
580	IGHG1/2	72
581	IGHG1/2	72
582	IGHG1/2	70
583	IGHG1/2	107
584	IGHG1/2	97
585	IGHG1/2	75
586	IGHG1/2	86
587	IGHG1/2	73
588	IGHG1/2	98
589	IGHG1/2	94
590	IGHG1/2	88
591	IGHG1/2	95
592	IGHG1/2	81
593	IGHG1/2	73
594	IGHG1/2	77
595	IGHG1/2	86
596	IGHG1/2	90
597	IGHG1/2	89
598	IGHG1/2	101
599	IGHG1/2	80
600	IGHG1/2	92
601	IGHM	82
602	IGHM	76
603	IGHM	59
604	IGHM	61
605	IGHM	87
606	IGHM	90
607	IGHM	77
608	IGHM	66
609	IGHM	78
610	IGHM	75
611	IGHM	66
612	IGHM	75
613	IGHM	61
614	IGHM	93
615	IGHM	58
616	IGHM	90
617	IGHM	71
618	IGHM	93
619	IGHM	92
620	IGHM	71
621	IGHM	74
622	IGHM	84
623	IGHM	68
624	IGHM	60
625	IGHM	69
626	IGHM	86
627	IGHM	79
628	IGHM	73
629	IGHM	81
630	IGHM	82
631	IGHM	80
632	IGHM	71
633	IGHM	58
634	IGHM	57
635	IGHM	71
636	IGHM	67
637	IGHM	74
638	IGHM	79
639	IGHM	79
640	IGHM	81
641	IGHM	69
642	IGHM	90
643	IGHM	78
644	IGHM	75
645	IGHM	85
646	IGHM	75
647	IGHM	66
648	IGHM	73
649	IGHM	78
650	IGHM	69
651	IGHM	63
652	IGHM	63
653	IGHM	66
654	IGHM	80
655	IGHM	84
656	IGHM	78
657	IGHM	61
658	IGHM	77
659	IGHM	67
660	IGHM	77
661	IGHM	79
662	IGHM	75
663	IGHM	89
664	IGHM	81
665	IGHM	82
666	IGHM	64
667	IGHM	67
668	IGHM	76
669	IGHM	92
670	IGHM	78
671	IGHM	73
672	IGHM	87
673	IGHM	77
674	IGHM	74
675	IGHM	71
676	IGHM	84
677	IGHM	60
678	IGHM	78
679	IGHM	71
680	IGHM	80
681	IGHM	76
682	IGHM	85
683	IGHM	65
684	IGHM	81
685	IGHM	81
686	IGHM	64
687	IGHM	64
688	IGHM	79
689	IGHM	80
690	IGHM	78
691	IGHM	69
692	IGHM	74
693	IGHM	80
694	IGHM	72
695	IGHM	85
696	IGHM	87
697	IGHM	84
698	IGHM	79
699	IGHM	55
700	IGHM	73
701	IGHM	84
702	IGHM	58
703	IGHM	57
704	IGHM	79
705	IGHM	77
706	IGHM	87
707	IGHM	81
708	IGHM	81
709	IGHM	66
710	IGHM	63
711	IGHM	85
712	IGHM	80
713	IGHM	72
714	IGHM	73
715	IGHM	71
716	IGHM	67
717	IGHM	66
718	IGHM	89
719	IGHM	72
720	IGHM	71
721	IGHM	75
722	IGHM	69
723	IGHM	86
724	IGHM	79
725	IGHM	82
726	IGHM	77
727	IGHM	67
728	IGHM	68
729	IGHM	66
730	IGHM	75
731	IGHM	87
732	IGHM	65
733	IGHM	58
734	IGHM	73
735	IGHM	77
736	IGHM	78
737	IGHM	79
738	IGHM	77
739	IGHM	80
740	IGHM	70
741	IGHM	82
742	IGHM	77
743	IGHM	70
744	IGHM	74
745	IGHM	77
746	IGHM	74
747	IGHM	91
748	IGHM	75
749	IGHM	83
750	IGHM	82
751	IGHM	66
752	IGHM	87
753	IGHM	58
754	IGHM	79
755	IGHM	60
756	IGHM	58
757	IGHM	69
758	IGHM	74
759	IGHM	62
760	IGHM	65
761	IGHM	70
762	IGHM	81
763	IGHM	64
764	IGHM	77
765	IGHM	79
766	IGHM	61
767	IGHM	89
768	IGHM	67
769	IGHM	65
770	IGHM	59
771	IGHM	76
772	IGHM	91
773	IGHM	85
774	IGHM	72
775	IGHM	88
776	IGHM	82
777	IGHM	80
778	IGHM	70
779	IGHM	75
780	IGHM	70
781	IGHM	90
782	IGHM	75
783	IGHM	73
784	IGHM	92
785	IGHM	85
786	IGHM	68
787	IGHM	80
788	IGHM	75
789	IGHM	64
790	IGHM	79
791	IGHM	79
792	IGHM	72
793	IGHM	81
794	IGHM	70
795	IGHM	76
796	IGHM	73
797	IGHM	74
798	IGHM	84
799	IGHM	70
800	IGHM	75
